# Supplementary material for: Novel protein pathways in development and progression of pulmonary sarcoidosis
Source: Sci Rep. 2020 Aug 6;10:13282. doi: 10.1038/s41598-020-69281-8 (PMC7413390; doi:10.1038/s41598-020-69281-8)
Supplement: Supplementary file 2 — Supplementary Table S1 [file 41598_2020_69281_MOESM2_ESM.xlsx]

## Sheet: Index
Novel Protein Pathways in Development and Progression of Pulmonary Sarcoidosis. Bhargava M, Viken KJ, Barkes B, Griffin TJ, Gillespie M, Jagtap PD, Sajulga R, Peterson EJ, Dincer HE, Li L, Restrepo CI, O'Connor BP, Fingerlin TE, Perlman Dm, Maier LA
Supplemental Table S1. Proteins identified with 99% probability at a peptide level False Discovery Rate of ≤ 0.5%
Scaffold Export	The 4365 proteins with the relative abundance (compared to pooled control) sorted by corrected p-value, comparing controls with sarcoidosis cases.
Scaffold Export Cleaned up	Scaffold report after removing the proteins that match to the decoy or cRAP sequences
DE Proteins	272 differetnailly expressed prteoins with p.fdr < 0.05 using the permutation test

## Sheet: DE Proteins
#	Identified Proteins (5582/5751)	Accession	Molecular Weight	Permutation Test (p-value) Benjamini-Hochberg (p < 0.00250)	Log2Fold Change by Category (Sarcoid / Control)	Pooled Reference Standard	Geometric Std Dev Fold Change Ratio Pooled Referece Standard	Control 405	Geometric Std Dev Fold Change Ratio (Control 405)	Control 406	Geometric Std Dev Fold Change Ratio (Control 406)	Control 379	Geometric Std Dev Fold Change Ratio (Control 379)	Control 368	Geometric Std Dev Fold Change Ratio (Control 368)	Sarcoidosis 9953	Geometric Std Dev Fold Change Ratio (Sarcoid 9953)	Sarcoidosis 9902	Geometric Std Dev Fold Change Ratio (Sarcoid 9902)	Sarcoidosis 9776	Geometric Std Dev Fold Change Ratio (Sarcoid 9776)	Sarcoid 9855	Geometric Std Dev Fold Change Ratio (Sarcoid 9855)
1	Mucin-5AC OS=Homo sapiens OX=9606 GN=MUC5AC PE=1 SV=4	MUC5A_HUMAN	586 kDa	< 0.0001	2.24	1.0017	2.30982	0.2017	13.5929	0.1921	8.53746	0.2129	8.39226	0.2469	26.9982	1.4812	2.53248	0.8727	2.7244	5.1696	2.65519	0.5545	4.71786
2	Glutamate-rich protein 3 OS=Homo sapiens OX=9606 GN=ERICH3 PE=2 SV=1	ERIC3_HUMAN	168 kDa	< 0.0001	2.65	1.0016	2.38841	0.3312	2.57039	0.2006	2.92402	0.2285	2.84845	0.4102	3.66922	1.6074	2.42247	2.0342	2.4164	2.3945	2.40257	1.2942	2.40912
3	Long-chain-fatty-acid--CoA ligase 1 OS=Homo sapiens OX=9606 GN=ACSL1 PE=1 SV=1	ACSL1_HUMAN	78 kDa	< 0.0001	-0.97	1.0019	2.37554	1.3593	2.45528	1.4351	2.44441	1.0946	2.4934	1.264	3.14333	0.6446	2.49565	0.7402	2.53415	0.5353	2.49985	0.7071	2.59436
4	Keratin, type I cytoskeletal 18 OS=Homo sapiens OX=9606 GN=KRT18 PE=1 SV=2	K1C18_HUMAN	48 kDa	< 0.0001	1.46	1.0017	2.37928	0.6988	2.49443	0.4538	2.48692	0.3814	2.7178	0.8497	2.8625	1.194	2.45859	1.8656	2.74934	3.1019	2.48112	0.9065	2.49164
5	Mucin-5B OS=Homo sapiens OX=9606 GN=MUC5B PE=1 SV=3	MUC5B_HUMAN	596 kDa	< 0.0001	1.72	1.0014	2.30057	0.4295	4.38827	0.3484	5.19021	0.3629	4.97527	0.7836	5.50253	2.2099	2.56651	1.1549	2.79348	3.0924	2.61458	0.7848	2.67683
6	D-3-phosphoglycerate dehydrogenase OS=Homo sapiens OX=9606 GN=PHGDH PE=1 SV=1	A0A286YF22_HUMAN	56 kDa	< 0.0001	-1.48	1.0013	2.27935	1.5173	2.43948	1.7026	2.41797	1.3167	2.39133	1.2437	2.60612	0.5445	2.39672	0.4188	2.66677	0.5883	2.40663	0.5036	2.68906
7	PDZ and LIM domain protein 1 OS=Homo sapiens OX=9606 GN=PDLIM1 PE=1 SV=4	PDLI1_HUMAN	36 kDa	< 0.0001	1.39	1.0019	2.41398	0.5885	2.654	0.4837	2.71571	0.7268	2.58601	0.5588	3.84843	1.1207	2.72424	1.4633	2.74343	1.5682	2.59439	2.0234	2.65385
8	Vinculin OS=Homo sapiens OX=9606 GN=VCL PE=1 SV=4	VINC_HUMAN	124 kDa	< 0.0001	-0.62	1.0021	2.4639	1.0056	2.50415	1.58	2.52955	1.1532	2.51054	1.3146	3.00463	0.7764	2.6462	1.01	2.73183	0.7156	2.67331	0.7857	2.61093
9	Methyl-CpG-binding protein 2 OS=Homo sapiens OX=9606 GN=MECP2 PE=1 SV=1	MECP2_HUMAN	52 kDa	< 0.0001	1.34	1.0014	2.34252	0.6475	2.45135	0.4732	2.44614	0.3825	2.38447	0.3906	2.43704	1.4775	2.36664	1.0493	2.44324	1.4094	2.40159	0.8497	2.35192
10	Cluster of Endoplasmin OS=Homo sapiens OX=9606 GN=HSP90B1 PE=1 SV=1 (ENPL_HUMAN)	ENPL_HUMAN	92 kDa	< 0.0001	-0.55	1.0022	2.43648	1.017	2.52774	1.5614	2.56884	1.1443	2.60618	1.2727	3.02878	0.8292	2.52622	0.8657	2.64298	0.9039	2.50859	0.8022	2.61306
11	Putative ciliary rootlet coiled-coil protein 2 OS=Homo sapiens OX=9606 GN=CROCC2 PE=5 SV=3	CRCC2_HUMAN	186 kDa	< 0.0001	1.76	1.0014	2.31938	0.5204	2.58436	0.2979	3.02496	0.3146	3.15195	0.6603	3.68043	1.2573	2.37959	1.0618	2.40123	3.7363	2.42592	1.2346	2.37065
12	Cluster of Rootletin OS=Homo sapiens OX=9606 GN=CROCC PE=1 SV=1 (CROCC_HUMAN)	CROCC_HUMAN	229 kDa	< 0.0001	1.35	1.0015	2.39339	0.6133	2.62103	0.4385	2.77101	0.3872	3.09371	0.9169	3.79752	1.0586	2.48181	1.4517	2.66355	3.5017	2.4956	1.0045	2.53094
13	Lactotransferrin OS=Homo sapiens OX=9606 GN=LTF PE=1 SV=1	E7ER44_HUMAN	78 kDa	< 0.0001	-0.8	1.0019	2.36103	0.7626	2.53635	0.4983	2.94147	1.1387	2.4853	4.9827	4.48367	0.5469	2.88428	0.3724	4.34171	0.9673	2.55483	0.3457	4.28012
14	Myeloperoxidase OS=Homo sapiens OX=9606 GN=MPO PE=1 SV=1	PERM_HUMAN	84 kDa	< 0.0001	-1.44	1.0023	2.32349	0.6127	2.52502	0.4987	2.65952	0.9835	2.42128	4.7644	3.07522	0.3939	3.10204	0.3294	3.04707	0.2148	6.52558	0.3383	3.03912
15	Cluster of Filamin-A OS=Homo sapiens OX=9606 GN=FLNA PE=1 SV=4 (FLNA_HUMAN)	FLNA_HUMAN	281 kDa	< 0.0001	0.32	1	2.41137	0.9644	2.52398	0.972	2.62172	1.0094	2.60117	0.77	4.469	1.1492	2.53388	1.1316	3.19679	1.2312	2.60567	1.1891	2.58108
17	Glutathione reductase, mitochondrial OS=Homo sapiens OX=9606 GN=GSR PE=1 SV=2	GSHR_HUMAN	56 kDa	< 0.0001	-0.62	1.0016	2.40165	1.1133	2.42908	1.4489	2.42261	1.2474	2.49118	1.5539	2.44263	0.8442	2.50261	1.099	2.43234	0.6991	2.47639	0.8786	2.48135
18	Tubulin polymerization-promoting protein family member 3 OS=Homo sapiens OX=9606 GN=TPPP3 PE=1 SV=1	TPPP3_HUMAN	19 kDa	< 0.0001	2.05	1.0015	2.47269	0.9162	2.88972	0.2671	2.67712	0.2291	2.81483	0.4631	2.89977	2.5339	2.50774	1.2071	2.93704	1.447	2.60246	1.7798	2.50337
19	IgGFc-binding protein OS=Homo sapiens OX=9606 GN=FCGBP PE=1 SV=3	FCGBP_HUMAN	572 kDa	< 0.0001	1.59	1.0013	2.28984	0.4977	2.42016	0.3323	2.50672	0.3507	2.75505	1.0121	2.60305	1.5225	2.30756	0.9561	2.37675	1.151	2.32994	4.4651	2.32918
20	Mitochondria-eating protein OS=Homo sapiens OX=9606 GN=SPATA18 PE=1 SV=1	MIEAP_HUMAN	61 kDa	< 0.0001	2.4	1.0015	2.45377	0.3883	3.10052	0.1805	5.5349	0.1947	6.15061	Value missing	141.596	1.2197	2.50923	1.3167	2.63812	2.8956	2.72814	0.8585	2.6335
21	Membrane-associated progesterone receptor component 1 OS=Homo sapiens OX=9606 GN=PGRMC1 PE=1 SV=3	PGRC1_HUMAN	22 kDa	< 0.0001	0.83	1.0013	2.32839	0.8221	2.36987	0.6994	2.48056	0.6003	2.48079	0.5588	2.56402	0.9314	2.38317	1.0596	2.57654	1.6406	2.35745	1.2253	2.38001
22	Cluster of Peroxisomal multifunctional enzyme type 2 OS=Homo sapiens OX=9606 GN=HSD17B4 PE=1 SV=3 (DHB4_HUMAN)	DHB4_HUMAN	80 kDa	< 0.0001	-0.6	1.0015	2.35388	1.2768	2.45814	1.4057	2.42869	1.2148	2.44174	1.6531	3.09993	0.856	2.62776	1.261	2.81056	0.7496	2.52152	0.8481	2.57284
23	Calcyphosin OS=Homo sapiens OX=9606 GN=CAPS PE=1 SV=2	CAYP1_HUMAN	30 kDa	< 0.0001	2.87	1.0014	2.37983	0.2911	2.61786	0.2139	2.68283	0.2073	2.4979	0.4322	3.30059	2.3592	2.38551	1.4907	2.43778	2.0907	2.39086	1.7084	2.41824
24	UDP-glucose:glycoprotein glucosyltransferase 1 OS=Homo sapiens OX=9606 GN=UGGT1 PE=1 SV=3	UGGG1_HUMAN	177 kDa	< 0.0001	-0.42	1.0016	2.35892	1.4247	2.46907	1.3134	2.4327	1.1476	2.46907	1.3868	2.68476	0.9314	2.44059	0.9537	2.50021	1.0156	2.3723	1.0476	2.37922
25	Niban-like protein 1 OS=Homo sapiens OX=9606 GN=FAM129B PE=1 SV=3	NIBL1_HUMAN	84 kDa	< 0.0001	-1.29	1.0016	2.5696	1.643	2.59122	2.0229	2.69078	1.3664	2.66451	1.2652	3.46955	0.5905	2.65493	0.627	2.90347	0.5212	2.57943	0.8632	2.70369
26	Leukocyte elastase inhibitor OS=Homo sapiens OX=9606 GN=SERPINB1 PE=1 SV=1	ILEU_HUMAN	43 kDa	< 0.0001	-0.86	1.002	2.59739	1.0039	2.73628	1.3201	2.72672	1.3898	2.70719	1.99	3.76999	0.7655	2.70843	0.6096	3.39159	0.8122	2.88015	0.7996	2.79344
27	Antileukoproteinase OS=Homo sapiens OX=9606 GN=SLPI PE=1 SV=2	SLPI_HUMAN	14 kDa	< 0.0001	1.31	1.0018	2.55046	0.6549	2.59128	0.4073	2.69403	0.237	3.14377	0.5972	2.72954	1.0657	2.57468	0.5048	2.83213	1.7443	2.57262	1.5415	2.57126
28	Lysosome membrane protein 2 OS=Homo sapiens OX=9606 GN=SCARB2 PE=1 SV=1	A0A1W2PPU6_HUMAN	50 kDa	< 0.0001	-0.51	1.0016	2.44059	1.3678	2.45565	1.3259	2.43427	1.0405	2.44137	1.2407	2.45565	0.7519	2.44638	0.9541	2.447	1.002	2.44849	0.7941	2.62712
29	Cluster of Aldo-keto reductase family 1 member C2 OS=Homo sapiens OX=9606 GN=AKR1C2 PE=1 SV=3 (AK1C2_HUMAN)	AK1C2_HUMAN	37 kDa	< 0.0001	-1.02	1.0015	2.43913	1.3583	2.66511	1.7125	2.59318	1.6283	2.43203	0.9566	2.6427	0.7525	2.61504	0.6296	2.58006	0.6038	2.53627	0.7218	2.50994
30	Glyceraldehyde-3-phosphate dehydrogenase OS=Homo sapiens OX=9606 GN=GAPDH PE=1 SV=3	G3P_HUMAN	36 kDa	< 0.0001	-0.57	1.0023	2.44747	1.0427	2.6838	1.6699	2.65257	1.2729	2.58486	1.564	3.74799	0.8406	2.71575	0.913	3.19083	0.7642	2.63144	1.0186	2.72254
31	SH3 and PX domain-containing protein 2B OS=Homo sapiens OX=9606 GN=SH3PXD2B PE=1 SV=3	SPD2B_HUMAN	102 kDa	< 0.0001	-1.11	1.0015	2.35257	0.7529	2.51357	2.6498	2.42254	1.0707	2.45573	1.4454	2.75989	0.555	2.8019	0.5565	2.75789	0.6284	2.65699	0.6201	2.5622
32	T-complex protein 1 subunit theta OS=Homo sapiens OX=9606 GN=CCT8 PE=1 SV=4	TCPQ_HUMAN	60 kDa	< 0.0001	-0.36	1.0017	2.34302	1.1239	2.45082	1.35	2.50271	1.3255	2.43287	1.3279	2.98307	0.9224	2.50312	1.1133	2.68871	0.8934	2.61489	1.1426	2.45907
33	Testis-specific gene 10 protein (Fragment) OS=Homo sapiens OX=9606 GN=TSGA10 PE=1 SV=1	F8WA32_HUMAN	80 kDa	< 0.0001	2.08	1.0013	2.34566	0.4103	3.19017	0.181	3.90695	0.2009	4.54572	0.5217	4.93353	1.2815	2.39483	1.3807	2.65773	3.3324	2.56435	0.7372	2.52841
34	Ezrin OS=Homo sapiens OX=9606 GN=EZR PE=1 SV=3	E7EQR4_HUMAN	69 kDa	< 0.0001	0.53	1.0017	2.43942	0.7885	2.57543	0.9935	2.49775	1.1826	2.56242	0.8994	3.0262	1.6054	2.52755	1.2321	2.61181	1.4904	2.51922	1.2406	2.51159
35	Cluster of Transgelin-2 OS=Homo sapiens OX=9606 GN=TAGLN2 PE=1 SV=3 (TAGL2_HUMAN)	TAGL2_HUMAN	22 kDa	< 0.0001	1.16	1.0015	2.33415	0.4638	2.46043	0.6043	2.5909	0.897	2.61194	0.4441	3.51156	1.2126	2.51062	1.0771	2.74995	1.3811	2.70961	1.8693	2.5048
36	Protein RRP5 homolog OS=Homo sapiens OX=9606 GN=PDCD11 PE=1 SV=3	RRP5_HUMAN	209 kDa	< 0.0001	-0.39	1.0013	2.30868	1.2406	2.35971	1.2351	2.38301	1.0721	2.43975	1.1955	2.51845	0.8584	2.47633	0.885	2.39986	0.9669	2.4098	0.9184	2.4649
37	Isocitrate dehydrogenase [NADP], mitochondrial OS=Homo sapiens OX=9606 GN=IDH2 PE=1 SV=2	IDHP_HUMAN	51 kDa	< 0.0001	-0.48	1.0021	2.42194	1.1615	2.47151	1.2893	2.44252	1.2476	2.52024	1.3502	2.55352	0.7722	2.499	0.9619	2.73559	0.9509	2.44255	0.9349	2.49463
38	Cluster of Lon protease homolog, mitochondrial OS=Homo sapiens OX=9606 GN=LONP1 PE=1 SV=1 (K7EKE6_HUMAN)	K7EKE6_HUMAN	95 kDa	< 0.0001	-0.74	1.0017	2.44394	1.7218	2.51899	1.6252	2.52417	1.6139	2.57043	1.7773	2.53399	0.7934	2.6402	1.2935	2.50335	0.8772	2.50568	1.1296	2.61868
39	Dysferlin OS=Homo sapiens OX=9606 GN=DYSF PE=1 SV=1	DYSF_HUMAN	237 kDa	< 0.0001	-1.43	1.0013	2.33467	0.5985	2.69106	1.38	2.46587	1.1281	2.37231	1.7752	2.4296	0.3871	2.90102	0.3459	3.38313	0.3957	2.79828	0.4556	2.6624
40	Cluster of Outer dense fiber protein 3B OS=Homo sapiens OX=9606 GN=ODF3B PE=2 SV=1 (ODF3B_HUMAN)	ODF3B_HUMAN	27 kDa	< 0.0001	3.19	1.0015	2.43247	0.3629	2.48762	0.1228	5.81576	0.1053	5.95035	Value missing	32.9671	2.0727	2.43463	0.9157	2.47696	3.4326	2.42827	0.966	2.46961
41	UDP-N-acetylhexosamine pyrophosphorylase-like protein 1 OS=Homo sapiens OX=9606 GN=UAP1L1 PE=1 SV=2	UAP1L_HUMAN	57 kDa	< 0.0001	-0.77	1.0017	2.43942	1.0232	2.64565	1.8703	2.50134	1.1589	2.4962	1.2917	2.50458	0.8023	2.47576	0.8461	2.53412	0.6034	2.56949	0.8321	2.46121
42	Hypoxia up-regulated protein 1 OS=Homo sapiens OX=9606 GN=HYOU1 PE=1 SV=1	HYOU1_HUMAN	111 kDa	< 0.0001	-0.72	1.0015	2.36498	1.2898	2.5414	1.8203	2.42502	1.3678	2.39854	2.0785	2.73354	0.9315	2.55931	1.1153	2.51035	0.9005	2.41697	0.9539	2.42652
43	Alanine--tRNA ligase, cytoplasmic OS=Homo sapiens OX=9606 GN=AARS PE=1 SV=2	SYAC_HUMAN	107 kDa	< 0.0001	-0.42	1.0014	2.3772	1.0957	2.45248	1.2376	2.39461	1.3435	2.42467	1.168	2.492	0.9969	2.48891	0.9809	2.54995	0.7817	2.42728	0.8677	2.5261
44	Cluster of Keratin, type II cytoskeletal 8 OS=Homo sapiens OX=9606 GN=KRT8 PE=1 SV=7 (K2C8_HUMAN)	K2C8_HUMAN	54 kDa	< 0.0001	1.84	1.0018	2.40359	0.6796	2.62049	0.4346	3.15407	0.3758	3.72931	1.1463	6.47221	1.2887	2.44958	3.7257	3.88367	3.5183	2.44842	0.928	2.64404
45	Cluster of Afadin OS=Homo sapiens OX=9606 GN=AFDN PE=1 SV=2 (A8MQ02_HUMAN)	A8MQ02_HUMAN	202 kDa	< 0.0001	0.98	1.0013	2.39963	0.7992	2.47234	0.4096	2.65871	0.7436	2.44147	0.6376	2.79945	1.3694	2.40536	1.0753	2.46265	1.4665	2.39288	1.162	2.45327
46	Interferon-induced GTP-binding protein Mx1 OS=Homo sapiens OX=9606 GN=MX1 PE=1 SV=4	MX1_HUMAN	76 kDa	< 0.0001	0.66	1.0014	2.3772	0.9175	2.43571	0.7193	2.40905	0.6544	2.49489	0.7295	2.44413	1.3515	2.4264	1.2228	2.40834	0.887	2.43302	1.3432	2.39102
47	Cytochrome c oxidase subunit 5A, mitochondrial OS=Homo sapiens OX=9606 GN=COX5A PE=1 SV=2	COX5A_HUMAN	17 kDa	< 0.0001	0.91	1.0014	2.38549	0.4327	2.4755	0.557	2.44286	0.5118	2.51199	0.7189	2.79145	0.8533	2.44349	0.865	2.44701	1.339	2.39984	1.0787	2.40969
48	Integrin alpha-M OS=Homo sapiens OX=9606 GN=ITGAM PE=1 SV=2	ITAM_HUMAN	127 kDa	< 0.0001	-0.8	1.0014	2.30733	0.7431	2.46214	1.2164	2.51147	1.2541	2.42445	3.3799	3.1019	0.7419	2.47201	0.773	2.69413	0.6171	2.67906	0.7748	2.74213
49	Serpin B9 OS=Homo sapiens OX=9606 GN=SERPINB9 PE=1 SV=1	SPB9_HUMAN	42 kDa	< 0.0001	-1.11	1.0013	2.32935	0.775	2.44047	1.6557	2.35843	0.8302	2.3927	2.4289	2.79098	0.67	2.37866	0.4372	2.69699	0.4951	2.38533	0.6029	2.37487
50	Spectrin alpha chain, erythrocytic 1 OS=Homo sapiens OX=9606 GN=SPTA1 PE=1 SV=5	SPTA1_HUMAN	280 kDa	< 0.0001	1.02	1.0019	2.39822	0.1992	8.18035	0.1761	13.281	0.207	9.35965	0.3966	31.8233	0.1161	28.1276	0.3143	4.83487	0.5651	2.82739	7.225	2.68034
51	Cluster of Plectin OS=Homo sapiens OX=9606 GN=PLEC PE=1 SV=3 (PLEC_HUMAN)	PLEC_HUMAN	532 kDa	< 0.0001	0.16	1.0022	2.40984	0.8365	2.5363	1.2794	2.53637	1.2331	2.59241	0.9449	3.28364	1.1096	2.50053	1.0254	2.63898	1.1501	2.49658	1.5773	2.56585
52	Serum albumin OS=Homo sapiens OX=9606 GN=ALB PE=1 SV=2	ALBU_HUMAN	69 kDa	< 0.0001	0.67	1.0022	2.36814	0.5659	2.62321	1.2326	2.56804	0.744	2.65054	1.9059	5.32837	1.4509	2.4837	2.5642	4.39478	1.7068	2.57534	0.9363	2.74762
53	Proteasome subunit alpha type OS=Homo sapiens OX=9606 GN=PSMA6 PE=1 SV=1	G3V295_HUMAN	23 kDa	< 0.0001	-0.51	1.0015	2.38627	1.5906	2.44207	1.6852	2.4264	1.6969	2.45822	1.6496	2.71123	1.1398	2.43935	1.2305	2.45316	0.9942	2.42631	1.308	2.45565
54	Cluster of Alpha-2-macroglobulin OS=Homo sapiens OX=9606 GN=A2M PE=1 SV=3 (A2MG_HUMAN)	A2MG_HUMAN	163 kDa	< 0.0001	-1.2	1.0016	2.35892	0.5979	2.53409	1.3055	2.41319	1.4113	2.4497	1.6971	2.68474	0.5476	2.47378	0.5984	2.58941	0.5591	2.4454	0.3291	3.64184
55	60S ribosomal protein L34 OS=Homo sapiens OX=9606 GN=RPL34 PE=1 SV=3	RL34_HUMAN	13 kDa	< 0.0001	1.08	1.0013	2.3542	0.5283	2.44016	0.5914	2.40062	0.5247	2.52398	0.4727	2.92751	0.848	2.35588	0.839	2.39657	1.6885	2.37715	1.3702	2.44208
56	Scavenger receptor cysteine-rich type 1 protein M130 OS=Homo sapiens OX=9606 GN=CD163 PE=1 SV=2	C163A_HUMAN	125 kDa	< 0.0001	-0.93	1.0017	2.37928	0.7833	2.44916	2.2054	2.66881	1.3829	2.53301	1.2577	4.20548	0.7194	2.6729	0.582	3.51718	0.7063	2.58164	0.6808	2.73625
57	Cathepsin G OS=Homo sapiens OX=9606 GN=CTSG PE=1 SV=2	CATG_HUMAN	29 kDa	< 0.0001	-1.18	1.0018	2.44525	0.8871	2.47085	0.5855	2.54307	0.713	2.51754	1.7477	3.20611	0.4195	2.60544	0.2127	2.8434	0.5104	2.66934	0.4264	2.53082
58	Delta-1-pyrroline-5-carboxylate dehydrogenase, mitochondrial OS=Homo sapiens OX=9606 GN=ALDH4A1 PE=1 SV=3	AL4A1_HUMAN	62 kDa	< 0.0001	-0.59	1.0015	2.35257	1.1367	2.46115	1.456	2.42566	1.0258	2.44695	1.4827	3.40933	0.7674	2.42325	0.8824	2.78066	0.8892	2.45487	0.8235	2.62424
59	ATP synthase subunit O, mitochondrial OS=Homo sapiens OX=9606 GN=ATP5PO PE=1 SV=1	ATPO_HUMAN	23 kDa	< 0.0001	-0.39	1.0018	2.44525	1.2866	2.62996	0.9388	2.56608	1.0701	2.54437	0.9839	2.78652	0.6487	2.55018	0.9283	2.6925	0.7564	2.6833	0.9219	2.54258
60	Histone H1x OS=Homo sapiens OX=9606 GN=H1FX PE=1 SV=1	H1X_HUMAN	22 kDa	< 0.0001	0.93	1.0015	2.39664	0.6479	2.5712	0.7334	2.42864	0.6487	2.43929	0.8652	4.19032	1.0131	2.46923	1.8	2.94817	1.4247	2.47372	1.3255	2.40612
61	Matrix metalloproteinase-9 OS=Homo sapiens OX=9606 GN=MMP9 PE=1 SV=3	MMP9_HUMAN	78 kDa	< 0.0001	-1.24	1.0013	2.26101	1.0069	2.33488	0.6044	2.35735	1.5858	2.36998	5.9718	3.84726	0.4663	3.49451	0.7029	3.40486	0.4202	3.16976	0.6782	3.44608
62	Lupus La protein OS=Homo sapiens OX=9606 GN=SSB PE=1 SV=2	LA_HUMAN	47 kDa	< 0.0001	0.64	1.0015	2.39639	1.0392	2.49953	0.9647	2.548	0.6503	2.56664	0.6292	2.71978	1.3549	2.42425	1.3835	2.47435	1.0287	2.41961	1.3297	2.58761
63	Nuclear protein MDM1 OS=Homo sapiens OX=9606 GN=MDM1 PE=1 SV=2	MDM1_HUMAN	81 kDa	< 0.0001	2.08	1.0013	2.3255	0.422	2.37217	0.328	2.55506	0.2579	2.80877	0.3759	29.1267	1.1601	2.34424	1.6359	2.36946	3.2903	2.34332	0.783	2.36837
64	Retinal dehydrogenase 1 OS=Homo sapiens OX=9606 GN=ALDH1A1 PE=1 SV=2	AL1A1_HUMAN	55 kDa	< 0.0001	0.59	1.0017	2.3935	1.0232	2.45124	0.656	2.57225	0.7868	2.45842	0.466	3.45854	1.0341	2.41338	1.1894	2.88018	1.021	2.58124	1.2286	2.461
65	Cluster of RNA-binding motif protein, X chromosome OS=Homo sapiens OX=9606 GN=RBMX PE=1 SV=3 (RBMX_HUMAN)	RBMX_HUMAN	42 kDa	< 0.0001	1	1.0015	2.56405	0.6702	2.5887	0.8346	2.65429	0.5986	2.59517	0.3122	3.98333	1.1818	2.5704	1.0648	2.66255	1.3127	2.58268	1.126	2.58514
66	Dynein heavy chain 9, axonemal OS=Homo sapiens OX=9606 GN=DNAH9 PE=1 SV=3	DYH9_HUMAN	512 kDa	< 0.0001	1.51	1.0013	2.30037	0.6577	2.40219	0.4158	2.88158	0.4093	3.67301	0.6056	3.06258	1.3198	2.31874	1.3962	2.31095	2.4229	2.37459	1.2623	2.37452
67	Vesicle-fusing ATPase OS=Homo sapiens OX=9606 GN=NSF PE=1 SV=1	I3L0N3_HUMAN	82 kDa	< 0.0001	-0.47	1.0013	2.29583	1.1407	2.33556	1.2332	2.36851	1.121	2.3368	1.367	2.67588	0.8204	2.37155	1.129	2.63486	0.7291	2.36604	0.9204	2.47039
68	RNA-binding protein 8A OS=Homo sapiens OX=9606 GN=RBM8A PE=1 SV=1	RBM8A_HUMAN	20 kDa	< 0.0001	0.95	1.0014	2.33623	0.6166	2.43064	0.6999	2.39899	0.549	2.4608	0.8026	2.41599	1.2851	2.34895	1.2365	2.35669	1.2413	2.35718	1.3549	2.43134
69	Spectrin alpha chain, non-erythrocytic 1 OS=Homo sapiens OX=9606 GN=SPTAN1 PE=1 SV=1	A0A0D9SGF6_HUMAN	288 kDa	< 0.0001	0.46	1.0014	2.34934	0.8934	2.41919	1.037	2.40142	0.6794	2.46186	1.0109	2.82305	1.3638	2.38593	1.095	2.44436	1.4649	2.41917	1.0321	2.47003
70	Radial spoke head protein 4 homolog A OS=Homo sapiens OX=9606 GN=RSPH4A PE=1 SV=1	RSH4A_HUMAN	81 kDa	< 0.0001	2.34	1.0012	2.29581	0.4183	3.07115	0.2354	3.69514	0.2338	4.56133	0.619	3.47973	1.6233	2.32113	2.1068	2.31404	2.843	2.30512	1.0647	3.24994
71	Cluster of Phosphoribosylformylglycinamidine synthase OS=Homo sapiens OX=9606 GN=PFAS PE=1 SV=4 (PUR4_HUMAN)	PUR4_HUMAN	145 kDa	< 0.0001	-0.42	1.0013	2.3066	0.9216	2.34199	1.1426	2.341	1.0977	2.38676	1.0784	2.72395	0.9239	2.36012	0.7318	2.43746	0.6619	2.42139	0.8575	2.36998
72	Pro-interleukin-16 OS=Homo sapiens OX=9606 GN=IL16 PE=1 SV=4	IL16_HUMAN	142 kDa	< 0.0001	0.64	1.0013	2.31815	0.7112	2.55671	0.958	2.49858	0.6006	2.69518	0.8543	2.86643	1.9308	2.45081	1.2722	2.53012	1.1621	2.37473	0.837	2.46487
73	Serine/arginine-rich splicing factor 3 OS=Homo sapiens OX=9606 GN=SRSF3 PE=1 SV=1	SRSF3_HUMAN	19 kDa	< 0.0001	0.6	1.0019	2.48573	0.7773	2.58474	1.0605	2.53621	0.5464	2.55146	0.6051	2.99659	1.1116	2.56062	1	2.54616	1.0704	2.5682	1.245	2.57702
74	Heterogeneous nuclear ribonucleoproteins A2/B1 OS=Homo sapiens OX=9606 GN=HNRNPA2B1 PE=1 SV=2	ROA2_HUMAN	37 kDa	< 0.0001	0.65	1.0019	2.42942	0.72	2.83251	1.0083	2.62205	0.7321	2.56631	0.2834	13.4779	1.2897	2.62585	1.0832	2.72049	0.9412	2.59539	1.0925	2.53409
75	Hexokinase-2 OS=Homo sapiens OX=9606 GN=HK2 PE=1 SV=1	E9PB90_HUMAN	99 kDa	< 0.0001	0.59	1.0013	2.26099	0.9889	2.29046	0.8271	2.33896	0.8805	2.28155	0.8445	2.60072	1.4256	2.43072	1.6087	2.38051	1.1037	2.27791	1.2522	2.41386
76	Cytochrome b-c1 complex subunit 1, mitochondrial OS=Homo sapiens OX=9606 GN=UQCRC1 PE=1 SV=3	QCR1_HUMAN	53 kDa	< 0.0001	-0.52	1.0016	2.45446	1.4515	2.53457	1.2189	2.51928	1.0749	2.50767	1.2605	3.01409	0.6446	3.14682	0.8519	2.65621	1.0026	2.55501	0.9063	2.6734
77	Fumarylacetoacetase OS=Homo sapiens OX=9606 GN=FAH PE=1 SV=2	FAAA_HUMAN	46 kDa	< 0.0001	-1.19	1.0015	2.44104	0.909	2.45644	2.2094	2.45616	1.1857	2.47964	0.7255	2.81947	0.5261	2.61289	0.6487	2.59782	0.1889	7.13135	0.6494	2.47162
78	Myeloid leukemia factor 1 OS=Homo sapiens OX=9606 GN=MLF1 PE=1 SV=1	MLF1_HUMAN	31 kDa	< 0.0001	1.04	1.0014	2.30733	1.1258	2.97282	0.5417	2.82049	0.4321	2.9831	1.1618	2.9017	1.3964	2.47174	1.6755	3.09592	1.9823	2.55923	1.4025	2.3646
79	Neutrophil defensin 1 OS=Homo sapiens OX=9606 GN=DEFA1 PE=1 SV=1	DEF1_HUMAN	10 kDa	< 0.0001	-1.51	1.0019	2.68424	0.5698	2.68296	0.3923	2.71083	0.8001	2.70185	2.9656	3.82282	0.2923	2.84464	0.2011	3.16389	0.2224	2.90415	0.3588	2.8415
80	Carnitine O-palmitoyltransferase 1, liver isoform OS=Homo sapiens OX=9606 GN=CPT1A PE=1 SV=2	CPT1A_HUMAN	88 kDa	< 0.0001	-0.82	1.0013	2.28984	1.2184	2.29757	1.4896	2.31859	1.0431	2.33166	0.9631	2.31691	0.7174	2.28374	0.2852	12.7038	0.8737	2.29757	0.7039	2.308
81	Pulmonary surfactant-associated protein B OS=Homo sapiens OX=9606 GN=SFTPB PE=1 SV=1	D6W5L6_HUMAN	43 kDa	< 0.0001	1.37	1.0014	2.42314	0.6728	2.47349	0.4052	2.4678	0.3096	2.6291	0.7014	2.47306	1.6112	2.49883	1.0548	2.67562	1.9009	2.492	0.8498	2.4539
82	Histidine triad nucleotide-binding protein 1 OS=Homo sapiens OX=9606 GN=HINT1 PE=1 SV=2	HINT1_HUMAN	14 kDa	< 0.0001	1.08	1.0017	2.80309	0.3832	2.89773	0.3883	2.90552	0.4203	2.891	0.3019	3.12379	0.6576	2.8069	0.4968	3.05759	0.8571	2.81843	1.4027	2.90479
83	Cluster of Vimentin OS=Homo sapiens OX=9606 GN=VIM PE=1 SV=4 (VIME_HUMAN)	VIME_HUMAN	54 kDa	< 0.0001	0.36	1	2.33914	1.1126	2.55255	0.9652	2.58877	1.1763	2.62057	0.7679	4.64507	0.9926	2.59484	1.6604	3.21739	1.4432	2.5241	1.2476	2.4814
84	DNA-dependent protein kinase catalytic subunit OS=Homo sapiens OX=9606 GN=PRKDC PE=1 SV=3	PRKDC_HUMAN	469 kDa	< 0.0001	-0.46	1.0016	2.38841	1.3735	2.47398	1.2773	2.46751	1.3271	2.43619	0.9877	2.87342	0.9351	2.40942	0.7017	2.74256	0.8706	2.51893	1.0807	2.51024
85	Aspartyl/asparaginyl beta-hydroxylase OS=Homo sapiens OX=9606 GN=ASPH PE=1 SV=3	ASPH_HUMAN	86 kDa	< 0.0001	-1.12	1.0014	2.38004	1.1072	2.41563	2.0274	2.40163	1.0298	2.43274	0.8736	3.65592	0.5757	3.32246	0.544	3.42492	0.6221	3.41251	0.5344	3.32054
86	Cilia- and flagella-associated protein 45 OS=Homo sapiens OX=9606 GN=CFAP45 PE=2 SV=2	CFA45_HUMAN	66 kDa	< 0.0001	1.68	1.0014	2.3266	0.5798	2.79778	0.3567	3.20088	0.3556	3.15469	0.8966	3.89324	1.6801	2.39064	1.7097	2.6867	2.2319	2.4093	1.1912	2.46217
87	Presequence protease, mitochondrial OS=Homo sapiens OX=9606 GN=PITRM1 PE=1 SV=3	PREP_HUMAN	117 kDa	< 0.0001	-0.47	1.0015	2.39664	1.3604	2.4173	1.246	2.42707	1.3213	2.51352	1.0276	2.72181	0.9653	2.42608	0.9034	2.48912	0.6978	2.40613	1.0099	2.40797
88	Cluster of Sperm-associated antigen 6 OS=Homo sapiens OX=9606 GN=SPAG6 PE=2 SV=1 (SPAG6_HUMAN)	SPAG6_HUMAN	55 kDa	< 0.0001	1.54	1.0014	2.30733	0.6296	2.4153	0.339	5.41533	0.5006	2.72724	0.8752	6.43622	1.464	2.36875	1.561	2.70605	2.3972	2.40701	1.2761	2.34636
89	RNA-binding protein 3 OS=Homo sapiens OX=9606 GN=RBM3 PE=1 SV=1	RBM3_HUMAN	17 kDa	< 0.0001	1.03	1.0013	2.29818	0.5627	2.30651	0.7493	2.4329	0.4059	2.47075	0.5349	2.65443	1.0496	2.3996	0.9672	2.71684	1.1053	2.32831	1.397	2.38463
90	Annexin A3 OS=Homo sapiens OX=9606 GN=ANXA3 PE=1 SV=3	ANXA3_HUMAN	36 kDa	< 0.0001	-0.86	1.0014	2.36792	1.5117	2.51917	0.8961	2.44814	0.8693	2.48169	2.9519	4.22701	0.7976	2.43266	0.4374	2.73936	0.5732	2.4607	0.868	2.43404
91	Cluster of Intraflagellar transport protein 172 homolog OS=Homo sapiens OX=9606 GN=IFT172 PE=1 SV=2 (IF172_HUMAN)	IF172_HUMAN	198 kDa	< 0.0001	1.23	1.0013	2.3255	0.8623	2.32512	0.5858	2.51153	0.572	2.41567	1.2846	2.62104	1.6	2.44557	1.7718	2.72293	2.965	2.73476	1.4343	2.42883
92	Alpha-1-antichymotrypsin OS=Homo sapiens OX=9606 GN=SERPINA3 PE=1 SV=2	AACT_HUMAN	48 kDa	< 0.0001	-1.52	1.0013	2.3066	0.5425	2.32684	0.8625	2.60544	1.2937	2.4602	6.5283	5.00387	0.4756	2.58311	0.433	3.49411	0.2965	3.5833	0.2564	3.47984
93	Cluster of Structural maintenance of chromosomes flexible hinge domain-containing protein 1 OS=Homo sapiens OX=9606 GN=SMCHD1 PE=1 SV=2 (SMHD1_HUMAN)	SMHD1_HUMAN	226 kDa	< 0.0001	-0.36	1.0013	2.3066	1.1405	2.32547	1.0691	2.36007	1.1328	2.34764	1.2712	2.48831	1.1213	2.37774	0.8371	2.47518	0.7951	2.40247	0.8445	2.47148
94	Supervillin OS=Homo sapiens OX=9606 GN=SVIL PE=1 SV=2	SVIL_HUMAN	248 kDa	< 0.0001	0.58	1.0014	2.33753	1.3865	2.50241	0.4928	2.54371	1.0203	2.45646	0.7166	4.01338	1.3423	2.42443	1.3441	2.37248	1.3516	2.47523	1.1281	2.45373
95	Aminopeptidase N OS=Homo sapiens OX=9606 GN=ANPEP PE=1 SV=4	AMPN_HUMAN	110 kDa	< 0.0001	-1.14	1.0014	2.42314	0.9082	2.52875	1.4547	2.46386	1.9354	2.44171	2.0168	3.09943	0.6181	2.64166	0.5422	2.50291	0.6029	2.52957	1.0019	2.41918
96	60S ribosomal protein L4 OS=Homo sapiens OX=9606 GN=RPL4 PE=1 SV=5	RL4_HUMAN	48 kDa	< 0.0001	0.49	1.0014	2.53215	0.9101	2.54427	0.8958	2.54363	1.027	2.53506	0.6992	2.8061	1.2498	2.53365	1.1924	2.55687	1.1384	2.54542	1.4	2.55361
97	Phosphatidylinositol 4-kinase alpha OS=Homo sapiens OX=9606 GN=PI4KA PE=1 SV=4	PI4KA_HUMAN	237 kDa	< 0.0001	-0.44	1.0014	2.30057	1.1996	2.35072	1.3199	2.38251	1.0983	2.36457	1.2242	2.79702	0.8195	2.40214	0.7992	2.54301	0.8213	2.35165	1.1679	2.42483
98	Serine hydroxymethyltransferase, mitochondrial OS=Homo sapiens OX=9606 GN=SHMT2 PE=1 SV=3	GLYM_HUMAN	56 kDa	< 0.0001	-0.62	1.0015	2.38627	1.2008	2.44908	1.3045	2.43247	1.0598	2.51697	1.4485	2.59563	0.7421	2.53175	0.8933	2.49042	0.7806	2.38742	0.8153	2.56494
99	Trans-Golgi network integral membrane protein 2 OS=Homo sapiens OX=9606 GN=TGOLN2 PE=1 SV=3	TGON2_HUMAN	51 kDa	< 0.0001	-0.68	1.0014	2.35646	1.1392	2.37503	1.248	2.46518	1.0985	2.36304	0.9828	2.60834	0.8008	2.37417	0.5936	2.58679	0.9197	2.36068	0.5142	2.57328
100	Fibrillin-1 OS=Homo sapiens OX=9606 GN=FBN1 PE=1 SV=3	FBN1_HUMAN	312 kDa	< 0.0001	-1.4	1.0013	2.3066	2.0353	2.3933	0.4223	2.58704	0.6359	2.3916	1.8732	2.67323	0.3857	2.83217	0.2949	2.66172	0.7101	2.36534	0.2176	4.389
101	Long-chain-fatty-acid--CoA ligase 3 OS=Homo sapiens OX=9606 GN=ACSL3 PE=1 SV=3	ACSL3_HUMAN	80 kDa	< 0.0001	-0.53	1.0017	2.44394	1.0461	2.51153	1.438	2.5325	0.9452	2.46751	0.8863	3.15051	0.7806	2.44248	0.6706	2.79072	0.7386	2.57963	0.7541	2.52367
102	Spermatogenesis-associated protein 6 OS=Homo sapiens OX=9606 GN=SPATA6 PE=1 SV=4	A8MU33_HUMAN	54 kDa	< 0.0001	1.57	1.0015	2.44179	0.5889	2.67236	0.3787	3.00284	0.3014	2.89666	0.3456	118.338	1.1286	2.50174	0.9804	2.67049	2.2052	2.65402	0.852	2.57625
103	Ena/VASP-like protein OS=Homo sapiens OX=9606 GN=EVL PE=1 SV=2	EVL_HUMAN	45 kDa	< 0.0001	0.57	1.0016	2.30001	1.0416	2.41278	0.4283	2.73891	0.9473	2.34351	0.9564	4.16406	1.3772	2.35677	1.2416	2.75044	1.2236	2.39005	1.2867	2.36755
104	Major vault protein OS=Homo sapiens OX=9606 GN=MVP PE=1 SV=4	MVP_HUMAN	99 kDa	< 0.0001	-0.51	1	2.33914	1.2587	2.38097	1.4307	2.40518	1.207	2.39694	1.476	2.64834	0.7574	2.48127	1.0348	2.48983	0.9648	2.38141	0.9757	2.43746
105	Beta-hexosaminidase subunit beta OS=Homo sapiens OX=9606 GN=HEXB PE=1 SV=3	HEXB_HUMAN	63 kDa	< 0.0001	-0.52	1.0016	2.44059	1.5214	2.6736	1.509	2.54507	1.2826	2.54241	1.2467	3.04013	0.8865	2.54348	1.2995	2.52383	0.6474	2.64186	1.1249	2.5856
106	Myeloid leukemia factor 2 OS=Homo sapiens OX=9606 GN=MLF2 PE=1 SV=1	MLF2_HUMAN	28 kDa	< 0.0001	1.47	1.0014	2.37328	0.8071	2.40708	0.348	2.41022	0.3998	2.59568	0.2852	113.184	1.1455	2.37575	1.1776	2.58199	1.7853	2.36777	0.9211	2.39657
107	STE20-like serine/threonine-protein kinase OS=Homo sapiens OX=9606 GN=SLK PE=1 SV=1	SLK_HUMAN	143 kDa	0.00012	-0.34	1.0013	2.32373	1.1624	2.37033	1.1981	2.41587	1.2818	2.40731	1.1616	2.46379	0.8085	2.38406	0.9309	2.42701	0.9497	2.34049	1.0775	2.33808
108	Coiled-coil domain-containing protein 187 OS=Homo sapiens OX=9606 GN=CCDC187 PE=1 SV=1	A0A1W2PQX5_HUMAN	222 kDa	0.00014	1.43	1.0013	2.35588	0.5189	2.85528	0.3608	3.30285	0.3862	3.04714	0.873	3.36977	1.0531	2.38955	1.2065	2.42649	2.4563	2.43115	1.0835	2.50644
109	Cluster of Misshapen-like kinase 1 OS=Homo sapiens OX=9606 GN=MINK1 PE=1 SV=2 (MINK1_HUMAN)	MINK1_HUMAN	150 kDa	0.00014	0.79	1.0014	2.34252	0.9317	2.43232	0.5105	2.85509	0.9499	2.47145	0.8097	4.55337	1.3893	2.40325	1.5621	3.09265	1.4187	2.44014	1.1224	2.40159
110	Basement membrane-specific heparan sulfate proteoglycan core protein OS=Homo sapiens OX=9606 GN=HSPG2 PE=1 SV=4	PGBM_HUMAN	469 kDa	0.00014	-0.94	1.0013	2.27935	2.2589	2.40102	0.7206	2.31504	0.6427	2.27363	1.5042	2.48139	0.5662	2.55475	0.519	2.65319	0.6292	2.49798	0.5054	3.04827
111	Early endosome antigen 1 OS=Homo sapiens OX=9606 GN=EEA1 PE=1 SV=2	EEA1_HUMAN	162 kDa	0.00014	-0.33	1.0015	2.35388	1.0032	2.46845	1.2728	2.4244	1.2261	2.46892	1.1397	3.10171	1.0578	2.40873	0.9756	2.65549	0.7798	2.47338	0.9211	2.43247
112	Voltage-dependent anion-selective channel protein 1 OS=Homo sapiens OX=9606 GN=VDAC1 PE=1 SV=2	VDAC1_HUMAN	31 kDa	0.00015	-0.6	1.0015	2.52839	1.5874	2.67147	1.3085	2.56845	1.4476	2.6633	1.2035	3.56868	0.7295	2.55694	1.0601	3.13868	0.8225	2.68118	1.1031	2.5622
113	Pleckstrin OS=Homo sapiens OX=9606 GN=PLEK PE=1 SV=3	PLEK_HUMAN	40 kDa	0.00015	0.71	1.0014	2.34762	0.5885	2.36873	0.691	2.36991	0.5568	2.4214	0.961	2.56439	1.1262	2.40963	1.0036	2.55366	1.0816	2.37139	1.3133	2.42712
114	Cluster of Apolipoprotein E OS=Homo sapiens OX=9606 GN=APOE PE=1 SV=1 (APOE_HUMAN)	APOE_HUMAN	36 kDa	0.00015	-1.67	1.0015	2.4062	0.9173	2.42494	2.4111	2.4236	1.5251	2.55989	0.6052	8.70255	0.5704	12.6226	0.3725	11.752	0.2745	8.90862	0.468	11.5398
115	Coagulation factor V OS=Homo sapiens OX=9606 GN=F5 PE=1 SV=1	A0A0A0MRJ7_HUMAN	252 kDa	0.00015	-2.08	1.0013	2.30868	2.6408	4.09539	0.8698	2.4641	0.8753	2.34606	1.5169	2.764	0.2537	2.36332	0.2414	2.49238	0.2343	21.0587	0.493	3.76457
116	Cytosol aminopeptidase OS=Homo sapiens OX=9606 GN=LAP3 PE=1 SV=3	AMPL_HUMAN	56 kDa	0.00015	-0.34	1.0015	2.30955	1.0916	2.37182	1.2713	2.34597	1.1918	2.37375	2.0075	2.7027	0.8926	2.46583	1.2721	2.63954	1.0021	2.43602	1.105	2.36801
117	Adenosylhomocysteinase OS=Homo sapiens OX=9606 GN=AHCY PE=1 SV=4	SAHH_HUMAN	48 kDa	0.00016	-0.33	1.0015	2.30963	1.1362	2.34811	1.1408	2.32249	1.0078	2.37435	1.0143	2.81118	0.822	2.40057	0.8363	2.39419	0.7462	2.38123	1.047	2.34721
118	V-type proton ATPase subunit a OS=Homo sapiens OX=9606 GN=TCIRG1 PE=1 SV=1	E9PMC5_HUMAN	19 kDa	0.00016	-0.6	1.0013	2.28747	1.555	2.4318	0.9821	2.34918	1.0393	2.35033	1.8736	2.34988	0.9096	2.29781	0.8357	2.31274	0.7764	2.28922	0.9335	2.34789
119	Polymeric immunoglobulin receptor OS=Homo sapiens OX=9606 GN=PIGR PE=1 SV=4	PIGR_HUMAN	83 kDa	0.00016	1.27	1.0013	2.31815	0.8373	2.77065	0.5906	2.89166	0.455	2.89875	0.8013	6.55568	1.3403	3.22073	1.675	2.98493	2.1245	2.6388	1.378	4.63673
120	Ras-related protein Rab-7a OS=Homo sapiens OX=9606 GN=RAB7A PE=1 SV=1	RAB7A_HUMAN	23 kDa	0.00016	-0.52	1.0013	2.36546	1.5067	2.48124	1.5885	2.53219	1.4347	2.46695	1.4434	2.56971	0.7297	2.70332	1.3277	2.66505	0.97	2.49339	1.0698	2.72008
121	Rab11 family-interacting protein 1 OS=Homo sapiens OX=9606 GN=RAB11FIP1 PE=1 SV=3	RFIP1_HUMAN	137 kDa	0.00016	0.47	1.0015	2.38627	0.9539	2.42155	0.7996	2.41766	1.0139	2.4585	0.4357	47.3147	1.3059	2.42428	1.2034	2.45202	0.9581	2.40057	1.0982	2.40636
122	Cluster of A-kinase anchor protein 9 OS=Homo sapiens OX=9606 GN=AKAP9 PE=1 SV=1 (A0A0A0MRF6_HUMAN)	A0A0A0MRF6_HUMAN	453 kDa	0.00017	0.86	1.0013	2.33467	0.9491	2.34569	0.8696	2.44672	0.8023	2.43377	0.2697	19.7556	1.287	2.35181	1.2783	2.43018	2.1183	2.32642	1.0499	2.33727
123	Disintegrin and metalloproteinase domain-containing protein 17 OS=Homo sapiens OX=9606 GN=ADAM17 PE=1 SV=1	ADA17_HUMAN	93 kDa	0.00018	-0.46	1.0013	2.29729	0.9508	2.34915	1.5108	2.37662	1.2017	2.38274	1.322	2.86355	0.9553	2.45274	1.1111	2.66823	0.7776	2.36768	0.7767	2.4415
124	Envoplakin OS=Homo sapiens OX=9606 GN=EVPL PE=1 SV=3	EVPL_HUMAN	232 kDa	0.00018	-0.68	1.0013	2.27877	3.9702	2.3577	0.688	2.41465	0.4991	2.9188	0.8071	3.14329	0.4968	2.7712	0.5501	2.81	0.6485	2.68153	0.4574	4.03473
125	Trifunctional enzyme subunit alpha, mitochondrial OS=Homo sapiens OX=9606 GN=HADHA PE=1 SV=2	ECHA_HUMAN	83 kDa	0.0002	-0.38	1.0018	2.41863	1.3957	2.50747	1.0062	2.55162	1.2631	2.47026	1.4052	3.38979	0.8126	2.57013	1.1573	2.80922	0.7948	2.56026	1.0394	2.60163
126	Chitotriosidase-1 OS=Homo sapiens OX=9606 GN=CHIT1 PE=1 SV=1	CHIT1_HUMAN	52 kDa	0.00021	-1.99	1.0014	2.32669	1.2543	2.36961	0.277	2.53983	1.3139	2.35957	2.5819	2.4046	0.4666	2.55619	0.2111	2.66877	0.1011	16.3169	0.4061	2.34701
127	Cluster of Ankyrin-1 OS=Homo sapiens OX=9606 GN=ANK1 PE=1 SV=3 (ANK1_HUMAN)	ANK1_HUMAN	206 kDa	0.00021	1.15	1.0015	2.43247	0.2452	4.25604	0.2058	4.32085	0.199	5.49368	0.3774	4.93061	0.2259	5.65474	0.3461	4.12984	0.5869	2.77413	5.6879	2.52427
128	Tight junction protein ZO-2 OS=Homo sapiens OX=9606 GN=TJP2 PE=3 SV=1	A0A2R8YDH4_HUMAN	148 kDa	0.00021	0.75	1.0013	2.29781	1.0519	2.37162	0.6245	2.30908	0.7762	2.31134	0.4852	6.14268	1.0668	2.30335	1.3242	2.35234	1.4989	2.36975	1.2419	2.33012
129	Endoplasmic reticulum chaperone BiP OS=Homo sapiens OX=9606 GN=HSPA5 PE=1 SV=2	BIP_HUMAN	72 kDa	0.00022	-0.45	1.0019	2.36103	0.9698	2.60706	1.5024	2.54876	1.0861	2.49657	1.7449	4.11359	0.8517	2.63399	1.0265	3.2954	0.9553	2.5373	0.848	2.85608
130	Cluster of LIM domain and actin-binding protein 1 OS=Homo sapiens OX=9606 GN=LIMA1 PE=1 SV=1 (LIMA1_HUMAN)	LIMA1_HUMAN	85 kDa	0.00022	0.85	1.0014	2.39885	1.1345	2.56415	0.4735	2.80482	0.9291	2.46368	0.2652	121.729	1.5128	2.4369	1.396	2.99587	1.362	2.52484	1.0751	2.56746
131	Coiled-coil domain-containing protein 22 OS=Homo sapiens OX=9606 GN=CCDC22 PE=1 SV=1	CCD22_HUMAN	71 kDa	0.00025	-0.33	1.0013	2.29583	1.1189	2.33052	1.3535	2.38275	1.4716	2.41682	1.3846	2.54364	1.077	2.47995	1.1516	2.34706	0.9577	2.3634	1.0145	2.38847
132	Cluster of Catenin alpha-1 OS=Homo sapiens OX=9606 GN=CTNNA1 PE=1 SV=1 (CTNA1_HUMAN)	CTNA1_HUMAN	100 kDa	0.00025	0.69	1.0013	2.32373	1.0176	2.39447	0.6357	2.37856	0.5546	2.58034	0.9353	3.35625	1.1253	2.34658	1.2583	2.50672	1.8534	2.34069	0.8293	2.39466
133	Tektin-2 OS=Homo sapiens OX=9606 GN=TEKT2 PE=1 SV=1	TEKT2_HUMAN	50 kDa	0.00026	1.77	1.0013	2.28166	0.678	2.65616	0.3972	3.54728	0.3581	2.93265	1.1186	3.3062	1.1862	2.28752	2.8581	3.15834	4.5783	2.47822	0.8011	2.70743
134	Serpin H1 OS=Homo sapiens OX=9606 GN=SERPINH1 PE=1 SV=2	SERPH_HUMAN	46 kDa	0.00026	-0.49	1.0015	2.45223	1.1228	2.53182	1.4445	2.52603	1.3675	2.55744	1.0654	2.7114	0.8321	2.64276	0.8195	2.60411	0.9101	2.53564	0.9729	2.64721
135	Thrombospondin-1 OS=Homo sapiens OX=9606 GN=THBS1 PE=1 SV=2	TSP1_HUMAN	129 kDa	0.00028	-1.02	1.0013	2.27877	2.0757	2.40683	0.7484	2.44817	0.9968	2.38756	1.2127	3.24656	0.2228	8.65439	0.5588	3.00011	0.4668	2.58334	1.5635	2.48683
136	Acyl-CoA dehydrogenase family member 9, mitochondrial OS=Homo sapiens OX=9606 GN=ACAD9 PE=1 SV=1	ACAD9_HUMAN	69 kDa	0.0003	-0.45	1.0013	2.36322	1.3891	2.37595	1.0752	2.39488	1.1107	2.37319	1.1874	2.623	0.725	2.37693	1.0114	2.39663	0.7866	2.41666	1.0247	2.42337
137	von Willebrand factor A domain-containing protein 5A OS=Homo sapiens OX=9606 GN=VWA5A PE=2 SV=2	VMA5A_HUMAN	86 kDa	0.00031	-0.45	1.0013	2.31815	0.9861	2.35652	1.5216	2.41916	1.1279	2.36976	1.065	2.55683	0.8199	2.33648	0.8608	2.40252	0.9262	2.35925	0.7839	2.35681
138	SEC23-interacting protein OS=Homo sapiens OX=9606 GN=SEC23IP PE=1 SV=1	S23IP_HUMAN	111 kDa	0.00032	-0.26	1.0013	2.33658	1.1791	2.38494	1.0971	2.37675	1.1742	2.39347	1.1121	2.45109	1.0682	2.40579	0.9654	2.40242	0.8653	2.37669	0.9102	2.40989
139	DnaJ homolog subfamily C member 13 OS=Homo sapiens OX=9606 GN=DNAJC13 PE=1 SV=5	DJC13_HUMAN	254 kDa	0.00034	-0.43	1.0015	2.36498	1.1526	2.42959	1.1185	2.49996	1.4052	2.49901	1.8139	2.84945	1.0352	2.48613	0.9325	2.58715	0.9804	2.46978	0.9778	2.41384
140	S-methyl-5'-thioadenosine phosphorylase OS=Homo sapiens OX=9606 GN=MTAP PE=1 SV=1	B4DUC8_HUMAN	33 kDa	0.00034	-0.82	1.0014	2.41011	1.0412	2.45257	1.5656	2.45709	1.2271	2.39943	1.2143	2.59596	0.8088	2.43767	0.2626	4.43248	1.0076	2.41413	0.7577	2.40629
141	Programmed cell death protein 4 OS=Homo sapiens OX=9606 GN=PDCD4 PE=1 SV=2	PDCD4_HUMAN	52 kDa	0.00035	0.49	1.0017	2.4078	0.691	2.881	0.8351	2.56856	0.9005	2.52631	0.9862	2.67314	1.4918	2.45859	1.0397	2.52619	1.1186	2.4319	1.1172	2.48548
142	Inosine-5'-monophosphate dehydrogenase 2 (Fragment) OS=Homo sapiens OX=9606 GN=IMPDH2 PE=1 SV=1	H0Y4R1_HUMAN	51 kDa	0.00037	-0.52	1.0016	2.43548	1.5572	2.50817	1.1431	2.48645	1.2279	2.44328	1.0866	2.47989	1.0448	2.50522	0.6797	2.46523	0.8021	2.47634	0.9766	2.60856
143	Cluster of OTU domain-containing protein 4 OS=Homo sapiens OX=9606 GN=OTUD4 PE=1 SV=4 (OTUD4_HUMAN)	OTUD4_HUMAN	124 kDa	0.00042	0.33	1.0012	2.29581	0.7851	2.32631	0.9434	2.29382	0.841	2.30478	0.7729	2.58956	1.1216	2.31057	1.0429	2.32333	1.0384	2.30193	0.9957	2.33448
144	Leucine zipper protein 1 OS=Homo sapiens OX=9606 GN=LUZP1 PE=1 SV=2	LUZP1_HUMAN	120 kDa	0.00042	0.47	1.0013	2.37677	0.852	2.43476	0.9315	2.4026	0.7379	2.42048	0.5168	2.70169	1.2976	2.38781	0.9404	2.50714	1.1381	2.39089	0.8586	2.55149
145	V-type proton ATPase subunit OS=Homo sapiens OX=9606 GN=ATP6V0D1 PE=1 SV=1	F5GYQ1_HUMAN	45 kDa	0.00045	-0.52	1.0018	2.47186	1.6935	2.52953	1.4614	2.51818	1.192	2.47994	0.8557	2.56651	0.6925	2.53448	0.9588	2.50136	0.8826	2.49436	1.0063	2.51067
146	BPI fold-containing family B member 1 OS=Homo sapiens OX=9606 GN=BPIFB1 PE=1 SV=1	BPIB1_HUMAN	52 kDa	0.00045	2.61	1	2.4781	0.2117	3.79137	0.1966	3.99385	0.1674	5.82931	0.207	125.556	1.5336	2.50176	0.8777	3.71152	5.0195	2.90674	0.2249	33.1639
147	UDP-N-acetylglucosamine--peptide N-acetylglucosaminyltransferase 110 kDa subunit OS=Homo sapiens OX=9606 GN=OGT PE=1 SV=3	OGT1_HUMAN	117 kDa	0.00045	-0.57	1.0013	2.32839	1.5748	2.35461	1.1568	2.33287	1.2384	2.34418	1.6833	2.47786	1.0921	2.37144	0.97	2.43901	0.7762	2.33855	0.9165	2.37621
148	Alpha-1-antitrypsin OS=Homo sapiens OX=9606 GN=SERPINA1 PE=1 SV=1	A0A024R6I7_HUMAN	47 kDa	0.00048	-0.64	1.0015	2.36498	0.7874	2.46784	0.8873	2.45691	1.4753	2.53426	7.6242	5.15968	0.7927	2.72088	0.9379	3.19784	0.8018	2.53812	0.703	2.82819
149	Cluster of Ferritin heavy chain OS=Homo sapiens OX=9606 GN=FTH1 PE=1 SV=2 (FRIH_HUMAN)	FRIH_HUMAN	21 kDa	0.00051	-1.13	1.0017	2.54094	0.4896	2.88048	2.8158	2.72812	1.2364	2.66489	1.8031	3.63322	0.5611	3.06141	0.5705	3.01055	0.3484	2.70751	1.2903	2.72878
150	Brain-specific angiogenesis inhibitor 1-associated protein 2 OS=Homo sapiens OX=9606 GN=BAIAP2 PE=1 SV=1	BAIP2_HUMAN	61 kDa	0.00053	0.52	1.0013	2.32373	0.693	2.37425	1.1332	2.33377	0.789	2.34203	0.5795	3.13883	1.3338	2.34291	0.8921	2.54194	1.2588	2.39292	1.0059	2.3468
151	Xaa-Pro aminopeptidase 1 OS=Homo sapiens OX=9606 GN=XPNPEP1 PE=1 SV=3	XPP1_HUMAN	70 kDa	0.00054	-0.45	1.0013	2.33467	1.0309	2.45084	1.1855	2.50361	1.1281	2.37805	1.3058	2.44883	0.8634	2.45237	0.9451	2.35092	0.7352	2.52963	0.8181	2.55582
152	Glutamine synthetase OS=Homo sapiens OX=9606 GN=GLUL PE=1 SV=1	A0A2R8YDT1_HUMAN	57 kDa	0.00055	-1.03	1	2.70905	1.0026	3.29815	2.2963	3.34664	1.23	3.12513	2.7493	4.49252	0.7626	2.83277	0.9657	4.28267	0.694	3.34126	0.8011	3.05807
153	Leucine-rich repeat-containing protein 40 OS=Homo sapiens OX=9606 GN=LRRC40 PE=1 SV=1	LRC40_HUMAN	68 kDa	0.00058	-0.46	1.0012	2.25156	0.8895	2.27078	1.2154	2.26943	1.1622	2.33848	1.0413	2.5254	0.8334	2.26571	0.7822	2.38389	0.7101	2.30807	0.7989	2.50862
154	Polyribonucleotide nucleotidyltransferase 1, mitochondrial OS=Homo sapiens OX=9606 GN=PNPT1 PE=1 SV=2	PNPT1_HUMAN	86 kDa	0.00058	-0.38	1.0015	2.36492	1.5681	2.39233	0.9058	2.43055	0.969	2.41986	0.9237	2.64169	0.7296	2.39882	1.0447	2.55341	0.8117	2.40343	0.7387	2.46189
155	Semenogelin-1 OS=Homo sapiens OX=9606 GN=SEMG1 PE=1 SV=2	SEMG1_HUMAN	52 kDa	0.00059	0.93	1.0013	2.35666	0.3971	2.58629	0.353	2.74776	0.3666	2.87867	0.6035	2.37826	1.2033	2.42898	0.8278	2.38439	0.8001	2.35389	0.5378	2.67018
156	cDNA FLJ51550, highly similar to Leupaxin OS=Homo sapiens OX=9606 GN=LPXN PE=1 SV=1	B7Z5P7_HUMAN	42 kDa	0.00065	0.56	1.0017	2.48082	0.8286	2.60238	0.919	2.5052	1.119	2.57912	0.7238	3.17386	1.4945	2.54473	1.3291	2.5701	1.2321	2.49214	1.1973	2.58574
157	Cluster of DNA replication licensing factor MCM3 OS=Homo sapiens OX=9606 GN=MCM3 PE=1 SV=3 (MCM3_HUMAN)	MCM3_HUMAN	91 kDa	0.00066	-0.47	1.0013	2.3255	1.5154	2.34232	0.9736	2.37486	1.2939	2.35732	1.3073	2.60231	1.0508	2.37221	0.7948	2.42624	0.9313	2.34093	0.8657	2.51353
158	Mitotic interactor and substrate of PLK1 OS=Homo sapiens OX=9606 GN=MISP PE=1 SV=1	MISP_HUMAN	75 kDa	0.00066	1.96	1.0023	2.23196	0.557	2.2379	0.4535	2.27164	0.2761	2.60314	0.2325	19.5223	1.5787	2.25813	1.8651	2.2271	2.8034	2.26637	0.8797	2.26007
159	3-hydroxyacyl-CoA dehydrogenase type-2 OS=Homo sapiens OX=9606 GN=HSD17B10 PE=1 SV=3	HCD2_HUMAN	27 kDa	0.00069	-0.46	1.0014	2.3772	1.3812	2.50942	1.1554	2.49783	1.3212	2.44593	1.8488	2.43008	0.8673	2.51959	1.318	2.42759	0.8885	2.38558	1.0749	2.43143
160	Cysteine-rich protein 1 OS=Homo sapiens OX=9606 GN=CRIP1 PE=1 SV=3	CRIP1_HUMAN	9 kDa	0.00074	2.36	1.0019	3.15517	0.3272	3.1316	0.2706	3.38095	0.406	3.21601	0.0563	294.978	1.2985	3.12651	0.7016	3.6789	1.217	3.13372	5.4553	3.18471
161	Hepatoma-derived growth factor, related protein 3, isoform CRA_a OS=Homo sapiens OX=9606 GN=HDGFRP3 PE=1 SV=1	A0A024R216_HUMAN	23 kDa	0.00074	0.94	1.0012	2.29581	0.8362	2.43675	0.6047	2.33155	0.3957	2.6896	0.569	2.40524	1.323	2.29425	0.9088	2.64405	1.2429	2.33942	1.0255	2.31123
162	Unconventional myosin-If OS=Homo sapiens OX=9606 GN=MYO1F PE=1 SV=3	MYO1F_HUMAN	125 kDa	0.00078	-0.28	1.0016	2.38841	0.9632	2.56553	0.9405	2.42028	1.0677	2.49207	1.6515	2.65187	0.9248	2.451	1.0494	2.56058	0.892	2.48	0.8302	2.53482
163	Myoferlin OS=Homo sapiens OX=9606 GN=MYOF PE=1 SV=1	MYOF_HUMAN	235 kDa	0.00079	-0.24	1.0015	2.34875	1.46	2.41082	0.7115	2.46403	1.0899	2.39534	1.1348	2.85557	0.846	2.47625	0.931	2.54424	0.9166	2.42093	0.9231	2.50779
164	Cluster of Calponin OS=Homo sapiens OX=9606 GN=CNN2 PE=1 SV=1 (B4DDF4_HUMAN)	B4DDF4_HUMAN	33 kDa	0.00079	0.38	1.0012	2.25156	0.821	2.39466	0.8895	2.3815	1.0715	2.27331	0.8038	2.32837	1.3142	2.3126	1.2084	2.28114	1.0919	2.27247	1.0945	2.26213
165	Tropomodulin-3 OS=Homo sapiens OX=9606 GN=TMOD3 PE=1 SV=1	TMOD3_HUMAN	40 kDa	0.00083	0.75	1.0013	2.28996	0.6669	2.31762	0.7981	2.31921	0.6581	2.29348	0.42	3.32485	0.9738	2.37021	0.9301	2.7892	1.1802	2.29921	1.3031	2.30923
166	Sorcin OS=Homo sapiens OX=9606 GN=SRI PE=1 SV=1	C9J0K6_HUMAN	18 kDa	0.00083	0.7	1.0014	2.34934	1.0835	2.37163	0.7324	2.52538	0.9786	2.37095	0.9699	2.52458	1.6253	2.37954	1.0625	2.59661	1.3543	2.39239	2.1444	2.35802
167	Cluster of Prelamin-A/C OS=Homo sapiens OX=9606 GN=LMNA PE=1 SV=1 (LMNA_HUMAN)	LMNA_HUMAN	74 kDa	0.00083	0.23	1.0016	2.31295	1.0088	2.45393	0.9069	2.47384	1.1567	2.41575	0.7579	3.20648	1.0779	2.41616	1.2659	2.58318	1.1862	2.39306	1.0878	2.41483
168	Endophilin-B2 OS=Homo sapiens OX=9606 GN=SH3GLB2 PE=1 SV=1	B7ZC38_HUMAN	44 kDa	0.00084	0.36	1.0014	2.39775	0.9158	2.49408	0.9061	2.47178	0.9874	2.50234	0.6223	4.66257	1.076	2.42757	0.9761	2.62168	1.0426	2.41771	1.505	2.4493
169	Glutathione peroxidase OS=Homo sapiens OX=9606 GN=GPX1 PE=1 SV=1	A0A087WUQ6_HUMAN	22 kDa	0.00084	-0.36	1.0012	2.25156	1.1096	2.3398	1.2306	2.39943	1.239	2.33708	1.539	2.77685	0.7978	2.30965	1.2507	2.61166	0.8996	2.3569	1.0531	2.47194
170	Elongation factor 1-gamma OS=Homo sapiens OX=9606 GN=EEF1G PE=1 SV=3	EF1G_HUMAN	50 kDa	0.00088	-0.31	1.002	2.54786	1.0262	2.60911	1.1192	2.6527	0.9862	2.62673	1.1058	2.93805	0.7781	2.68003	0.8561	2.76149	0.8276	2.65194	0.9456	2.58339
171	Protein diaphanous homolog 1 OS=Homo sapiens OX=9606 GN=DIAPH1 PE=1 SV=1	A0A0G2JH68_HUMAN	141 kDa	0.0009	0.57	1.0014	2.45457	0.8119	2.51749	0.6427	2.5487	0.7795	2.67021	0.6801	2.56178	1.2318	2.49216	1.142	2.69921	1.0042	2.5017	0.9529	2.55956
172	Phospholipase D3 OS=Homo sapiens OX=9606 GN=PLD3 PE=1 SV=1	PLD3_HUMAN	55 kDa	0.00095	-0.56	1.0013	2.29729	0.9135	2.50014	1.7783	2.40766	1.1072	2.48234	0.8911	3.50454	0.8698	2.38987	0.9062	2.50329	0.5185	2.32521	0.8007	2.52316
173	Protein 4.1 OS=Homo sapiens OX=9606 GN=EPB41 PE=1 SV=1	A0A2R8Y5G2_HUMAN	89 kDa	0.00097	0.84	1.0014	2.33753	0.3927	2.65163	0.3124	2.54462	0.332	2.69551	0.6157	4.54684	0.41	2.54981	0.4768	2.84497	0.7401	2.62854	5.4495	2.62425
174	TP53-binding protein 1 OS=Homo sapiens OX=9606 GN=TP53BP1 PE=1 SV=2	TP53B_HUMAN	214 kDa	0.00098	0.44	1.0013	2.26101	1.0674	2.337	0.7943	2.39371	0.7205	2.44453	0.7994	4.08195	1.1433	2.26333	1.0476	2.42632	1.3677	2.29834	1.0561	2.39017
175	Cluster of Cytoplasmic dynein 1 heavy chain 1 OS=Homo sapiens OX=9606 GN=DYNC1H1 PE=1 SV=5 (DYHC1_HUMAN)	DYHC1_HUMAN	532 kDa	0.001	-0.25	1.0021	2.48139	1.1015	2.5555	1.2424	2.59381	1.2702	2.56078	1.2504	3.36767	1.0075	2.58552	0.8869	2.90353	1.0026	2.60154	1.2127	2.61027
176	Gelsolin OS=Homo sapiens OX=9606 GN=GSN PE=1 SV=1	GELS_HUMAN	86 kDa	0.001	0.32	1.0023	2.51252	0.9179	2.62094	0.5937	2.81523	1.2815	2.67396	0.5636	41.3904	0.9843	2.63546	1.6045	3.15546	0.7938	2.72919	1.0836	2.82336
177	Keratin, type II cytoskeletal 4 OS=Homo sapiens OX=9606 GN=KRT4 PE=1 SV=4	K2C4_HUMAN	57 kDa	0.001	-0.93	1.0017	2.5017	5.2949	2.62033	0.0811	39.8606	0.2657	3.04766	Value missing	51.5894	Value missing	85.9637	0.1176	33.581	0.2583	3.75169	Value missing	104.428
178	Filamin-B OS=Homo sapiens OX=9606 GN=FLNB PE=1 SV=2	FLNB_HUMAN	278 kDa	0.001	-0.45	1.0017	2.3935	0.645	2.65991	2.4138	2.55037	0.8894	2.5441	0.6952	3.65183	0.7291	2.57942	0.6628	2.9439	0.7445	2.58686	0.6631	2.74117
179	Cluster of Integrin beta-2 OS=Homo sapiens OX=9606 GN=ITGB2 PE=1 SV=2 (ITB2_HUMAN)	ITB2_HUMAN	85 kDa	0.001	-0.55	1.0015	2.36498	0.7433	2.50487	1.1393	2.51242	1.1005	2.45896	1.3787	4.98291	0.8155	2.50581	0.835	3.18317	0.6608	2.84547	0.5519	2.90404
180	Cluster of Keratin, type II cytoskeletal 5 OS=Homo sapiens OX=9606 GN=KRT5 PE=1 SV=3 (K2C5_HUMAN)	K2C5_HUMAN	62 kDa	0.001	0.88	1.0019	2.52652	1.6808	2.64375	0.2395	3.04828	0.2579	3.21109	0.501	3.77235	0.7168	2.60674	0.6262	2.72584	2.6783	2.66166	0.5186	3.06673
181	Cluster of Zinc finger protein 638 OS=Homo sapiens OX=9606 GN=ZNF638 PE=1 SV=2 (ZN638_HUMAN)	ZN638_HUMAN	221 kDa	0.001	0.36	1.0014	2.35646	0.8141	2.43928	1.0661	2.39225	0.6626	2.46363	0.6962	4.12603	1.0751	2.39171	1.0459	2.77981	1.3324	2.5633	0.8917	2.51667
182	Cluster of Septin-9 OS=Homo sapiens OX=9606 GN=SEPT9 PE=1 SV=2 (SEPT9_HUMAN)	SEPT9_HUMAN	65 kDa	0.001	0.36	1.0017	2.40065	0.9911	2.53969	0.8101	2.63554	0.978	2.60327	0.6912	3.34307	1.272	2.4798	1.014	2.62383	1.0298	2.47254	1.1049	2.53643
183	6-phosphogluconate dehydrogenase, decarboxylating OS=Homo sapiens OX=9606 GN=PGD PE=1 SV=3	6PGD_HUMAN	53 kDa	0.001	-0.41	1.0018	2.34381	1.4481	2.44302	1.383	2.44226	1.3212	2.48082	1.0693	3.58198	0.8983	2.42769	1.1008	2.86936	0.9452	2.54743	1.0624	2.58225
184	Aconitate hydratase, mitochondrial OS=Homo sapiens OX=9606 GN=ACO2 PE=1 SV=1	A2A274_HUMAN	88 kDa	0.001	-0.24	1.0019	2.32437	1.2057	2.43108	1.1018	2.44286	1.0087	2.40833	1.3407	3.05734	0.9214	2.41563	1.0782	2.7009	1.0466	2.48697	0.854	2.56521
185	LIM and SH3 domain protein 1 OS=Homo sapiens OX=9606 GN=LASP1 PE=1 SV=2	LASP1_HUMAN	30 kDa	0.001	0.32	1.0014	2.33822	0.9622	2.45125	1.1575	2.411	0.9125	2.47435	0.6053	2.78582	1.1685	2.55846	0.9098	2.51492	1.0355	2.40384	1.4451	2.44039
186	Liver carboxylesterase 1 OS=Homo sapiens OX=9606 GN=CES1 PE=1 SV=2	EST1_HUMAN	63 kDa	0.001	0.59	1.0023	2.32349	1.1116	2.43836	0.6779	2.6651	0.8693	2.46844	1.4425	7.68965	1.1689	2.43768	2.7189	3.97713	0.9976	2.47753	1.6751	2.44385
187	Fibrinogen alpha chain OS=Homo sapiens OX=9606 GN=FGA PE=1 SV=2	FIBA_HUMAN	95 kDa	0.001	-0.99	1.0014	2.39775	0.6487	2.5525	1.4884	2.72307	1.4688	2.48536	1.2398	3.63682	0.4127	2.92682	0.302	4.42985	1.5669	2.61799	0.5717	2.72585
188	Dipeptidyl peptidase 2 OS=Homo sapiens OX=9606 GN=DPP7 PE=1 SV=3	DPP2_HUMAN	54 kDa	0.001	0.26	1.0016	2.35545	1.4021	2.48439	0.8339	2.46192	0.9612	2.52449	0.7988	3.59164	1.1255	2.42635	1.1577	2.57676	1.2832	2.48375	1.238	2.43177
189	Cluster of Coronin OS=Homo sapiens OX=9606 GN=CORO7-PAM16 PE=3 SV=1 (A0A0A6YYL4_HUMAN)	A0A0A6YYL4_HUMAN	114 kDa	0.001	-0.29	1.0014	2.33753	1.0393	2.47651	1.2658	2.45872	1.2602	2.35459	1.169	2.76675	1.0097	2.49467	0.8438	2.53499	0.9519	2.52626	0.9633	2.44968
190	Zinc finger CCCH domain-containing protein 15 OS=Homo sapiens OX=9606 GN=ZC3H15 PE=1 SV=1	ZC3HF_HUMAN	49 kDa	0.001	0.65	1.0014	2.45457	0.6837	2.49858	1.4334	2.46767	0.696	2.50908	0.5252	2.49201	1.1694	2.48405	1.1204	2.44745	1.1155	2.47244	1.4084	2.46993
191	Neutrophil cytosol factor 2 OS=Homo sapiens OX=9606 GN=NCF2 PE=1 SV=2	NCF2_HUMAN	60 kDa	0.001	0.44	1.0013	2.28974	0.7452	2.75973	0.9436	2.35788	1.051	2.41972	1.1729	3.09472	1.121	2.35991	1.5212	2.52116	1.3444	2.35521	1.2685	2.52995
192	Cluster of cDNA FLJ56329, highly similar to Myosin light polypeptide 6 OS=Homo sapiens OX=9606 GN=MYL6 PE=1 SV=1 (B7Z6Z4_HUMAN)	B7Z6Z4_HUMAN	27 kDa	0.001	1.08	1.0014	2.38883	0.4857	2.57985	0.6536	2.38935	0.6818	2.38935	0.3374	2.81129	0.8467	2.38962	0.9407	2.41729	1.2048	2.44129	1.994	2.3959
193	Alcohol dehydrogenase [NADP(+)] OS=Homo sapiens OX=9606 GN=AKR1A1 PE=1 SV=3	AK1A1_HUMAN	37 kDa	0.001	-0.43	1.0017	2.37928	1.4811	2.59187	1.3917	2.50558	1.4064	2.57618	1.5167	3.0598	0.969	2.49437	1.2937	2.65624	0.829	2.4435	1.2722	2.78802
194	Cingulin OS=Homo sapiens OX=9606 GN=CGN PE=1 SV=2	CING_HUMAN	136 kDa	0.001	1.26	1.0014	2.39885	0.7377	2.38356	0.5819	2.43137	0.3044	2.80539	0.4653	24.1014	1.2055	2.59352	1.215	2.49152	2.6797	2.40301	0.712	2.48487
195	Nucleolar RNA helicase 2 OS=Homo sapiens OX=9606 GN=DDX21 PE=1 SV=5	DDX21_HUMAN	87 kDa	0.001	-0.54	1.0013	2.33467	1.0591	2.33939	0.9445	2.33562	0.9765	2.33005	1.0859	2.34921	0.6324	2.36432	0.8045	2.33944	0.6608	2.31743	0.7067	2.38074
196	DnaJ homolog subfamily C member 3 OS=Homo sapiens OX=9606 GN=DNAJC3 PE=1 SV=1	DNJC3_HUMAN	58 kDa	0.001	-0.46	1.0014	2.39775	1.0075	2.47465	1.3263	2.40119	1.024	2.47315	1.0106	2.48649	0.6584	2.70019	0.8475	2.42982	0.7472	2.44024	0.9182	2.43578
197	YLP motif-containing protein 1 OS=Homo sapiens OX=9606 GN=YLPM1 PE=1 SV=4	YLPM1_HUMAN	242 kDa	0.001	0.46	1.0014	2.33817	0.7495	2.36966	1.0825	2.36035	0.7182	2.4994	0.8466	2.87783	1.2397	2.4284	1.2544	2.4322	1.2678	2.36622	0.9063	2.47585
198	Coactosin-like protein OS=Homo sapiens OX=9606 GN=COTL1 PE=1 SV=3	COTL1_HUMAN	16 kDa	0.001	0.85	1.0014	2.42948	1.0407	2.77593	0.6433	2.86368	0.947	2.73105	0.4624	89.6679	1.3157	2.57279	1.7757	2.93819	1.3705	2.58383	1.5165	2.71357
199	Erythrocyte membrane protein band 4.2 OS=Homo sapiens OX=9606 GN=EPB42 PE=1 SV=3	EPB42_HUMAN	77 kDa	0.001	1.09	1.0014	2.33817	0.3295	4.67186	0.1811	7.94277	0.2336	4.55872	0.5185	24.661	0.3382	4.52651	0.4234	37.1209	0.7429	2.44822	5.7773	2.43346
200	Synaptotagmin-like protein 1 OS=Homo sapiens OX=9606 GN=SYTL1 PE=1 SV=1	SYTL1_HUMAN	62 kDa	0.001	0.52	1.0013	2.31815	1.0622	2.33214	0.6372	2.43454	0.748	2.36006	1.1412	2.43777	1.2491	2.32994	1.525	2.46264	1.4064	2.34455	0.8962	2.43287
201	THO complex subunit 4 OS=Homo sapiens OX=9606 GN=ALYREF PE=1 SV=1	E9PB61_HUMAN	28 kDa	0.001	1.17	1.0015	2.33415	0.6673	2.5073	0.657	2.41579	0.4581	2.53115	0.5377	3.16308	1.5696	2.4292	1.1915	2.40129	1.0883	2.3843	1.3692	2.3702
202	ATP-binding cassette sub-family E member 1 OS=Homo sapiens OX=9606 GN=ABCE1 PE=1 SV=1	ABCE1_HUMAN	67 kDa	0.001	-0.4	1.0013	2.31758	1.1187	2.34797	1.1904	2.38173	1.2703	2.40637	1.7553	2.68463	0.9347	2.41007	0.975	2.42746	0.8472	2.36921	1.1889	2.34318
203	Intraflagellar transport protein 88 homolog OS=Homo sapiens OX=9606 GN=IFT88 PE=2 SV=2	IFT88_HUMAN	94 kDa	0.001	1.53	1.0024	2.24664	0.6607	2.47697	0.456	2.27088	0.4876	2.44148	0.6892	2.54999	1.682	2.25642	1.6031	2.75434	2.2996	2.30486	1.0907	2.42583
204	Proteasome subunit alpha type-2 OS=Homo sapiens OX=9606 GN=PSMA2 PE=1 SV=2	PSA2_HUMAN	26 kDa	0.001	-0.47	1.0014	2.33817	1.5482	2.38693	1.4601	2.38773	1.4159	2.40123	1.4734	2.47135	0.9775	2.4344	1.2299	2.4149	0.8533	2.37238	1.2487	2.39123
205	Cluster of Inositol hexakisphosphate and diphosphoinositol-pentakisphosphate kinase OS=Homo sapiens OX=9606 GN=PPIP5K2 PE=1 SV=1 (A0A087WZV0_HUMAN)	A0A087WZV0_HUMAN	144 kDa	0.001	-0.51	1.0014	2.42314	0.8946	2.61416	1.1324	2.69234	1.053	2.71749	0.872	2.68686	0.7079	2.44176	0.6404	2.80446	0.7379	2.51748	0.653	2.76439
206	Protein Red OS=Homo sapiens OX=9606 GN=IK PE=1 SV=3	RED_HUMAN	66 kDa	0.001	0.55	1.0014	2.39189	0.6187	2.45799	1.0147	2.4525	0.635	2.44743	0.6232	2.97196	1.0591	2.40592	1.0046	2.44742	1.2252	2.42396	0.8815	2.51293
207	Zinc finger protein DZIP1L OS=Homo sapiens OX=9606 GN=DZIP1L PE=1 SV=2	DZI1L_HUMAN	87 kDa	0.001	0.68	1.0013	2.36322	0.8468	2.37011	0.7964	2.38954	0.7716	2.37324	0.6117	2.36832	1.1629	2.36322	1.0037	2.3871	2.0124	2.3619	0.9576	2.36976
208	Na(+)/H(+) exchange regulatory cofactor NHE-RF1 OS=Homo sapiens OX=9606 GN=SLC9A3R1 PE=1 SV=4	NHRF1_HUMAN	39 kDa	0.001	0.48	1.0013	2.33658	1.0067	2.35259	0.8927	2.35423	0.7628	2.34699	0.4167	4.25292	1.3749	2.36458	1.001	2.39806	0.9693	2.44658	1.2729	2.49836
209	Cluster of Tektin-3 OS=Homo sapiens OX=9606 GN=TEKT3 PE=1 SV=1 (TEKT3_HUMAN)	TEKT3_HUMAN	57 kDa	0.001	3.11	1.0014	2.42948	0.4543	2.46115	0.1214	2.82268	0.1277	2.47582	0.0872	8.1056	1.5251	2.45357	1.4642	2.44191	3.7653	2.44911	0.6777	2.44912
210	Dihydropteridine reductase OS=Homo sapiens OX=9606 GN=QDPR PE=1 SV=2	DHPR_HUMAN	26 kDa	0.001	-0.44	1.0014	2.29764	1.4353	2.30127	1.1267	2.34924	1.3174	2.3502	1.1123	2.36226	0.7561	2.40608	1.0965	2.3112	0.8821	2.40823	0.9582	2.31904
211	Mammalian ependymin-related protein 1 OS=Homo sapiens OX=9606 GN=EPDR1 PE=1 SV=2	EPDR1_HUMAN	25 kDa	0.001	-0.71	1.0014	2.36827	1.0884	2.39264	1.5622	2.45066	1.1745	2.54015	0.8066	2.46769	0.5324	2.47309	0.566	2.41642	1.0675	2.41127	0.6815	2.42628
212	Coagulation factor XIII A chain OS=Homo sapiens OX=9606 GN=F13A1 PE=1 SV=4	F13A_HUMAN	83 kDa	0.001	-1.48	1.0014	2.48667	0.8342	2.60149	1.4959	2.58764	1.0934	2.53222	1.2821	3.80246	0.4566	2.88952	0.3062	3.34392	0.2988	3.35177	0.5935	2.52376
213	Ribosomal protein L19 OS=Homo sapiens OX=9606 GN=RPL19 PE=1 SV=1	J3KTE4_HUMAN	23 kDa	0.001	0.97	1.0029	2.68118	0.6174	2.6954	0.6853	2.70247	1.1089	2.71364	0.5056	2.70176	1.7631	2.71791	1.3326	2.69999	1.2745	2.71395	1.1491	2.70018
214	Prostaglandin G/H synthase 1 OS=Homo sapiens OX=9606 GN=PTGS1 PE=1 SV=1	A0A087X296_HUMAN	63 kDa	0.001	-0.82	1.0013	2.40361	1.8252	2.43328	1.0308	2.47542	1.0292	2.49008	0.9092	2.69049	0.6216	2.40719	0.6168	2.52708	0.6901	2.42979	0.6489	2.49452
215	DNA replication licensing factor MCM4 OS=Homo sapiens OX=9606 GN=MCM4 PE=1 SV=5	MCM4_HUMAN	97 kDa	0.001	-0.6	1.0014	2.35453	1.4935	2.38108	0.9093	2.36777	1.5435	2.40119	1.179	2.4097	0.9568	2.37539	0.704	2.41956	0.896	2.36777	0.7824	2.41659
216	TRAF3-interacting protein 1 OS=Homo sapiens OX=9606 GN=TRAF3IP1 PE=1 SV=1	MIPT3_HUMAN	79 kDa	0.001	1.4	1.0027	2.44812	0.7046	2.67201	0.5134	2.44812	0.408	2.464	0.7375	2.97821	1.4163	2.46374	1.3093	2.46445	2.5047	2.4739	1.0708	2.45272
217	Nucleoside diphosphate kinase 7 OS=Homo sapiens OX=9606 GN=NME7 PE=1 SV=1	NDK7_HUMAN	42 kDa	0.001	1.02	1.0013	2.40361	0.9024	2.41772	0.5482	2.43085	0.6042	2.40874	0.781	2.49165	1.1432	2.41214	1.4707	2.60599	2.2323	2.42404	1.0639	2.41728
218	Bifunctional 3'-phosphoadenosine 5'-phosphosulfate synthase 2 OS=Homo sapiens OX=9606 GN=PAPSS2 PE=1 SV=2	PAPS2_HUMAN	70 kDa	0.001	-0.65	1.0012	2.27756	0.8533	2.27345	1.3048	2.29881	1.0422	2.2799	0.9608	2.50055	0.718	2.2843	0.5961	2.49688	0.5214	2.27771	0.8273	2.33345
219	Reticulon-1 OS=Homo sapiens OX=9606 GN=RTN1 PE=1 SV=1	RTN1_HUMAN	84 kDa	0.001	0.59	1.0013	2.29818	1.134	2.299	0.6469	2.31065	0.8427	2.34221	0.7395	2.65945	1.3193	2.33998	1.2111	2.36289	1.1179	2.34336	1.3201	2.34455
220	Transcription initiation factor IIE subunit beta OS=Homo sapiens OX=9606 GN=GTF2E2 PE=1 SV=1	T2EB_HUMAN	33 kDa	0.001	0.78	1.0014	2.37328	0.6454	2.39723	0.678	2.46699	0.4417	2.4865	0.367	2.39533	1.4207	2.434	0.4895	2.5784	1.0008	2.37873	0.8654	2.41671
221	Adrenodoxin, mitochondrial OS=Homo sapiens OX=9606 GN=FDX1 PE=1 SV=1	ADX_HUMAN	19 kDa	0.001	0.9	1.0015	2.7201	0.5547	2.83948	0.5162	2.73731	0.5171	2.77978	0.266	2.9346	0.6998	2.74034	0.6973	2.75367	0.9485	2.71596	1.0632	2.75485
222	Clusterin OS=Homo sapiens OX=9606 GN=CLU PE=1 SV=1	CLUS_HUMAN	52 kDa	0.001	1.53	1.0013	2.32839	0.4388	2.39025	0.472	2.42297	0.3805	2.46363	0.6541	2.56583	1.3934	2.40797	0.9425	2.38051	4.0964	2.34372	0.9039	2.33016
223	Neutrophil collagenase OS=Homo sapiens OX=9606 GN=MMP8 PE=1 SV=1	MMP8_HUMAN	53 kDa	0.001	-1.77	1.0024	2.25588	1.0796	2.25575	0.5003	2.33248	1.4068	2.24723	4.1192	2.25193	0.4339	2.43429	0.4024	2.52584	0.314	2.57886	0.3386	2.80096
224	Cluster of Phosphatidylinositol 3-kinase regulatory subunit alpha OS=Homo sapiens OX=9606 GN=PIK3R1 PE=1 SV=2 (P85A_HUMAN)	P85A_HUMAN	84 kDa	0.001	-0.38	1.0013	2.32935	1.0196	2.33904	1.2025	2.36221	1.1675	2.32706	1.3774	2.34358	0.9163	2.35227	1.0089	2.33215	0.7649	2.34482	0.9866	2.38377
225	CD177 antigen OS=Homo sapiens OX=9606 GN=CD177 PE=1 SV=2	CD177_HUMAN	46 kDa	0.001	-1.5	1.0015	2.35089	1.3545	2.44482	1.4034	2.45252	1.6347	2.7261	2.0965	5.27954	0.6044	3.9651	0.5026	3.84829	0.4967	3.48109	0.6362	3.77376
226	Sn1-specific diacylglycerol lipase beta OS=Homo sapiens OX=9606 GN=DAGLB PE=1 SV=2	DGLB_HUMAN	74 kDa	0.001	-0.6	1.0013	2.28747	1.5983	2.27888	1.4309	2.30272	1.5277	2.28632	1.7875	2.30439	1.2561	2.4024	0.8304	2.30812	1.038	2.31147	1.059	2.31859
227	Induced myeloid leukemia cell differentiation protein Mcl-1 OS=Homo sapiens OX=9606 GN=MCL1 PE=1 SV=3	MCL1_HUMAN	37 kDa	0.001	0.38	1.0013	2.44179	0.9613	2.54429	1.1089	2.55896	1.0208	2.5637	0.9084	3.01588	1.2745	2.46014	1.1922	2.76804	1.0981	2.51546	1.6602	2.50358
228	Protein phosphatase 1 regulatory subunit 32 OS=Homo sapiens OX=9606 GN=PPP1R32 PE=1 SV=1	PPR32_HUMAN	47 kDa	0.001	2.2	1.0013	2.4364	0.3791	2.45144	0.3131	2.4675	0.2775	2.42717	0.443	2.43851	1.5654	2.43413	1.3479	2.43874	3.3728	2.45297	1.0319	2.4418
229	Serum amyloid P-component OS=Homo sapiens OX=9606 GN=APCS PE=1 SV=2	SAMP_HUMAN	25 kDa	0.001	-1.86	1.0013	2.28974	1.2599	2.31847	0.6369	2.39297	0.982	2.3022	2.589	2.58679	0.3208	2.39054	0.5353	2.51723	0.2684	2.46051	0.2053	3.9639
230	Neuroplastin OS=Homo sapiens OX=9606 GN=NPTN PE=1 SV=2	NPTN_HUMAN	44 kDa	0.001	-0.39	1.0014	2.42314	0.9718	2.42833	0.8917	2.48877	0.8954	2.43011	1.3945	2.43601	0.7104	2.48442	0.7274	2.45834	0.7719	2.46919	0.9436	2.45149
231	Tektin-4 OS=Homo sapiens OX=9606 GN=TEKT4 PE=1 SV=1	TEKT4_HUMAN	51 kDa	0.001	2.23	1.0013	2.32789	0.4524	2.35339	0.2431	2.3672	0.1947	2.33603	0.3408	2.34315	1.3218	2.32789	1.2687	2.42715	3.0953	2.35571	0.7611	2.33853
232	Inositol monophosphatase 2 OS=Homo sapiens OX=9606 GN=IMPA2 PE=1 SV=1	IMPA2_HUMAN	31 kDa	0.001	-1.06	1.0026	2.415	1.0219	2.45467	1.8091	2.44974	0.8971	2.44332	1.1935	2.4448	0.6285	2.4336	0.4764	3.0037	0.5162	2.47382	0.6327	2.46698
233	Ribosomal protein L15 (Fragment) OS=Homo sapiens OX=9606 GN=RPL15 PE=1 SV=1	E7EQV9_HUMAN	21 kDa	0.001	0.66	1.0017	2.59373	0.6227	2.58755	0.7532	2.60418	0.5593	2.61251	0.5767	2.63913	1.0662	2.5911	0.8259	2.62724	1.0694	2.58755	0.9956	2.59683
234	Phosphatidylethanolamine-binding protein 4 OS=Homo sapiens OX=9606 GN=PEBP4 PE=1 SV=3	PEBP4_HUMAN	26 kDa	0.001	0.91	1.0013	2.27718	0.8989	2.69278	0.5143	2.45424	0.4943	2.48367	0.5463	2.53314	1.3918	2.27666	1.2255	2.31466	1.287	2.27535	0.6002	2.29208
235	Protein transport protein Sec24D OS=Homo sapiens OX=9606 GN=SEC24D PE=1 SV=2	SC24D_HUMAN	113 kDa	0.001	-0.52	1.0015	2.45377	1.1491	2.4657	1.433	2.59178	1.3038	2.45868	1.0904	2.44104	0.8551	2.48802	0.8508	2.46647	0.8849	2.45949	0.823	2.47356
236	Semenogelin-2 OS=Homo sapiens OX=9606 GN=SEMG2 PE=1 SV=1	SEMG2_HUMAN	65 kDa	0.001	1.4	1.0024	2.22442	0.2679	2.24702	0.2009	2.34715	0.1722	2.35357	0.3888	2.33305	0.7264	2.26585	0.6466	2.32938	1.0425	2.24874	0.3368	2.29508
237	Transformer-2 protein homolog alpha OS=Homo sapiens OX=9606 GN=TRA2A PE=1 SV=1	TRA2A_HUMAN	33 kDa	0.001	0.7	1.0014	2.43547	0.7336	2.45626	0.8025	2.46868	0.5416	2.45664	0.8214	2.44898	1.101	2.45149	1.1294	2.44956	1.2988	2.45393	1.1401	2.43174
238	Proteasome activator complex subunit 3 (Fragment) OS=Homo sapiens OX=9606 GN=PSME3 PE=1 SV=1	K7ENH2_HUMAN	21 kDa	0.001	-0.48	1.0012	2.26218	1.4396	2.29933	1.4304	2.28508	1.2309	2.34209	1.7853	2.32274	1.1034	2.4161	1.0608	2.32235	0.8255	2.3308	1.2324	2.36047
239	Protein BUD31 homolog OS=Homo sapiens OX=9606 GN=BUD31 PE=1 SV=2	BUD31_HUMAN	17 kDa	0.001	0.45	1.0013	2.27935	0.6782	2.46853	0.814	2.32148	0.6622	2.46103	0.7371	2.55221	1.0232	2.27673	0.7222	2.33358	1.2226	2.28411	1.0349	2.31672
240	DnaJ homolog subfamily B member 13 OS=Homo sapiens OX=9606 GN=DNAJB13 PE=1 SV=1	DJB13_HUMAN	36 kDa	0.001	2.58	1.0012	2.26218	0.5219	2.36783	0.1467	2.32444	0.1336	2.27806	0.4721	2.2681	1.5106	2.28088	1.5235	2.60274	2.6559	2.32429	1.034	2.31057
241	Adenylate kinase 4, mitochondrial OS=Homo sapiens OX=9606 GN=AK4 PE=1 SV=1	KAD4_HUMAN	25 kDa	0.001	-0.69	1.0024	2.27216	1.0305	2.29769	1.6582	2.28023	1.1816	2.29266	2.5255	2.49683	0.9138	2.30664	0.9616	2.32199	0.7417	2.35797	0.9731	2.32545
242	Tubulin polymerization-promoting protein OS=Homo sapiens OX=9606 GN=TPPP PE=1 SV=1	TPPP_HUMAN	24 kDa	0.001	1.64	1.0026	2.39542	0.2907	2.65003	0.6347	2.44275	0.5311	2.58188	0.6874	2.76794	1.4846	2.39349	1.2561	2.40105	1.5872	2.37595	2.3208	2.4029
243	Annexin A6 OS=Homo sapiens OX=9606 GN=ANXA6 PE=1 SV=3	ANXA6_HUMAN	76 kDa	0.0014	-1.04	1.0015	2.39639	0.4476	2.54882	2.3566	2.42837	1.1516	2.4476	1.9749	2.79557	1.0966	2.46616	0.6956	2.60856	0.4901	2.50686	0.3443	8.10452
244	Nucleolar transcription factor 1 OS=Homo sapiens OX=9606 GN=UBTF PE=1 SV=1	E9PKP7_HUMAN	87 kDa	0.0014	0.6	1.0013	2.2684	0.962	2.50672	0.9482	2.40808	0.6572	2.7051	Value missing	68.0532	1.3758	2.31149	0.9361	2.59607	1.304	2.2818	1.2737	2.53617
245	Bactericidal permeability-increasing protein OS=Homo sapiens OX=9606 GN=BPI PE=1 SV=4	BPI_HUMAN	54 kDa	0.0015	-1.2	1.0014	2.37964	1.3729	2.7177	0.7183	4.22042	0.9066	3.05649	20.2302	4.01138	0.5951	4.44752	0.397	5.13909	0.671	3.8153	0.5695	6.03712
246	Cluster of Spectrin beta chain, erythrocytic OS=Homo sapiens OX=9606 GN=SPTB PE=1 SV=5 (SPTB1_HUMAN)	SPTB1_HUMAN	246 kDa	0.002	0.67	1.0017	2.35208	0.3087	3.94828	0.3084	3.76073	0.2828	4.83555	0.5218	7.14686	0.2132	63.7807	0.3221	3.78804	0.6634	2.50662	7.2001	2.52794
247	Cluster of Deoxynucleoside triphosphate triphosphohydrolase SAMHD1 OS=Homo sapiens OX=9606 GN=SAMHD1 PE=1 SV=2 (SAMH1_HUMAN)	SAMH1_HUMAN	72 kDa	0.002	0.43	1.0012	2.24608	0.8384	2.30837	0.8131	2.28691	0.6851	2.33654	0.6095	2.49322	1.0051	2.2462	1.0282	2.2528	1.0545	2.42399	0.9147	2.29059
248	eIF-2-alpha kinase activator GCN1 OS=Homo sapiens OX=9606 GN=GCN1 PE=1 SV=6	GCN1_HUMAN	293 kDa	0.002	-0.25	1.0012	2.26936	1.1697	2.33823	1.1888	2.31143	1.2123	2.32635	0.9573	2.53344	0.9642	2.35335	0.8907	2.43695	0.8669	2.29558	1.1051	2.40543
249	Cluster of Peptidyl-prolyl cis-trans isomerase A OS=Homo sapiens OX=9606 GN=PPIA PE=1 SV=2 (PPIA_HUMAN)	PPIA_HUMAN	18 kDa	0.002	0.46	1.0017	2.37928	0.6181	2.63523	0.6933	2.42153	0.7329	2.46586	0.8148	3.44621	0.7314	2.51838	1.1025	2.6406	0.8646	2.47244	1.2391	2.42218
250	C-1-tetrahydrofolate synthase, cytoplasmic OS=Homo sapiens OX=9606 GN=MTHFD1 PE=1 SV=3	C1TC_HUMAN	102 kDa	0.002	-0.24	1.0015	2.35388	1.2996	2.43181	1.1088	2.4759	1.4012	2.41754	1.5139	2.91763	1.0648	2.5802	1.2751	2.53594	1.056	2.41261	1.0962	2.49855
251	Cation-independent mannose-6-phosphate receptor OS=Homo sapiens OX=9606 GN=IGF2R PE=1 SV=3	MPRI_HUMAN	274 kDa	0.002	-0.52	1.0016	2.38841	1.059	2.71651	1.2079	2.43461	0.8884	2.48042	1.5235	2.44739	0.8501	2.44121	0.7808	2.6988	0.7842	2.43106	0.812	2.57807
252	3-ketoacyl-CoA thiolase, mitochondrial OS=Homo sapiens OX=9606 GN=ACAA2 PE=1 SV=2	THIM_HUMAN	42 kDa	0.002	-0.37	1.0017	2.4078	1.1814	2.50954	1.0238	2.50238	1.1746	2.50122	1.2744	2.8984	0.7699	2.61347	1.2418	2.71975	0.7214	2.56187	0.9442	2.56502
253	Sialoadhesin OS=Homo sapiens OX=9606 GN=SIGLEC1 PE=1 SV=2	SN_HUMAN	183 kDa	0.002	-0.29	1.002	2.40303	1.3901	2.48003	0.9309	2.56284	0.9718	2.4427	1.0121	3.12366	0.8402	2.62283	0.8604	2.68034	0.7748	2.74776	1.0128	2.64152
254	Peptidyl-prolyl cis-trans isomerase FKBP5 OS=Homo sapiens OX=9606 GN=FKBP5 PE=1 SV=2	FKBP5_HUMAN	51 kDa	0.002	-0.62	1.0015	2.39924	0.5336	2.52646	1.8975	2.44232	1.1788	2.49237	0.8064	2.77884	0.7016	2.44419	0.6533	2.52505	0.51	2.48502	0.7409	2.49302
255	Dematin OS=Homo sapiens OX=9606 GN=DMTN PE=1 SV=3	DEMA_HUMAN	46 kDa	0.002	2.54	1.0016	2.28084	0.1612	4.10328	Value missing	27.862	0.1094	27.2181	Value missing	29.8938	0.1481	22.4057	0.2692	3.51802	0.9054	2.5141	8.1301	2.32676
256	Persulfide dioxygenase ETHE1, mitochondrial OS=Homo sapiens OX=9606 GN=ETHE1 PE=1 SV=2	ETHE1_HUMAN	28 kDa	0.002	0.32	1.0014	2.31504	1.3396	2.36272	0.7131	2.38974	1.0416	2.38437	0.8554	2.60275	0.9501	2.35652	1.4089	2.37589	1.2276	2.32704	1.2448	2.39825
257	Fas-binding factor 1 OS=Homo sapiens OX=9606 GN=FBF1 PE=1 SV=2	FBF1_HUMAN	125 kDa	0.002	2.18	1.0024	2.24098	0.3402	2.3801	0.2412	2.25037	0.2294	2.24532	0.6802	2.2791	1.2343	2.24208	1.5826	2.23446	3.8386	2.26185	0.765	2.23756
258	Tyrosine-protein kinase Fes/Fps OS=Homo sapiens OX=9606 GN=FES PE=1 SV=3	FES_HUMAN	93 kDa	0.002	-0.32	1.0013	2.28984	1.0897	2.32932	1.0364	2.32014	1.1652	2.31136	1.6186	2.38585	1.1869	2.2964	0.8772	2.35371	1.1683	2.30595	0.6971	2.30809
259	Death-associated protein kinase 1 OS=Homo sapiens OX=9606 GN=DAPK1 PE=1 SV=6	DAPK1_HUMAN	160 kDa	0.002	-0.52	1.0014	2.34971	1.3916	2.43002	1.3446	2.45856	1.0768	2.52173	1.8182	2.38102	0.9077	2.39378	1.0992	2.72749	0.9017	2.45646	0.9483	2.48193
260	Rho guanine nucleotide exchange factor 28 OS=Homo sapiens OX=9606 GN=ARHGEF28 PE=1 SV=3	ARG28_HUMAN	192 kDa	0.002	0.91	1.0014	2.3772	1.2028	2.37739	0.3428	2.40993	0.9923	2.38386	Value missing	112.281	1.3832	2.39054	1.1399	2.39686	1.5671	2.38495	1.3116	2.38031
261	Rab-interacting lysosomal protein OS=Homo sapiens OX=9606 GN=RILP PE=1 SV=1	RILP_HUMAN	44 kDa	0.002	0.67	1.0014	2.41011	0.5746	2.44382	0.8507	2.42757	0.7155	2.46486	0.8383	2.8581	1.1923	2.48853	0.9334	2.53396	1.1212	2.6085	1.4698	2.52387
262	Mitochondrial-processing peptidase subunit alpha OS=Homo sapiens OX=9606 GN=PMPCA PE=1 SV=2	MPPA_HUMAN	58 kDa	0.002	-0.39	1.0018	2.34381	1.1899	2.46399	0.9741	2.40845	1.0333	2.45258	0.8542	2.84516	0.5488	2.4454	0.8538	2.50566	0.8948	2.41501	0.8063	2.46368
263	P2X purinoceptor 4 OS=Homo sapiens OX=9606 GN=P2RX4 PE=1 SV=2	P2RX4_HUMAN	43 kDa	0.002	-0.54	1.0015	2.45377	1.2949	2.45656	1.26	2.4811	1.248	2.46485	1.5037	2.58018	0.8831	2.5428	0.975	2.57611	0.8041	2.46366	0.979	2.7611
264	39S ribosomal protein L11, mitochondrial OS=Homo sapiens OX=9606 GN=MRPL11 PE=1 SV=1	RM11_HUMAN	21 kDa	0.002	-0.81	1.0024	2.2344	1.5164	2.28331	1.2358	2.32081	1.2885	2.29228	2.6695	2.34326	0.7881	2.25019	1.0599	2.25117	0.7904	2.24362	0.9572	2.24655
265	Glucocorticoid receptor OS=Homo sapiens OX=9606 GN=NR3C1 PE=1 SV=1	GCR_HUMAN	86 kDa	0.002	0.58	1.0024	2.2344	0.9121	2.39087	0.9052	2.28934	0.7347	2.52583	0.793	2.94395	1.4473	2.27247	1.045	2.3885	1.0679	2.25045	1.5058	2.24572
266	FAST kinase domain-containing protein 4 OS=Homo sapiens OX=9606 GN=TBRG4 PE=1 SV=1	FAKD4_HUMAN	71 kDa	0.002	-0.67	1.0015	2.58163	1.4418	2.55808	1.1115	2.57515	1.3122	2.60444	1.056	2.66305	0.8738	2.58782	0.8038	2.55832	0.6539	2.59049	0.7587	2.62095
267	Coiled-coil domain-containing protein 39 OS=Homo sapiens OX=9606 GN=CCDC39 PE=2 SV=3	CCD39_HUMAN	110 kDa	0.002	1.95	1.0024	2.23973	0.4937	2.58239	0.3176	2.33742	0.3039	3.01242	0.6275	4.34667	1.3115	2.29172	1.5277	2.29184	3.1646	2.23824	0.992	2.35769
268	Ras association domain-containing protein 2 OS=Homo sapiens OX=9606 GN=RASSF2 PE=1 SV=1	RASF2_HUMAN	38 kDa	0.002	-0.83	1.0013	2.3066	0.542	2.44918	1.9284	2.48267	0.8837	2.34515	2.0158	2.37734	0.749	2.34574	0.5893	2.39476	0.6078	2.35261	0.662	2.4619
269	Metalloreductase STEAP3 OS=Homo sapiens OX=9606 GN=STEAP3 PE=1 SV=2	STEA3_HUMAN	55 kDa	0.002	-0.52	1.0013	2.29818	1.0027	2.30095	1.0794	2.32098	1.1021	2.29738	1.4573	2.35312	0.7951	2.32697	0.7199	2.31918	1.1622	2.32391	0.6178	2.34204
270	Protein FAM89A OS=Homo sapiens OX=9606 GN=FAM89A PE=1 SV=1	FA89A_HUMAN	20 kDa	0.0021	0.8	1.0024	2.2344	0.9447	2.27283	0.5225	2.23981	0.5956	2.24594	0.7379	2.88876	1.1489	2.25864	0.953	2.23632	1.3313	2.25138	1.3504	2.23574
271	Kinectin OS=Homo sapiens OX=9606 GN=KTN1 PE=1 SV=1	KTN1_HUMAN	156 kDa	0.0023	0.18	1.0018	2.44525	0.9765	2.56223	1.3169	2.50437	1.2166	2.58039	0.7176	3.35672	1.3521	2.50353	1.1362	2.5092	1.1496	2.47209	1.1384	2.48369
272	Annexin A11 OS=Homo sapiens OX=9606 GN=ANXA11 PE=1 SV=1	ANX11_HUMAN	54 kDa	0.0023	-0.44	1.0015	2.32215	1.3359	2.36182	0.8802	2.42281	1.3857	2.34526	1.7279	4.29012	0.7102	3.00102	1.0339	3.38361	0.8581	2.52082	1.1059	2.40377
273	Azurocidin OS=Homo sapiens OX=9606 GN=AZU1 PE=1 SV=3	CAP7_HUMAN	27 kDa	0.0024	-1.11	1.0016	2.38841	1.0939	2.43855	0.4867	2.76171	0.8687	2.41613	1.7912	2.5787	0.5404	2.4847	0.263	173.543	0.3783	2.74427	0.6281	3.78842

## Sheet: Scaffold - cleaned up
#	Visible	Starred	Identified Proteins (5582/5751)	Accession	Molecular Weight	Protein Grouping Ambiguity	Permutation Test (p-value) Benjamini-Hochberg (p < 0.00250)	Log2Fold Change by Category (Sarcoid / Control)	Taxonomy	Pooled Reference Standard	Geometric Std Dev Fold Change Ratio Pooled Referece Standard	Control 405	Geometric Std Dev Fold Change Ratio (Control 405)	Control 406	Geometric Std Dev Fold Change Ratio (Control 406)	Control 379	Geometric Std Dev Fold Change Ratio (Control 379)	Control 368	Geometric Std Dev Fold Change Ratio (Control 368)	Sarcoidosis 9953	Geometric Std Dev Fold Change Ratio (Sarcoid 9953)	Sarcoidosis 9902	Geometric Std Dev Fold Change Ratio (Sarcoid 9902)	Sarcoidosis 9776	Geometric Std Dev Fold Change Ratio (Sarcoid 9776)	Sarcoid 9855	Geometric Std Dev Fold Change Ratio (Sarcoid 9855)
1	TRUE	Empty	Mucin-5AC OS=Homo sapiens OX=9606 GN=MUC5AC PE=1 SV=4	MUC5A_HUMAN	586 kDa	TRUE	< 0.0001	2.24	unknown	1.0017	2.30982	0.2017	13.5929	0.1921	8.53746	0.2129	8.39226	0.2469	26.9982	1.4812	2.53248	0.8727	2.7244	5.1696	2.65519	0.5545	4.71786
2	TRUE	Empty	Glutamate-rich protein 3 OS=Homo sapiens OX=9606 GN=ERICH3 PE=2 SV=1	ERIC3_HUMAN	168 kDa	TRUE	< 0.0001	2.65	unknown	1.0016	2.38841	0.3312	2.57039	0.2006	2.92402	0.2285	2.84845	0.4102	3.66922	1.6074	2.42247	2.0342	2.4164	2.3945	2.40257	1.2942	2.40912
3	TRUE	Empty	Long-chain-fatty-acid--CoA ligase 1 OS=Homo sapiens OX=9606 GN=ACSL1 PE=1 SV=1	ACSL1_HUMAN	78 kDa		< 0.0001	-0.97	unknown	1.0019	2.37554	1.3593	2.45528	1.4351	2.44441	1.0946	2.4934	1.264	3.14333	0.6446	2.49565	0.7402	2.53415	0.5353	2.49985	0.7071	2.59436
4	TRUE	Empty	Keratin, type I cytoskeletal 18 OS=Homo sapiens OX=9606 GN=KRT18 PE=1 SV=2	K1C18_HUMAN	48 kDa	TRUE	< 0.0001	1.46	unknown	1.0017	2.37928	0.6988	2.49443	0.4538	2.48692	0.3814	2.7178	0.8497	2.8625	1.194	2.45859	1.8656	2.74934	3.1019	2.48112	0.9065	2.49164
5	TRUE	Empty	Mucin-5B OS=Homo sapiens OX=9606 GN=MUC5B PE=1 SV=3	MUC5B_HUMAN	596 kDa	TRUE	< 0.0001	1.72	unknown	1.0014	2.30057	0.4295	4.38827	0.3484	5.19021	0.3629	4.97527	0.7836	5.50253	2.2099	2.56651	1.1549	2.79348	3.0924	2.61458	0.7848	2.67683
6	TRUE	Empty	D-3-phosphoglycerate dehydrogenase OS=Homo sapiens OX=9606 GN=PHGDH PE=1 SV=1	A0A286YF22_HUMAN	56 kDa		< 0.0001	-1.48	unknown	1.0013	2.27935	1.5173	2.43948	1.7026	2.41797	1.3167	2.39133	1.2437	2.60612	0.5445	2.39672	0.4188	2.66677	0.5883	2.40663	0.5036	2.68906
7	TRUE	Empty	PDZ and LIM domain protein 1 OS=Homo sapiens OX=9606 GN=PDLIM1 PE=1 SV=4	PDLI1_HUMAN	36 kDa		< 0.0001	1.39	unknown	1.0019	2.41398	0.5885	2.654	0.4837	2.71571	0.7268	2.58601	0.5588	3.84843	1.1207	2.72424	1.4633	2.74343	1.5682	2.59439	2.0234	2.65385
8	TRUE	Empty	Vinculin OS=Homo sapiens OX=9606 GN=VCL PE=1 SV=4	VINC_HUMAN	124 kDa		< 0.0001	-0.62	unknown	1.0021	2.4639	1.0056	2.50415	1.58	2.52955	1.1532	2.51054	1.3146	3.00463	0.7764	2.6462	1.01	2.73183	0.7156	2.67331	0.7857	2.61093
9	TRUE	Empty	Methyl-CpG-binding protein 2 OS=Homo sapiens OX=9606 GN=MECP2 PE=1 SV=1	MECP2_HUMAN	52 kDa		< 0.0001	1.34	unknown	1.0014	2.34252	0.6475	2.45135	0.4732	2.44614	0.3825	2.38447	0.3906	2.43704	1.4775	2.36664	1.0493	2.44324	1.4094	2.40159	0.8497	2.35192
10	TRUE	Empty	Cluster of Endoplasmin OS=Homo sapiens OX=9606 GN=HSP90B1 PE=1 SV=1 (ENPL_HUMAN)	ENPL_HUMAN	92 kDa	TRUE	< 0.0001	-0.55	unknown	1.0022	2.43648	1.017	2.52774	1.5614	2.56884	1.1443	2.60618	1.2727	3.02878	0.8292	2.52622	0.8657	2.64298	0.9039	2.50859	0.8022	2.61306
11	TRUE	Empty	Putative ciliary rootlet coiled-coil protein 2 OS=Homo sapiens OX=9606 GN=CROCC2 PE=5 SV=3	CRCC2_HUMAN	186 kDa		< 0.0001	1.76	unknown	1.0014	2.31938	0.5204	2.58436	0.2979	3.02496	0.3146	3.15195	0.6603	3.68043	1.2573	2.37959	1.0618	2.40123	3.7363	2.42592	1.2346	2.37065
12	TRUE	Empty	Cluster of Rootletin OS=Homo sapiens OX=9606 GN=CROCC PE=1 SV=1 (CROCC_HUMAN)	CROCC_HUMAN	229 kDa	TRUE	< 0.0001	1.35	unknown	1.0015	2.39339	0.6133	2.62103	0.4385	2.77101	0.3872	3.09371	0.9169	3.79752	1.0586	2.48181	1.4517	2.66355	3.5017	2.4956	1.0045	2.53094
13	TRUE	Empty	Lactotransferrin OS=Homo sapiens OX=9606 GN=LTF PE=1 SV=1	E7ER44_HUMAN	78 kDa		< 0.0001	-0.8	unknown	1.0019	2.36103	0.7626	2.53635	0.4983	2.94147	1.1387	2.4853	4.9827	4.48367	0.5469	2.88428	0.3724	4.34171	0.9673	2.55483	0.3457	4.28012
14	TRUE	Empty	Myeloperoxidase OS=Homo sapiens OX=9606 GN=MPO PE=1 SV=1	PERM_HUMAN	84 kDa	TRUE	< 0.0001	-1.44	unknown	1.0023	2.32349	0.6127	2.52502	0.4987	2.65952	0.9835	2.42128	4.7644	3.07522	0.3939	3.10204	0.3294	3.04707	0.2148	6.52558	0.3383	3.03912
15	TRUE	Empty	Cluster of Filamin-A OS=Homo sapiens OX=9606 GN=FLNA PE=1 SV=4 (FLNA_HUMAN)	FLNA_HUMAN	281 kDa	TRUE	< 0.0001	0.32	unknown	1	2.41137	0.9644	2.52398	0.972	2.62172	1.0094	2.60117	0.77	4.469	1.1492	2.53388	1.1316	3.19679	1.2312	2.60567	1.1891	2.58108
17	TRUE	Empty	Glutathione reductase, mitochondrial OS=Homo sapiens OX=9606 GN=GSR PE=1 SV=2	GSHR_HUMAN	56 kDa		< 0.0001	-0.62	unknown	1.0016	2.40165	1.1133	2.42908	1.4489	2.42261	1.2474	2.49118	1.5539	2.44263	0.8442	2.50261	1.099	2.43234	0.6991	2.47639	0.8786	2.48135
18	TRUE	Empty	Tubulin polymerization-promoting protein family member 3 OS=Homo sapiens OX=9606 GN=TPPP3 PE=1 SV=1	TPPP3_HUMAN	19 kDa		< 0.0001	2.05	unknown	1.0015	2.47269	0.9162	2.88972	0.2671	2.67712	0.2291	2.81483	0.4631	2.89977	2.5339	2.50774	1.2071	2.93704	1.447	2.60246	1.7798	2.50337
19	TRUE	Empty	IgGFc-binding protein OS=Homo sapiens OX=9606 GN=FCGBP PE=1 SV=3	FCGBP_HUMAN	572 kDa		< 0.0001	1.59	unknown	1.0013	2.28984	0.4977	2.42016	0.3323	2.50672	0.3507	2.75505	1.0121	2.60305	1.5225	2.30756	0.9561	2.37675	1.151	2.32994	4.4651	2.32918
20	TRUE	Empty	Mitochondria-eating protein OS=Homo sapiens OX=9606 GN=SPATA18 PE=1 SV=1	MIEAP_HUMAN	61 kDa		< 0.0001	2.4	unknown	1.0015	2.45377	0.3883	3.10052	0.1805	5.5349	0.1947	6.15061	Value missing	141.596	1.2197	2.50923	1.3167	2.63812	2.8956	2.72814	0.8585	2.6335
21	TRUE	Empty	Membrane-associated progesterone receptor component 1 OS=Homo sapiens OX=9606 GN=PGRMC1 PE=1 SV=3	PGRC1_HUMAN	22 kDa	TRUE	< 0.0001	0.83	unknown	1.0013	2.32839	0.8221	2.36987	0.6994	2.48056	0.6003	2.48079	0.5588	2.56402	0.9314	2.38317	1.0596	2.57654	1.6406	2.35745	1.2253	2.38001
22	TRUE	Empty	Cluster of Peroxisomal multifunctional enzyme type 2 OS=Homo sapiens OX=9606 GN=HSD17B4 PE=1 SV=3 (DHB4_HUMAN)	DHB4_HUMAN	80 kDa	TRUE	< 0.0001	-0.6	unknown	1.0015	2.35388	1.2768	2.45814	1.4057	2.42869	1.2148	2.44174	1.6531	3.09993	0.856	2.62776	1.261	2.81056	0.7496	2.52152	0.8481	2.57284
23	TRUE	Empty	Calcyphosin OS=Homo sapiens OX=9606 GN=CAPS PE=1 SV=2	CAYP1_HUMAN	30 kDa		< 0.0001	2.87	unknown	1.0014	2.37983	0.2911	2.61786	0.2139	2.68283	0.2073	2.4979	0.4322	3.30059	2.3592	2.38551	1.4907	2.43778	2.0907	2.39086	1.7084	2.41824
24	TRUE	Empty	UDP-glucose:glycoprotein glucosyltransferase 1 OS=Homo sapiens OX=9606 GN=UGGT1 PE=1 SV=3	UGGG1_HUMAN	177 kDa	TRUE	< 0.0001	-0.42	unknown	1.0016	2.35892	1.4247	2.46907	1.3134	2.4327	1.1476	2.46907	1.3868	2.68476	0.9314	2.44059	0.9537	2.50021	1.0156	2.3723	1.0476	2.37922
25	TRUE	Empty	Niban-like protein 1 OS=Homo sapiens OX=9606 GN=FAM129B PE=1 SV=3	NIBL1_HUMAN	84 kDa		< 0.0001	-1.29	unknown	1.0016	2.5696	1.643	2.59122	2.0229	2.69078	1.3664	2.66451	1.2652	3.46955	0.5905	2.65493	0.627	2.90347	0.5212	2.57943	0.8632	2.70369
26	TRUE	Empty	Leukocyte elastase inhibitor OS=Homo sapiens OX=9606 GN=SERPINB1 PE=1 SV=1	ILEU_HUMAN	43 kDa		< 0.0001	-0.86	unknown	1.002	2.59739	1.0039	2.73628	1.3201	2.72672	1.3898	2.70719	1.99	3.76999	0.7655	2.70843	0.6096	3.39159	0.8122	2.88015	0.7996	2.79344
27	TRUE	Empty	Antileukoproteinase OS=Homo sapiens OX=9606 GN=SLPI PE=1 SV=2	SLPI_HUMAN	14 kDa		< 0.0001	1.31	unknown	1.0018	2.55046	0.6549	2.59128	0.4073	2.69403	0.237	3.14377	0.5972	2.72954	1.0657	2.57468	0.5048	2.83213	1.7443	2.57262	1.5415	2.57126
28	TRUE	Empty	Lysosome membrane protein 2 OS=Homo sapiens OX=9606 GN=SCARB2 PE=1 SV=1	A0A1W2PPU6_HUMAN	50 kDa	TRUE	< 0.0001	-0.51	unknown	1.0016	2.44059	1.3678	2.45565	1.3259	2.43427	1.0405	2.44137	1.2407	2.45565	0.7519	2.44638	0.9541	2.447	1.002	2.44849	0.7941	2.62712
29	TRUE	Empty	Cluster of Aldo-keto reductase family 1 member C2 OS=Homo sapiens OX=9606 GN=AKR1C2 PE=1 SV=3 (AK1C2_HUMAN)	AK1C2_HUMAN	37 kDa	TRUE	< 0.0001	-1.02	unknown	1.0015	2.43913	1.3583	2.66511	1.7125	2.59318	1.6283	2.43203	0.9566	2.6427	0.7525	2.61504	0.6296	2.58006	0.6038	2.53627	0.7218	2.50994
30	TRUE	Empty	Glyceraldehyde-3-phosphate dehydrogenase OS=Homo sapiens OX=9606 GN=GAPDH PE=1 SV=3	G3P_HUMAN	36 kDa	TRUE	< 0.0001	-0.57	unknown	1.0023	2.44747	1.0427	2.6838	1.6699	2.65257	1.2729	2.58486	1.564	3.74799	0.8406	2.71575	0.913	3.19083	0.7642	2.63144	1.0186	2.72254
31	TRUE	Empty	SH3 and PX domain-containing protein 2B OS=Homo sapiens OX=9606 GN=SH3PXD2B PE=1 SV=3	SPD2B_HUMAN	102 kDa	TRUE	< 0.0001	-1.11	unknown	1.0015	2.35257	0.7529	2.51357	2.6498	2.42254	1.0707	2.45573	1.4454	2.75989	0.555	2.8019	0.5565	2.75789	0.6284	2.65699	0.6201	2.5622
32	TRUE	Empty	T-complex protein 1 subunit theta OS=Homo sapiens OX=9606 GN=CCT8 PE=1 SV=4	TCPQ_HUMAN	60 kDa		< 0.0001	-0.36	unknown	1.0017	2.34302	1.1239	2.45082	1.35	2.50271	1.3255	2.43287	1.3279	2.98307	0.9224	2.50312	1.1133	2.68871	0.8934	2.61489	1.1426	2.45907
33	TRUE	Empty	Testis-specific gene 10 protein (Fragment) OS=Homo sapiens OX=9606 GN=TSGA10 PE=1 SV=1	F8WA32_HUMAN	80 kDa		< 0.0001	2.08	unknown	1.0013	2.34566	0.4103	3.19017	0.181	3.90695	0.2009	4.54572	0.5217	4.93353	1.2815	2.39483	1.3807	2.65773	3.3324	2.56435	0.7372	2.52841
34	TRUE	Empty	Ezrin OS=Homo sapiens OX=9606 GN=EZR PE=1 SV=3	E7EQR4_HUMAN	69 kDa	TRUE	< 0.0001	0.53	unknown	1.0017	2.43942	0.7885	2.57543	0.9935	2.49775	1.1826	2.56242	0.8994	3.0262	1.6054	2.52755	1.2321	2.61181	1.4904	2.51922	1.2406	2.51159
35	TRUE	Empty	Cluster of Transgelin-2 OS=Homo sapiens OX=9606 GN=TAGLN2 PE=1 SV=3 (TAGL2_HUMAN)	TAGL2_HUMAN	22 kDa	TRUE	< 0.0001	1.16	unknown	1.0015	2.33415	0.4638	2.46043	0.6043	2.5909	0.897	2.61194	0.4441	3.51156	1.2126	2.51062	1.0771	2.74995	1.3811	2.70961	1.8693	2.5048
36	TRUE	Empty	Protein RRP5 homolog OS=Homo sapiens OX=9606 GN=PDCD11 PE=1 SV=3	RRP5_HUMAN	209 kDa	TRUE	< 0.0001	-0.39	unknown	1.0013	2.30868	1.2406	2.35971	1.2351	2.38301	1.0721	2.43975	1.1955	2.51845	0.8584	2.47633	0.885	2.39986	0.9669	2.4098	0.9184	2.4649
37	TRUE	Empty	Isocitrate dehydrogenase [NADP], mitochondrial OS=Homo sapiens OX=9606 GN=IDH2 PE=1 SV=2	IDHP_HUMAN	51 kDa	TRUE	< 0.0001	-0.48	unknown	1.0021	2.42194	1.1615	2.47151	1.2893	2.44252	1.2476	2.52024	1.3502	2.55352	0.7722	2.499	0.9619	2.73559	0.9509	2.44255	0.9349	2.49463
38	TRUE	Empty	Cluster of Lon protease homolog, mitochondrial OS=Homo sapiens OX=9606 GN=LONP1 PE=1 SV=1 (K7EKE6_HUMAN)	K7EKE6_HUMAN	95 kDa	TRUE	< 0.0001	-0.74	unknown	1.0017	2.44394	1.7218	2.51899	1.6252	2.52417	1.6139	2.57043	1.7773	2.53399	0.7934	2.6402	1.2935	2.50335	0.8772	2.50568	1.1296	2.61868
39	TRUE	Empty	Dysferlin OS=Homo sapiens OX=9606 GN=DYSF PE=1 SV=1	DYSF_HUMAN	237 kDa	TRUE	< 0.0001	-1.43	unknown	1.0013	2.33467	0.5985	2.69106	1.38	2.46587	1.1281	2.37231	1.7752	2.4296	0.3871	2.90102	0.3459	3.38313	0.3957	2.79828	0.4556	2.6624
40	TRUE	Empty	Cluster of Outer dense fiber protein 3B OS=Homo sapiens OX=9606 GN=ODF3B PE=2 SV=1 (ODF3B_HUMAN)	ODF3B_HUMAN	27 kDa	TRUE	< 0.0001	3.19	unknown	1.0015	2.43247	0.3629	2.48762	0.1228	5.81576	0.1053	5.95035	Value missing	32.9671	2.0727	2.43463	0.9157	2.47696	3.4326	2.42827	0.966	2.46961
41	TRUE	Empty	UDP-N-acetylhexosamine pyrophosphorylase-like protein 1 OS=Homo sapiens OX=9606 GN=UAP1L1 PE=1 SV=2	UAP1L_HUMAN	57 kDa	TRUE	< 0.0001	-0.77	unknown	1.0017	2.43942	1.0232	2.64565	1.8703	2.50134	1.1589	2.4962	1.2917	2.50458	0.8023	2.47576	0.8461	2.53412	0.6034	2.56949	0.8321	2.46121
42	TRUE	Empty	Hypoxia up-regulated protein 1 OS=Homo sapiens OX=9606 GN=HYOU1 PE=1 SV=1	HYOU1_HUMAN	111 kDa	TRUE	< 0.0001	-0.72	unknown	1.0015	2.36498	1.2898	2.5414	1.8203	2.42502	1.3678	2.39854	2.0785	2.73354	0.9315	2.55931	1.1153	2.51035	0.9005	2.41697	0.9539	2.42652
43	TRUE	Empty	Alanine--tRNA ligase, cytoplasmic OS=Homo sapiens OX=9606 GN=AARS PE=1 SV=2	SYAC_HUMAN	107 kDa	TRUE	< 0.0001	-0.42	unknown	1.0014	2.3772	1.0957	2.45248	1.2376	2.39461	1.3435	2.42467	1.168	2.492	0.9969	2.48891	0.9809	2.54995	0.7817	2.42728	0.8677	2.5261
44	TRUE	Empty	Cluster of Keratin, type II cytoskeletal 8 OS=Homo sapiens OX=9606 GN=KRT8 PE=1 SV=7 (K2C8_HUMAN)	K2C8_HUMAN	54 kDa	TRUE	< 0.0001	1.84	unknown	1.0018	2.40359	0.6796	2.62049	0.4346	3.15407	0.3758	3.72931	1.1463	6.47221	1.2887	2.44958	3.7257	3.88367	3.5183	2.44842	0.928	2.64404
45	TRUE	Empty	Cluster of Afadin OS=Homo sapiens OX=9606 GN=AFDN PE=1 SV=2 (A8MQ02_HUMAN)	A8MQ02_HUMAN	202 kDa	TRUE	< 0.0001	0.98	unknown	1.0013	2.39963	0.7992	2.47234	0.4096	2.65871	0.7436	2.44147	0.6376	2.79945	1.3694	2.40536	1.0753	2.46265	1.4665	2.39288	1.162	2.45327
46	TRUE	Empty	Interferon-induced GTP-binding protein Mx1 OS=Homo sapiens OX=9606 GN=MX1 PE=1 SV=4	MX1_HUMAN	76 kDa	TRUE	< 0.0001	0.66	unknown	1.0014	2.3772	0.9175	2.43571	0.7193	2.40905	0.6544	2.49489	0.7295	2.44413	1.3515	2.4264	1.2228	2.40834	0.887	2.43302	1.3432	2.39102
47	TRUE	Empty	Cytochrome c oxidase subunit 5A, mitochondrial OS=Homo sapiens OX=9606 GN=COX5A PE=1 SV=2	COX5A_HUMAN	17 kDa		< 0.0001	0.91	unknown	1.0014	2.38549	0.4327	2.4755	0.557	2.44286	0.5118	2.51199	0.7189	2.79145	0.8533	2.44349	0.865	2.44701	1.339	2.39984	1.0787	2.40969
48	TRUE	Empty	Integrin alpha-M OS=Homo sapiens OX=9606 GN=ITGAM PE=1 SV=2	ITAM_HUMAN	127 kDa	TRUE	< 0.0001	-0.8	unknown	1.0014	2.30733	0.7431	2.46214	1.2164	2.51147	1.2541	2.42445	3.3799	3.1019	0.7419	2.47201	0.773	2.69413	0.6171	2.67906	0.7748	2.74213
49	TRUE	Empty	Serpin B9 OS=Homo sapiens OX=9606 GN=SERPINB9 PE=1 SV=1	SPB9_HUMAN	42 kDa	TRUE	< 0.0001	-1.11	unknown	1.0013	2.32935	0.775	2.44047	1.6557	2.35843	0.8302	2.3927	2.4289	2.79098	0.67	2.37866	0.4372	2.69699	0.4951	2.38533	0.6029	2.37487
50	TRUE	Empty	Spectrin alpha chain, erythrocytic 1 OS=Homo sapiens OX=9606 GN=SPTA1 PE=1 SV=5	SPTA1_HUMAN	280 kDa	TRUE	< 0.0001	1.02	unknown	1.0019	2.39822	0.1992	8.18035	0.1761	13.281	0.207	9.35965	0.3966	31.8233	0.1161	28.1276	0.3143	4.83487	0.5651	2.82739	7.225	2.68034
51	TRUE	Empty	Cluster of Plectin OS=Homo sapiens OX=9606 GN=PLEC PE=1 SV=3 (PLEC_HUMAN)	PLEC_HUMAN	532 kDa	TRUE	< 0.0001	0.16	unknown	1.0022	2.40984	0.8365	2.5363	1.2794	2.53637	1.2331	2.59241	0.9449	3.28364	1.1096	2.50053	1.0254	2.63898	1.1501	2.49658	1.5773	2.56585
52	TRUE	Empty	Serum albumin OS=Homo sapiens OX=9606 GN=ALB PE=1 SV=2	ALBU_HUMAN	69 kDa	TRUE	< 0.0001	0.67	unknown	1.0022	2.36814	0.5659	2.62321	1.2326	2.56804	0.744	2.65054	1.9059	5.32837	1.4509	2.4837	2.5642	4.39478	1.7068	2.57534	0.9363	2.74762
53	TRUE	Empty	Proteasome subunit alpha type OS=Homo sapiens OX=9606 GN=PSMA6 PE=1 SV=1	G3V295_HUMAN	23 kDa		< 0.0001	-0.51	unknown	1.0015	2.38627	1.5906	2.44207	1.6852	2.4264	1.6969	2.45822	1.6496	2.71123	1.1398	2.43935	1.2305	2.45316	0.9942	2.42631	1.308	2.45565
54	TRUE	Empty	Cluster of Alpha-2-macroglobulin OS=Homo sapiens OX=9606 GN=A2M PE=1 SV=3 (A2MG_HUMAN)	A2MG_HUMAN	163 kDa	TRUE	< 0.0001	-1.2	unknown	1.0016	2.35892	0.5979	2.53409	1.3055	2.41319	1.4113	2.4497	1.6971	2.68474	0.5476	2.47378	0.5984	2.58941	0.5591	2.4454	0.3291	3.64184
55	TRUE	Empty	60S ribosomal protein L34 OS=Homo sapiens OX=9606 GN=RPL34 PE=1 SV=3	RL34_HUMAN	13 kDa		< 0.0001	1.08	unknown	1.0013	2.3542	0.5283	2.44016	0.5914	2.40062	0.5247	2.52398	0.4727	2.92751	0.848	2.35588	0.839	2.39657	1.6885	2.37715	1.3702	2.44208
56	TRUE	Empty	Scavenger receptor cysteine-rich type 1 protein M130 OS=Homo sapiens OX=9606 GN=CD163 PE=1 SV=2	C163A_HUMAN	125 kDa		< 0.0001	-0.93	unknown	1.0017	2.37928	0.7833	2.44916	2.2054	2.66881	1.3829	2.53301	1.2577	4.20548	0.7194	2.6729	0.582	3.51718	0.7063	2.58164	0.6808	2.73625
57	TRUE	Empty	Cathepsin G OS=Homo sapiens OX=9606 GN=CTSG PE=1 SV=2	CATG_HUMAN	29 kDa		< 0.0001	-1.18	unknown	1.0018	2.44525	0.8871	2.47085	0.5855	2.54307	0.713	2.51754	1.7477	3.20611	0.4195	2.60544	0.2127	2.8434	0.5104	2.66934	0.4264	2.53082
58	TRUE	Empty	Delta-1-pyrroline-5-carboxylate dehydrogenase, mitochondrial OS=Homo sapiens OX=9606 GN=ALDH4A1 PE=1 SV=3	AL4A1_HUMAN	62 kDa		< 0.0001	-0.59	unknown	1.0015	2.35257	1.1367	2.46115	1.456	2.42566	1.0258	2.44695	1.4827	3.40933	0.7674	2.42325	0.8824	2.78066	0.8892	2.45487	0.8235	2.62424
59	TRUE	Empty	ATP synthase subunit O, mitochondrial OS=Homo sapiens OX=9606 GN=ATP5PO PE=1 SV=1	ATPO_HUMAN	23 kDa		< 0.0001	-0.39	unknown	1.0018	2.44525	1.2866	2.62996	0.9388	2.56608	1.0701	2.54437	0.9839	2.78652	0.6487	2.55018	0.9283	2.6925	0.7564	2.6833	0.9219	2.54258
60	TRUE	Empty	Histone H1x OS=Homo sapiens OX=9606 GN=H1FX PE=1 SV=1	H1X_HUMAN	22 kDa		< 0.0001	0.93	unknown	1.0015	2.39664	0.6479	2.5712	0.7334	2.42864	0.6487	2.43929	0.8652	4.19032	1.0131	2.46923	1.8	2.94817	1.4247	2.47372	1.3255	2.40612
61	TRUE	Empty	Matrix metalloproteinase-9 OS=Homo sapiens OX=9606 GN=MMP9 PE=1 SV=3	MMP9_HUMAN	78 kDa		< 0.0001	-1.24	unknown	1.0013	2.26101	1.0069	2.33488	0.6044	2.35735	1.5858	2.36998	5.9718	3.84726	0.4663	3.49451	0.7029	3.40486	0.4202	3.16976	0.6782	3.44608
62	TRUE	Empty	Lupus La protein OS=Homo sapiens OX=9606 GN=SSB PE=1 SV=2	LA_HUMAN	47 kDa		< 0.0001	0.64	unknown	1.0015	2.39639	1.0392	2.49953	0.9647	2.548	0.6503	2.56664	0.6292	2.71978	1.3549	2.42425	1.3835	2.47435	1.0287	2.41961	1.3297	2.58761
63	TRUE	Empty	Nuclear protein MDM1 OS=Homo sapiens OX=9606 GN=MDM1 PE=1 SV=2	MDM1_HUMAN	81 kDa		< 0.0001	2.08	unknown	1.0013	2.3255	0.422	2.37217	0.328	2.55506	0.2579	2.80877	0.3759	29.1267	1.1601	2.34424	1.6359	2.36946	3.2903	2.34332	0.783	2.36837
64	TRUE	Empty	Retinal dehydrogenase 1 OS=Homo sapiens OX=9606 GN=ALDH1A1 PE=1 SV=2	AL1A1_HUMAN	55 kDa	TRUE	< 0.0001	0.59	unknown	1.0017	2.3935	1.0232	2.45124	0.656	2.57225	0.7868	2.45842	0.466	3.45854	1.0341	2.41338	1.1894	2.88018	1.021	2.58124	1.2286	2.461
65	TRUE	Empty	Cluster of RNA-binding motif protein, X chromosome OS=Homo sapiens OX=9606 GN=RBMX PE=1 SV=3 (RBMX_HUMAN)	RBMX_HUMAN	42 kDa	TRUE	< 0.0001	1	unknown	1.0015	2.56405	0.6702	2.5887	0.8346	2.65429	0.5986	2.59517	0.3122	3.98333	1.1818	2.5704	1.0648	2.66255	1.3127	2.58268	1.126	2.58514
66	TRUE	Empty	Dynein heavy chain 9, axonemal OS=Homo sapiens OX=9606 GN=DNAH9 PE=1 SV=3	DYH9_HUMAN	512 kDa	TRUE	< 0.0001	1.51	unknown	1.0013	2.30037	0.6577	2.40219	0.4158	2.88158	0.4093	3.67301	0.6056	3.06258	1.3198	2.31874	1.3962	2.31095	2.4229	2.37459	1.2623	2.37452
67	TRUE	Empty	Vesicle-fusing ATPase OS=Homo sapiens OX=9606 GN=NSF PE=1 SV=1	I3L0N3_HUMAN	82 kDa	TRUE	< 0.0001	-0.47	unknown	1.0013	2.29583	1.1407	2.33556	1.2332	2.36851	1.121	2.3368	1.367	2.67588	0.8204	2.37155	1.129	2.63486	0.7291	2.36604	0.9204	2.47039
68	TRUE	Empty	RNA-binding protein 8A OS=Homo sapiens OX=9606 GN=RBM8A PE=1 SV=1	RBM8A_HUMAN	20 kDa		< 0.0001	0.95	unknown	1.0014	2.33623	0.6166	2.43064	0.6999	2.39899	0.549	2.4608	0.8026	2.41599	1.2851	2.34895	1.2365	2.35669	1.2413	2.35718	1.3549	2.43134
69	TRUE	Empty	Spectrin alpha chain, non-erythrocytic 1 OS=Homo sapiens OX=9606 GN=SPTAN1 PE=1 SV=1	A0A0D9SGF6_HUMAN	288 kDa	TRUE	< 0.0001	0.46	unknown	1.0014	2.34934	0.8934	2.41919	1.037	2.40142	0.6794	2.46186	1.0109	2.82305	1.3638	2.38593	1.095	2.44436	1.4649	2.41917	1.0321	2.47003
70	TRUE	Empty	Radial spoke head protein 4 homolog A OS=Homo sapiens OX=9606 GN=RSPH4A PE=1 SV=1	RSH4A_HUMAN	81 kDa		< 0.0001	2.34	unknown	1.0012	2.29581	0.4183	3.07115	0.2354	3.69514	0.2338	4.56133	0.619	3.47973	1.6233	2.32113	2.1068	2.31404	2.843	2.30512	1.0647	3.24994
71	TRUE	Empty	Cluster of Phosphoribosylformylglycinamidine synthase OS=Homo sapiens OX=9606 GN=PFAS PE=1 SV=4 (PUR4_HUMAN)	PUR4_HUMAN	145 kDa	TRUE	< 0.0001	-0.42	unknown	1.0013	2.3066	0.9216	2.34199	1.1426	2.341	1.0977	2.38676	1.0784	2.72395	0.9239	2.36012	0.7318	2.43746	0.6619	2.42139	0.8575	2.36998
72	TRUE	Empty	Pro-interleukin-16 OS=Homo sapiens OX=9606 GN=IL16 PE=1 SV=4	IL16_HUMAN	142 kDa		< 0.0001	0.64	unknown	1.0013	2.31815	0.7112	2.55671	0.958	2.49858	0.6006	2.69518	0.8543	2.86643	1.9308	2.45081	1.2722	2.53012	1.1621	2.37473	0.837	2.46487
73	TRUE	Empty	Serine/arginine-rich splicing factor 3 OS=Homo sapiens OX=9606 GN=SRSF3 PE=1 SV=1	SRSF3_HUMAN	19 kDa		< 0.0001	0.6	unknown	1.0019	2.48573	0.7773	2.58474	1.0605	2.53621	0.5464	2.55146	0.6051	2.99659	1.1116	2.56062	1	2.54616	1.0704	2.5682	1.245	2.57702
74	TRUE	Empty	Heterogeneous nuclear ribonucleoproteins A2/B1 OS=Homo sapiens OX=9606 GN=HNRNPA2B1 PE=1 SV=2	ROA2_HUMAN	37 kDa	TRUE	< 0.0001	0.65	unknown	1.0019	2.42942	0.72	2.83251	1.0083	2.62205	0.7321	2.56631	0.2834	13.4779	1.2897	2.62585	1.0832	2.72049	0.9412	2.59539	1.0925	2.53409
75	TRUE	Empty	Hexokinase-2 OS=Homo sapiens OX=9606 GN=HK2 PE=1 SV=1	E9PB90_HUMAN	99 kDa	TRUE	< 0.0001	0.59	unknown	1.0013	2.26099	0.9889	2.29046	0.8271	2.33896	0.8805	2.28155	0.8445	2.60072	1.4256	2.43072	1.6087	2.38051	1.1037	2.27791	1.2522	2.41386
76	TRUE	Empty	Cytochrome b-c1 complex subunit 1, mitochondrial OS=Homo sapiens OX=9606 GN=UQCRC1 PE=1 SV=3	QCR1_HUMAN	53 kDa	TRUE	< 0.0001	-0.52	unknown	1.0016	2.45446	1.4515	2.53457	1.2189	2.51928	1.0749	2.50767	1.2605	3.01409	0.6446	3.14682	0.8519	2.65621	1.0026	2.55501	0.9063	2.6734
77	TRUE	Empty	Fumarylacetoacetase OS=Homo sapiens OX=9606 GN=FAH PE=1 SV=2	FAAA_HUMAN	46 kDa		< 0.0001	-1.19	unknown	1.0015	2.44104	0.909	2.45644	2.2094	2.45616	1.1857	2.47964	0.7255	2.81947	0.5261	2.61289	0.6487	2.59782	0.1889	7.13135	0.6494	2.47162
78	TRUE	Empty	Myeloid leukemia factor 1 OS=Homo sapiens OX=9606 GN=MLF1 PE=1 SV=1	MLF1_HUMAN	31 kDa		< 0.0001	1.04	unknown	1.0014	2.30733	1.1258	2.97282	0.5417	2.82049	0.4321	2.9831	1.1618	2.9017	1.3964	2.47174	1.6755	3.09592	1.9823	2.55923	1.4025	2.3646
79	TRUE	Empty	Neutrophil defensin 1 OS=Homo sapiens OX=9606 GN=DEFA1 PE=1 SV=1	DEF1_HUMAN	10 kDa		< 0.0001	-1.51	unknown	1.0019	2.68424	0.5698	2.68296	0.3923	2.71083	0.8001	2.70185	2.9656	3.82282	0.2923	2.84464	0.2011	3.16389	0.2224	2.90415	0.3588	2.8415
80	TRUE	Empty	Carnitine O-palmitoyltransferase 1, liver isoform OS=Homo sapiens OX=9606 GN=CPT1A PE=1 SV=2	CPT1A_HUMAN	88 kDa		< 0.0001	-0.82	unknown	1.0013	2.28984	1.2184	2.29757	1.4896	2.31859	1.0431	2.33166	0.9631	2.31691	0.7174	2.28374	0.2852	12.7038	0.8737	2.29757	0.7039	2.308
81	TRUE	Empty	Pulmonary surfactant-associated protein B OS=Homo sapiens OX=9606 GN=SFTPB PE=1 SV=1	D6W5L6_HUMAN	43 kDa		< 0.0001	1.37	unknown	1.0014	2.42314	0.6728	2.47349	0.4052	2.4678	0.3096	2.6291	0.7014	2.47306	1.6112	2.49883	1.0548	2.67562	1.9009	2.492	0.8498	2.4539
82	TRUE	Empty	Histidine triad nucleotide-binding protein 1 OS=Homo sapiens OX=9606 GN=HINT1 PE=1 SV=2	HINT1_HUMAN	14 kDa		< 0.0001	1.08	unknown	1.0017	2.80309	0.3832	2.89773	0.3883	2.90552	0.4203	2.891	0.3019	3.12379	0.6576	2.8069	0.4968	3.05759	0.8571	2.81843	1.4027	2.90479
83	TRUE	Empty	Cluster of Vimentin OS=Homo sapiens OX=9606 GN=VIM PE=1 SV=4 (VIME_HUMAN)	VIME_HUMAN	54 kDa	TRUE	< 0.0001	0.36	unknown	1	2.33914	1.1126	2.55255	0.9652	2.58877	1.1763	2.62057	0.7679	4.64507	0.9926	2.59484	1.6604	3.21739	1.4432	2.5241	1.2476	2.4814
84	TRUE	Empty	DNA-dependent protein kinase catalytic subunit OS=Homo sapiens OX=9606 GN=PRKDC PE=1 SV=3	PRKDC_HUMAN	469 kDa	TRUE	< 0.0001	-0.46	unknown	1.0016	2.38841	1.3735	2.47398	1.2773	2.46751	1.3271	2.43619	0.9877	2.87342	0.9351	2.40942	0.7017	2.74256	0.8706	2.51893	1.0807	2.51024
85	TRUE	Empty	Aspartyl/asparaginyl beta-hydroxylase OS=Homo sapiens OX=9606 GN=ASPH PE=1 SV=3	ASPH_HUMAN	86 kDa	TRUE	< 0.0001	-1.12	unknown	1.0014	2.38004	1.1072	2.41563	2.0274	2.40163	1.0298	2.43274	0.8736	3.65592	0.5757	3.32246	0.544	3.42492	0.6221	3.41251	0.5344	3.32054
86	TRUE	Empty	Cilia- and flagella-associated protein 45 OS=Homo sapiens OX=9606 GN=CFAP45 PE=2 SV=2	CFA45_HUMAN	66 kDa		< 0.0001	1.68	unknown	1.0014	2.3266	0.5798	2.79778	0.3567	3.20088	0.3556	3.15469	0.8966	3.89324	1.6801	2.39064	1.7097	2.6867	2.2319	2.4093	1.1912	2.46217
87	TRUE	Empty	Presequence protease, mitochondrial OS=Homo sapiens OX=9606 GN=PITRM1 PE=1 SV=3	PREP_HUMAN	117 kDa	TRUE	< 0.0001	-0.47	unknown	1.0015	2.39664	1.3604	2.4173	1.246	2.42707	1.3213	2.51352	1.0276	2.72181	0.9653	2.42608	0.9034	2.48912	0.6978	2.40613	1.0099	2.40797
88	TRUE	Empty	Cluster of Sperm-associated antigen 6 OS=Homo sapiens OX=9606 GN=SPAG6 PE=2 SV=1 (SPAG6_HUMAN)	SPAG6_HUMAN	55 kDa	TRUE	< 0.0001	1.54	unknown	1.0014	2.30733	0.6296	2.4153	0.339	5.41533	0.5006	2.72724	0.8752	6.43622	1.464	2.36875	1.561	2.70605	2.3972	2.40701	1.2761	2.34636
89	TRUE	Empty	RNA-binding protein 3 OS=Homo sapiens OX=9606 GN=RBM3 PE=1 SV=1	RBM3_HUMAN	17 kDa		< 0.0001	1.03	unknown	1.0013	2.29818	0.5627	2.30651	0.7493	2.4329	0.4059	2.47075	0.5349	2.65443	1.0496	2.3996	0.9672	2.71684	1.1053	2.32831	1.397	2.38463
90	TRUE	Empty	Annexin A3 OS=Homo sapiens OX=9606 GN=ANXA3 PE=1 SV=3	ANXA3_HUMAN	36 kDa		< 0.0001	-0.86	unknown	1.0014	2.36792	1.5117	2.51917	0.8961	2.44814	0.8693	2.48169	2.9519	4.22701	0.7976	2.43266	0.4374	2.73936	0.5732	2.4607	0.868	2.43404
91	TRUE	Empty	Cluster of Intraflagellar transport protein 172 homolog OS=Homo sapiens OX=9606 GN=IFT172 PE=1 SV=2 (IF172_HUMAN)	IF172_HUMAN	198 kDa	TRUE	< 0.0001	1.23	unknown	1.0013	2.3255	0.8623	2.32512	0.5858	2.51153	0.572	2.41567	1.2846	2.62104	1.6	2.44557	1.7718	2.72293	2.965	2.73476	1.4343	2.42883
92	TRUE	Empty	Alpha-1-antichymotrypsin OS=Homo sapiens OX=9606 GN=SERPINA3 PE=1 SV=2	AACT_HUMAN	48 kDa		< 0.0001	-1.52	unknown	1.0013	2.3066	0.5425	2.32684	0.8625	2.60544	1.2937	2.4602	6.5283	5.00387	0.4756	2.58311	0.433	3.49411	0.2965	3.5833	0.2564	3.47984
93	TRUE	Empty	Cluster of Structural maintenance of chromosomes flexible hinge domain-containing protein 1 OS=Homo sapiens OX=9606 GN=SMCHD1 PE=1 SV=2 (SMHD1_HUMAN)	SMHD1_HUMAN	226 kDa	TRUE	< 0.0001	-0.36	unknown	1.0013	2.3066	1.1405	2.32547	1.0691	2.36007	1.1328	2.34764	1.2712	2.48831	1.1213	2.37774	0.8371	2.47518	0.7951	2.40247	0.8445	2.47148
94	TRUE	Empty	Supervillin OS=Homo sapiens OX=9606 GN=SVIL PE=1 SV=2	SVIL_HUMAN	248 kDa		< 0.0001	0.58	unknown	1.0014	2.33753	1.3865	2.50241	0.4928	2.54371	1.0203	2.45646	0.7166	4.01338	1.3423	2.42443	1.3441	2.37248	1.3516	2.47523	1.1281	2.45373
95	TRUE	Empty	Aminopeptidase N OS=Homo sapiens OX=9606 GN=ANPEP PE=1 SV=4	AMPN_HUMAN	110 kDa		< 0.0001	-1.14	unknown	1.0014	2.42314	0.9082	2.52875	1.4547	2.46386	1.9354	2.44171	2.0168	3.09943	0.6181	2.64166	0.5422	2.50291	0.6029	2.52957	1.0019	2.41918
96	TRUE	Empty	60S ribosomal protein L4 OS=Homo sapiens OX=9606 GN=RPL4 PE=1 SV=5	RL4_HUMAN	48 kDa	TRUE	< 0.0001	0.49	unknown	1.0014	2.53215	0.9101	2.54427	0.8958	2.54363	1.027	2.53506	0.6992	2.8061	1.2498	2.53365	1.1924	2.55687	1.1384	2.54542	1.4	2.55361
97	TRUE	Empty	Phosphatidylinositol 4-kinase alpha OS=Homo sapiens OX=9606 GN=PI4KA PE=1 SV=4	PI4KA_HUMAN	237 kDa		< 0.0001	-0.44	unknown	1.0014	2.30057	1.1996	2.35072	1.3199	2.38251	1.0983	2.36457	1.2242	2.79702	0.8195	2.40214	0.7992	2.54301	0.8213	2.35165	1.1679	2.42483
98	TRUE	Empty	Serine hydroxymethyltransferase, mitochondrial OS=Homo sapiens OX=9606 GN=SHMT2 PE=1 SV=3	GLYM_HUMAN	56 kDa	TRUE	< 0.0001	-0.62	unknown	1.0015	2.38627	1.2008	2.44908	1.3045	2.43247	1.0598	2.51697	1.4485	2.59563	0.7421	2.53175	0.8933	2.49042	0.7806	2.38742	0.8153	2.56494
99	TRUE	Empty	Trans-Golgi network integral membrane protein 2 OS=Homo sapiens OX=9606 GN=TGOLN2 PE=1 SV=3	TGON2_HUMAN	51 kDa		< 0.0001	-0.68	unknown	1.0014	2.35646	1.1392	2.37503	1.248	2.46518	1.0985	2.36304	0.9828	2.60834	0.8008	2.37417	0.5936	2.58679	0.9197	2.36068	0.5142	2.57328
100	TRUE	Empty	Fibrillin-1 OS=Homo sapiens OX=9606 GN=FBN1 PE=1 SV=3	FBN1_HUMAN	312 kDa	TRUE	< 0.0001	-1.4	unknown	1.0013	2.3066	2.0353	2.3933	0.4223	2.58704	0.6359	2.3916	1.8732	2.67323	0.3857	2.83217	0.2949	2.66172	0.7101	2.36534	0.2176	4.389
101	TRUE	Empty	Long-chain-fatty-acid--CoA ligase 3 OS=Homo sapiens OX=9606 GN=ACSL3 PE=1 SV=3	ACSL3_HUMAN	80 kDa	TRUE	< 0.0001	-0.53	unknown	1.0017	2.44394	1.0461	2.51153	1.438	2.5325	0.9452	2.46751	0.8863	3.15051	0.7806	2.44248	0.6706	2.79072	0.7386	2.57963	0.7541	2.52367
102	TRUE	Empty	Spermatogenesis-associated protein 6 OS=Homo sapiens OX=9606 GN=SPATA6 PE=1 SV=4	A8MU33_HUMAN	54 kDa		< 0.0001	1.57	unknown	1.0015	2.44179	0.5889	2.67236	0.3787	3.00284	0.3014	2.89666	0.3456	118.338	1.1286	2.50174	0.9804	2.67049	2.2052	2.65402	0.852	2.57625
103	TRUE	Empty	Ena/VASP-like protein OS=Homo sapiens OX=9606 GN=EVL PE=1 SV=2	EVL_HUMAN	45 kDa	TRUE	< 0.0001	0.57	unknown	1.0016	2.30001	1.0416	2.41278	0.4283	2.73891	0.9473	2.34351	0.9564	4.16406	1.3772	2.35677	1.2416	2.75044	1.2236	2.39005	1.2867	2.36755
104	TRUE	Empty	Major vault protein OS=Homo sapiens OX=9606 GN=MVP PE=1 SV=4	MVP_HUMAN	99 kDa	TRUE	< 0.0001	-0.51	unknown	1	2.33914	1.2587	2.38097	1.4307	2.40518	1.207	2.39694	1.476	2.64834	0.7574	2.48127	1.0348	2.48983	0.9648	2.38141	0.9757	2.43746
105	TRUE	Empty	Beta-hexosaminidase subunit beta OS=Homo sapiens OX=9606 GN=HEXB PE=1 SV=3	HEXB_HUMAN	63 kDa		< 0.0001	-0.52	unknown	1.0016	2.44059	1.5214	2.6736	1.509	2.54507	1.2826	2.54241	1.2467	3.04013	0.8865	2.54348	1.2995	2.52383	0.6474	2.64186	1.1249	2.5856
106	TRUE	Empty	Myeloid leukemia factor 2 OS=Homo sapiens OX=9606 GN=MLF2 PE=1 SV=1	MLF2_HUMAN	28 kDa		< 0.0001	1.47	unknown	1.0014	2.37328	0.8071	2.40708	0.348	2.41022	0.3998	2.59568	0.2852	113.184	1.1455	2.37575	1.1776	2.58199	1.7853	2.36777	0.9211	2.39657
107	TRUE	Empty	STE20-like serine/threonine-protein kinase OS=Homo sapiens OX=9606 GN=SLK PE=1 SV=1	SLK_HUMAN	143 kDa	TRUE	0.00012	-0.34	unknown	1.0013	2.32373	1.1624	2.37033	1.1981	2.41587	1.2818	2.40731	1.1616	2.46379	0.8085	2.38406	0.9309	2.42701	0.9497	2.34049	1.0775	2.33808
108	TRUE	Empty	Coiled-coil domain-containing protein 187 OS=Homo sapiens OX=9606 GN=CCDC187 PE=1 SV=1	A0A1W2PQX5_HUMAN	222 kDa		0.00014	1.43	unknown	1.0013	2.35588	0.5189	2.85528	0.3608	3.30285	0.3862	3.04714	0.873	3.36977	1.0531	2.38955	1.2065	2.42649	2.4563	2.43115	1.0835	2.50644
109	TRUE	Empty	Cluster of Misshapen-like kinase 1 OS=Homo sapiens OX=9606 GN=MINK1 PE=1 SV=2 (MINK1_HUMAN)	MINK1_HUMAN	150 kDa	TRUE	0.00014	0.79	unknown	1.0014	2.34252	0.9317	2.43232	0.5105	2.85509	0.9499	2.47145	0.8097	4.55337	1.3893	2.40325	1.5621	3.09265	1.4187	2.44014	1.1224	2.40159
110	TRUE	Empty	Basement membrane-specific heparan sulfate proteoglycan core protein OS=Homo sapiens OX=9606 GN=HSPG2 PE=1 SV=4	PGBM_HUMAN	469 kDa		0.00014	-0.94	unknown	1.0013	2.27935	2.2589	2.40102	0.7206	2.31504	0.6427	2.27363	1.5042	2.48139	0.5662	2.55475	0.519	2.65319	0.6292	2.49798	0.5054	3.04827
111	TRUE	Empty	Early endosome antigen 1 OS=Homo sapiens OX=9606 GN=EEA1 PE=1 SV=2	EEA1_HUMAN	162 kDa	TRUE	0.00014	-0.33	unknown	1.0015	2.35388	1.0032	2.46845	1.2728	2.4244	1.2261	2.46892	1.1397	3.10171	1.0578	2.40873	0.9756	2.65549	0.7798	2.47338	0.9211	2.43247
112	TRUE	Empty	Voltage-dependent anion-selective channel protein 1 OS=Homo sapiens OX=9606 GN=VDAC1 PE=1 SV=2	VDAC1_HUMAN	31 kDa	TRUE	0.00015	-0.6	unknown	1.0015	2.52839	1.5874	2.67147	1.3085	2.56845	1.4476	2.6633	1.2035	3.56868	0.7295	2.55694	1.0601	3.13868	0.8225	2.68118	1.1031	2.5622
113	TRUE	Empty	Pleckstrin OS=Homo sapiens OX=9606 GN=PLEK PE=1 SV=3	PLEK_HUMAN	40 kDa	TRUE	0.00015	0.71	unknown	1.0014	2.34762	0.5885	2.36873	0.691	2.36991	0.5568	2.4214	0.961	2.56439	1.1262	2.40963	1.0036	2.55366	1.0816	2.37139	1.3133	2.42712
114	TRUE	Empty	Cluster of Apolipoprotein E OS=Homo sapiens OX=9606 GN=APOE PE=1 SV=1 (APOE_HUMAN)	APOE_HUMAN	36 kDa	TRUE	0.00015	-1.67	unknown	1.0015	2.4062	0.9173	2.42494	2.4111	2.4236	1.5251	2.55989	0.6052	8.70255	0.5704	12.6226	0.3725	11.752	0.2745	8.90862	0.468	11.5398
115	TRUE	Empty	Coagulation factor V OS=Homo sapiens OX=9606 GN=F5 PE=1 SV=1	A0A0A0MRJ7_HUMAN	252 kDa		0.00015	-2.08	unknown	1.0013	2.30868	2.6408	4.09539	0.8698	2.4641	0.8753	2.34606	1.5169	2.764	0.2537	2.36332	0.2414	2.49238	0.2343	21.0587	0.493	3.76457
116	TRUE	Empty	Cytosol aminopeptidase OS=Homo sapiens OX=9606 GN=LAP3 PE=1 SV=3	AMPL_HUMAN	56 kDa		0.00015	-0.34	unknown	1.0015	2.30955	1.0916	2.37182	1.2713	2.34597	1.1918	2.37375	2.0075	2.7027	0.8926	2.46583	1.2721	2.63954	1.0021	2.43602	1.105	2.36801
117	TRUE	Empty	Adenosylhomocysteinase OS=Homo sapiens OX=9606 GN=AHCY PE=1 SV=4	SAHH_HUMAN	48 kDa		0.00016	-0.33	unknown	1.0015	2.30963	1.1362	2.34811	1.1408	2.32249	1.0078	2.37435	1.0143	2.81118	0.822	2.40057	0.8363	2.39419	0.7462	2.38123	1.047	2.34721
118	TRUE	Empty	V-type proton ATPase subunit a OS=Homo sapiens OX=9606 GN=TCIRG1 PE=1 SV=1	E9PMC5_HUMAN	19 kDa		0.00016	-0.6	unknown	1.0013	2.28747	1.555	2.4318	0.9821	2.34918	1.0393	2.35033	1.8736	2.34988	0.9096	2.29781	0.8357	2.31274	0.7764	2.28922	0.9335	2.34789
119	TRUE	Empty	Polymeric immunoglobulin receptor OS=Homo sapiens OX=9606 GN=PIGR PE=1 SV=4	PIGR_HUMAN	83 kDa		0.00016	1.27	unknown	1.0013	2.31815	0.8373	2.77065	0.5906	2.89166	0.455	2.89875	0.8013	6.55568	1.3403	3.22073	1.675	2.98493	2.1245	2.6388	1.378	4.63673
120	TRUE	Empty	Ras-related protein Rab-7a OS=Homo sapiens OX=9606 GN=RAB7A PE=1 SV=1	RAB7A_HUMAN	23 kDa	TRUE	0.00016	-0.52	unknown	1.0013	2.36546	1.5067	2.48124	1.5885	2.53219	1.4347	2.46695	1.4434	2.56971	0.7297	2.70332	1.3277	2.66505	0.97	2.49339	1.0698	2.72008
121	TRUE	Empty	Rab11 family-interacting protein 1 OS=Homo sapiens OX=9606 GN=RAB11FIP1 PE=1 SV=3	RFIP1_HUMAN	137 kDa		0.00016	0.47	unknown	1.0015	2.38627	0.9539	2.42155	0.7996	2.41766	1.0139	2.4585	0.4357	47.3147	1.3059	2.42428	1.2034	2.45202	0.9581	2.40057	1.0982	2.40636
122	TRUE	Empty	Cluster of A-kinase anchor protein 9 OS=Homo sapiens OX=9606 GN=AKAP9 PE=1 SV=1 (A0A0A0MRF6_HUMAN)	A0A0A0MRF6_HUMAN	453 kDa	TRUE	0.00017	0.86	unknown	1.0013	2.33467	0.9491	2.34569	0.8696	2.44672	0.8023	2.43377	0.2697	19.7556	1.287	2.35181	1.2783	2.43018	2.1183	2.32642	1.0499	2.33727
123	TRUE	Empty	Disintegrin and metalloproteinase domain-containing protein 17 OS=Homo sapiens OX=9606 GN=ADAM17 PE=1 SV=1	ADA17_HUMAN	93 kDa		0.00018	-0.46	unknown	1.0013	2.29729	0.9508	2.34915	1.5108	2.37662	1.2017	2.38274	1.322	2.86355	0.9553	2.45274	1.1111	2.66823	0.7776	2.36768	0.7767	2.4415
124	TRUE	Empty	Envoplakin OS=Homo sapiens OX=9606 GN=EVPL PE=1 SV=3	EVPL_HUMAN	232 kDa		0.00018	-0.68	unknown	1.0013	2.27877	3.9702	2.3577	0.688	2.41465	0.4991	2.9188	0.8071	3.14329	0.4968	2.7712	0.5501	2.81	0.6485	2.68153	0.4574	4.03473
125	TRUE	Empty	Trifunctional enzyme subunit alpha, mitochondrial OS=Homo sapiens OX=9606 GN=HADHA PE=1 SV=2	ECHA_HUMAN	83 kDa		0.0002	-0.38	unknown	1.0018	2.41863	1.3957	2.50747	1.0062	2.55162	1.2631	2.47026	1.4052	3.38979	0.8126	2.57013	1.1573	2.80922	0.7948	2.56026	1.0394	2.60163
126	TRUE	Empty	Chitotriosidase-1 OS=Homo sapiens OX=9606 GN=CHIT1 PE=1 SV=1	CHIT1_HUMAN	52 kDa		0.00021	-1.99	unknown	1.0014	2.32669	1.2543	2.36961	0.277	2.53983	1.3139	2.35957	2.5819	2.4046	0.4666	2.55619	0.2111	2.66877	0.1011	16.3169	0.4061	2.34701
127	TRUE	Empty	Cluster of Ankyrin-1 OS=Homo sapiens OX=9606 GN=ANK1 PE=1 SV=3 (ANK1_HUMAN)	ANK1_HUMAN	206 kDa	TRUE	0.00021	1.15	unknown	1.0015	2.43247	0.2452	4.25604	0.2058	4.32085	0.199	5.49368	0.3774	4.93061	0.2259	5.65474	0.3461	4.12984	0.5869	2.77413	5.6879	2.52427
128	TRUE	Empty	Tight junction protein ZO-2 OS=Homo sapiens OX=9606 GN=TJP2 PE=3 SV=1	A0A2R8YDH4_HUMAN	148 kDa	TRUE	0.00021	0.75	unknown	1.0013	2.29781	1.0519	2.37162	0.6245	2.30908	0.7762	2.31134	0.4852	6.14268	1.0668	2.30335	1.3242	2.35234	1.4989	2.36975	1.2419	2.33012
129	TRUE	Empty	Endoplasmic reticulum chaperone BiP OS=Homo sapiens OX=9606 GN=HSPA5 PE=1 SV=2	BIP_HUMAN	72 kDa	TRUE	0.00022	-0.45	unknown	1.0019	2.36103	0.9698	2.60706	1.5024	2.54876	1.0861	2.49657	1.7449	4.11359	0.8517	2.63399	1.0265	3.2954	0.9553	2.5373	0.848	2.85608
130	TRUE	Empty	Cluster of LIM domain and actin-binding protein 1 OS=Homo sapiens OX=9606 GN=LIMA1 PE=1 SV=1 (LIMA1_HUMAN)	LIMA1_HUMAN	85 kDa	TRUE	0.00022	0.85	unknown	1.0014	2.39885	1.1345	2.56415	0.4735	2.80482	0.9291	2.46368	0.2652	121.729	1.5128	2.4369	1.396	2.99587	1.362	2.52484	1.0751	2.56746
131	TRUE	Empty	Coiled-coil domain-containing protein 22 OS=Homo sapiens OX=9606 GN=CCDC22 PE=1 SV=1	CCD22_HUMAN	71 kDa	TRUE	0.00025	-0.33	unknown	1.0013	2.29583	1.1189	2.33052	1.3535	2.38275	1.4716	2.41682	1.3846	2.54364	1.077	2.47995	1.1516	2.34706	0.9577	2.3634	1.0145	2.38847
132	TRUE	Empty	Cluster of Catenin alpha-1 OS=Homo sapiens OX=9606 GN=CTNNA1 PE=1 SV=1 (CTNA1_HUMAN)	CTNA1_HUMAN	100 kDa	TRUE	0.00025	0.69	unknown	1.0013	2.32373	1.0176	2.39447	0.6357	2.37856	0.5546	2.58034	0.9353	3.35625	1.1253	2.34658	1.2583	2.50672	1.8534	2.34069	0.8293	2.39466
133	TRUE	Empty	Tektin-2 OS=Homo sapiens OX=9606 GN=TEKT2 PE=1 SV=1	TEKT2_HUMAN	50 kDa	TRUE	0.00026	1.77	unknown	1.0013	2.28166	0.678	2.65616	0.3972	3.54728	0.3581	2.93265	1.1186	3.3062	1.1862	2.28752	2.8581	3.15834	4.5783	2.47822	0.8011	2.70743
134	TRUE	Empty	Serpin H1 OS=Homo sapiens OX=9606 GN=SERPINH1 PE=1 SV=2	SERPH_HUMAN	46 kDa		0.00026	-0.49	unknown	1.0015	2.45223	1.1228	2.53182	1.4445	2.52603	1.3675	2.55744	1.0654	2.7114	0.8321	2.64276	0.8195	2.60411	0.9101	2.53564	0.9729	2.64721
135	TRUE	Empty	Thrombospondin-1 OS=Homo sapiens OX=9606 GN=THBS1 PE=1 SV=2	TSP1_HUMAN	129 kDa	TRUE	0.00028	-1.02	unknown	1.0013	2.27877	2.0757	2.40683	0.7484	2.44817	0.9968	2.38756	1.2127	3.24656	0.2228	8.65439	0.5588	3.00011	0.4668	2.58334	1.5635	2.48683
136	TRUE	Empty	Acyl-CoA dehydrogenase family member 9, mitochondrial OS=Homo sapiens OX=9606 GN=ACAD9 PE=1 SV=1	ACAD9_HUMAN	69 kDa	TRUE	0.0003	-0.45	unknown	1.0013	2.36322	1.3891	2.37595	1.0752	2.39488	1.1107	2.37319	1.1874	2.623	0.725	2.37693	1.0114	2.39663	0.7866	2.41666	1.0247	2.42337
137	TRUE	Empty	von Willebrand factor A domain-containing protein 5A OS=Homo sapiens OX=9606 GN=VWA5A PE=2 SV=2	VMA5A_HUMAN	86 kDa		0.00031	-0.45	unknown	1.0013	2.31815	0.9861	2.35652	1.5216	2.41916	1.1279	2.36976	1.065	2.55683	0.8199	2.33648	0.8608	2.40252	0.9262	2.35925	0.7839	2.35681
138	TRUE	Empty	SEC23-interacting protein OS=Homo sapiens OX=9606 GN=SEC23IP PE=1 SV=1	S23IP_HUMAN	111 kDa		0.00032	-0.26	unknown	1.0013	2.33658	1.1791	2.38494	1.0971	2.37675	1.1742	2.39347	1.1121	2.45109	1.0682	2.40579	0.9654	2.40242	0.8653	2.37669	0.9102	2.40989
139	TRUE	Empty	DnaJ homolog subfamily C member 13 OS=Homo sapiens OX=9606 GN=DNAJC13 PE=1 SV=5	DJC13_HUMAN	254 kDa		0.00034	-0.43	unknown	1.0015	2.36498	1.1526	2.42959	1.1185	2.49996	1.4052	2.49901	1.8139	2.84945	1.0352	2.48613	0.9325	2.58715	0.9804	2.46978	0.9778	2.41384
140	TRUE	Empty	S-methyl-5'-thioadenosine phosphorylase OS=Homo sapiens OX=9606 GN=MTAP PE=1 SV=1	B4DUC8_HUMAN	33 kDa		0.00034	-0.82	unknown	1.0014	2.41011	1.0412	2.45257	1.5656	2.45709	1.2271	2.39943	1.2143	2.59596	0.8088	2.43767	0.2626	4.43248	1.0076	2.41413	0.7577	2.40629
141	TRUE	Empty	Programmed cell death protein 4 OS=Homo sapiens OX=9606 GN=PDCD4 PE=1 SV=2	PDCD4_HUMAN	52 kDa	TRUE	0.00035	0.49	unknown	1.0017	2.4078	0.691	2.881	0.8351	2.56856	0.9005	2.52631	0.9862	2.67314	1.4918	2.45859	1.0397	2.52619	1.1186	2.4319	1.1172	2.48548
142	TRUE	Empty	Inosine-5'-monophosphate dehydrogenase 2 (Fragment) OS=Homo sapiens OX=9606 GN=IMPDH2 PE=1 SV=1	H0Y4R1_HUMAN	51 kDa	TRUE	0.00037	-0.52	unknown	1.0016	2.43548	1.5572	2.50817	1.1431	2.48645	1.2279	2.44328	1.0866	2.47989	1.0448	2.50522	0.6797	2.46523	0.8021	2.47634	0.9766	2.60856
143	TRUE	Empty	Cluster of OTU domain-containing protein 4 OS=Homo sapiens OX=9606 GN=OTUD4 PE=1 SV=4 (OTUD4_HUMAN)	OTUD4_HUMAN	124 kDa	TRUE	0.00042	0.33	unknown	1.0012	2.29581	0.7851	2.32631	0.9434	2.29382	0.841	2.30478	0.7729	2.58956	1.1216	2.31057	1.0429	2.32333	1.0384	2.30193	0.9957	2.33448
144	TRUE	Empty	Leucine zipper protein 1 OS=Homo sapiens OX=9606 GN=LUZP1 PE=1 SV=2	LUZP1_HUMAN	120 kDa		0.00042	0.47	unknown	1.0013	2.37677	0.852	2.43476	0.9315	2.4026	0.7379	2.42048	0.5168	2.70169	1.2976	2.38781	0.9404	2.50714	1.1381	2.39089	0.8586	2.55149
145	TRUE	Empty	V-type proton ATPase subunit OS=Homo sapiens OX=9606 GN=ATP6V0D1 PE=1 SV=1	F5GYQ1_HUMAN	45 kDa		0.00045	-0.52	unknown	1.0018	2.47186	1.6935	2.52953	1.4614	2.51818	1.192	2.47994	0.8557	2.56651	0.6925	2.53448	0.9588	2.50136	0.8826	2.49436	1.0063	2.51067
146	TRUE	Empty	BPI fold-containing family B member 1 OS=Homo sapiens OX=9606 GN=BPIFB1 PE=1 SV=1	BPIB1_HUMAN	52 kDa		0.00045	2.61	unknown	1	2.4781	0.2117	3.79137	0.1966	3.99385	0.1674	5.82931	0.207	125.556	1.5336	2.50176	0.8777	3.71152	5.0195	2.90674	0.2249	33.1639
147	TRUE	Empty	UDP-N-acetylglucosamine--peptide N-acetylglucosaminyltransferase 110 kDa subunit OS=Homo sapiens OX=9606 GN=OGT PE=1 SV=3	OGT1_HUMAN	117 kDa	TRUE	0.00045	-0.57	unknown	1.0013	2.32839	1.5748	2.35461	1.1568	2.33287	1.2384	2.34418	1.6833	2.47786	1.0921	2.37144	0.97	2.43901	0.7762	2.33855	0.9165	2.37621
148	TRUE	Empty	Alpha-1-antitrypsin OS=Homo sapiens OX=9606 GN=SERPINA1 PE=1 SV=1	A0A024R6I7_HUMAN	47 kDa	TRUE	0.00048	-0.64	unknown	1.0015	2.36498	0.7874	2.46784	0.8873	2.45691	1.4753	2.53426	7.6242	5.15968	0.7927	2.72088	0.9379	3.19784	0.8018	2.53812	0.703	2.82819
149	TRUE	Empty	Cluster of Ferritin heavy chain OS=Homo sapiens OX=9606 GN=FTH1 PE=1 SV=2 (FRIH_HUMAN)	FRIH_HUMAN	21 kDa	TRUE	0.00051	-1.13	unknown	1.0017	2.54094	0.4896	2.88048	2.8158	2.72812	1.2364	2.66489	1.8031	3.63322	0.5611	3.06141	0.5705	3.01055	0.3484	2.70751	1.2903	2.72878
150	TRUE	Empty	Brain-specific angiogenesis inhibitor 1-associated protein 2 OS=Homo sapiens OX=9606 GN=BAIAP2 PE=1 SV=1	BAIP2_HUMAN	61 kDa		0.00053	0.52	unknown	1.0013	2.32373	0.693	2.37425	1.1332	2.33377	0.789	2.34203	0.5795	3.13883	1.3338	2.34291	0.8921	2.54194	1.2588	2.39292	1.0059	2.3468
151	TRUE	Empty	Xaa-Pro aminopeptidase 1 OS=Homo sapiens OX=9606 GN=XPNPEP1 PE=1 SV=3	XPP1_HUMAN	70 kDa	TRUE	0.00054	-0.45	unknown	1.0013	2.33467	1.0309	2.45084	1.1855	2.50361	1.1281	2.37805	1.3058	2.44883	0.8634	2.45237	0.9451	2.35092	0.7352	2.52963	0.8181	2.55582
152	TRUE	Empty	Glutamine synthetase OS=Homo sapiens OX=9606 GN=GLUL PE=1 SV=1	A0A2R8YDT1_HUMAN	57 kDa		0.00055	-1.03	unknown	1	2.70905	1.0026	3.29815	2.2963	3.34664	1.23	3.12513	2.7493	4.49252	0.7626	2.83277	0.9657	4.28267	0.694	3.34126	0.8011	3.05807
153	TRUE	Empty	Leucine-rich repeat-containing protein 40 OS=Homo sapiens OX=9606 GN=LRRC40 PE=1 SV=1	LRC40_HUMAN	68 kDa		0.00058	-0.46	unknown	1.0012	2.25156	0.8895	2.27078	1.2154	2.26943	1.1622	2.33848	1.0413	2.5254	0.8334	2.26571	0.7822	2.38389	0.7101	2.30807	0.7989	2.50862
154	TRUE	Empty	Polyribonucleotide nucleotidyltransferase 1, mitochondrial OS=Homo sapiens OX=9606 GN=PNPT1 PE=1 SV=2	PNPT1_HUMAN	86 kDa		0.00058	-0.38	unknown	1.0015	2.36492	1.5681	2.39233	0.9058	2.43055	0.969	2.41986	0.9237	2.64169	0.7296	2.39882	1.0447	2.55341	0.8117	2.40343	0.7387	2.46189
155	TRUE	Empty	Semenogelin-1 OS=Homo sapiens OX=9606 GN=SEMG1 PE=1 SV=2	SEMG1_HUMAN	52 kDa	TRUE	0.00059	0.93	unknown	1.0013	2.35666	0.3971	2.58629	0.353	2.74776	0.3666	2.87867	0.6035	2.37826	1.2033	2.42898	0.8278	2.38439	0.8001	2.35389	0.5378	2.67018
156	TRUE	Empty	cDNA FLJ51550, highly similar to Leupaxin OS=Homo sapiens OX=9606 GN=LPXN PE=1 SV=1	B7Z5P7_HUMAN	42 kDa		0.00065	0.56	unknown	1.0017	2.48082	0.8286	2.60238	0.919	2.5052	1.119	2.57912	0.7238	3.17386	1.4945	2.54473	1.3291	2.5701	1.2321	2.49214	1.1973	2.58574
157	TRUE	Empty	Cluster of DNA replication licensing factor MCM3 OS=Homo sapiens OX=9606 GN=MCM3 PE=1 SV=3 (MCM3_HUMAN)	MCM3_HUMAN	91 kDa	TRUE	0.00066	-0.47	unknown	1.0013	2.3255	1.5154	2.34232	0.9736	2.37486	1.2939	2.35732	1.3073	2.60231	1.0508	2.37221	0.7948	2.42624	0.9313	2.34093	0.8657	2.51353
158	TRUE	Empty	Mitotic interactor and substrate of PLK1 OS=Homo sapiens OX=9606 GN=MISP PE=1 SV=1	MISP_HUMAN	75 kDa		0.00066	1.96	unknown	1.0023	2.23196	0.557	2.2379	0.4535	2.27164	0.2761	2.60314	0.2325	19.5223	1.5787	2.25813	1.8651	2.2271	2.8034	2.26637	0.8797	2.26007
159	TRUE	Empty	3-hydroxyacyl-CoA dehydrogenase type-2 OS=Homo sapiens OX=9606 GN=HSD17B10 PE=1 SV=3	HCD2_HUMAN	27 kDa		0.00069	-0.46	unknown	1.0014	2.3772	1.3812	2.50942	1.1554	2.49783	1.3212	2.44593	1.8488	2.43008	0.8673	2.51959	1.318	2.42759	0.8885	2.38558	1.0749	2.43143
160	TRUE	Empty	Cysteine-rich protein 1 OS=Homo sapiens OX=9606 GN=CRIP1 PE=1 SV=3	CRIP1_HUMAN	9 kDa	TRUE	0.00074	2.36	unknown	1.0019	3.15517	0.3272	3.1316	0.2706	3.38095	0.406	3.21601	0.0563	294.978	1.2985	3.12651	0.7016	3.6789	1.217	3.13372	5.4553	3.18471
161	TRUE	Empty	Hepatoma-derived growth factor, related protein 3, isoform CRA_a OS=Homo sapiens OX=9606 GN=HDGFRP3 PE=1 SV=1	A0A024R216_HUMAN	23 kDa		0.00074	0.94	unknown	1.0012	2.29581	0.8362	2.43675	0.6047	2.33155	0.3957	2.6896	0.569	2.40524	1.323	2.29425	0.9088	2.64405	1.2429	2.33942	1.0255	2.31123
162	TRUE	Empty	Unconventional myosin-If OS=Homo sapiens OX=9606 GN=MYO1F PE=1 SV=3	MYO1F_HUMAN	125 kDa	TRUE	0.00078	-0.28	unknown	1.0016	2.38841	0.9632	2.56553	0.9405	2.42028	1.0677	2.49207	1.6515	2.65187	0.9248	2.451	1.0494	2.56058	0.892	2.48	0.8302	2.53482
163	TRUE	Empty	Myoferlin OS=Homo sapiens OX=9606 GN=MYOF PE=1 SV=1	MYOF_HUMAN	235 kDa	TRUE	0.00079	-0.24	unknown	1.0015	2.34875	1.46	2.41082	0.7115	2.46403	1.0899	2.39534	1.1348	2.85557	0.846	2.47625	0.931	2.54424	0.9166	2.42093	0.9231	2.50779
164	TRUE	Empty	Cluster of Calponin OS=Homo sapiens OX=9606 GN=CNN2 PE=1 SV=1 (B4DDF4_HUMAN)	B4DDF4_HUMAN	33 kDa	TRUE	0.00079	0.38	unknown	1.0012	2.25156	0.821	2.39466	0.8895	2.3815	1.0715	2.27331	0.8038	2.32837	1.3142	2.3126	1.2084	2.28114	1.0919	2.27247	1.0945	2.26213
165	TRUE	Empty	Tropomodulin-3 OS=Homo sapiens OX=9606 GN=TMOD3 PE=1 SV=1	TMOD3_HUMAN	40 kDa	TRUE	0.00083	0.75	unknown	1.0013	2.28996	0.6669	2.31762	0.7981	2.31921	0.6581	2.29348	0.42	3.32485	0.9738	2.37021	0.9301	2.7892	1.1802	2.29921	1.3031	2.30923
166	TRUE	Empty	Sorcin OS=Homo sapiens OX=9606 GN=SRI PE=1 SV=1	C9J0K6_HUMAN	18 kDa		0.00083	0.7	unknown	1.0014	2.34934	1.0835	2.37163	0.7324	2.52538	0.9786	2.37095	0.9699	2.52458	1.6253	2.37954	1.0625	2.59661	1.3543	2.39239	2.1444	2.35802
167	TRUE	Empty	Cluster of Prelamin-A/C OS=Homo sapiens OX=9606 GN=LMNA PE=1 SV=1 (LMNA_HUMAN)	LMNA_HUMAN	74 kDa	TRUE	0.00083	0.23	unknown	1.0016	2.31295	1.0088	2.45393	0.9069	2.47384	1.1567	2.41575	0.7579	3.20648	1.0779	2.41616	1.2659	2.58318	1.1862	2.39306	1.0878	2.41483
168	TRUE	Empty	Endophilin-B2 OS=Homo sapiens OX=9606 GN=SH3GLB2 PE=1 SV=1	B7ZC38_HUMAN	44 kDa	TRUE	0.00084	0.36	unknown	1.0014	2.39775	0.9158	2.49408	0.9061	2.47178	0.9874	2.50234	0.6223	4.66257	1.076	2.42757	0.9761	2.62168	1.0426	2.41771	1.505	2.4493
169	TRUE	Empty	Glutathione peroxidase OS=Homo sapiens OX=9606 GN=GPX1 PE=1 SV=1	A0A087WUQ6_HUMAN	22 kDa		0.00084	-0.36	unknown	1.0012	2.25156	1.1096	2.3398	1.2306	2.39943	1.239	2.33708	1.539	2.77685	0.7978	2.30965	1.2507	2.61166	0.8996	2.3569	1.0531	2.47194
170	TRUE	Empty	Elongation factor 1-gamma OS=Homo sapiens OX=9606 GN=EEF1G PE=1 SV=3	EF1G_HUMAN	50 kDa		0.00088	-0.31	unknown	1.002	2.54786	1.0262	2.60911	1.1192	2.6527	0.9862	2.62673	1.1058	2.93805	0.7781	2.68003	0.8561	2.76149	0.8276	2.65194	0.9456	2.58339
171	TRUE	Empty	Protein diaphanous homolog 1 OS=Homo sapiens OX=9606 GN=DIAPH1 PE=1 SV=1	A0A0G2JH68_HUMAN	141 kDa	TRUE	0.0009	0.57	unknown	1.0014	2.45457	0.8119	2.51749	0.6427	2.5487	0.7795	2.67021	0.6801	2.56178	1.2318	2.49216	1.142	2.69921	1.0042	2.5017	0.9529	2.55956
172	TRUE	Empty	Phospholipase D3 OS=Homo sapiens OX=9606 GN=PLD3 PE=1 SV=1	PLD3_HUMAN	55 kDa		0.00095	-0.56	unknown	1.0013	2.29729	0.9135	2.50014	1.7783	2.40766	1.1072	2.48234	0.8911	3.50454	0.8698	2.38987	0.9062	2.50329	0.5185	2.32521	0.8007	2.52316
173	TRUE	Empty	Protein 4.1 OS=Homo sapiens OX=9606 GN=EPB41 PE=1 SV=1	A0A2R8Y5G2_HUMAN	89 kDa	TRUE	0.00097	0.84	unknown	1.0014	2.33753	0.3927	2.65163	0.3124	2.54462	0.332	2.69551	0.6157	4.54684	0.41	2.54981	0.4768	2.84497	0.7401	2.62854	5.4495	2.62425
174	TRUE	Empty	TP53-binding protein 1 OS=Homo sapiens OX=9606 GN=TP53BP1 PE=1 SV=2	TP53B_HUMAN	214 kDa		0.00098	0.44	unknown	1.0013	2.26101	1.0674	2.337	0.7943	2.39371	0.7205	2.44453	0.7994	4.08195	1.1433	2.26333	1.0476	2.42632	1.3677	2.29834	1.0561	2.39017
175	TRUE	Empty	Cluster of Cytoplasmic dynein 1 heavy chain 1 OS=Homo sapiens OX=9606 GN=DYNC1H1 PE=1 SV=5 (DYHC1_HUMAN)	DYHC1_HUMAN	532 kDa	TRUE	0.001	-0.25	unknown	1.0021	2.48139	1.1015	2.5555	1.2424	2.59381	1.2702	2.56078	1.2504	3.36767	1.0075	2.58552	0.8869	2.90353	1.0026	2.60154	1.2127	2.61027
176	TRUE	Empty	Gelsolin OS=Homo sapiens OX=9606 GN=GSN PE=1 SV=1	GELS_HUMAN	86 kDa		0.001	0.32	unknown	1.0023	2.51252	0.9179	2.62094	0.5937	2.81523	1.2815	2.67396	0.5636	41.3904	0.9843	2.63546	1.6045	3.15546	0.7938	2.72919	1.0836	2.82336
177	TRUE	Empty	Keratin, type II cytoskeletal 4 OS=Homo sapiens OX=9606 GN=KRT4 PE=1 SV=4	K2C4_HUMAN	57 kDa	TRUE	0.001	-0.93	unknown	1.0017	2.5017	5.2949	2.62033	0.0811	39.8606	0.2657	3.04766	Value missing	51.5894	Value missing	85.9637	0.1176	33.581	0.2583	3.75169	Value missing	104.428
178	TRUE	Empty	Filamin-B OS=Homo sapiens OX=9606 GN=FLNB PE=1 SV=2	FLNB_HUMAN	278 kDa	TRUE	0.001	-0.45	unknown	1.0017	2.3935	0.645	2.65991	2.4138	2.55037	0.8894	2.5441	0.6952	3.65183	0.7291	2.57942	0.6628	2.9439	0.7445	2.58686	0.6631	2.74117
179	TRUE	Empty	Cluster of Integrin beta-2 OS=Homo sapiens OX=9606 GN=ITGB2 PE=1 SV=2 (ITB2_HUMAN)	ITB2_HUMAN	85 kDa	TRUE	0.001	-0.55	unknown	1.0015	2.36498	0.7433	2.50487	1.1393	2.51242	1.1005	2.45896	1.3787	4.98291	0.8155	2.50581	0.835	3.18317	0.6608	2.84547	0.5519	2.90404
180	TRUE	Empty	Cluster of Keratin, type II cytoskeletal 5 OS=Homo sapiens OX=9606 GN=KRT5 PE=1 SV=3 (K2C5_HUMAN)	K2C5_HUMAN	62 kDa	TRUE	0.001	0.88	unknown	1.0019	2.52652	1.6808	2.64375	0.2395	3.04828	0.2579	3.21109	0.501	3.77235	0.7168	2.60674	0.6262	2.72584	2.6783	2.66166	0.5186	3.06673
181	TRUE	Empty	Cluster of Zinc finger protein 638 OS=Homo sapiens OX=9606 GN=ZNF638 PE=1 SV=2 (ZN638_HUMAN)	ZN638_HUMAN	221 kDa	TRUE	0.001	0.36	unknown	1.0014	2.35646	0.8141	2.43928	1.0661	2.39225	0.6626	2.46363	0.6962	4.12603	1.0751	2.39171	1.0459	2.77981	1.3324	2.5633	0.8917	2.51667
182	TRUE	Empty	Cluster of Septin-9 OS=Homo sapiens OX=9606 GN=SEPT9 PE=1 SV=2 (SEPT9_HUMAN)	SEPT9_HUMAN	65 kDa	TRUE	0.001	0.36	unknown	1.0017	2.40065	0.9911	2.53969	0.8101	2.63554	0.978	2.60327	0.6912	3.34307	1.272	2.4798	1.014	2.62383	1.0298	2.47254	1.1049	2.53643
183	TRUE	Empty	6-phosphogluconate dehydrogenase, decarboxylating OS=Homo sapiens OX=9606 GN=PGD PE=1 SV=3	6PGD_HUMAN	53 kDa		0.001	-0.41	unknown	1.0018	2.34381	1.4481	2.44302	1.383	2.44226	1.3212	2.48082	1.0693	3.58198	0.8983	2.42769	1.1008	2.86936	0.9452	2.54743	1.0624	2.58225
184	TRUE	Empty	Aconitate hydratase, mitochondrial OS=Homo sapiens OX=9606 GN=ACO2 PE=1 SV=1	A2A274_HUMAN	88 kDa	TRUE	0.001	-0.24	unknown	1.0019	2.32437	1.2057	2.43108	1.1018	2.44286	1.0087	2.40833	1.3407	3.05734	0.9214	2.41563	1.0782	2.7009	1.0466	2.48697	0.854	2.56521
185	TRUE	Empty	LIM and SH3 domain protein 1 OS=Homo sapiens OX=9606 GN=LASP1 PE=1 SV=2	LASP1_HUMAN	30 kDa		0.001	0.32	unknown	1.0014	2.33822	0.9622	2.45125	1.1575	2.411	0.9125	2.47435	0.6053	2.78582	1.1685	2.55846	0.9098	2.51492	1.0355	2.40384	1.4451	2.44039
186	TRUE	Empty	Liver carboxylesterase 1 OS=Homo sapiens OX=9606 GN=CES1 PE=1 SV=2	EST1_HUMAN	63 kDa	TRUE	0.001	0.59	unknown	1.0023	2.32349	1.1116	2.43836	0.6779	2.6651	0.8693	2.46844	1.4425	7.68965	1.1689	2.43768	2.7189	3.97713	0.9976	2.47753	1.6751	2.44385
187	TRUE	Empty	Fibrinogen alpha chain OS=Homo sapiens OX=9606 GN=FGA PE=1 SV=2	FIBA_HUMAN	95 kDa		0.001	-0.99	unknown	1.0014	2.39775	0.6487	2.5525	1.4884	2.72307	1.4688	2.48536	1.2398	3.63682	0.4127	2.92682	0.302	4.42985	1.5669	2.61799	0.5717	2.72585
188	TRUE	Empty	Dipeptidyl peptidase 2 OS=Homo sapiens OX=9606 GN=DPP7 PE=1 SV=3	DPP2_HUMAN	54 kDa		0.001	0.26	unknown	1.0016	2.35545	1.4021	2.48439	0.8339	2.46192	0.9612	2.52449	0.7988	3.59164	1.1255	2.42635	1.1577	2.57676	1.2832	2.48375	1.238	2.43177
189	TRUE	Empty	Cluster of Coronin OS=Homo sapiens OX=9606 GN=CORO7-PAM16 PE=3 SV=1 (A0A0A6YYL4_HUMAN)	A0A0A6YYL4_HUMAN	114 kDa	TRUE	0.001	-0.29	unknown	1.0014	2.33753	1.0393	2.47651	1.2658	2.45872	1.2602	2.35459	1.169	2.76675	1.0097	2.49467	0.8438	2.53499	0.9519	2.52626	0.9633	2.44968
190	TRUE	Empty	Zinc finger CCCH domain-containing protein 15 OS=Homo sapiens OX=9606 GN=ZC3H15 PE=1 SV=1	ZC3HF_HUMAN	49 kDa		0.001	0.65	unknown	1.0014	2.45457	0.6837	2.49858	1.4334	2.46767	0.696	2.50908	0.5252	2.49201	1.1694	2.48405	1.1204	2.44745	1.1155	2.47244	1.4084	2.46993
191	TRUE	Empty	Neutrophil cytosol factor 2 OS=Homo sapiens OX=9606 GN=NCF2 PE=1 SV=2	NCF2_HUMAN	60 kDa		0.001	0.44	unknown	1.0013	2.28974	0.7452	2.75973	0.9436	2.35788	1.051	2.41972	1.1729	3.09472	1.121	2.35991	1.5212	2.52116	1.3444	2.35521	1.2685	2.52995
192	TRUE	Empty	Cluster of cDNA FLJ56329, highly similar to Myosin light polypeptide 6 OS=Homo sapiens OX=9606 GN=MYL6 PE=1 SV=1 (B7Z6Z4_HUMAN)	B7Z6Z4_HUMAN	27 kDa	TRUE	0.001	1.08	unknown	1.0014	2.38883	0.4857	2.57985	0.6536	2.38935	0.6818	2.38935	0.3374	2.81129	0.8467	2.38962	0.9407	2.41729	1.2048	2.44129	1.994	2.3959
193	TRUE	Empty	Alcohol dehydrogenase [NADP(+)] OS=Homo sapiens OX=9606 GN=AKR1A1 PE=1 SV=3	AK1A1_HUMAN	37 kDa		0.001	-0.43	unknown	1.0017	2.37928	1.4811	2.59187	1.3917	2.50558	1.4064	2.57618	1.5167	3.0598	0.969	2.49437	1.2937	2.65624	0.829	2.4435	1.2722	2.78802
194	TRUE	Empty	Cingulin OS=Homo sapiens OX=9606 GN=CGN PE=1 SV=2	CING_HUMAN	136 kDa		0.001	1.26	unknown	1.0014	2.39885	0.7377	2.38356	0.5819	2.43137	0.3044	2.80539	0.4653	24.1014	1.2055	2.59352	1.215	2.49152	2.6797	2.40301	0.712	2.48487
195	TRUE	Empty	Nucleolar RNA helicase 2 OS=Homo sapiens OX=9606 GN=DDX21 PE=1 SV=5	DDX21_HUMAN	87 kDa	TRUE	0.001	-0.54	unknown	1.0013	2.33467	1.0591	2.33939	0.9445	2.33562	0.9765	2.33005	1.0859	2.34921	0.6324	2.36432	0.8045	2.33944	0.6608	2.31743	0.7067	2.38074
196	TRUE	Empty	DnaJ homolog subfamily C member 3 OS=Homo sapiens OX=9606 GN=DNAJC3 PE=1 SV=1	DNJC3_HUMAN	58 kDa	TRUE	0.001	-0.46	unknown	1.0014	2.39775	1.0075	2.47465	1.3263	2.40119	1.024	2.47315	1.0106	2.48649	0.6584	2.70019	0.8475	2.42982	0.7472	2.44024	0.9182	2.43578
197	TRUE	Empty	YLP motif-containing protein 1 OS=Homo sapiens OX=9606 GN=YLPM1 PE=1 SV=4	YLPM1_HUMAN	242 kDa	TRUE	0.001	0.46	unknown	1.0014	2.33817	0.7495	2.36966	1.0825	2.36035	0.7182	2.4994	0.8466	2.87783	1.2397	2.4284	1.2544	2.4322	1.2678	2.36622	0.9063	2.47585
198	TRUE	Empty	Coactosin-like protein OS=Homo sapiens OX=9606 GN=COTL1 PE=1 SV=3	COTL1_HUMAN	16 kDa		0.001	0.85	unknown	1.0014	2.42948	1.0407	2.77593	0.6433	2.86368	0.947	2.73105	0.4624	89.6679	1.3157	2.57279	1.7757	2.93819	1.3705	2.58383	1.5165	2.71357
199	TRUE	Empty	Erythrocyte membrane protein band 4.2 OS=Homo sapiens OX=9606 GN=EPB42 PE=1 SV=3	EPB42_HUMAN	77 kDa	TRUE	0.001	1.09	unknown	1.0014	2.33817	0.3295	4.67186	0.1811	7.94277	0.2336	4.55872	0.5185	24.661	0.3382	4.52651	0.4234	37.1209	0.7429	2.44822	5.7773	2.43346
200	TRUE	Empty	Synaptotagmin-like protein 1 OS=Homo sapiens OX=9606 GN=SYTL1 PE=1 SV=1	SYTL1_HUMAN	62 kDa	TRUE	0.001	0.52	unknown	1.0013	2.31815	1.0622	2.33214	0.6372	2.43454	0.748	2.36006	1.1412	2.43777	1.2491	2.32994	1.525	2.46264	1.4064	2.34455	0.8962	2.43287
201	TRUE	Empty	THO complex subunit 4 OS=Homo sapiens OX=9606 GN=ALYREF PE=1 SV=1	E9PB61_HUMAN	28 kDa		0.001	1.17	unknown	1.0015	2.33415	0.6673	2.5073	0.657	2.41579	0.4581	2.53115	0.5377	3.16308	1.5696	2.4292	1.1915	2.40129	1.0883	2.3843	1.3692	2.3702
202	TRUE	Empty	ATP-binding cassette sub-family E member 1 OS=Homo sapiens OX=9606 GN=ABCE1 PE=1 SV=1	ABCE1_HUMAN	67 kDa	TRUE	0.001	-0.4	unknown	1.0013	2.31758	1.1187	2.34797	1.1904	2.38173	1.2703	2.40637	1.7553	2.68463	0.9347	2.41007	0.975	2.42746	0.8472	2.36921	1.1889	2.34318
203	TRUE	Empty	Intraflagellar transport protein 88 homolog OS=Homo sapiens OX=9606 GN=IFT88 PE=2 SV=2	IFT88_HUMAN	94 kDa		0.001	1.53	unknown	1.0024	2.24664	0.6607	2.47697	0.456	2.27088	0.4876	2.44148	0.6892	2.54999	1.682	2.25642	1.6031	2.75434	2.2996	2.30486	1.0907	2.42583
204	TRUE	Empty	Proteasome subunit alpha type-2 OS=Homo sapiens OX=9606 GN=PSMA2 PE=1 SV=2	PSA2_HUMAN	26 kDa		0.001	-0.47	unknown	1.0014	2.33817	1.5482	2.38693	1.4601	2.38773	1.4159	2.40123	1.4734	2.47135	0.9775	2.4344	1.2299	2.4149	0.8533	2.37238	1.2487	2.39123
205	TRUE	Empty	Cluster of Inositol hexakisphosphate and diphosphoinositol-pentakisphosphate kinase OS=Homo sapiens OX=9606 GN=PPIP5K2 PE=1 SV=1 (A0A087WZV0_HUMAN)	A0A087WZV0_HUMAN	144 kDa	TRUE	0.001	-0.51	unknown	1.0014	2.42314	0.8946	2.61416	1.1324	2.69234	1.053	2.71749	0.872	2.68686	0.7079	2.44176	0.6404	2.80446	0.7379	2.51748	0.653	2.76439
206	TRUE	Empty	Protein Red OS=Homo sapiens OX=9606 GN=IK PE=1 SV=3	RED_HUMAN	66 kDa		0.001	0.55	unknown	1.0014	2.39189	0.6187	2.45799	1.0147	2.4525	0.635	2.44743	0.6232	2.97196	1.0591	2.40592	1.0046	2.44742	1.2252	2.42396	0.8815	2.51293
207	TRUE	Empty	Zinc finger protein DZIP1L OS=Homo sapiens OX=9606 GN=DZIP1L PE=1 SV=2	DZI1L_HUMAN	87 kDa		0.001	0.68	unknown	1.0013	2.36322	0.8468	2.37011	0.7964	2.38954	0.7716	2.37324	0.6117	2.36832	1.1629	2.36322	1.0037	2.3871	2.0124	2.3619	0.9576	2.36976
208	TRUE	Empty	Na(+)/H(+) exchange regulatory cofactor NHE-RF1 OS=Homo sapiens OX=9606 GN=SLC9A3R1 PE=1 SV=4	NHRF1_HUMAN	39 kDa		0.001	0.48	unknown	1.0013	2.33658	1.0067	2.35259	0.8927	2.35423	0.7628	2.34699	0.4167	4.25292	1.3749	2.36458	1.001	2.39806	0.9693	2.44658	1.2729	2.49836
209	TRUE	Empty	Cluster of Tektin-3 OS=Homo sapiens OX=9606 GN=TEKT3 PE=1 SV=1 (TEKT3_HUMAN)	TEKT3_HUMAN	57 kDa	TRUE	0.001	3.11	unknown	1.0014	2.42948	0.4543	2.46115	0.1214	2.82268	0.1277	2.47582	0.0872	8.1056	1.5251	2.45357	1.4642	2.44191	3.7653	2.44911	0.6777	2.44912
210	TRUE	Empty	Dihydropteridine reductase OS=Homo sapiens OX=9606 GN=QDPR PE=1 SV=2	DHPR_HUMAN	26 kDa	TRUE	0.001	-0.44	unknown	1.0014	2.29764	1.4353	2.30127	1.1267	2.34924	1.3174	2.3502	1.1123	2.36226	0.7561	2.40608	1.0965	2.3112	0.8821	2.40823	0.9582	2.31904
211	TRUE	Empty	Mammalian ependymin-related protein 1 OS=Homo sapiens OX=9606 GN=EPDR1 PE=1 SV=2	EPDR1_HUMAN	25 kDa		0.001	-0.71	unknown	1.0014	2.36827	1.0884	2.39264	1.5622	2.45066	1.1745	2.54015	0.8066	2.46769	0.5324	2.47309	0.566	2.41642	1.0675	2.41127	0.6815	2.42628
212	TRUE	Empty	Coagulation factor XIII A chain OS=Homo sapiens OX=9606 GN=F13A1 PE=1 SV=4	F13A_HUMAN	83 kDa	TRUE	0.001	-1.48	unknown	1.0014	2.48667	0.8342	2.60149	1.4959	2.58764	1.0934	2.53222	1.2821	3.80246	0.4566	2.88952	0.3062	3.34392	0.2988	3.35177	0.5935	2.52376
213	TRUE	Empty	Ribosomal protein L19 OS=Homo sapiens OX=9606 GN=RPL19 PE=1 SV=1	J3KTE4_HUMAN	23 kDa	TRUE	0.001	0.97	unknown	1.0029	2.68118	0.6174	2.6954	0.6853	2.70247	1.1089	2.71364	0.5056	2.70176	1.7631	2.71791	1.3326	2.69999	1.2745	2.71395	1.1491	2.70018
214	TRUE	Empty	Prostaglandin G/H synthase 1 OS=Homo sapiens OX=9606 GN=PTGS1 PE=1 SV=1	A0A087X296_HUMAN	63 kDa	TRUE	0.001	-0.82	unknown	1.0013	2.40361	1.8252	2.43328	1.0308	2.47542	1.0292	2.49008	0.9092	2.69049	0.6216	2.40719	0.6168	2.52708	0.6901	2.42979	0.6489	2.49452
215	TRUE	Empty	DNA replication licensing factor MCM4 OS=Homo sapiens OX=9606 GN=MCM4 PE=1 SV=5	MCM4_HUMAN	97 kDa	TRUE	0.001	-0.6	unknown	1.0014	2.35453	1.4935	2.38108	0.9093	2.36777	1.5435	2.40119	1.179	2.4097	0.9568	2.37539	0.704	2.41956	0.896	2.36777	0.7824	2.41659
216	TRUE	Empty	TRAF3-interacting protein 1 OS=Homo sapiens OX=9606 GN=TRAF3IP1 PE=1 SV=1	MIPT3_HUMAN	79 kDa	TRUE	0.001	1.4	unknown	1.0027	2.44812	0.7046	2.67201	0.5134	2.44812	0.408	2.464	0.7375	2.97821	1.4163	2.46374	1.3093	2.46445	2.5047	2.4739	1.0708	2.45272
217	TRUE	Empty	Nucleoside diphosphate kinase 7 OS=Homo sapiens OX=9606 GN=NME7 PE=1 SV=1	NDK7_HUMAN	42 kDa		0.001	1.02	unknown	1.0013	2.40361	0.9024	2.41772	0.5482	2.43085	0.6042	2.40874	0.781	2.49165	1.1432	2.41214	1.4707	2.60599	2.2323	2.42404	1.0639	2.41728
218	TRUE	Empty	Bifunctional 3'-phosphoadenosine 5'-phosphosulfate synthase 2 OS=Homo sapiens OX=9606 GN=PAPSS2 PE=1 SV=2	PAPS2_HUMAN	70 kDa	TRUE	0.001	-0.65	unknown	1.0012	2.27756	0.8533	2.27345	1.3048	2.29881	1.0422	2.2799	0.9608	2.50055	0.718	2.2843	0.5961	2.49688	0.5214	2.27771	0.8273	2.33345
219	TRUE	Empty	Reticulon-1 OS=Homo sapiens OX=9606 GN=RTN1 PE=1 SV=1	RTN1_HUMAN	84 kDa		0.001	0.59	unknown	1.0013	2.29818	1.134	2.299	0.6469	2.31065	0.8427	2.34221	0.7395	2.65945	1.3193	2.33998	1.2111	2.36289	1.1179	2.34336	1.3201	2.34455
220	TRUE	Empty	Transcription initiation factor IIE subunit beta OS=Homo sapiens OX=9606 GN=GTF2E2 PE=1 SV=1	T2EB_HUMAN	33 kDa		0.001	0.78	unknown	1.0014	2.37328	0.6454	2.39723	0.678	2.46699	0.4417	2.4865	0.367	2.39533	1.4207	2.434	0.4895	2.5784	1.0008	2.37873	0.8654	2.41671
221	TRUE	Empty	Adrenodoxin, mitochondrial OS=Homo sapiens OX=9606 GN=FDX1 PE=1 SV=1	ADX_HUMAN	19 kDa		0.001	0.9	unknown	1.0015	2.7201	0.5547	2.83948	0.5162	2.73731	0.5171	2.77978	0.266	2.9346	0.6998	2.74034	0.6973	2.75367	0.9485	2.71596	1.0632	2.75485
222	TRUE	Empty	Clusterin OS=Homo sapiens OX=9606 GN=CLU PE=1 SV=1	CLUS_HUMAN	52 kDa	TRUE	0.001	1.53	unknown	1.0013	2.32839	0.4388	2.39025	0.472	2.42297	0.3805	2.46363	0.6541	2.56583	1.3934	2.40797	0.9425	2.38051	4.0964	2.34372	0.9039	2.33016
223	TRUE	Empty	Neutrophil collagenase OS=Homo sapiens OX=9606 GN=MMP8 PE=1 SV=1	MMP8_HUMAN	53 kDa		0.001	-1.77	unknown	1.0024	2.25588	1.0796	2.25575	0.5003	2.33248	1.4068	2.24723	4.1192	2.25193	0.4339	2.43429	0.4024	2.52584	0.314	2.57886	0.3386	2.80096
224	TRUE	Empty	Cluster of Phosphatidylinositol 3-kinase regulatory subunit alpha OS=Homo sapiens OX=9606 GN=PIK3R1 PE=1 SV=2 (P85A_HUMAN)	P85A_HUMAN	84 kDa	TRUE	0.001	-0.38	unknown	1.0013	2.32935	1.0196	2.33904	1.2025	2.36221	1.1675	2.32706	1.3774	2.34358	0.9163	2.35227	1.0089	2.33215	0.7649	2.34482	0.9866	2.38377
225	TRUE	Empty	CD177 antigen OS=Homo sapiens OX=9606 GN=CD177 PE=1 SV=2	CD177_HUMAN	46 kDa		0.001	-1.5	unknown	1.0015	2.35089	1.3545	2.44482	1.4034	2.45252	1.6347	2.7261	2.0965	5.27954	0.6044	3.9651	0.5026	3.84829	0.4967	3.48109	0.6362	3.77376
226	TRUE	Empty	Sn1-specific diacylglycerol lipase beta OS=Homo sapiens OX=9606 GN=DAGLB PE=1 SV=2	DGLB_HUMAN	74 kDa		0.001	-0.6	unknown	1.0013	2.28747	1.5983	2.27888	1.4309	2.30272	1.5277	2.28632	1.7875	2.30439	1.2561	2.4024	0.8304	2.30812	1.038	2.31147	1.059	2.31859
227	TRUE	Empty	Induced myeloid leukemia cell differentiation protein Mcl-1 OS=Homo sapiens OX=9606 GN=MCL1 PE=1 SV=3	MCL1_HUMAN	37 kDa		0.001	0.38	unknown	1.0013	2.44179	0.9613	2.54429	1.1089	2.55896	1.0208	2.5637	0.9084	3.01588	1.2745	2.46014	1.1922	2.76804	1.0981	2.51546	1.6602	2.50358
228	TRUE	Empty	Protein phosphatase 1 regulatory subunit 32 OS=Homo sapiens OX=9606 GN=PPP1R32 PE=1 SV=1	PPR32_HUMAN	47 kDa		0.001	2.2	unknown	1.0013	2.4364	0.3791	2.45144	0.3131	2.4675	0.2775	2.42717	0.443	2.43851	1.5654	2.43413	1.3479	2.43874	3.3728	2.45297	1.0319	2.4418
229	TRUE	Empty	Serum amyloid P-component OS=Homo sapiens OX=9606 GN=APCS PE=1 SV=2	SAMP_HUMAN	25 kDa		0.001	-1.86	unknown	1.0013	2.28974	1.2599	2.31847	0.6369	2.39297	0.982	2.3022	2.589	2.58679	0.3208	2.39054	0.5353	2.51723	0.2684	2.46051	0.2053	3.9639
230	TRUE	Empty	Neuroplastin OS=Homo sapiens OX=9606 GN=NPTN PE=1 SV=2	NPTN_HUMAN	44 kDa		0.001	-0.39	unknown	1.0014	2.42314	0.9718	2.42833	0.8917	2.48877	0.8954	2.43011	1.3945	2.43601	0.7104	2.48442	0.7274	2.45834	0.7719	2.46919	0.9436	2.45149
231	TRUE	Empty	Tektin-4 OS=Homo sapiens OX=9606 GN=TEKT4 PE=1 SV=1	TEKT4_HUMAN	51 kDa	TRUE	0.001	2.23	unknown	1.0013	2.32789	0.4524	2.35339	0.2431	2.3672	0.1947	2.33603	0.3408	2.34315	1.3218	2.32789	1.2687	2.42715	3.0953	2.35571	0.7611	2.33853
232	TRUE	Empty	Inositol monophosphatase 2 OS=Homo sapiens OX=9606 GN=IMPA2 PE=1 SV=1	IMPA2_HUMAN	31 kDa		0.001	-1.06	unknown	1.0026	2.415	1.0219	2.45467	1.8091	2.44974	0.8971	2.44332	1.1935	2.4448	0.6285	2.4336	0.4764	3.0037	0.5162	2.47382	0.6327	2.46698
233	TRUE	Empty	Ribosomal protein L15 (Fragment) OS=Homo sapiens OX=9606 GN=RPL15 PE=1 SV=1	E7EQV9_HUMAN	21 kDa		0.001	0.66	unknown	1.0017	2.59373	0.6227	2.58755	0.7532	2.60418	0.5593	2.61251	0.5767	2.63913	1.0662	2.5911	0.8259	2.62724	1.0694	2.58755	0.9956	2.59683
234	TRUE	Empty	Phosphatidylethanolamine-binding protein 4 OS=Homo sapiens OX=9606 GN=PEBP4 PE=1 SV=3	PEBP4_HUMAN	26 kDa		0.001	0.91	unknown	1.0013	2.27718	0.8989	2.69278	0.5143	2.45424	0.4943	2.48367	0.5463	2.53314	1.3918	2.27666	1.2255	2.31466	1.287	2.27535	0.6002	2.29208
235	TRUE	Empty	Protein transport protein Sec24D OS=Homo sapiens OX=9606 GN=SEC24D PE=1 SV=2	SC24D_HUMAN	113 kDa		0.001	-0.52	unknown	1.0015	2.45377	1.1491	2.4657	1.433	2.59178	1.3038	2.45868	1.0904	2.44104	0.8551	2.48802	0.8508	2.46647	0.8849	2.45949	0.823	2.47356
236	TRUE	Empty	Semenogelin-2 OS=Homo sapiens OX=9606 GN=SEMG2 PE=1 SV=1	SEMG2_HUMAN	65 kDa	TRUE	0.001	1.4	unknown	1.0024	2.22442	0.2679	2.24702	0.2009	2.34715	0.1722	2.35357	0.3888	2.33305	0.7264	2.26585	0.6466	2.32938	1.0425	2.24874	0.3368	2.29508
237	TRUE	Empty	Transformer-2 protein homolog alpha OS=Homo sapiens OX=9606 GN=TRA2A PE=1 SV=1	TRA2A_HUMAN	33 kDa	TRUE	0.001	0.7	unknown	1.0014	2.43547	0.7336	2.45626	0.8025	2.46868	0.5416	2.45664	0.8214	2.44898	1.101	2.45149	1.1294	2.44956	1.2988	2.45393	1.1401	2.43174
238	TRUE	Empty	Proteasome activator complex subunit 3 (Fragment) OS=Homo sapiens OX=9606 GN=PSME3 PE=1 SV=1	K7ENH2_HUMAN	21 kDa	TRUE	0.001	-0.48	unknown	1.0012	2.26218	1.4396	2.29933	1.4304	2.28508	1.2309	2.34209	1.7853	2.32274	1.1034	2.4161	1.0608	2.32235	0.8255	2.3308	1.2324	2.36047
239	TRUE	Empty	Protein BUD31 homolog OS=Homo sapiens OX=9606 GN=BUD31 PE=1 SV=2	BUD31_HUMAN	17 kDa		0.001	0.45	unknown	1.0013	2.27935	0.6782	2.46853	0.814	2.32148	0.6622	2.46103	0.7371	2.55221	1.0232	2.27673	0.7222	2.33358	1.2226	2.28411	1.0349	2.31672
240	TRUE	Empty	DnaJ homolog subfamily B member 13 OS=Homo sapiens OX=9606 GN=DNAJB13 PE=1 SV=1	DJB13_HUMAN	36 kDa		0.001	2.58	unknown	1.0012	2.26218	0.5219	2.36783	0.1467	2.32444	0.1336	2.27806	0.4721	2.2681	1.5106	2.28088	1.5235	2.60274	2.6559	2.32429	1.034	2.31057
241	TRUE	Empty	Adenylate kinase 4, mitochondrial OS=Homo sapiens OX=9606 GN=AK4 PE=1 SV=1	KAD4_HUMAN	25 kDa		0.001	-0.69	unknown	1.0024	2.27216	1.0305	2.29769	1.6582	2.28023	1.1816	2.29266	2.5255	2.49683	0.9138	2.30664	0.9616	2.32199	0.7417	2.35797	0.9731	2.32545
242	TRUE	Empty	Tubulin polymerization-promoting protein OS=Homo sapiens OX=9606 GN=TPPP PE=1 SV=1	TPPP_HUMAN	24 kDa		0.001	1.64	unknown	1.0026	2.39542	0.2907	2.65003	0.6347	2.44275	0.5311	2.58188	0.6874	2.76794	1.4846	2.39349	1.2561	2.40105	1.5872	2.37595	2.3208	2.4029
243	TRUE	Empty	Annexin A6 OS=Homo sapiens OX=9606 GN=ANXA6 PE=1 SV=3	ANXA6_HUMAN	76 kDa	TRUE	0.0014	-1.04	unknown	1.0015	2.39639	0.4476	2.54882	2.3566	2.42837	1.1516	2.4476	1.9749	2.79557	1.0966	2.46616	0.6956	2.60856	0.4901	2.50686	0.3443	8.10452
244	TRUE	Empty	Nucleolar transcription factor 1 OS=Homo sapiens OX=9606 GN=UBTF PE=1 SV=1	E9PKP7_HUMAN	87 kDa	TRUE	0.0014	0.6	unknown	1.0013	2.2684	0.962	2.50672	0.9482	2.40808	0.6572	2.7051	Value missing	68.0532	1.3758	2.31149	0.9361	2.59607	1.304	2.2818	1.2737	2.53617
245	TRUE	Empty	Bactericidal permeability-increasing protein OS=Homo sapiens OX=9606 GN=BPI PE=1 SV=4	BPI_HUMAN	54 kDa		0.0015	-1.2	unknown	1.0014	2.37964	1.3729	2.7177	0.7183	4.22042	0.9066	3.05649	20.2302	4.01138	0.5951	4.44752	0.397	5.13909	0.671	3.8153	0.5695	6.03712
246	TRUE	Empty	Cluster of Spectrin beta chain, erythrocytic OS=Homo sapiens OX=9606 GN=SPTB PE=1 SV=5 (SPTB1_HUMAN)	SPTB1_HUMAN	246 kDa	TRUE	0.002	0.67	unknown	1.0017	2.35208	0.3087	3.94828	0.3084	3.76073	0.2828	4.83555	0.5218	7.14686	0.2132	63.7807	0.3221	3.78804	0.6634	2.50662	7.2001	2.52794
247	TRUE	Empty	Cluster of Deoxynucleoside triphosphate triphosphohydrolase SAMHD1 OS=Homo sapiens OX=9606 GN=SAMHD1 PE=1 SV=2 (SAMH1_HUMAN)	SAMH1_HUMAN	72 kDa	TRUE	0.002	0.43	unknown	1.0012	2.24608	0.8384	2.30837	0.8131	2.28691	0.6851	2.33654	0.6095	2.49322	1.0051	2.2462	1.0282	2.2528	1.0545	2.42399	0.9147	2.29059
248	TRUE	Empty	eIF-2-alpha kinase activator GCN1 OS=Homo sapiens OX=9606 GN=GCN1 PE=1 SV=6	GCN1_HUMAN	293 kDa	TRUE	0.002	-0.25	unknown	1.0012	2.26936	1.1697	2.33823	1.1888	2.31143	1.2123	2.32635	0.9573	2.53344	0.9642	2.35335	0.8907	2.43695	0.8669	2.29558	1.1051	2.40543
249	TRUE	Empty	Cluster of Peptidyl-prolyl cis-trans isomerase A OS=Homo sapiens OX=9606 GN=PPIA PE=1 SV=2 (PPIA_HUMAN)	PPIA_HUMAN	18 kDa	TRUE	0.002	0.46	unknown	1.0017	2.37928	0.6181	2.63523	0.6933	2.42153	0.7329	2.46586	0.8148	3.44621	0.7314	2.51838	1.1025	2.6406	0.8646	2.47244	1.2391	2.42218
250	TRUE	Empty	C-1-tetrahydrofolate synthase, cytoplasmic OS=Homo sapiens OX=9606 GN=MTHFD1 PE=1 SV=3	C1TC_HUMAN	102 kDa	TRUE	0.002	-0.24	unknown	1.0015	2.35388	1.2996	2.43181	1.1088	2.4759	1.4012	2.41754	1.5139	2.91763	1.0648	2.5802	1.2751	2.53594	1.056	2.41261	1.0962	2.49855
251	TRUE	Empty	Cation-independent mannose-6-phosphate receptor OS=Homo sapiens OX=9606 GN=IGF2R PE=1 SV=3	MPRI_HUMAN	274 kDa	TRUE	0.002	-0.52	unknown	1.0016	2.38841	1.059	2.71651	1.2079	2.43461	0.8884	2.48042	1.5235	2.44739	0.8501	2.44121	0.7808	2.6988	0.7842	2.43106	0.812	2.57807
252	TRUE	Empty	3-ketoacyl-CoA thiolase, mitochondrial OS=Homo sapiens OX=9606 GN=ACAA2 PE=1 SV=2	THIM_HUMAN	42 kDa		0.002	-0.37	unknown	1.0017	2.4078	1.1814	2.50954	1.0238	2.50238	1.1746	2.50122	1.2744	2.8984	0.7699	2.61347	1.2418	2.71975	0.7214	2.56187	0.9442	2.56502
253	TRUE	Empty	Sialoadhesin OS=Homo sapiens OX=9606 GN=SIGLEC1 PE=1 SV=2	SN_HUMAN	183 kDa	TRUE	0.002	-0.29	unknown	1.002	2.40303	1.3901	2.48003	0.9309	2.56284	0.9718	2.4427	1.0121	3.12366	0.8402	2.62283	0.8604	2.68034	0.7748	2.74776	1.0128	2.64152
254	TRUE	Empty	Peptidyl-prolyl cis-trans isomerase FKBP5 OS=Homo sapiens OX=9606 GN=FKBP5 PE=1 SV=2	FKBP5_HUMAN	51 kDa	TRUE	0.002	-0.62	unknown	1.0015	2.39924	0.5336	2.52646	1.8975	2.44232	1.1788	2.49237	0.8064	2.77884	0.7016	2.44419	0.6533	2.52505	0.51	2.48502	0.7409	2.49302
255	TRUE	Empty	Dematin OS=Homo sapiens OX=9606 GN=DMTN PE=1 SV=3	DEMA_HUMAN	46 kDa	TRUE	0.002	2.54	unknown	1.0016	2.28084	0.1612	4.10328	Value missing	27.862	0.1094	27.2181	Value missing	29.8938	0.1481	22.4057	0.2692	3.51802	0.9054	2.5141	8.1301	2.32676
256	TRUE	Empty	Persulfide dioxygenase ETHE1, mitochondrial OS=Homo sapiens OX=9606 GN=ETHE1 PE=1 SV=2	ETHE1_HUMAN	28 kDa		0.002	0.32	unknown	1.0014	2.31504	1.3396	2.36272	0.7131	2.38974	1.0416	2.38437	0.8554	2.60275	0.9501	2.35652	1.4089	2.37589	1.2276	2.32704	1.2448	2.39825
257	TRUE	Empty	Fas-binding factor 1 OS=Homo sapiens OX=9606 GN=FBF1 PE=1 SV=2	FBF1_HUMAN	125 kDa	TRUE	0.002	2.18	unknown	1.0024	2.24098	0.3402	2.3801	0.2412	2.25037	0.2294	2.24532	0.6802	2.2791	1.2343	2.24208	1.5826	2.23446	3.8386	2.26185	0.765	2.23756
258	TRUE	Empty	Tyrosine-protein kinase Fes/Fps OS=Homo sapiens OX=9606 GN=FES PE=1 SV=3	FES_HUMAN	93 kDa		0.002	-0.32	unknown	1.0013	2.28984	1.0897	2.32932	1.0364	2.32014	1.1652	2.31136	1.6186	2.38585	1.1869	2.2964	0.8772	2.35371	1.1683	2.30595	0.6971	2.30809
259	TRUE	Empty	Death-associated protein kinase 1 OS=Homo sapiens OX=9606 GN=DAPK1 PE=1 SV=6	DAPK1_HUMAN	160 kDa		0.002	-0.52	unknown	1.0014	2.34971	1.3916	2.43002	1.3446	2.45856	1.0768	2.52173	1.8182	2.38102	0.9077	2.39378	1.0992	2.72749	0.9017	2.45646	0.9483	2.48193
260	TRUE	Empty	Rho guanine nucleotide exchange factor 28 OS=Homo sapiens OX=9606 GN=ARHGEF28 PE=1 SV=3	ARG28_HUMAN	192 kDa		0.002	0.91	unknown	1.0014	2.3772	1.2028	2.37739	0.3428	2.40993	0.9923	2.38386	Value missing	112.281	1.3832	2.39054	1.1399	2.39686	1.5671	2.38495	1.3116	2.38031
261	TRUE	Empty	Rab-interacting lysosomal protein OS=Homo sapiens OX=9606 GN=RILP PE=1 SV=1	RILP_HUMAN	44 kDa		0.002	0.67	unknown	1.0014	2.41011	0.5746	2.44382	0.8507	2.42757	0.7155	2.46486	0.8383	2.8581	1.1923	2.48853	0.9334	2.53396	1.1212	2.6085	1.4698	2.52387
262	TRUE	Empty	Mitochondrial-processing peptidase subunit alpha OS=Homo sapiens OX=9606 GN=PMPCA PE=1 SV=2	MPPA_HUMAN	58 kDa	TRUE	0.002	-0.39	unknown	1.0018	2.34381	1.1899	2.46399	0.9741	2.40845	1.0333	2.45258	0.8542	2.84516	0.5488	2.4454	0.8538	2.50566	0.8948	2.41501	0.8063	2.46368
263	TRUE	Empty	P2X purinoceptor 4 OS=Homo sapiens OX=9606 GN=P2RX4 PE=1 SV=2	P2RX4_HUMAN	43 kDa	TRUE	0.002	-0.54	unknown	1.0015	2.45377	1.2949	2.45656	1.26	2.4811	1.248	2.46485	1.5037	2.58018	0.8831	2.5428	0.975	2.57611	0.8041	2.46366	0.979	2.7611
264	TRUE	Empty	39S ribosomal protein L11, mitochondrial OS=Homo sapiens OX=9606 GN=MRPL11 PE=1 SV=1	RM11_HUMAN	21 kDa		0.002	-0.81	unknown	1.0024	2.2344	1.5164	2.28331	1.2358	2.32081	1.2885	2.29228	2.6695	2.34326	0.7881	2.25019	1.0599	2.25117	0.7904	2.24362	0.9572	2.24655
265	TRUE	Empty	Glucocorticoid receptor OS=Homo sapiens OX=9606 GN=NR3C1 PE=1 SV=1	GCR_HUMAN	86 kDa		0.002	0.58	unknown	1.0024	2.2344	0.9121	2.39087	0.9052	2.28934	0.7347	2.52583	0.793	2.94395	1.4473	2.27247	1.045	2.3885	1.0679	2.25045	1.5058	2.24572
266	TRUE	Empty	FAST kinase domain-containing protein 4 OS=Homo sapiens OX=9606 GN=TBRG4 PE=1 SV=1	FAKD4_HUMAN	71 kDa		0.002	-0.67	unknown	1.0015	2.58163	1.4418	2.55808	1.1115	2.57515	1.3122	2.60444	1.056	2.66305	0.8738	2.58782	0.8038	2.55832	0.6539	2.59049	0.7587	2.62095
267	TRUE	Empty	Coiled-coil domain-containing protein 39 OS=Homo sapiens OX=9606 GN=CCDC39 PE=2 SV=3	CCD39_HUMAN	110 kDa	TRUE	0.002	1.95	unknown	1.0024	2.23973	0.4937	2.58239	0.3176	2.33742	0.3039	3.01242	0.6275	4.34667	1.3115	2.29172	1.5277	2.29184	3.1646	2.23824	0.992	2.35769
268	TRUE	Empty	Ras association domain-containing protein 2 OS=Homo sapiens OX=9606 GN=RASSF2 PE=1 SV=1	RASF2_HUMAN	38 kDa		0.002	-0.83	unknown	1.0013	2.3066	0.542	2.44918	1.9284	2.48267	0.8837	2.34515	2.0158	2.37734	0.749	2.34574	0.5893	2.39476	0.6078	2.35261	0.662	2.4619
269	TRUE	Empty	Metalloreductase STEAP3 OS=Homo sapiens OX=9606 GN=STEAP3 PE=1 SV=2	STEA3_HUMAN	55 kDa		0.002	-0.52	unknown	1.0013	2.29818	1.0027	2.30095	1.0794	2.32098	1.1021	2.29738	1.4573	2.35312	0.7951	2.32697	0.7199	2.31918	1.1622	2.32391	0.6178	2.34204
270	TRUE	Empty	Protein FAM89A OS=Homo sapiens OX=9606 GN=FAM89A PE=1 SV=1	FA89A_HUMAN	20 kDa		0.0021	0.8	unknown	1.0024	2.2344	0.9447	2.27283	0.5225	2.23981	0.5956	2.24594	0.7379	2.88876	1.1489	2.25864	0.953	2.23632	1.3313	2.25138	1.3504	2.23574
271	TRUE	Empty	Kinectin OS=Homo sapiens OX=9606 GN=KTN1 PE=1 SV=1	KTN1_HUMAN	156 kDa		0.0023	0.18	unknown	1.0018	2.44525	0.9765	2.56223	1.3169	2.50437	1.2166	2.58039	0.7176	3.35672	1.3521	2.50353	1.1362	2.5092	1.1496	2.47209	1.1384	2.48369
272	TRUE	Empty	Annexin A11 OS=Homo sapiens OX=9606 GN=ANXA11 PE=1 SV=1	ANX11_HUMAN	54 kDa	TRUE	0.0023	-0.44	unknown	1.0015	2.32215	1.3359	2.36182	0.8802	2.42281	1.3857	2.34526	1.7279	4.29012	0.7102	3.00102	1.0339	3.38361	0.8581	2.52082	1.1059	2.40377
273	TRUE	Empty	Azurocidin OS=Homo sapiens OX=9606 GN=AZU1 PE=1 SV=3	CAP7_HUMAN	27 kDa	TRUE	0.0024	-1.11	unknown	1.0016	2.38841	1.0939	2.43855	0.4867	2.76171	0.8687	2.41613	1.7912	2.5787	0.5404	2.4847	0.263	173.543	0.3783	2.74427	0.6281	3.78842
274	TRUE	Empty	Coiled-coil domain-containing protein 124 OS=Homo sapiens OX=9606 GN=CCDC124 PE=1 SV=1	CC124_HUMAN	26 kDa	TRUE	0.0027	0.3	unknown	1.0014	2.3772	0.8792	2.44255	1.1361	2.42361	0.6829	2.48179	0.787	2.57037	1.0102	2.39575	0.9295	2.3728	1.0659	2.39923	1.2649	2.42689
275	TRUE	Empty	Polyribonucleotide 5'-hydroxyl-kinase Clp1 OS=Homo sapiens OX=9606 GN=CLP1 PE=1 SV=1	CLP1_HUMAN	48 kDa		0.0028	-0.64	unknown	1.0013	2.44179	1.5973	2.55837	1.2714	2.44641	1.0095	2.49525	1.7943	2.79886	0.7948	2.46882	0.7873	2.44515	0.8751	2.44899	1.003	2.51031
276	TRUE	Empty	High mobility group protein B2 OS=Homo sapiens OX=9606 GN=HMGB2 PE=1 SV=2	HMGB2_HUMAN	24 kDa	TRUE	0.0029	1.42	unknown	1.0014	2.38883	0.5645	2.38546	0.9047	2.42307	0.4539	2.40338	0.8635	2.46979	4.5774	2.3882	0.9187	2.48151	1.6601	2.39174	1.6833	2.38691
277	TRUE	Empty	MICOS complex subunit MIC60 OS=Homo sapiens OX=9606 GN=IMMT PE=1 SV=2	B9A067_HUMAN	79 kDa	TRUE	0.003	-0.22	unknown	1.0017	2.42938	1.3079	2.51495	1.0957	2.55091	1.1541	2.47341	0.9979	2.85502	0.782	2.54764	1.1337	2.7234	1.1619	2.56793	0.8696	2.56035
278	TRUE	Empty	Annexin A5 OS=Homo sapiens OX=9606 GN=ANXA5 PE=1 SV=2	ANXA5_HUMAN	36 kDa		0.003	-0.25	unknown	1	2.35225	1.3146	2.45847	1.3115	2.48433	1.5718	2.47211	1.3513	3.04148	1.1577	2.38069	1.1866	2.65964	0.9122	2.50565	1.5441	2.43806
279	TRUE	Empty	Sulfide:quinone oxidoreductase, mitochondrial OS=Homo sapiens OX=9606 GN=SQOR PE=1 SV=1	SQOR_HUMAN	50 kDa		0.003	-0.41	unknown	1.0018	2.43037	1.327	2.52367	0.9926	2.58718	1.1352	2.55237	1.0651	3.77944	0.5061	3.02815	0.9497	3.17118	0.8596	2.61704	1.1388	2.62864
280	TRUE	Empty	Procollagen-lysine,2-oxoglutarate 5-dioxygenase 3 OS=Homo sapiens OX=9606 GN=PLOD3 PE=1 SV=1	PLOD3_HUMAN	85 kDa	TRUE	0.003	-0.44	unknown	1.0014	2.3266	1.0743	2.47952	1.0904	2.33175	1.1514	2.36068	0.8511	2.495	0.7335	2.35914	0.9684	2.40739	0.5845	2.3266	0.8718	2.61214
281	TRUE	Empty	Formin-like protein 2 OS=Homo sapiens OX=9606 GN=FMNL2 PE=1 SV=3	FMNL2_HUMAN	123 kDa	TRUE	0.003	-0.27	unknown	1.0014	2.37328	1.1282	2.42248	1.3551	2.43506	1.2452	2.40201	1.0157	2.82246	1.01	2.51687	1.0588	2.43033	0.9617	2.41744	0.9087	2.59421
282	TRUE	Empty	Interferon-induced protein with tetratricopeptide repeats 3 OS=Homo sapiens OX=9606 GN=IFIT3 PE=1 SV=1	IFIT3_HUMAN	56 kDa	TRUE	0.003	0.51	unknown	1.0014	2.34252	1.4678	2.83605	0.5113	2.80742	0.8715	2.49028	0.8753	2.82068	1.4762	2.4101	1.3372	2.52486	1.1932	2.6256	1.2343	2.52565
283	TRUE	Empty	Glutathione S-transferase omega-1 OS=Homo sapiens OX=9606 GN=GSTO1 PE=1 SV=2	GSTO1_HUMAN	28 kDa		0.003	-0.45	unknown	1.0017	2.48082	1.6897	2.65951	1.164	2.59059	1.311	2.5466	1.1413	3.59688	0.8637	2.57377	1.1087	2.73322	0.7154	2.58594	1.2568	2.54811
284	TRUE	Empty	Microtubule-associated protein 1A OS=Homo sapiens OX=9606 GN=MAP1A PE=1 SV=1	E9PGC8_HUMAN	331 kDa	TRUE	0.003	0.89	unknown	1.0013	2.28747	0.8185	2.32463	0.8771	2.29089	0.666	2.30056	1.2059	2.61999	2.078	2.29583	1.3966	2.2924	2.048	2.30381	1.1602	2.33036
285	TRUE	Empty	Proteasome subunit alpha type-1 OS=Homo sapiens OX=9606 GN=PSMA1 PE=1 SV=1	PSA1_HUMAN	30 kDa		0.003	-0.46	unknown	1.0014	2.42948	1.4176	2.47031	1.241	2.48042	1.3009	2.44453	1.09	2.83487	0.917	2.60373	0.8117	2.70747	0.7706	2.56087	1.2722	2.50655
286	TRUE	Empty	Cluster of 39S ribosomal protein L2, mitochondrial OS=Homo sapiens OX=9606 GN=MRPL2 PE=1 SV=2 (RM02_HUMAN)	RM02_HUMAN	33 kDa	TRUE	0.003	-0.5	unknown	1.0014	2.42208	1.1327	2.42517	1.291	2.4497	0.998	2.45736	0.9868	2.46416	0.6178	2.42509	0.7978	2.43501	0.9442	2.43233	0.7474	2.41809
287	TRUE	Empty	Tight junction protein ZO-3 OS=Homo sapiens OX=9606 GN=TJP3 PE=1 SV=3	ZO3_HUMAN	101 kDa		0.003	1.09	unknown	1.0013	2.33467	0.9878	2.36779	0.4388	2.34885	0.2653	2.5799	1.0989	2.5134	1.2148	2.33005	1.2669	2.39346	2.4412	2.35021	0.8429	2.38793
288	TRUE	Empty	Mitotic checkpoint protein BUB3 OS=Homo sapiens OX=9606 GN=BUB3 PE=1 SV=1	BUB3_HUMAN	37 kDa		0.003	-0.45	unknown	1.0012	2.26218	1.0154	2.29081	1.1066	2.30536	1.2588	2.29677	0.8603	2.34675	0.7093	2.27216	0.8843	2.26953	0.7019	2.29012	0.8048	2.29112
289	TRUE	Empty	Chromobox protein homolog 3 OS=Homo sapiens OX=9606 GN=CBX3 PE=1 SV=4	CBX3_HUMAN	21 kDa	TRUE	0.003	0.8	unknown	1.0014	2.38883	0.536	2.39875	0.818	2.38495	0.8302	2.43736	0.4075	2.6246	1.3059	2.63559	0.9127	2.38696	1.2424	2.37739	1.0225	2.41649
290	TRUE	Empty	TRAF-type zinc finger domain-containing protein 1 OS=Homo sapiens OX=9606 GN=TRAFD1 PE=1 SV=1	TRAD1_HUMAN	65 kDa		0.003	0.5	unknown	1.0013	2.30868	0.7946	2.50114	0.9086	2.32245	0.8585	2.39639	1.0288	3.23225	1.3871	2.33141	1.1938	2.46274	1.313	2.38652	1.1147	2.47006
291	TRUE	Empty	SH3 domain-binding protein 5 OS=Homo sapiens OX=9606 GN=SH3BP5 PE=1 SV=2	3BP5_HUMAN	50 kDa		0.003	1.09	unknown	1.0024	2.23076	0.4861	2.27735	1.0336	2.46488	0.7179	2.24946	0.6571	2.2506	1.8155	2.24221	1.1941	2.31429	1.3442	2.25844	1.5298	2.23377
292	TRUE	Empty	Uncharacterized protein C7orf57 OS=Homo sapiens OX=9606 GN=C7orf57 PE=2 SV=3	CG057_HUMAN	33 kDa		0.003	1.76	unknown	1.0013	2.29818	0.6175	2.47511	0.4354	2.33324	0.4275	2.40237	1.1963	2.95961	1.8722	2.32481	2.16	2.29842	2.6416	2.35271	1.4292	2.36955
293	TRUE	Empty	Tumor-associated calcium signal transducer 2 OS=Homo sapiens OX=9606 GN=TACSTD2 PE=1 SV=3	TACD2_HUMAN	36 kDa		0.003	1.54	unknown	1.0028	2.57606	0.8525	2.58712	0.3446	2.56373	0.2232	2.58816	0.6359	2.57446	0.9168	2.5663	1.6257	2.65284	2.735	2.57136	0.8347	2.58672
294	TRUE	Empty	Neutrophil elastase OS=Homo sapiens OX=9606 GN=ELANE PE=1 SV=1	ELNE_HUMAN	29 kDa		0.0034	-1.32	unknown	1.0013	2.39963	0.986	2.41085	0.5787	2.43914	1.0438	2.39767	3.0289	2.59594	0.4614	2.67879	0.3418	3.49149	0.4985	2.65616	0.441	3.15164
295	TRUE	Empty	DENN domain-containing protein 4C OS=Homo sapiens OX=9606 GN=DENND4C PE=1 SV=3	DEN4C_HUMAN	213 kDa	TRUE	0.0035	0.16	unknown	1.0016	2.35892	0.9301	2.42933	0.9558	2.45471	1.0921	2.41163	0.4533	3.63434	1.0038	2.43427	0.9014	2.61543	0.943	2.41012	1.1878	2.40052
296	TRUE	Empty	Arf-GAP domain and FG repeat-containing protein 2 OS=Homo sapiens OX=9606 GN=AGFG2 PE=1 SV=2	AGFG2_HUMAN	49 kDa		0.0036	0.61	unknown	1.0023	2.23196	0.8256	2.21916	0.7037	2.2184	0.7623	2.23391	0.992	2.31808	1.9874	2.26974	0.8571	2.23702	1.1554	2.23196	1.2321	2.23417
297	TRUE	Empty	Integrin alpha-X OS=Homo sapiens OX=9606 GN=ITGAX PE=1 SV=1	H3BN02_HUMAN	129 kDa	TRUE	0.004	-0.58	unknown	1.0014	2.34934	0.7834	2.36997	1.3366	2.38681	1.6526	2.3928	0.9833	2.80869	0.7537	2.42701	0.8168	2.39625	0.6257	2.47335	1.0069	2.42468
298	TRUE	Empty	Cytoplasmic aconitate hydratase OS=Homo sapiens OX=9606 GN=ACO1 PE=1 SV=3	ACOC_HUMAN	98 kDa		0.004	0.49	unknown	1.0019	2.46827	1.1059	2.50812	0.5127	2.54092	1.2877	2.66247	1.0207	2.80002	1.7138	2.50853	1.244	2.59435	1.5111	2.50796	0.9152	2.60916
299	TRUE	Empty	Cluster of Ribosomal L1 domain-containing protein 1 OS=Homo sapiens OX=9606 GN=RSL1D1 PE=1 SV=3 (RL1D1_HUMAN)	RL1D1_HUMAN	55 kDa	TRUE	0.004	-0.43	unknown	1.0014	2.34252	1.0569	2.38257	1.3661	2.33962	1.0319	2.46111	1.3318	2.3584	0.7941	2.37173	1.0864	2.3932	0.8912	2.38016	0.7726	2.35329
300	TRUE	Empty	Pulmonary surfactant-associated protein A2 OS=Homo sapiens OX=9606 GN=SFTPA2 PE=1 SV=1	SFPA2_HUMAN	26 kDa	TRUE	0.004	1.28	unknown	1.0013	2.25886	0.5711	2.61574	0.7004	2.65869	0.4411	2.77388	0.7379	4.31929	1.1267	2.79016	2.648	3.3985	1.1959	2.54153	1.3309	2.41403
301	TRUE	Empty	Centriolar coiled-coil protein of 110 kDa OS=Homo sapiens OX=9606 GN=CCP110 PE=1 SV=3	CP110_HUMAN	113 kDa	TRUE	0.004	0.72	unknown	1.0025	2.30612	0.8726	2.33121	0.6984	2.32012	0.75	2.31643	1.0238	2.76001	1.2147	2.32058	1.3558	2.33762	2.0847	2.34499	0.9976	2.32776
302	TRUE	Empty	Poly [ADP-ribose] polymerase OS=Homo sapiens OX=9606 GN=PARP10 PE=1 SV=1	E9PK67_HUMAN	109 kDa		0.004	0.37	unknown	1.0014	2.37983	0.9945	2.56613	0.6978	2.5543	0.8611	2.52147	0.8118	3.10615	1.1516	2.45577	1.0756	2.7332	1.058	2.49596	1.072	2.51785
303	TRUE	Empty	Intercellular adhesion molecule 1 OS=Homo sapiens OX=9606 GN=ICAM1 PE=1 SV=2	ICAM1_HUMAN	58 kDa		0.004	-0.48	unknown	1.0012	2.26218	0.6893	2.35042	1.6394	2.32779	0.8251	2.32426	1.8833	2.3677	0.7035	2.3178	0.8039	2.35003	0.934	2.35967	0.8311	2.47207
304	TRUE	Empty	Testis-expressed protein 2 OS=Homo sapiens OX=9606 GN=TEX2 PE=1 SV=1	A0A087WVA8_HUMAN	125 kDa	TRUE	0.004	-0.61	unknown	1.0024	2.25589	1.0835	2.34011	1.5673	2.27575	1.4337	2.26761	2.0688	2.25519	1.2077	2.27029	0.9954	2.30327	0.8942	2.26395	0.8674	2.27371
305	TRUE	Empty	Peroxiredoxin-2 OS=Homo sapiens OX=9606 GN=PRDX2 PE=1 SV=5	PRDX2_HUMAN	22 kDa	TRUE	0.004	0.77	unknown	1.0017	2.3906	0.4736	2.52869	0.3571	2.63727	0.3774	2.57253	0.7013	2.97556	0.4448	2.64207	0.507	2.78725	0.8156	2.4963	8.209	2.66179
306	TRUE	Empty	Integrin-linked protein kinase OS=Homo sapiens OX=9606 GN=ILK PE=1 SV=1	A0A0A0MTH3_HUMAN	55 kDa		0.004	-0.44	unknown	1.0012	2.26936	0.764	2.37731	1.447	2.35129	1.2813	2.37631	1.0178	2.45893	0.7434	2.38048	0.6736	2.34549	0.827	2.30509	1.0292	2.32161
307	TRUE	Empty	Oxysterol-binding protein-related protein 1 OS=Homo sapiens OX=9606 GN=OSBPL1A PE=1 SV=2	OSBL1_HUMAN	108 kDa	TRUE	0.004	-0.53	unknown	1.0012	2.24608	1.3051	2.26448	1.3085	2.30192	1.3064	2.32469	1.0676	2.44877	0.9614	2.28963	0.8599	2.27228	0.8517	2.27279	0.7874	2.6206
308	TRUE	Empty	Protein C15orf38-AP3S2 OS=Homo sapiens OX=9606 GN=C15orf38-AP3S2 PE=4 SV=1	A0A0A6YYH1_HUMAN	44 kDa		0.004	0.56	unknown	1.0012	2.26936	0.9608	2.52892	0.6622	2.8908	0.7673	2.69529	0.9483	2.49922	0.895	2.32697	1.2847	2.42071	1.1122	2.35545	1.8218	2.27705
309	TRUE	Empty	Peroxiredoxin-5, mitochondrial OS=Homo sapiens OX=9606 GN=PRDX5 PE=1 SV=4	PRDX5_HUMAN	22 kDa		0.004	0.78	unknown	1.0014	2.41091	0.5951	2.63684	0.4816	2.69944	0.5862	2.70904	0.7564	3.64749	0.8308	2.79199	1.1657	3.39436	1.2354	2.62676	0.7879	2.48964
310	TRUE	Empty	Ribosyldihydronicotinamide dehydrogenase [quinone] OS=Homo sapiens OX=9606 GN=NQO2 PE=1 SV=5	NQO2_HUMAN	26 kDa		0.004	-0.7	unknown	1.0014	2.37983	0.7682	2.44142	1.5115	2.46996	1.1775	2.39636	1.2321	2.6951	1.0974	2.40744	0.8477	2.54166	0.4876	2.55943	0.494	2.79647
311	TRUE	Empty	Toll-like receptor 2 OS=Homo sapiens OX=9606 GN=TLR2 PE=1 SV=1	TLR2_HUMAN	90 kDa		0.004	-0.88	unknown	1.0013	2.31758	0.6423	2.33327	1.7876	2.44361	1.098	2.35473	1.0214	2.44257	0.6518	2.31926	0.5231	2.32965	0.6322	2.52192	0.4862	2.37371
312	TRUE	Empty	28S ribosomal protein S2, mitochondrial OS=Homo sapiens OX=9606 GN=MRPS2 PE=1 SV=1	RT02_HUMAN	33 kDa		0.004	-0.52	unknown	1.0014	2.49925	1.4609	2.48455	1.2244	2.52338	1.0111	2.51404	0.9351	2.69686	0.6882	2.49467	0.8106	2.56035	0.8825	2.51924	0.7952	2.49189
313	TRUE	Empty	F-box/LRR-repeat protein 8 OS=Homo sapiens OX=9606 GN=FBXL8 PE=1 SV=1	FBXL8_HUMAN	41 kDa		0.004	0.44	unknown	1.0024	2.23544	1.2778	2.37955	0.912	2.35672	1.0905	2.35623	0.9423	2.58583	1.4924	2.25534	1.1857	2.25945	1.5359	2.24251	1.5177	2.26938
314	TRUE	Empty	Coiled-coil domain-containing protein 17 OS=Homo sapiens OX=9606 GN=CCDC17 PE=1 SV=2	CCD17_HUMAN	68 kDa		0.004	1.17	unknown	1.0012	2.26936	0.745	2.28504	0.5281	2.29963	0.6621	2.54791	0.8175	2.37266	1.2879	2.30924	1.6887	2.28753	2.7369	2.30084	0.8705	2.37848
315	TRUE	Empty	Cluster of Histone-binding protein RBBP4 OS=Homo sapiens OX=9606 GN=RBBP4 PE=1 SV=3 (RBBP4_HUMAN)	RBBP4_HUMAN	48 kDa	TRUE	0.0044	-0.38	unknown	1.0024	2.23544	0.9324	2.25259	1.2591	2.39235	1.1271	2.28418	1.1393	2.25549	0.7134	2.33401	0.9119	2.22224	0.9028	2.26243	0.8607	2.25383
316	TRUE	Empty	Cluster of Elongation factor 1-alpha 1 OS=Homo sapiens OX=9606 GN=EEF1A1 PE=1 SV=1 (EF1A1_HUMAN)	EF1A1_HUMAN	50 kDa	TRUE	0.0047	-0.44	unknown	1.0024	2.67246	1.0801	2.72328	1.4049	2.68122	1.1282	2.71412	1.413	2.74011	0.7872	2.69061	0.9977	2.73731	0.9548	2.79168	0.9195	2.68482
317	TRUE	Empty	Cluster of L-lactate dehydrogenase B chain OS=Homo sapiens OX=9606 GN=LDHB PE=1 SV=2 (LDHB_HUMAN)	LDHB_HUMAN	37 kDa	TRUE	0.005	-0.29	unknown	1.0015	2.34875	1.2664	2.52194	1.2213	2.53422	1.2218	2.49375	0.8946	2.69643	0.9907	2.41644	0.9795	2.66629	0.7496	2.47897	1.1207	2.43895
318	TRUE	Empty	Glucosidase 2 subunit beta OS=Homo sapiens OX=9606 GN=PRKCSH PE=1 SV=2	GLU2B_HUMAN	59 kDa		0.005	-0.27	unknown	1	2.39879	0.8493	2.5702	1.2347	2.45081	1.0742	2.46751	1.5267	3.04611	0.8753	2.50557	1.0941	2.64493	1.0272	2.43359	0.794	2.74927
319	TRUE	Empty	Delta(3,5)-Delta(2,4)-dienoyl-CoA isomerase, mitochondrial OS=Homo sapiens OX=9606 GN=ECH1 PE=1 SV=2	ECH1_HUMAN	36 kDa		0.005	-0.38	unknown	1.0017	2.45051	1.6128	2.6906	1.089	2.48587	1.222	2.64281	1.1634	3.86393	0.7257	2.62652	1.3535	2.66835	0.8834	2.53512	0.949	2.60684
320	TRUE	Empty	Cluster of Kinesin-1 heavy chain OS=Homo sapiens OX=9606 GN=KIF5B PE=1 SV=1 (KINH_HUMAN)	KINH_HUMAN	110 kDa	TRUE	0.005	-0.33	unknown	1.0016	2.35892	1.1705	2.40755	1.4635	2.46528	1.2935	2.42806	1.3402	3.08914	1.0883	2.42456	1.1509	2.61156	1.1043	2.37753	0.8967	2.68534
321	TRUE	Empty	Histone H1.0 OS=Homo sapiens OX=9606 GN=H1F0 PE=1 SV=3	H10_HUMAN	21 kDa		0.005	0.9	unknown	1.0015	2.67096	0.8692	2.70038	0.5909	2.67531	0.4831	2.72949	0.5832	2.70055	0.5931	2.68596	1.2137	2.73552	1.7724	2.69393	1.3629	2.67323
322	TRUE	Empty	Rho GTPase-activating protein 31 OS=Homo sapiens OX=9606 GN=ARHGAP31 PE=1 SV=2	RHG31_HUMAN	157 kDa	TRUE	0.005	0.37	unknown	1.0012	2.29581	0.9515	2.32849	1.0579	2.27879	1.1236	2.29181	0.7958	2.29747	1.2688	2.29905	1.2837	2.4509	1.0259	2.30747	1.4675	2.30881
323	TRUE	Empty	DCC-interacting protein 13-alpha OS=Homo sapiens OX=9606 GN=APPL1 PE=1 SV=1	DP13A_HUMAN	80 kDa		0.005	-0.33	unknown	1.0013	2.31815	1.3541	2.32201	1.152	2.3519	1.3352	2.33242	0.894	2.44932	0.9198	2.34338	0.8912	2.31753	0.9452	2.32773	1.0006	2.3332
324	TRUE	Empty	Fibrinogen beta chain OS=Homo sapiens OX=9606 GN=FGB PE=1 SV=2	FIBB_HUMAN	56 kDa		0.005	-1.46	unknown	1.0013	2.40632	0.6064	2.48631	1.7743	2.63836	1.2454	2.49894	1.045	2.62548	0.2563	99.4987	Value missing	29.3863	1.34	2.43285	0.3956	2.78754
325	TRUE	Empty	60S ribosomal protein L17 (Fragment) OS=Homo sapiens OX=9606 GN=RPL17 PE=3 SV=6	A0A087WWH0_HUMAN	15 kDa		0.005	0.62	unknown	1.0015	2.48678	0.7919	2.52118	1.001	2.5584	0.8457	2.49713	0.3829	2.72408	0.9276	2.55697	1.0524	2.5109	1.5382	2.50668	1.0977	2.59926
326	TRUE	Empty	Cluster of Receptor of activated protein C kinase 1 OS=Homo sapiens OX=9606 GN=RACK1 PE=1 SV=3 (RACK1_HUMAN)	RACK1_HUMAN	35 kDa	TRUE	0.005	-0.51	unknown	1.0014	2.40731	1.1809	2.46927	1.3782	2.42463	1.2631	2.47091	1.1523	2.53343	0.8725	2.43526	0.6549	2.44419	0.8178	2.45906	1.2195	2.47876
327	TRUE	Empty	tRNA (guanine-N(7)-)-methyltransferase OS=Homo sapiens OX=9606 GN=METTL1 PE=1 SV=1	TRMB_HUMAN	31 kDa		0.005	-0.52	unknown	1.0024	2.21622	0.8602	2.24345	1.007	2.26137	0.9868	2.28479	0.9093	2.34602	0.8838	2.29794	0.5885	2.45349	0.5931	2.22892	0.5946	2.3324
328	TRUE	Empty	Phytanoyl-CoA dioxygenase, peroxisomal OS=Homo sapiens OX=9606 GN=PHYH PE=1 SV=1	B1ALH6_HUMAN	37 kDa		0.005	-0.72	unknown	1.0013	2.32839	1.302	2.33704	1.2643	2.38042	1.2008	2.33849	0.7593	2.60632	0.6052	2.33178	0.8507	2.33516	0.6254	2.34084	0.6793	2.33453
329	TRUE	Empty	Zinc finger CCCH-type antiviral protein 1 OS=Homo sapiens OX=9606 GN=ZC3HAV1 PE=1 SV=1	C9J6P4_HUMAN	114 kDa		0.0051	0.23	unknown	1.0014	2.38549	0.9157	2.48777	0.9054	2.41398	0.8326	2.48037	0.4861	5.2658	1.2855	2.41809	0.7785	2.57307	0.9424	2.42649	0.9588	2.47086
330	TRUE	Empty	Peptidoglycan recognition protein 1 OS=Homo sapiens OX=9606 GN=PGLYRP1 PE=1 SV=1	PGRP1_HUMAN	22 kDa		0.0051	-1.29	unknown	1.0024	2.22104	1.5048	2.78732	1.1003	2.30368	1.7449	2.86847	4.0383	2.76767	0.667	2.80718	0.7117	2.77321	0.2992	15.5633	0.8419	2.2225
331	TRUE	Empty	SWI/SNF-related matrix-associated actin-dependent regulator of chromatin subfamily A member 5 OS=Homo sapiens OX=9606 GN=SMARCA5 PE=1 SV=1	SMCA5_HUMAN	122 kDa	TRUE	0.0057	-0.41	unknown	1.0014	2.33623	1.286	2.4111	1.2711	2.37247	1.3095	2.39023	0.943	2.48456	1.1179	2.36354	0.7164	2.35997	1.0528	2.41546	0.7606	2.34897
332	TRUE	Empty	Cluster of 60S ribosomal protein L8 OS=Homo sapiens OX=9606 GN=RPL8 PE=1 SV=2 (RL8_HUMAN)	RL8_HUMAN	28 kDa	TRUE	0.0059	0.47	unknown	1.0013	2.30681	0.7412	2.32913	0.9057	2.31892	0.7274	2.30616	0.5299	5.02845	0.8635	2.33016	1.0477	2.34197	0.9053	2.45886	1.4078	2.3409
333	TRUE	Empty	AP-1 complex subunit gamma-1 OS=Homo sapiens OX=9606 GN=AP1G1 PE=1 SV=5	AP1G1_HUMAN	91 kDa	TRUE	0.0059	-0.26	unknown	1.0013	2.31758	1.053	2.33721	0.99	2.31926	0.9546	2.33529	1.1507	2.32564	0.9312	2.33323	0.9266	2.35553	0.7235	2.3394	0.8829	2.37726
334	TRUE	Empty	Nuclear pore membrane glycoprotein 210 OS=Homo sapiens OX=9606 GN=NUP210 PE=1 SV=3	PO210_HUMAN	205 kDa		0.006	-0.34	unknown	1.0012	2.24608	1.4455	2.5202	1.3352	2.45171	1.2922	2.48518	1.7592	3.58342	1.1921	2.47684	1.1082	2.7256	0.976	2.43471	1.2228	2.45011
335	TRUE	Empty	Epiplakin OS=Homo sapiens OX=9606 GN=EPPK1 PE=1 SV=3	EPIPL_HUMAN	556 kDa	TRUE	0.006	0.79	unknown	1.0013	2.30868	0.9496	2.34174	0.5483	2.4757	0.4192	2.52967	1.2556	2.93878	0.9723	2.32613	1.2565	2.46192	2.9163	2.32945	0.7614	2.37045
336	TRUE	Empty	Intraflagellar transport protein 140 homolog OS=Homo sapiens OX=9606 GN=IFT140 PE=1 SV=1	IF140_HUMAN	165 kDa		0.006	1.09	unknown	1.0024	2.2344	0.7813	2.52077	0.5875	2.34341	0.517	2.726	1.3795	3.11983	1.8103	2.25986	1.3184	2.43235	2.5651	2.39771	1.0522	2.29223
337	TRUE	Empty	Adipocyte plasma membrane-associated protein OS=Homo sapiens OX=9606 GN=APMAP PE=1 SV=2	APMAP_HUMAN	46 kDa		0.006	-0.54	unknown	1.0012	2.25156	1.8742	2.26295	0.7809	2.34063	1.1295	2.26705	2.0426	2.61053	0.7088	2.44654	0.9837	2.42833	1.0671	2.26041	0.9404	2.28025
338	TRUE	Empty	PC4 and SFRS1-interacting protein OS=Homo sapiens OX=9606 GN=PSIP1 PE=1 SV=1	PSIP1_HUMAN	60 kDa		0.006	0.54	unknown	1.0014	2.31232	0.7927	2.42836	1.0068	2.52921	0.6484	2.37305	0.7253	4.44543	1.2852	2.43088	1.3086	3.87848	1.3933	2.5349	0.879	2.36035
339	TRUE	Empty	2-5A-dependent ribonuclease OS=Homo sapiens OX=9606 GN=RNASEL PE=1 SV=2	RN5A_HUMAN	84 kDa		0.006	0.44	unknown	1.0015	2.47493	0.9295	2.58437	0.7452	2.68185	0.8312	2.56746	0.9982	3.63622	1.2156	2.48298	1.4696	3.1394	1.219	2.6586	0.9361	2.52778
340	TRUE	Empty	Exosome complex exonuclease RRP44 OS=Homo sapiens OX=9606 GN=DIS3 PE=1 SV=2	RRP44_HUMAN	109 kDa	TRUE	0.006	-0.46	unknown	1.0013	2.31758	1.1538	2.31806	1.5172	2.33849	1.2254	2.324	1.2951	2.30842	1.0506	2.3968	0.9911	2.34879	0.8882	2.32649	0.8364	2.34239
341	TRUE	Empty	Cluster of Serpin B6 OS=Homo sapiens OX=9606 GN=SERPINB6 PE=1 SV=1 (A0A024QZX5_HUMAN)	A0A024QZX5_HUMAN	43 kDa	TRUE	0.006	-0.55	unknown	1.0013	2.30868	1.2496	2.45301	1.7694	2.32171	1.7035	2.34297	2.4222	3.40104	1.0064	2.32921	1.2399	2.59163	1.1513	2.38983	1.2424	2.3772
342	TRUE	Empty	Iron-responsive element-binding protein 2 OS=Homo sapiens OX=9606 GN=IREB2 PE=1 SV=4	IREB2_HUMAN	105 kDa		0.006	-0.54	unknown	1.0023	2.23196	1.2698	2.22141	1.2848	2.34352	1.3694	2.23465	1.0319	2.32132	1.3195	2.30982	0.7618	2.5609	0.7696	2.28674	0.6891	2.33026
343	TRUE	Empty	Proteasome subunit beta type-4 OS=Homo sapiens OX=9606 GN=PSMB4 PE=1 SV=4	PSB4_HUMAN	29 kDa		0.006	-0.37	unknown	1.0015	2.39639	1.4938	2.44054	1.3656	2.3873	1.158	2.50647	1.1264	2.45373	0.9293	2.45525	1.044	2.43413	0.7906	2.42055	1.2789	2.44813
344	TRUE	Empty	Group XV phospholipase A2 OS=Homo sapiens OX=9606 GN=PLA2G15 PE=1 SV=2	PAG15_HUMAN	47 kDa		0.006	-0.77	unknown	1.0013	2.3172	1.4372	2.30879	1.6396	2.31593	1.5242	2.31441	0.7893	2.7206	0.7675	2.30655	0.9675	2.31411	0.7651	2.30979	0.6754	2.35037
345	TRUE	Empty	39S ribosomal protein L13, mitochondrial OS=Homo sapiens OX=9606 GN=MRPL13 PE=1 SV=1	RM13_HUMAN	21 kDa		0.006	-0.54	unknown	1.0024	2.23544	1.4634	2.25432	1.15	2.245	1.1864	2.23516	1.8623	2.23156	0.9433	2.39887	0.8957	2.32799	1.039	2.22889	0.9346	2.27831
346	TRUE	Empty	Galectin OS=Homo sapiens OX=9606 GN=LGALS8 PE=1 SV=1	F6V2D4_HUMAN	34 kDa		0.0063	-0.42	unknown	1.0012	2.26936	0.878	2.28996	1.0448	2.29213	0.8337	2.32288	1.3965	2.84106	0.7183	2.36525	0.7656	2.51479	0.6217	2.34219	0.9135	2.28135
347	TRUE	Empty	Neutrophil gelatinase-associated lipocalin OS=Homo sapiens OX=9606 GN=LCN2 PE=1 SV=2	NGAL_HUMAN	23 kDa		0.0066	-1.22	unknown	1.0014	2.31938	0.9854	2.46732	0.4242	3.09651	1.0463	2.5367	8.118	3.6077	0.5505	2.9282	0.3597	3.6866	0.3935	2.87477	0.522	2.68085
348	TRUE	Empty	Magnesium transporter protein 1 OS=Homo sapiens OX=9606 GN=MAGT1 PE=1 SV=1	A0A087WU53_HUMAN	42 kDa		0.007	-0.45	unknown	1.0013	2.3172	1.1778	2.3468	1.2647	2.37315	0.9987	2.3172	1.5335	2.41974	0.8262	2.31593	0.9397	2.3875	0.9536	2.30655	0.8734	2.3172
349	TRUE	Empty	Stabilin-1 OS=Homo sapiens OX=9606 GN=STAB1 PE=1 SV=3	STAB1_HUMAN	275 kDa	TRUE	0.007	-1.77	unknown	1.0024	2.2344	0.2878	2.27619	2.5856	2.22866	0.5	2.36166	1.8453	2.68913	0.0797	10.9808	0.2145	2.23505	0.0573	10.5077	0.4755	2.25538
350	TRUE	Empty	Non-POU domain-containing octamer-binding protein OS=Homo sapiens OX=9606 GN=NONO PE=1 SV=4	NONO_HUMAN	54 kDa	TRUE	0.007	-0.27	unknown	1.0019	2.52652	0.9898	2.60637	1.3864	2.57736	1.2417	2.69848	1.5524	2.84813	1.15	2.62999	1.322	2.70997	0.8632	2.60637	0.9398	2.7441
351	TRUE	Empty	Cluster of V-type proton ATPase 116 kDa subunit a isoform 1 OS=Homo sapiens OX=9606 GN=ATP6V0A1 PE=1 SV=3 (VPP1_HUMAN)	VPP1_HUMAN	96 kDa	TRUE	0.007	-0.8	unknown	1.0024	2.2453	1.675	2.29737	1.3681	2.2453	1.1316	2.25968	2.2961	2.25247	0.8993	2.66894	1.0416	2.45859	1.2339	2.39476	0.5579	2.30373
352	TRUE	Empty	39S ribosomal protein L45, mitochondrial OS=Homo sapiens OX=9606 GN=MRPL45 PE=1 SV=1	A0A087WU62_HUMAN	29 kDa		0.007	-0.41	unknown	1.0014	2.46552	1.1499	2.46398	1.0755	2.45618	0.9274	2.45695	0.8753	2.59856	0.6539	2.57633	0.8017	2.54676	0.8394	2.49074	0.7221	2.49929
353	TRUE	Empty	Tektin-1 OS=Homo sapiens OX=9606 GN=TEKT1 PE=1 SV=1	TEKT1_HUMAN	48 kDa	TRUE	0.007	1.3	unknown	1.0013	2.36322	0.6377	2.45598	0.5747	3.08463	0.5214	4.68684	0.9221	3.81591	1.3115	2.35685	2.0179	2.40148	2.3641	2.69849	1.2298	2.37595
354	TRUE	Empty	Putative phospholipase B-like 2 OS=Homo sapiens OX=9606 GN=PLBD2 PE=1 SV=2	PLBL2_HUMAN	65 kDa		0.007	-0.44	unknown	1.0013	2.33658	1.7697	2.35969	1.5958	2.34557	1.3404	2.36946	1.4437	2.40526	1.2572	2.45388	0.9666	2.37138	0.8766	2.45663	1.5006	2.38694
355	TRUE	Empty	Echinoderm microtubule-associated protein-like 4 OS=Homo sapiens OX=9606 GN=EML4 PE=1 SV=3	B5MBZ0_HUMAN	110 kDa	TRUE	0.008	0.21	unknown	1.0017	2.35649	1.1569	2.53768	0.8963	2.46387	0.9298	2.5827	1.024	2.83136	1.39	2.50067	1.1926	2.50937	0.9435	2.46896	1.0179	2.43527
356	TRUE	Empty	Death-inducer obliterator 1 OS=Homo sapiens OX=9606 GN=DIDO1 PE=1 SV=5	DIDO1_HUMAN	244 kDa	TRUE	0.008	0.34	unknown	1.0013	2.29729	0.8631	2.37944	1.0158	2.36009	0.8336	2.4443	0.9684	2.73574	1.3007	2.33399	1.2234	3.02518	1.2405	2.38852	0.969	2.32591
357	TRUE	Empty	Lysine-specific demethylase 3B OS=Homo sapiens OX=9606 GN=KDM3B PE=1 SV=2	KDM3B_HUMAN	192 kDa	TRUE	0.008	0.36	unknown	1.0014	2.34762	0.8183	2.37962	0.9406	2.37374	0.7935	2.40015	0.508	2.56002	1.1537	2.35906	0.968	2.38999	1.0083	2.3569	0.7924	2.39372
358	TRUE	Empty	RNA polymerase-associated protein CTR9 homolog OS=Homo sapiens OX=9606 GN=CTR9 PE=1 SV=1	CTR9_HUMAN	134 kDa		0.008	-0.48	unknown	1.0023	2.22855	1.7544	2.28509	1.4697	2.24985	1.6749	2.24246	2.0188	2.51812	1.5453	2.26267	1.12	2.2477	1.2149	2.25237	1.0985	2.25989
359	TRUE	Empty	cDNA FLJ55905, highly similar to FYVE, RhoGEF and PH domain-containing protein 4 OS=Homo sapiens OX=9606 GN=FGD4 PE=1 SV=1	B7Z493_HUMAN	95 kDa	TRUE	0.008	-0.55	unknown	1.0013	2.35666	0.9706	2.38068	1.4154	2.3651	1.4774	2.3847	1.3312	2.67782	0.9917	2.40055	0.9638	2.49079	0.8184	2.37985	0.7469	2.39947
360	TRUE	Empty	Isocitrate dehydrogenase [NADP] cytoplasmic OS=Homo sapiens OX=9606 GN=IDH1 PE=1 SV=2	IDHC_HUMAN	47 kDa	TRUE	0.009	-0.46	unknown	1.0014	2.3772	0.7225	2.48961	1.5945	2.46739	1.2083	2.44706	0.6474	2.96685	0.6355	2.48942	0.6272	2.69954	0.705	2.6161	0.9613	2.44122
361	TRUE	Empty	Pyruvate carboxylase, mitochondrial OS=Homo sapiens OX=9606 GN=PC PE=1 SV=2	PYC_HUMAN	130 kDa	TRUE	0.009	-0.2	unknown	1.0017	2.40439	0.904	2.46162	1.1001	2.44191	1.237	2.48901	1.0403	2.54956	0.7164	2.48048	1.2502	2.52169	0.9308	2.47427	0.8868	2.45133
362	TRUE	Empty	Granulins OS=Homo sapiens OX=9606 GN=GRN PE=1 SV=2	GRN_HUMAN	64 kDa		0.009	-0.24	unknown	1.0013	2.28974	0.9315	2.38128	1.1753	2.50893	1.0749	2.40029	1.206	3.28747	0.83	2.45536	1.0469	2.60266	0.8574	2.33859	0.8937	2.45512
363	TRUE	Empty	Nuclear pore complex protein Nup93 OS=Homo sapiens OX=9606 GN=NUP93 PE=1 SV=2	NUP93_HUMAN	93 kDa		0.009	-0.22	unknown	1.0014	2.36827	1.1226	2.42024	1.0789	2.43383	1.065	2.49594	1.0154	2.48981	0.9014	2.4221	0.795	2.4096	1.0518	2.37853	0.9438	2.46103
364	TRUE	Empty	Core histone macro-H2A.2 OS=Homo sapiens OX=9606 GN=H2AFY2 PE=1 SV=3	H2AW_HUMAN	40 kDa	TRUE	0.009	0.74	unknown	1.0014	2.37983	1.1302	2.42954	0.5618	2.50088	0.4908	2.45848	0.7498	3.02596	0.8195	2.39502	1.2576	2.52515	1.6723	2.38114	0.9738	2.40799
365	TRUE	Empty	26S proteasome regulatory subunit 10B OS=Homo sapiens OX=9606 GN=PSMC6 PE=1 SV=1	A0A087X2I1_HUMAN	46 kDa	TRUE	0.009	-0.29	unknown	1.0017	2.40065	1.2165	2.4382	1.3267	2.51576	1.407	2.47365	1.2434	2.8438	1.0292	2.4848	0.9865	2.55293	0.8965	2.48162	1.4192	2.48378
366	TRUE	Empty	60S ribosomal protein L29 OS=Homo sapiens OX=9606 GN=RPL29 PE=1 SV=2	RL29_HUMAN	18 kDa		0.009	0.63	unknown	1.0024	2.24664	0.7477	2.32707	0.8292	2.32936	0.7848	2.32529	1.011	4.07737	0.8529	2.27239	1.0355	2.60505	1.5229	2.35068	1.7664	2.2899
367	TRUE	Empty	Cluster of Heat shock cognate 71 kDa protein OS=Homo sapiens OX=9606 GN=HSPA8 PE=1 SV=1 (E9PKE3_HUMAN)	E9PKE3_HUMAN	69 kDa	TRUE	0.01	-0.34	unknown	1.0017	2.37928	1.2775	2.62013	1.0924	2.51547	1.0809	2.45989	1.226	2.92102	0.9261	2.8524	0.9914	3.88447	0.8657	2.85059	1.106	2.66834
368	TRUE	Empty	Protein disulfide-isomerase A6 OS=Homo sapiens OX=9606 GN=PDIA6 PE=1 SV=1	PDIA6_HUMAN	48 kDa	TRUE	0.01	-0.33	unknown	1.0015	2.35388	0.931	2.46557	1.3604	2.53319	0.9743	2.44128	1.0938	4.35384	0.819	2.40962	0.7352	3.60334	0.9432	2.60489	0.9168	2.47733
369	TRUE	Empty	Aldehyde dehydrogenase family 16 member A1 OS=Homo sapiens OX=9606 GN=ALDH16A1 PE=1 SV=2	A16A1_HUMAN	85 kDa		0.01	-0.24	unknown	1.0015	2.36128	1.0043	2.42794	1.24	2.36918	1.0807	2.44935	1.0888	2.61308	0.8211	2.39494	1.2009	2.43405	0.9444	2.44504	0.8192	2.38981
370	TRUE	Empty	S-adenosylmethionine synthase isoform type-2 OS=Homo sapiens OX=9606 GN=MAT2A PE=1 SV=1	METK2_HUMAN	44 kDa	TRUE	0.01	-0.22	unknown	1.0014	2.37328	1.017	2.49152	1.0179	2.45556	0.9381	2.50791	0.9616	2.49866	0.8623	2.41136	0.8188	2.52403	0.7568	2.42549	0.9333	2.44639
371	TRUE	Empty	ITPR-interacting domain-containing 2 OS=Homo sapiens OX=9606 GN=ITPRID2 PE=1 SV=1	E9PHV5_HUMAN	136 kDa	TRUE	0.01	0.44	unknown	1.0013	2.29583	1.0061	2.5266	0.9253	2.35676	0.9259	2.38283	0.7983	7.00032	1.3064	2.40896	1.3843	2.57137	1.3597	2.43689	1.04	2.48018
372	TRUE	Empty	DNA helicase OS=Homo sapiens OX=9606 GN=MCM5 PE=1 SV=1	B1AHB1_HUMAN	78 kDa		0.01	-0.76	unknown	1.0013	2.28996	1.8361	2.33014	0.9912	2.38375	1.7415	2.34821	0.6129	3.18786	0.8769	2.45936	0.5016	2.56155	0.817	2.34129	0.7768	2.3583
373	TRUE	Empty	Syntaxin-binding protein 3 OS=Homo sapiens OX=9606 GN=STXBP3 PE=1 SV=2	STXB3_HUMAN	68 kDa	TRUE	0.01	-0.27	unknown	1.0016	2.55501	0.8031	2.56167	1.0824	2.58669	0.9921	2.60861	0.8607	2.59161	0.8431	2.56676	0.9833	2.55375	0.6577	2.58759	0.6509	2.64967
374	TRUE	Empty	Malic enzyme OS=Homo sapiens OX=9606 GN=ME2 PE=1 SV=1	A0A1W2PQT3_HUMAN	60 kDa	TRUE	0.01	-0.57	unknown	1.0014	2.36827	1.3743	2.40316	1.4827	2.39904	1.2589	2.40308	2.5958	2.91964	0.8106	2.45714	1.5514	2.67726	0.827	2.57742	1.1602	2.50422
375	TRUE	Empty	Low affinity immunoglobulin gamma Fc region receptor II-a OS=Homo sapiens OX=9606 GN=FCGR2A PE=1 SV=4	FCG2A_HUMAN	35 kDa		0.01	-0.46	unknown	1.0014	2.38549	1.0357	2.40081	1.4382	2.50673	1.5519	2.47368	1.2638	4.04389	0.9549	2.44955	1.1599	3.28719	0.8754	2.47525	0.8899	2.61254
376	TRUE	Empty	Beta-2-microglobulin OS=Homo sapiens OX=9606 GN=B2M PE=1 SV=1	B2MG_HUMAN	14 kDa		0.01	0.93	unknown	1.0015	2.42896	0.8886	2.54164	0.5424	2.5642	0.5178	2.55986	1.1723	2.49378	1.4764	2.45331	1.3827	2.50111	0.982	2.4499	1.9085	2.4464
377	TRUE	Empty	60S ribosomal protein L11 OS=Homo sapiens OX=9606 GN=RPL11 PE=1 SV=2	Q5VVC8_HUMAN	19 kDa		0.01	-0.47	unknown	1.0014	2.38883	1.3931	2.37883	1.4276	2.40138	1.3853	2.38211	1.1536	2.69519	0.8709	2.38031	0.9813	2.43184	0.9715	2.3882	1.0946	2.39372
378	TRUE	Empty	UDP-glucose 6-dehydrogenase OS=Homo sapiens OX=9606 GN=UGDH PE=1 SV=1	UGDH_HUMAN	55 kDa		0.01	-0.35	unknown	1.0024	2.23544	1.0126	2.2438	1.082	2.23972	1.2761	2.24067	1.1902	2.24614	0.6557	2.31194	1.0748	2.22144	0.9468	2.27071	0.9214	2.28805
379	TRUE	Empty	Translocon-associated protein subunit alpha OS=Homo sapiens OX=9606 GN=SSR1 PE=1 SV=1	E9PAL7_HUMAN	33 kDa		0.01	-0.84	unknown	1.0024	2.25589	1.9398	2.46149	2.5413	2.45508	1.1748	2.40405	0.9581	3.13572	0.6672	2.31694	0.8279	2.42769	0.952	2.26851	1.1498	2.5593
380	TRUE	Empty	Heterogeneous nuclear ribonucleoprotein K OS=Homo sapiens OX=9606 GN=HNRNPK PE=1 SV=1	HNRPK_HUMAN	51 kDa		0.011	0.23	unknown	1.0018	2.43037	0.8028	2.65605	1.3229	2.5698	0.9392	2.58728	0.9319	2.90526	1.1195	2.51338	1.3667	2.68936	1.0794	2.49153	1.0833	2.63037
381	TRUE	Empty	Cluster of Nuclear receptor corepressor 2 OS=Homo sapiens OX=9606 GN=NCOR2 PE=1 SV=1 (C9JE98_HUMAN)	C9JE98_HUMAN	268 kDa	TRUE	0.011	0.27	unknown	1.0014	2.30895	0.9378	2.52425	1.17	2.38945	0.9867	2.50128	0.9786	3.30122	1.3943	2.36435	1.2445	2.4804	1.2574	2.39079	1.1129	2.59635
382	TRUE	Empty	Cluster of IQ motif and SEC7 domain-containing protein 1 OS=Homo sapiens OX=9606 GN=IQSEC1 PE=1 SV=1 (A0A087WWK8_HUMAN)	A0A087WWK8_HUMAN	124 kDa	TRUE	0.011	0.52	unknown	1.0012	2.26218	0.5542	2.26846	0.7521	2.25225	0.7353	2.26042	0.4787	2.46324	0.9449	2.31307	0.8421	2.44706	1.17	2.31688	0.7067	2.26098
383	TRUE	Empty	Alkyldihydroxyacetonephosphate synthase, peroxisomal OS=Homo sapiens OX=9606 GN=AGPS PE=1 SV=1	ADAS_HUMAN	73 kDa		0.011	-0.54	unknown	1.0018	2.35218	1.9279	2.3807	1.0284	2.38326	1.216	2.41785	1.1508	3.00932	0.8327	2.94519	1.0751	2.38298	0.889	2.37607	0.7203	2.90215
384	TRUE	Empty	CAD protein OS=Homo sapiens OX=9606 GN=CAD PE=1 SV=1	F8VPD4_HUMAN	236 kDa	TRUE	0.011	-0.36	unknown	1.0014	2.30733	0.9419	2.35648	1.0508	2.38283	1.1207	2.37818	1.6185	2.50573	0.9614	2.35068	0.9409	2.51314	0.9007	2.366	0.7858	2.33126
385	TRUE	Empty	5'-3' exoribonuclease 1 OS=Homo sapiens OX=9606 GN=XRN1 PE=1 SV=1	XRN1_HUMAN	194 kDa		0.011	0.48	unknown	1.0027	2.48491	0.9452	2.58477	0.8854	2.50622	0.7382	2.54459	0.5326	3.65015	1.2696	2.4987	0.8328	2.54897	1.3636	2.58861	1.015	2.51619
386	TRUE	Empty	26S proteasome non-ATPase regulatory subunit 13 OS=Homo sapiens OX=9606 GN=PSMD13 PE=1 SV=2	PSD13_HUMAN	43 kDa		0.011	-0.34	unknown	1.0014	2.38883	1.5653	2.40565	1.5508	2.42785	1.6198	2.46419	1.1089	2.80541	1.021	2.49702	1.07	2.84808	1.069	2.5089	1.4506	2.49617
387	TRUE	Empty	Activating signal cointegrator 1 OS=Homo sapiens OX=9606 GN=TRIP4 PE=1 SV=4	TRIP4_HUMAN	66 kDa		0.011	0.49	unknown	1.0025	2.3249	1.068	2.3249	0.7895	2.3308	0.9129	2.32967	0.515	2.32911	1.1492	2.36854	0.9678	2.34843	1.3464	2.34112	1.0422	2.33383
388	TRUE	Empty	Reticulocalbin-1 OS=Homo sapiens OX=9606 GN=RCN1 PE=1 SV=1	RCN1_HUMAN	39 kDa		0.011	-0.29	unknown	1.0018	2.45643	1.1775	2.51651	1.1431	2.50212	0.9077	2.47879	1.4823	2.5976	0.8443	2.49436	0.9295	2.49539	0.9541	2.47266	1.0707	2.51877
389	TRUE	Empty	Pyridoxal phosphate phosphatase OS=Homo sapiens OX=9606 GN=PDXP PE=1 SV=2	PLPP_HUMAN	32 kDa		0.011	-0.42	unknown	1.0013	2.30868	1.0012	2.32287	1.2341	2.35248	1.2114	2.3255	0.9422	2.34249	0.836	2.3261	0.7066	2.33179	0.7436	2.35047	1.0048	2.32112
391	TRUE	Empty	Aspartate--tRNA ligase, cytoplasmic OS=Homo sapiens OX=9606 GN=DARS PE=1 SV=2	SYDC_HUMAN	57 kDa		0.012	-0.22	unknown	1.0013	2.31815	1.2932	2.37467	1.1189	2.32079	1.175	2.35479	1.3246	2.57599	1.0477	2.37091	1.0535	2.38395	0.9392	2.3219	1.1568	2.38738
392	TRUE	Empty	Protein canopy homolog 3 OS=Homo sapiens OX=9606 GN=CNPY3 PE=1 SV=1	CNPY3_HUMAN	31 kDa		0.012	-0.38	unknown	1.0015	2.40885	1.2099	2.56312	1.3547	2.49934	0.9773	2.51736	2.2477	2.537	1.2574	2.6017	1.1586	2.47115	0.7449	2.44807	1.0779	2.52951
393	TRUE	Empty	GTP-binding nuclear protein Ran OS=Homo sapiens OX=9606 GN=RAN PE=1 SV=1	B5MDF5_HUMAN	26 kDa		0.012	-0.37	unknown	1.0013	2.29729	1.2721	2.35756	1.5665	2.36201	1.2948	2.39193	1.1263	2.64708	1.1801	2.30706	0.8585	2.51945	0.8055	2.37151	1.3269	2.35397
394	TRUE	Empty	Cluster of Sialic acid-binding Ig-like lectin 10 OS=Homo sapiens OX=9606 GN=SIGLEC10 PE=1 SV=3 (SIG10_HUMAN)	SIG10_HUMAN	77 kDa	TRUE	0.012	-1.05	unknown	1.0024	2.2453	0.7427	2.95873	1.7847	2.26154	1.1566	2.3341	4.2248	2.3284	0.7207	2.72125	0.8941	2.61013	0.5647	3.10235	0.7448	2.48006
395	TRUE	Empty	Cluster of Leukocyte immunoglobulin-like receptor subfamily B member 1 OS=Homo sapiens OX=9606 GN=LILRB1 PE=1 SV=1 (A0A087WSV6_HUMAN)	A0A087WSV6_HUMAN	71 kDa	TRUE	0.012	-0.61	unknown	1.0013	2.34566	0.842	2.36322	1.2111	2.36528	1.0245	2.36267	1.5912	2.36702	0.9839	2.35021	0.9477	2.34911	0.6242	2.36465	0.4831	2.49947
396	TRUE	Empty	Complement C1q subcomponent subunit A OS=Homo sapiens OX=9606 GN=C1QA PE=1 SV=2	C1QA_HUMAN	26 kDa		0.012	-0.83	unknown	1.0013	2.3172	1.3014	2.74676	2.007	2.30824	1.7376	2.40756	0.7606	2.52592	0.6945	2.62444	0.9203	2.50202	0.7941	2.99369	0.6799	2.53226
397	TRUE	Empty	Structural maintenance of chromosomes protein OS=Homo sapiens OX=9606 GN=SMC1A PE=1 SV=2	G8JLG1_HUMAN	141 kDa		0.013	-0.28	unknown	1.0014	2.35453	1.0364	2.46596	1.2327	2.45418	1.0183	2.48249	0.9412	3.2917	0.9402	2.44799	0.8519	2.78711	1.0016	2.47135	0.7031	2.62279
398	TRUE	Empty	Cluster of Leucine-rich PPR motif-containing protein, mitochondrial OS=Homo sapiens OX=9606 GN=LRPPRC PE=1 SV=3 (LPPRC_HUMAN)	LPPRC_HUMAN	158 kDa	TRUE	0.013	-0.55	unknown	1	2.4664	1.4274	2.62567	1.7753	2.67694	1.3802	2.5815	1.5902	4.06863	0.9539	2.5325	1.3451	3.69015	1.2701	2.6597	0.8171	2.65855
399	TRUE	Empty	Leucine-rich repeat-containing protein 59 OS=Homo sapiens OX=9606 GN=LRRC59 PE=1 SV=1	LRC59_HUMAN	35 kDa	TRUE	0.013	0.29	unknown	1.0015	2.32163	1.0761	2.34755	1.3695	2.37442	0.7731	2.40109	1.0157	3.00046	1.0187	2.40233	1.5514	2.48188	1.4478	2.35658	1.2004	2.34422
400	TRUE	Empty	Kininogen-1 OS=Homo sapiens OX=9606 GN=KNG1 PE=1 SV=2	KNG1_HUMAN	72 kDa		0.013	1.02	unknown	1.0014	2.41091	0.3902	2.4421	0.5727	2.60443	0.5681	2.48934	1.1299	2.44398	1.2132	2.51086	1.0148	2.41144	2.4117	2.43053	0.8405	2.53279
401	TRUE	Empty	Microtubule-associated protein RP/EB family member 3 (Fragment) OS=Homo sapiens OX=9606 GN=MAPRE3 PE=1 SV=1	C9JB30_HUMAN	25 kDa	TRUE	0.013	0.87	unknown	1.0024	2.23973	1.2308	2.30012	0.5152	2.43737	0.6633	2.40346	Value missing	28.0145	1.2053	2.25062	0.8606	2.9761	1.4978	2.32697	0.9986	2.48511
402	TRUE	Empty	7SK snRNA methylphosphate capping enzyme OS=Homo sapiens OX=9606 GN=MEPCE PE=1 SV=1	MEPCE_HUMAN	74 kDa	TRUE	0.013	-0.35	unknown	1.0012	2.25589	1.4142	2.28329	1.2075	2.2622	1.0164	2.27511	1.3411	2.78716	1.1292	2.33771	0.9692	2.27023	0.9609	2.28568	0.8123	2.34669
403	TRUE	Empty	Phosphatidylinositol 5-phosphate 4-kinase type-2 alpha OS=Homo sapiens OX=9606 GN=PIP4K2A PE=1 SV=2	PI42A_HUMAN	46 kDa	TRUE	0.013	0.3	unknown	1.0015	2.47493	0.7797	2.59193	0.7053	2.60032	0.7423	2.57607	0.7758	2.73764	0.9207	2.57384	0.8463	2.62304	0.9043	2.5291	1.0455	2.50503
404	TRUE	Empty	Sequestosome-1 OS=Homo sapiens OX=9606 GN=SQSTM1 PE=1 SV=1	E7EMC7_HUMAN	41 kDa		0.013	-0.36	unknown	1.0015	2.52839	1.1119	2.56163	1.5772	2.52109	1.2182	2.52109	1.7552	2.59144	1.1284	2.53761	1.1205	2.52683	0.9502	2.56357	1.1165	2.52963
405	TRUE	Empty	A-kinase anchor protein 13 OS=Homo sapiens OX=9606 GN=AKAP13 PE=1 SV=2	AKP13_HUMAN	308 kDa	TRUE	0.014	0.35	unknown	1.0014	2.3266	0.7196	2.35426	1.1209	2.49627	0.9303	2.5752	0.4726	4.21322	1.1255	2.36135	0.9406	2.52536	1.0477	2.37673	1.0152	2.36127
406	TRUE	Empty	NPC intracellular cholesterol transporter 2 OS=Homo sapiens OX=9606 GN=NPC2 PE=1 SV=1	G3V3E8_HUMAN	19 kDa		0.014	-0.48	unknown	1.0016	2.48375	2.2978	2.93789	1.1352	2.61367	1.5369	2.50014	0.9909	4.04106	0.9837	2.5422	1.1781	3.28112	1.021	2.87272	0.9299	2.58726
407	TRUE	Empty	Collectin-12 OS=Homo sapiens OX=9606 GN=COLEC12 PE=1 SV=3	COL12_HUMAN	82 kDa	TRUE	0.014	-0.49	unknown	1.0024	2.24664	1.4203	2.2411	0.9072	2.25457	1.2471	2.25219	0.8821	2.45361	1.1064	2.25469	0.932	2.42251	0.5343	2.37037	0.6431	2.25548
408	TRUE	Empty	Growth factor receptor-bound protein 2 OS=Homo sapiens OX=9606 GN=GRB2 PE=1 SV=1	GRB2_HUMAN	25 kDa		0.014	0.25	unknown	1.0017	2.38663	0.7971	2.59112	0.8735	2.53971	0.9154	2.58952	0.8565	3.34527	0.9774	2.41204	1.0226	2.59463	0.8647	2.44274	1.2341	2.48663
409	TRUE	Empty	Rho guanine nucleotide exchange factor 18 (Fragment) OS=Homo sapiens OX=9606 GN=ARHGEF18 PE=1 SV=2	A0A087WZG4_HUMAN	126 kDa	TRUE	0.014	0.43	unknown	1.0013	2.33467	0.8664	2.33636	0.7486	2.5867	0.8823	2.33796	0.9446	2.76718	1.2736	2.40436	1.1834	2.39442	1.1745	2.35487	1.0269	2.36612
410	TRUE	Empty	Sortilin-related receptor OS=Homo sapiens OX=9606 GN=SORL1 PE=1 SV=2	SORL_HUMAN	248 kDa		0.014	-0.45	unknown	1.0014	2.43547	0.7153	2.62148	0.9567	2.51992	1.0461	2.51847	1.742	2.61787	0.7955	2.48835	0.612	2.5729	0.8569	2.52847	0.8653	2.5042
411	TRUE	Empty	60S ribosomal protein L36 OS=Homo sapiens OX=9606 GN=RPL36 PE=1 SV=3	RL36_HUMAN	12 kDa		0.014	0.64	unknown	1.0024	2.24664	0.9312	2.30421	0.7626	2.25247	0.733	2.26224	1.271	2.2824	1.2858	2.26977	0.9168	2.31911	2.024	2.26086	1.5674	2.2497
412	TRUE	Empty	Leucine-rich repeat-containing protein 45 OS=Homo sapiens OX=9606 GN=LRRC45 PE=1 SV=1	LRC45_HUMAN	76 kDa	TRUE	0.014	0.76	unknown	1.0012	2.24608	0.8465	2.25003	0.7624	2.2867	0.6301	2.28726	1.3082	2.26076	1.0249	2.27048	1.4155	2.25153	2.7759	2.28771	1.2074	2.27699
413	TRUE	Empty	Protein S100-A11 OS=Homo sapiens OX=9606 GN=S100A11 PE=1 SV=2	S10AB_HUMAN	12 kDa		0.014	0.91	unknown	1.0015	2.68155	1.3344	2.67918	0.6407	2.70195	0.9124	2.66677	0.5948	2.69297	1.3294	2.76478	0.8743	2.8225	1.6746	2.73056	3.1502	2.84309
414	TRUE	Empty	Golgi integral membrane protein 4 OS=Homo sapiens OX=9606 GN=GOLIM4 PE=1 SV=1	GOLI4_HUMAN	82 kDa		0.014	-0.4	unknown	1.0012	2.28768	1.2819	2.28356	1.0658	2.2831	1.1488	2.27619	2.1371	2.56279	1.0545	2.27515	0.8642	2.28356	0.9429	2.27835	1.1322	2.31566
415	TRUE	Empty	Neutral alpha-glucosidase AB OS=Homo sapiens OX=9606 GN=GANAB PE=1 SV=3	GANAB_HUMAN	107 kDa		0.015	-0.23	unknown	1.0018	2.34381	1.0744	2.45994	1.1131	2.51283	1.0179	2.47528	1.6297	2.8498	1.0378	2.54897	1.1314	2.7671	0.9737	2.52541	0.8422	2.59614
416	TRUE	Empty	Cluster of Calreticulin OS=Homo sapiens OX=9606 GN=CALR PE=1 SV=1 (CALR_HUMAN)	CALR_HUMAN	48 kDa	TRUE	0.015	-0.35	unknown	1.0015	2.45223	1.2516	2.46512	1.5466	2.45944	1.257	2.45407	1.75	3.26844	1.0627	2.45645	1.0213	2.87187	1.0057	2.53139	1.4361	2.6767
417	TRUE	Empty	Tuberin OS=Homo sapiens OX=9606 GN=TSC2 PE=1 SV=1	A0A2R8Y7C8_HUMAN	198 kDa	TRUE	0.015	0.29	unknown	1.0013	2.32789	0.7728	2.34118	0.9911	2.34878	0.8743	2.34072	0.6449	2.50038	1.2027	2.34679	0.8807	2.32305	1.0238	2.33301	0.9234	2.33807
418	TRUE	Empty	Cluster of Parafibromin OS=Homo sapiens OX=9606 GN=CDC73 PE=1 SV=1 (CDC73_HUMAN)	CDC73_HUMAN	61 kDa	TRUE	0.015	0.49	unknown	1.0012	2.27756	0.8154	2.27038	0.9659	2.27086	0.6141	2.3198	0.549	2.48909	1.3862	2.26498	0.9098	2.27342	1.0397	2.27818	0.8679	2.27948
419	TRUE	Empty	Cluster of Proteasome subunit alpha type-7 OS=Homo sapiens OX=9606 GN=PSMA7 PE=1 SV=1 (PSA7_HUMAN)	PSA7_HUMAN	28 kDa	TRUE	0.015	-0.38	unknown	1.0013	2.36986	1.8532	2.53885	1.6801	2.42211	1.5805	2.5741	1.5148	2.44068	1.2102	2.36149	1.2817	2.44943	0.9628	2.37963	1.6739	2.44404
420	TRUE	Empty	Nicotinate phosphoribosyltransferase OS=Homo sapiens OX=9606 GN=NAPRT PE=1 SV=2	PNCB_HUMAN	58 kDa		0.015	-0.45	unknown	1.0018	2.76755	1.2124	2.76274	0.8603	2.76455	0.9209	2.80263	1.1523	2.93505	0.5406	2.8063	0.8973	2.8142	0.5202	2.76616	1.3276	2.8416
421	TRUE	Empty	NEDD8 ultimate buster 1 OS=Homo sapiens OX=9606 GN=NUB1 PE=1 SV=1	H3BM14_HUMAN	72 kDa	TRUE	0.015	0.38	unknown	1.0014	2.51289	0.8753	2.52127	0.7367	2.50544	0.8153	2.50375	1.2003	2.51072	1.1394	2.51262	1.1956	2.51262	1.0743	2.49802	1.2481	2.58151
422	TRUE	Empty	Mannose-1-phosphate guanyltransferase beta OS=Homo sapiens OX=9606 GN=GMPPB PE=1 SV=2	GMPPB_HUMAN	40 kDa	TRUE	0.015	-0.37	unknown	1.0012	2.25924	1.1828	2.28751	1.1385	2.26077	1.1274	2.3031	1.5962	2.63033	0.8727	2.30326	0.8476	2.26984	1.0263	2.58162	1.122	2.32021
423	TRUE	Empty	Nicotinamide/nicotinic acid mononucleotide adenylyltransferase 1 OS=Homo sapiens OX=9606 GN=NMNAT1 PE=1 SV=1	B1AN62_HUMAN	18 kDa		0.015	-0.44	unknown	1.0013	2.37677	1.1334	2.47425	1.091	2.39425	1.1577	2.42034	0.947	2.52382	0.7127	2.42065	0.7845	2.41435	0.9625	2.37677	0.7473	2.3747
424	TRUE	Empty	Annexin A1 OS=Homo sapiens OX=9606 GN=ANXA1 PE=1 SV=2	ANXA1_HUMAN	39 kDa		0.016	-0.45	unknown	1.0019	2.4139	1.4817	2.70851	1.0036	2.69342	1.2211	2.68049	0.9146	3.07363	0.7486	2.77418	0.8871	3.17551	0.7379	2.73136	1.0383	3.03521
425	TRUE	Empty	PDZ and LIM domain protein 7 OS=Homo sapiens OX=9606 GN=PDLIM7 PE=1 SV=1	PDLI7_HUMAN	50 kDa	TRUE	0.016	0.54	unknown	1.0013	2.35666	0.495	2.3806	1.0668	2.37659	0.986	2.3892	0.7117	2.50992	1.0998	2.36769	0.9866	2.43565	1.1173	2.37799	1.3722	2.3886
426	TRUE	Empty	Glycerol-3-phosphate phosphatase OS=Homo sapiens OX=9606 GN=PGP PE=1 SV=1	PGP_HUMAN	34 kDa	TRUE	0.016	-0.36	unknown	1.0014	2.36827	1.0776	2.42054	1.2748	2.39369	1.4087	2.38403	1.2377	3.26436	0.9746	2.41003	1.105	2.76176	0.9321	2.38852	0.928	2.3813
427	TRUE	Empty	28S ribosomal protein S9, mitochondrial OS=Homo sapiens OX=9606 GN=MRPS9 PE=1 SV=2	RT09_HUMAN	46 kDa		0.016	-0.36	unknown	1.0024	2.25589	1.423	2.305	1.0429	2.31364	0.9476	2.39383	1.1132	2.2619	0.7317	2.31927	0.7822	2.27322	1.0399	2.34227	0.9752	2.27542
428	TRUE	Empty	Lysophosphatidylcholine acyltransferase 2 OS=Homo sapiens OX=9606 GN=LPCAT2 PE=1 SV=1	PCAT2_HUMAN	60 kDa		0.016	-0.5	unknown	1.0015	2.39339	1.6006	2.39364	0.8302	2.4236	0.8278	2.40234	1.0435	2.7319	0.7522	2.47187	0.4204	2.93086	0.73	2.54764	1.0267	2.4774
429	TRUE	Empty	Ribulose-phosphate 3-epimerase (Fragment) OS=Homo sapiens OX=9606 GN=RPE PE=1 SV=1	C9J6A7_HUMAN	17 kDa		0.016	0.8	unknown	1.0014	2.32669	0.6306	2.356	0.5835	2.32021	0.557	2.36515	0.1479	21.281	1.0861	2.33172	0.4594	2.43303	0.8932	2.32903	1.0476	2.33593
430	TRUE	Empty	Cluster of Probable ubiquitin carboxyl-terminal hydrolase FAF-X OS=Homo sapiens OX=9606 GN=USP9X PE=1 SV=3 (USP9X_HUMAN)	USP9X_HUMAN	292 kDa	TRUE	0.017	-0.23	unknown	1.0013	2.32935	1.1796	2.44319	1.3855	2.35749	1.2516	2.37563	1.4574	2.53255	1.06	2.36461	0.9638	2.36659	1.0616	2.3707	1.3974	2.35461
431	TRUE	Empty	T-complex protein 1 subunit eta OS=Homo sapiens OX=9606 GN=CCT7 PE=1 SV=2	TCPH_HUMAN	59 kDa	TRUE	0.017	-0.22	unknown	1.0015	2.35257	0.9755	2.3936	1.2168	2.41191	1.2245	2.43117	1.0768	2.52811	0.8612	2.41836	0.9367	2.65523	0.8521	2.38416	1.1964	2.39251
432	TRUE	Empty	Hydroxysteroid dehydrogenase-like protein 2 OS=Homo sapiens OX=9606 GN=HSDL2 PE=1 SV=1	HSDL2_HUMAN	45 kDa		0.017	-0.4	unknown	1.0015	2.44179	1.9145	2.5112	0.8744	2.49349	1.1293	2.52311	0.6614	2.62116	0.7343	2.5215	0.9622	2.6006	0.7868	2.49035	0.7335	2.50425
433	TRUE	Empty	Aldose reductase OS=Homo sapiens OX=9606 GN=AKR1B1 PE=1 SV=3	ALDR_HUMAN	36 kDa	TRUE	0.017	-0.51	unknown	1.0014	2.34934	1.818	2.36994	1.1258	2.37313	1.1537	2.37429	0.8807	2.76678	0.6554	2.44969	1.3932	2.68425	0.6138	2.36816	1.0091	2.38024
434	TRUE	Empty	SH3 domain-binding glutamic acid-rich-like protein 3 OS=Homo sapiens OX=9606 GN=SH3BGRL3 PE=1 SV=1	Q5T123_HUMAN	9 kDa		0.017	1.49	unknown	1.0024	2.24664	0.3046	2.26526	0.3925	2.28452	0.4249	2.36026	Value missing	2.30258	1.0502	2.28309	0.2441	2.25403	0.7422	2.28079	1.6054	2.31618
435	TRUE	Empty	Heterogeneous nuclear ribonucleoprotein A/B OS=Homo sapiens OX=9606 GN=HNRNPAB PE=1 SV=1	D6RD18_HUMAN	30 kDa	TRUE	0.017	0.59	unknown	1.0013	2.28984	0.9146	2.2936	1.2661	2.51417	0.5798	2.38809	0.3335	6.5886	1.1584	2.34405	1.0784	2.376	0.8347	2.46462	1.4053	2.37866
436	TRUE	Empty	Serine/arginine-rich-splicing factor 7 OS=Homo sapiens OX=9606 GN=SRSF7 PE=1 SV=1	C9JAB2_HUMAN	27 kDa	TRUE	0.017	0.27	unknown	1.0024	2.23076	0.9257	2.3362	0.9933	2.27081	0.6211	2.32321	0.854	2.72351	1.0361	2.3222	1.091	2.56936	0.9594	2.27305	1.0502	2.34009
437	TRUE	Empty	Proteoglycan 3 OS=Homo sapiens OX=9606 GN=PRG3 PE=1 SV=2	PRG3_HUMAN	25 kDa		0.017	1.72	unknown	1.0024	2.23629	0.2899	2.24163	0.3926	2.96905	0.7138	2.38132	0.3174	12.6732	1.1731	2.48293	0.7288	2.43987	1.4323	2.37585	3.2942	2.28489
438	TRUE	Empty	Sciellin OS=Homo sapiens OX=9606 GN=SCEL PE=1 SV=2	SCEL_HUMAN	78 kDa		0.018	-0.82	unknown	1.0024	2.23076	4.6755	2.35876	0.5313	2.48013	0.544	2.4212	0.4571	4.29266	0.39	2.59127	0.3221	3.27333	0.3192	2.38297	0.5091	2.35911
439	TRUE	Empty	Selenocysteine-specific elongation factor OS=Homo sapiens OX=9606 GN=EEFSEC PE=1 SV=4	SELB_HUMAN	65 kDa		0.018	0.37	unknown	1.0013	2.25085	0.8285	2.27218	0.7871	2.2717	0.6256	2.27774	0.7416	4.03817	0.9571	2.27797	1.3307	2.79382	0.9077	2.2775	0.7855	2.29556
440	TRUE	Empty	Bifunctional polynucleotide phosphatase/kinase OS=Homo sapiens OX=9606 GN=PNKP PE=1 SV=1	A0A0D9SFL2_HUMAN	53 kDa		0.018	-0.25	unknown	1.0014	2.46179	1.1229	2.48645	0.9522	2.47054	0.8854	2.46863	0.9236	2.61487	0.8603	2.50372	0.7381	2.58808	0.8207	2.49413	0.8354	2.56943
441	TRUE	Empty	Nuclear pore complex protein Nup133 OS=Homo sapiens OX=9606 GN=NUP133 PE=1 SV=2	NU133_HUMAN	129 kDa	TRUE	0.018	-0.36	unknown	1.0013	2.3172	1.6657	2.4433	1.1268	2.74352	1.4268	2.75375	1.2554	2.49598	1.0903	2.81443	0.9827	2.54898	0.9041	2.50712	1.2843	2.58745
442	TRUE	Empty	2'-5'-oligoadenylate synthase-like protein OS=Homo sapiens OX=9606 GN=OASL PE=1 SV=2	OASL_HUMAN	59 kDa	TRUE	0.018	0.59	unknown	1.0013	2.29818	1.4806	2.72091	0.4527	2.63746	0.6976	2.47657	0.5357	4.90252	1.0272	2.35569	1.0104	2.32689	1.0054	2.33207	1.2063	2.38383
443	TRUE	Empty	3-mercaptopyruvate sulfurtransferase OS=Homo sapiens OX=9606 GN=MPST PE=1 SV=3	THTM_HUMAN	33 kDa		0.018	-0.28	unknown	1.0014	2.32669	1.3264	2.35972	1.158	2.3442	1.2129	2.34391	1.4853	2.69308	0.8265	2.37411	1.4019	2.58031	0.889	2.39217	1.2603	2.35174
444	TRUE	Empty	EGF-containing fibulin-like extracellular matrix protein 1 OS=Homo sapiens OX=9606 GN=EFEMP1 PE=1 SV=2	FBLN3_HUMAN	55 kDa		0.018	0.84	unknown	1.0024	2.22592	1.7857	2.2521	0.408	2.83913	0.5433	2.39302	0.8849	7.05776	1.691	2.35528	0.8147	2.44276	3.2875	2.25176	0.6354	3.60458
445	TRUE	Empty	UPF0160 protein MYG1, mitochondrial OS=Homo sapiens OX=9606 GN=C12orf10 PE=1 SV=2	MYG1_HUMAN	42 kDa		0.018	-0.35	unknown	1.0024	2.23076	1.0706	2.28232	1.1646	2.36543	1.015	2.28203	1.4536	3.07203	0.8961	2.27095	0.9399	2.62902	0.8663	2.36202	0.9034	2.30615
446	TRUE	Empty	Thioredoxin reductase 1, cytoplasmic OS=Homo sapiens OX=9606 GN=TXNRD1 PE=1 SV=2	A0A087WSY9_HUMAN	71 kDa	TRUE	0.019	-0.32	unknown	1.0015	2.52839	1.0568	2.54229	1.4585	2.53122	1.1521	2.52998	0.8959	2.84845	0.8523	2.5628	0.9351	2.63932	0.8	2.57339	1.0324	2.56679
447	TRUE	Empty	Carbonic anhydrase 2 OS=Homo sapiens OX=9606 GN=CA2 PE=1 SV=2	CAH2_HUMAN	29 kDa		0.019	0.58	unknown	1.0013	2.27935	1.178	2.37541	0.5503	2.35733	0.8087	2.35896	0.7465	2.3455	0.8724	2.35038	2.0376	2.39279	0.5779	2.34746	1.8997	2.32308
448	TRUE	Empty	40S ribosomal protein S14 (Fragment) OS=Homo sapiens OX=9606 GN=RPS14 PE=1 SV=1	A0A2R8Y811_HUMAN	16 kDa		0.019	0.52	unknown	1.0013	2.28747	0.7216	2.68343	0.708	2.3078	0.69	2.41805	0.578	3.36864	0.9956	2.34998	0.793	2.83436	0.7449	2.46694	1.5625	2.44076
449	TRUE	Empty	HLA class II histocompatibility antigen, DR beta 4 chain OS=Homo sapiens OX=9606 GN=HLA-DRB4 PE=1 SV=2	DRB4_HUMAN	30 kDa	TRUE	0.019	-0.81	unknown	1.0014	2.29618	1.4402	2.47156	1.4285	2.6634	1.4863	2.49636	0.7255	4.55105	0.4247	32.1587	0.7778	10.3398	0.1753	47.7908	0.2534	53.7117
450	TRUE	Empty	Transaldolase OS=Homo sapiens OX=9606 GN=TALDO1 PE=1 SV=2	TALDO_HUMAN	38 kDa	TRUE	0.02	-0.37	unknown	1.0022	2.43648	1.0765	2.55154	1.5261	2.47766	1.1718	2.49719	1.0695	3.59613	0.8284	2.78657	1.1852	2.89869	0.71	2.84449	0.9946	2.84244
451	TRUE	Empty	Cluster of CD44 antigen OS=Homo sapiens OX=9606 GN=CD44 PE=1 SV=3 (CD44_HUMAN)	CD44_HUMAN	82 kDa	TRUE	0.02	-0.41	unknown	1.0016	2.54049	0.678	2.66762	1.6518	2.59431	1.5823	2.59833	1.1594	3.23729	0.9932	2.56902	0.9596	2.8726	0.8493	2.62319	0.8988	2.61335
452	TRUE	Empty	T-complex protein 1 subunit zeta OS=Homo sapiens OX=9606 GN=CCT6A PE=1 SV=3	TCPZ_HUMAN	58 kDa	TRUE	0.02	-0.37	unknown	1.0014	2.35453	1.1448	2.39906	1.3181	2.37736	1.2289	2.40352	1.4736	4.77296	0.9533	2.45379	1.1968	3.23801	0.7288	2.43768	1.1589	2.41068
453	TRUE	Empty	Protein VAC14 homolog OS=Homo sapiens OX=9606 GN=VAC14 PE=1 SV=1	VAC14_HUMAN	88 kDa	TRUE	0.02	-0.28	unknown	1.0015	2.30963	1.3966	2.37945	1.3906	2.43663	1.1548	2.47146	1.3403	3.11939	0.9999	2.48673	1.1515	2.41437	0.8638	2.50836	1.3508	2.44306
454	TRUE	Empty	Biliverdin reductase A OS=Homo sapiens OX=9606 GN=BLVRA PE=1 SV=2	BIEA_HUMAN	33 kDa		0.02	-0.3	unknown	1.0014	2.36792	1.504	2.50326	1.047	2.4669	1.3928	2.38622	0.9412	2.72403	0.7399	2.69014	1.0979	2.73463	0.8694	2.5062	1.1393	2.67713
455	TRUE	Empty	40S ribosomal protein S5 (Fragment) OS=Homo sapiens OX=9606 GN=RPS5 PE=1 SV=1	M0R0F0_HUMAN	22 kDa		0.02	0.31	unknown	1.0016	2.49761	0.7929	2.53899	0.9247	2.55212	0.6644	2.52226	0.5926	2.64479	1.0548	2.52983	0.7438	2.54453	0.8217	2.52272	1.0997	2.56751
456	TRUE	Empty	Myotubularin-related protein 5 OS=Homo sapiens OX=9606 GN=SBF1 PE=1 SV=4	MTMR5_HUMAN	208 kDa	TRUE	0.02	0.32	unknown	1.0013	2.35843	1.0001	2.35637	0.7983	2.41677	0.7754	2.35354	0.7847	2.57073	1.1692	2.38899	0.9653	2.49086	1.0892	2.44014	0.9378	2.41616
457	TRUE	Empty	Toll-like receptor 8 OS=Homo sapiens OX=9606 GN=TLR8 PE=1 SV=1	TLR8_HUMAN	120 kDa	TRUE	0.02	-0.27	unknown	1.0012	2.29581	0.912	2.37867	1.0905	2.31735	0.8985	2.3323	1.3614	2.29519	0.7653	2.31245	1.0207	2.3545	1.007	2.30735	0.7204	2.31503
458	TRUE	Empty	Immunoglobulin superfamily member 2 OS=Homo sapiens OX=9606 GN=CD101 PE=1 SV=2	IGSF2_HUMAN	115 kDa	TRUE	0.02	0.75	unknown	1.0014	2.30733	0.7528	2.38899	0.359	2.59419	0.9817	3.13658	0.8949	3.18354	1.1855	2.3679	1.4501	2.41002	1.2085	2.32425	0.7983	2.88576
459	TRUE	Empty	Isocitrate dehydrogenase [NAD] subunit, mitochondrial OS=Homo sapiens OX=9606 GN=IDH3B PE=1 SV=1	A0A087WZN1_HUMAN	42 kDa		0.02	-0.4	unknown	1.0012	2.27756	1.7377	2.27499	1.1657	2.2882	1.1979	2.26958	1.2709	2.42087	0.7874	2.29958	1.1414	2.34105	1.1809	2.37756	0.9646	2.28363
460	TRUE	Empty	Nuclear pore complex protein Nup88 OS=Homo sapiens OX=9606 GN=NUP88 PE=1 SV=2	NUP88_HUMAN	84 kDa		0.021	-0.22	unknown	1.0014	2.31938	1.1923	2.37808	1.18	2.51906	1.0833	2.44187	0.9728	2.63725	0.9115	2.32327	0.9085	2.55991	0.9646	2.36428	1.038	2.57944
461	TRUE	Empty	Immunity-related GTPase family Q protein OS=Homo sapiens OX=9606 GN=IRGQ PE=1 SV=1	IRGQ_HUMAN	63 kDa	TRUE	0.021	-0.22	unknown	1.0012	2.26936	1.0993	2.31187	1.3787	2.32071	1.0095	2.29485	1.4567	2.69596	1.0579	2.33151	1.1211	2.56752	0.9186	2.32934	1.0579	2.30343
462	TRUE	Empty	Protein S100-A8 OS=Homo sapiens OX=9606 GN=S100A8 PE=1 SV=1	S10A8_HUMAN	11 kDa		0.021	-0.56	unknown	1.0013	2.3255	0.6847	2.6722	0.4341	3.5668	0.4483	3.11318	2.5419	3.36368	0.461	2.92351	0.3306	3.83327	0.347	3.42709	0.68	3.08441
463	TRUE	Empty	Proteasome subunit beta type-6 OS=Homo sapiens OX=9606 GN=PSMB6 PE=1 SV=4	PSB6_HUMAN	25 kDa		0.021	-0.91	unknown	1.0012	2.25156	0.9537	2.35953	1.5262	2.26061	1.4479	2.26774	0.8607	2.88491	0.5521	2.64017	0.3866	37.4009	0.4338	2.60053	1.7278	2.32316
464	TRUE	Empty	Thymidine phosphorylase OS=Homo sapiens OX=9606 GN=TYMP PE=1 SV=2	TYPH_HUMAN	50 kDa		0.022	-0.23	unknown	1.0013	2.27131	0.8534	2.42423	1.2379	2.42491	1.0076	2.42189	1.4248	2.86869	0.9076	2.37276	0.941	2.42195	0.7649	2.38168	1.1178	2.43622
465	TRUE	Empty	26S proteasome regulatory subunit 4 OS=Homo sapiens OX=9606 GN=PSMC1 PE=1 SV=1	PRS4_HUMAN	49 kDa	TRUE	0.022	-0.49	unknown	1.0015	2.48601	1.0053	2.58253	1.5814	2.5459	1.5318	2.56685	0.9524	2.77851	0.6931	2.56506	0.945	2.6491	0.8411	2.57307	1.2524	2.70654
466	TRUE	Empty	Cluster of Argininosuccinate lyase OS=Homo sapiens OX=9606 GN=ASL PE=1 SV=4 (ARLY_HUMAN)	ARLY_HUMAN	52 kDa	TRUE	0.022	-0.36	unknown	1.0013	2.37677	1.1853	2.38904	1.1797	2.42493	1.2461	2.39362	0.8496	2.45879	0.7996	2.60019	0.8679	2.48412	0.7236	2.92175	1.1253	2.61004
467	TRUE	Empty	Protein LSM14 homolog A OS=Homo sapiens OX=9606 GN=LSM14A PE=1 SV=3	LS14A_HUMAN	51 kDa	TRUE	0.022	0.69	unknown	1.0013	2.34567	0.6448	2.60759	0.7131	2.33926	0.5698	2.39055	0.8385	2.65305	1.7281	2.73002	0.8944	2.40828	0.9368	2.37749	1.1112	2.36941
468	TRUE	Empty	Serine/arginine-rich splicing factor 9 OS=Homo sapiens OX=9606 GN=SRSF9 PE=1 SV=1	SRSF9_HUMAN	26 kDa	TRUE	0.022	0.73	unknown	1.0015	2.52839	0.8297	2.66725	0.8143	2.55637	0.7281	3.02027	0.7754	5.98814	1.3857	2.57189	1.1701	2.63626	1.2214	2.62429	1.4596	2.64078
469	TRUE	Empty	Protein EVI2B OS=Homo sapiens OX=9606 GN=EVI2B PE=1 SV=2	EVI2B_HUMAN	49 kDa		0.022	-0.6	unknown	1.0023	2.22764	1.6703	2.26142	2.537	2.35665	1.5151	2.29978	3.141	2.21443	1.4269	2.21049	1.9865	2.23253	1.1136	2.26658	1.184	2.23174
470	TRUE	Empty	Eukaryotic translation initiation factor 3 subunit A OS=Homo sapiens OX=9606 GN=EIF3A PE=1 SV=1	EIF3A_HUMAN	167 kDa	TRUE	0.023	-0.11	unknown	1.0013	2.33467	1.0229	2.43133	1.093	2.3949	0.9956	2.4201	1.1601	2.4971	1.0286	2.37774	0.9523	2.41517	0.9206	2.36051	1.0267	2.39406
471	TRUE	Empty	Septin-2 OS=Homo sapiens OX=9606 GN=SEPT2 PE=1 SV=1	B5MCX3_HUMAN	37 kDa		0.023	0.25	unknown	1.0019	2.81901	1.0824	2.80661	0.8863	2.82635	1.0607	2.82506	0.5887	64.449	0.9751	2.82818	1.1831	2.89799	1.033	2.82871	1.2405	2.82353
472	TRUE	Empty	WD repeat-containing protein 7 OS=Homo sapiens OX=9606 GN=WDR7 PE=1 SV=2	WDR7_HUMAN	164 kDa		0.023	0.24	unknown	1.0014	2.54139	0.9719	2.56041	0.9436	2.59337	0.7776	2.57359	0.7331	2.75973	1.0919	2.53336	1.0856	2.5714	0.9822	2.53377	0.915	2.57025
473	TRUE	Empty	2-hydroxyacyl-CoA lyase 1 OS=Homo sapiens OX=9606 GN=HACL1 PE=1 SV=2	HACL1_HUMAN	64 kDa		0.023	-0.47	unknown	1.0012	2.26218	1.6869	2.29343	0.97	2.27617	1.0542	2.29425	1.7155	2.36753	0.8225	2.4022	0.9311	2.3466	1.2459	2.2962	0.8489	2.30444
474	TRUE	Empty	Cluster of Catenin delta-1 OS=Homo sapiens OX=9606 GN=CTNND1 PE=1 SV=2 (C9JZR2_HUMAN)	C9JZR2_HUMAN	105 kDa	TRUE	0.024	0.2	unknown	1.0015	2.4062	0.9872	2.46294	0.8772	2.41577	0.906	2.42794	0.8383	2.75651	0.9947	2.43644	1.0041	2.58642	1.215	2.45944	0.9574	2.45883
475	TRUE	Empty	Golgi apparatus protein 1 OS=Homo sapiens OX=9606 GN=GLG1 PE=1 SV=2	GSLG1_HUMAN	135 kDa	TRUE	0.024	-0.24	unknown	1.0013	2.28974	1.3055	2.36111	1.3222	2.32355	1.1335	2.34804	1.1046	2.85302	0.9514	2.29829	0.8905	2.56786	1.4291	2.32279	0.9224	2.39175
476	TRUE	Empty	Interleukin-3 receptor subunit alpha OS=Homo sapiens OX=9606 GN=IL3RA PE=1 SV=1	IL3RA_HUMAN	43 kDa		0.024	-1.3	unknown	1.0024	2.24664	0.585	2.43588	2.8795	2.27632	2.2492	2.27183	2.0275	4.08894	0.6408	2.30118	0.7084	2.32484	0.8615	2.25519	0.6643	2.38207
477	TRUE	Empty	Glycerophosphocholine phosphodiesterase GPCPD1 OS=Homo sapiens OX=9606 GN=GPCPD1 PE=1 SV=2	GPCP1_HUMAN	76 kDa	TRUE	0.025	0.2	unknown	1.0014	2.31938	0.914	2.43957	0.7561	2.34652	0.9133	2.3482	0.8961	2.55211	1.0352	2.47509	0.9268	2.4162	0.9597	2.40721	1.0693	2.38655
478	TRUE	Empty	Ribosomal protein S6 kinase OS=Homo sapiens OX=9606 GN=RPS6KA4 PE=1 SV=1	E9PJN1_HUMAN	85 kDa	TRUE	0.025	-0.4	unknown	1.0013	2.36546	0.9689	2.3771	0.9957	2.5512	1.0109	2.38412	0.8536	3.02077	0.7546	2.51315	0.662	2.536	0.8026	2.80004	0.6595	2.51872
479	TRUE	Empty	Copine-1 OS=Homo sapiens OX=9606 GN=CPNE1 PE=1 SV=1	B0QZ18_HUMAN	60 kDa		0.025	-0.45	unknown	1.0013	2.28984	1.105	2.29596	1.1775	2.37666	1.0312	2.3558	0.8241	2.69777	0.9503	2.31835	0.4713	2.63086	0.7234	2.35515	0.9408	2.31773
480	TRUE	Empty	Protein-glutamine gamma-glutamyltransferase K OS=Homo sapiens OX=9606 GN=TGM1 PE=1 SV=4	TGM1_HUMAN	90 kDa		0.025	-0.85	unknown	1.0013	2.29729	3.4965	2.33516	0.3465	2.31338	0.507	2.37376	1.1688	2.54359	0.4021	2.45665	0.3926	2.44565	0.5034	2.35814	0.4731	2.40029
481	TRUE	Empty	CTP synthase 1 OS=Homo sapiens OX=9606 GN=CTPS1 PE=1 SV=2	PYRG1_HUMAN	67 kDa	TRUE	0.025	-0.61	unknown	1.0025	2.35244	1.1229	2.47969	1.2391	2.41029	1.3224	2.41576	1.5721	2.60867	0.7615	2.48562	0.9751	2.91383	0.9328	2.4127	0.7864	2.39729
482	TRUE	Empty	Cluster of Heat shock 70 kDa protein 4 OS=Homo sapiens OX=9606 GN=HSPA4 PE=1 SV=4 (HSP74_HUMAN)	HSP74_HUMAN	94 kDa	TRUE	0.026	-0.36	unknown	1.0013	2.28984	0.8673	2.3534	1.4489	2.3189	1.3508	2.31109	0.7426	2.54124	0.9339	2.29962	0.9108	2.31849	0.8025	2.34857	0.7033	2.38676
483	TRUE	Empty	Receptor-type tyrosine-protein phosphatase C OS=Homo sapiens OX=9606 GN=PTPRC PE=1 SV=3	PTPRC_HUMAN	147 kDa		0.026	-0.32	unknown	1.0014	2.31232	0.9575	2.37714	1.0376	2.38061	1.0986	2.46172	2.5506	3.39328	1.4111	2.41198	1.032	2.7213	0.5622	2.48882	0.9923	2.46849
484	TRUE	Empty	Cluster of Heat shock protein beta-1 OS=Homo sapiens OX=9606 GN=HSPB1 PE=1 SV=2 (HSPB1_HUMAN)	HSPB1_HUMAN	23 kDa	TRUE	0.026	0.48	unknown	1.0012	2.27756	1.1815	2.38195	0.4842	2.35746	0.692	2.46913	0.3702	10.9925	1.0139	2.2937	1.1556	3.06459	0.8246	2.31894	0.8456	2.2868
485	TRUE	Empty	Stomatin-like protein 2, mitochondrial OS=Homo sapiens OX=9606 GN=STOML2 PE=1 SV=1	A0A087WYB4_HUMAN	33 kDa		0.026	-0.29	unknown	1.0014	2.42314	1.6261	2.47451	1.1791	2.40752	1.1976	2.41362	1.6255	2.58117	0.9125	2.4489	1.3102	2.49965	1.2466	2.44552	1.1	2.49794
486	TRUE	Empty	Cleavage stimulation factor subunit 3 OS=Homo sapiens OX=9606 GN=CSTF3 PE=1 SV=1	CSTF3_HUMAN	83 kDa	TRUE	0.026	-0.27	unknown	1.0014	2.36792	1.3387	2.44187	1.0357	2.40123	1.1976	2.38795	1.0867	2.49087	1.1034	2.41011	0.8923	2.39962	1.0063	2.37454	0.8507	2.4683
487	TRUE	Empty	DNA helicase (Fragment) OS=Homo sapiens OX=9606 GN=MCM2 PE=1 SV=1	H0Y8E6_HUMAN	94 kDa		0.026	-0.47	unknown	1.0013	2.42994	1.8425	2.51142	0.9175	2.48222	1.5993	2.45667	1.1747	2.43725	1.1254	2.44219	0.8995	2.47406	0.9747	2.45592	0.8477	2.44672
488	TRUE	Empty	MKL/myocardin-like protein 2 OS=Homo sapiens OX=9606 GN=MKL2 PE=1 SV=3	MKL2_HUMAN	118 kDa		0.026	0.37	unknown	1.0013	2.3172	0.9039	2.31095	0.9745	2.30979	0.9307	2.31956	0.5729	2.31095	1.2408	2.31275	1.204	2.34045	0.9481	2.31857	0.928	2.3256
489	TRUE	Empty	B-cell lymphoma/leukemia 10 OS=Homo sapiens OX=9606 GN=BCL10 PE=1 SV=1	A0A087WWW9_HUMAN	18 kDa	TRUE	0.026	0.74	unknown	1.0013	2.36546	0.5947	2.80618	1.02	2.62601	0.7	2.61556	0.5191	3.18553	1.4766	2.44894	0.763	2.36795	1.0663	2.34943	1.5512	2.35243
490	TRUE	Empty	Msx2-interacting protein OS=Homo sapiens OX=9606 GN=SPEN PE=1 SV=1	MINT_HUMAN	402 kDa	TRUE	0.027	0.33	unknown	1.0012	2.25924	0.82	2.30989	0.9493	2.30068	0.6271	2.60502	0.6913	2.50114	1.0647	2.28325	0.9171	2.43851	1.086	2.34207	0.8097	2.36663
491	TRUE	Empty	ATP-dependent Clp protease ATP-binding subunit clpX-like, mitochondrial OS=Homo sapiens OX=9606 GN=CLPX PE=1 SV=2	CLPX_HUMAN	69 kDa	TRUE	0.027	-0.4	unknown	1.0015	2.36498	1.2636	2.36757	1.2503	2.37264	1.2364	2.35711	2.4531	2.76064	0.8803	2.45614	1.6971	2.64938	0.9438	2.37875	1.0153	2.49808
492	TRUE	Empty	Cluster of Heterogeneous nuclear ribonucleoprotein D0 (Fragment) OS=Homo sapiens OX=9606 GN=HNRNPD PE=1 SV=1 (H0YA96_HUMAN)	H0YA96_HUMAN	24 kDa	TRUE	0.027	0.65	unknown	1.0013	2.28747	0.8823	2.64736	1.2473	2.7906	0.6426	2.69955	0.649	2.52024	2.0732	2.56242	1.0393	2.45328	0.9892	2.30558	1.3406	2.38758
493	TRUE	Empty	Sialidase-1 OS=Homo sapiens OX=9606 GN=NEU1 PE=1 SV=1	NEUR1_HUMAN	45 kDa		0.027	-0.39	unknown	1.0014	2.33817	0.8656	2.35384	1.5206	2.41179	1.1961	2.34815	1.1542	2.45474	1.1359	2.34815	0.7642	2.35772	0.6459	2.36534	1.1112	2.41969
494	TRUE	Empty	Cluster of Alpha-actinin-1 OS=Homo sapiens OX=9606 GN=ACTN1 PE=1 SV=1 (H9KV75_HUMAN)	H9KV75_HUMAN	95 kDa	TRUE	0.028	0.26	unknown	1.0015	2.33415	0.827	2.47192	0.9321	2.39411	1.0249	2.45361	1.2727	2.97138	1.2353	2.41947	1.2901	2.54775	1.1184	2.48895	1.0607	2.59943
495	TRUE	Empty	Cluster of Nesprin-1 OS=Homo sapiens OX=9606 GN=SYNE1 PE=1 SV=1 (A0A0C4DG40_HUMAN)	A0A0C4DG40_HUMAN	1005 kDa	TRUE	0.028	1.29	unknown	1.0025	2.31426	0.5364	2.31426	0.4114	2.31426	0.3364	2.31426	0.6173	2.31426	1.2494	2.31426	0.7998	2.31426	2.5488	2.31426	0.7543	2.31426
496	TRUE	Empty	Cluster of Centrosomal protein of 290 kDa OS=Homo sapiens OX=9606 GN=CEP290 PE=1 SV=2 (CE290_HUMAN)	CE290_HUMAN	290 kDa	TRUE	0.028	0.92	unknown	1.0025	2.31426	0.7782	2.31426	0.7012	2.31426	0.5493	2.31426	0.5424	2.31426	0.9195	2.31426	1.1051	2.31426	2.136	2.31426	1.0324	2.31426
497	TRUE	Empty	Dynein heavy chain 7, axonemal OS=Homo sapiens OX=9606 GN=DNAH7 PE=1 SV=2	DYH7_HUMAN	461 kDa	TRUE	0.028	2.22	unknown	1.0024	2.25588	0.515	2.25588	0.2525	2.25588	0.1357	2.25588	0.6417	2.25588	1.046	2.25588	1.316	2.25588	2.6212	2.25588	1.7325	2.25588
498	TRUE	Empty	Mucin-16 OS=Homo sapiens OX=9606 GN=MUC16 PE=1 SV=3	MUC16_HUMAN	1519 kDa	TRUE	0.028	2.46	unknown	1.0012	2.26154	Value missing	127.593	0.315	2.76131	0.2785	3.15129	Value missing	33.7259	1.4585	2.29604	0.8925	2.27675	2.4242	2.32199	0.4283	2.59799
499	TRUE	Empty	Cluster of Protein unc-13 homolog B OS=Homo sapiens OX=9606 GN=UNC13B PE=1 SV=1 (A0A1B0GUS7_HUMAN)	A0A1B0GUS7_HUMAN	484 kDa	TRUE	0.028	0.25	unknown	1.0025	2.35244	0.7853	2.35244	0.933	2.35244	0.9257	2.35244	0.7399	2.35244	0.9828	2.35244	1.0571	2.35244	0.9728	2.35244	1.0098	2.35244
500	TRUE	Empty	Dynein heavy chain 12, axonemal OS=Homo sapiens OX=9606 GN=DNAH12 PE=1 SV=2	E9PG32_HUMAN	454 kDa		0.028	1.36	unknown	1.0025	2.33318	0.9504	2.33318	0.4811	2.33318	0.6785	2.33318	0.7671	2.33318	1.5975	2.33318	1.656	2.33318	3.0832	2.33318	1.3592	2.33318
501	TRUE	Empty	Cluster of C2 domain-containing protein 3 OS=Homo sapiens OX=9606 GN=C2CD3 PE=1 SV=4 (C2CD3_HUMAN)	C2CD3_HUMAN	260 kDa	TRUE	0.028	1.33	unknown	1.0025	2.37499	0.5002	2.37499	0.4846	2.37499	0.4328	2.37499	0.6153	2.37499	1.2565	2.37499	1.1092	2.37499	2.2453	2.37499	0.8846	2.37499
502	TRUE	Empty	Cluster of Dynein heavy chain 10, axonemal OS=Homo sapiens OX=9606 GN=DNAH10 PE=1 SV=1 (A0A1C7CYW8_HUMAN)	A0A1C7CYW8_HUMAN	522 kDa	TRUE	0.028	1.9	unknown	1.0024	2.28166	0.6259	2.28166	0.2705	2.28166	0.2993	2.28166	0.9915	2.28166	1.3523	2.28166	1.6149	2.28166	3.8888	2.28166	1.2965	2.28166
503	TRUE	Empty	HEAT repeat-containing protein 1 OS=Homo sapiens OX=9606 GN=HEATR1 PE=1 SV=3	HEAT1_HUMAN	242 kDa		0.028	-0.5	unknown	1.0025	2.33318	1.154	2.33318	1.0727	2.33318	1.0484	2.33318	1.234	2.33318	0.8332	2.33318	0.7694	2.33318	0.7827	2.33318	0.8046	2.33318
504	TRUE	Empty	Cluster of Microtubule-associated protein 1B OS=Homo sapiens OX=9606 GN=MAP1B PE=1 SV=2 (MAP1B_HUMAN)	MAP1B_HUMAN	271 kDa	TRUE	0.028	1.71	unknown	1.0024	2.29834	0.572	2.29834	0.3931	2.29834	0.3947	2.29834	0.4682	2.29834	1.507	2.29834	1.2985	2.29834	2.2676	2.29834	1.0682	2.29834
505	TRUE	Empty	Coiled-coil domain-containing protein 13 OS=Homo sapiens OX=9606 GN=CCDC13 PE=1 SV=2	CCD13_HUMAN	81 kDa	TRUE	0.028	2.18	unknown	1.0024	2.25962	0.3547	2.25962	0.2508	2.25962	0.2216	2.25962	0.4976	2.25962	1.0885	2.25962	2.137	2.25962	2.3611	2.25962	0.6801	2.25962
506	TRUE	Empty	Rho GTPase-activating protein 21 OS=Homo sapiens OX=9606 GN=ARHGAP21 PE=1 SV=1	RHG21_HUMAN	217 kDa	TRUE	0.028	0.96	unknown	1.0023	2.22855	0.4225	2.22855	0.6602	2.22855	0.4793	2.22855	0.5132	2.22855	0.862	2.22855	0.9744	2.22855	1.3846	2.22855	0.85	2.22855
507	TRUE	Empty	C-myc promoter-binding protein OS=Homo sapiens OX=9606 GN=DENND4A PE=1 SV=1	A0A0U1RR27_HUMAN	215 kDa	TRUE	0.028	0.93	unknown	1.0025	2.35244	0.7323	2.35244	0.6182	2.35244	0.6298	2.35244	0.4518	2.35244	1.3171	2.35244	0.9384	2.35244	1.3298	2.35244	1.0227	2.35244
508	TRUE	Empty	Ras GTPase-activating protein nGAP OS=Homo sapiens OX=9606 GN=RASAL2 PE=1 SV=2	NGAP_HUMAN	129 kDa	TRUE	0.028	0.45	unknown	1.0013	2.27935	1.8116	2.64379	0.9473	2.77218	1.224	2.59101	1.8609	4.35042	1.8754	2.48256	1.9431	2.96908	1.7143	2.60079	1.7826	2.38038
509	TRUE	Empty	WD repeat and FYVE domain-containing protein 3 OS=Homo sapiens OX=9606 GN=WDFY3 PE=1 SV=2	WDFY3_HUMAN	395 kDa	TRUE	0.028	-0.63	unknown	1.0026	2.39542	1.1171	2.39542	0.9906	2.39542	0.758	2.39542	1.128	2.39542	0.713	2.39542	0.5451	2.39542	0.6824	2.39542	0.6368	2.39542
510	TRUE	Empty	Cluster of Centrosomal protein of 131 kDa OS=Homo sapiens OX=9606 GN=CEP131 PE=1 SV=3 (CP131_HUMAN)	CP131_HUMAN	122 kDa	TRUE	0.028	1.61	unknown	1.0027	2.53824	0.4235	2.53824	0.5288	2.53824	0.2607	2.53824	0.4979	2.53824	0.9423	2.53824	1.4185	2.53824	2.9107	2.53824	0.7448	2.53824
511	TRUE	Empty	Centrosomal protein of 57 kDa OS=Homo sapiens OX=9606 GN=CEP57 PE=1 SV=2	CEP57_HUMAN	57 kDa		0.028	1.28	unknown	1.0024	2.27217	0.6698	2.27217	0.6381	2.27217	0.5955	2.27217	0.523	2.27217	1.4469	2.27217	1.3341	2.27217	2.6382	2.27217	0.9539	2.27217
512	TRUE	Empty	Cluster of YTH domain-containing family protein 2 OS=Homo sapiens OX=9606 GN=YTHDF2 PE=1 SV=2 (YTHD2_HUMAN)	YTHD2_HUMAN	62 kDa	TRUE	0.028	0.65	unknown	1.0026	2.39542	1.0217	2.39542	1.0508	2.39542	0.978	2.39542	Value missing	2.39542	1.4233	2.39542	1.0587	2.39542	1.1377	2.39542	1.2907	2.39542
513	TRUE	Empty	Apoptotic protease-activating factor 1 OS=Homo sapiens OX=9606 GN=APAF1 PE=1 SV=2	sp|O14727|APAF_HUMAN-DECOY	?		0.028	1.32	unknown	1.0016	2.85645	0.4998	2.84462	0.2889	2.88456	0.2398	2.90246	0.3751	2.86336	0.7559	2.85645	0.576	2.83989	2.0042	2.83989	0.6738	2.87359
514	TRUE	Empty	Tyrosine-protein kinase ABL1 OS=Homo sapiens OX=9606 GN=ABL1 PE=1 SV=4	ABL1_HUMAN	123 kDa	TRUE	0.028	0.49	unknown	1.0023	2.22855	0.8313	2.22855	0.8488	2.22855	0.6321	2.22855	0.8975	2.22855	1.2298	2.22855	1.036	2.22855	1.2233	2.22855	0.981	2.22855
515	TRUE	Empty	Cluster of EF-hand domain-containing family member B OS=Homo sapiens OX=9606 GN=EFHB PE=2 SV=4 (EFHB_HUMAN)	EFHB_HUMAN	94 kDa	TRUE	0.028	3.15	unknown	1.0024	2.24098	0.331	2.24098	0.0991	2.24098	0.1285	2.24098	Value missing	2.24098	1.4207	2.24098	0.5399	2.24098	3.0423	2.24098	0.5275	2.24098
516	TRUE	Empty	Insulin-degrading enzyme OS=Homo sapiens OX=9606 GN=IDE PE=1 SV=4	IDE_HUMAN	118 kDa		0.028	-0.37	unknown	1.0025	2.33318	1.2852	2.33318	1.4014	2.33318	1.327	2.33318	1.603	2.33318	1.1158	2.33318	1.1586	2.33318	0.9878	2.33318	1.0546	2.33318
517	TRUE	Empty	Putative neutrophil cytosol factor 1B OS=Homo sapiens OX=9606 GN=NCF1B PE=5 SV=2	NCF1B_HUMAN	45 kDa		0.028	0.91	unknown	1.0024	2.23786	0.5256	2.23786	0.8925	2.23786	0.7136	2.23786	0.7664	2.23786	1.434	2.23786	1.1437	2.23786	1.4842	2.23786	1.3444	2.23786
518	TRUE	Empty	Ras-related protein Rab-1A OS=Homo sapiens OX=9606 GN=RAB1A PE=1 SV=3	RAB1A_HUMAN	23 kDa	TRUE	0.028	0.33	unknown	1.0014	2.35453	0.7383	2.4897	0.91	2.46106	0.6529	2.54908	0.423	5.90542	0.7225	2.48934	0.9326	3.53231	1.002	2.68508	0.8702	2.4675
519	TRUE	Empty	Integrator complex subunit 11 OS=Homo sapiens OX=9606 GN=INTS11 PE=1 SV=2	INT11_HUMAN	68 kDa		0.028	-0.51	unknown	1.0023	2.22599	1.6017	2.22599	1.1947	2.22599	1.1511	2.22599	1.3915	2.22599	0.9592	2.22599	1.0835	2.22599	0.8831	2.22599	0.8045	2.22599
520	TRUE	Empty	Acidic fibroblast growth factor intracellular-binding protein OS=Homo sapiens OX=9606 GN=FIBP PE=1 SV=3	FIBP_HUMAN	42 kDa		0.028	-0.24	unknown	1.0015	2.53543	1.0379	2.5296	1.0897	2.5402	1.0028	2.53543	1.0742	2.55827	0.8902	2.5296	0.913	2.56633	0.8051	2.53123	0.9359	2.54145
521	TRUE	Empty	TRAF2 and NCK-interacting protein kinase OS=Homo sapiens OX=9606 GN=TNIK PE=1 SV=1	TNIK_HUMAN	155 kDa	TRUE	0.028	1.4	unknown	1.0026	2.42603	0.7757	2.42603	0.6905	2.42603	0.5784	2.42603	Value missing	2.42603	1.754	2.42603	1.6366	2.42603	1.1744	2.42603	1.046	2.42603
522	TRUE	Empty	Cluster of Rho GTPase-activating protein 27 OS=Homo sapiens OX=9606 GN=ARHGAP27 PE=1 SV=1 (E9PIR1_HUMAN)	E9PIR1_HUMAN	96 kDa	TRUE	0.028	1.36	unknown	1.0025	2.37499	0.3988	2.37499	0.5119	2.37499	0.9132	2.37499	0.3438	2.37499	1.3542	2.37499	1.1711	2.37499	1.5705	2.37499	1.045	2.37499
523	TRUE	Empty	Cluster of 40S ribosomal protein S6 OS=Homo sapiens OX=9606 GN=RPS6 PE=1 SV=1 (RS6_HUMAN)	RS6_HUMAN	29 kDa	TRUE	0.028	0.59	unknown	1.0025	2.33318	0.9112	2.33318	1.0306	2.33318	0.9511	2.33318	0.6756	2.33318	1.0968	2.33318	1.0685	2.33318	1.6211	2.33318	1.6562	2.33318
524	TRUE	Empty	Histone acetyltransferase KAT2B OS=Homo sapiens OX=9606 GN=KAT2B PE=1 SV=3	KAT2B_HUMAN	93 kDa	TRUE	0.028	-0.6	unknown	1.0024	2.27217	1.2991	2.27217	0.9187	2.27217	1.012	2.27217	1.9491	2.27217	0.8309	2.27217	0.7847	2.27217	0.7973	2.27217	0.8571	2.27217
525	TRUE	Empty	60S ribosomal protein L18a OS=Homo sapiens OX=9606 GN=RPL18A PE=1 SV=2	RL18A_HUMAN	21 kDa		0.028	0.48	unknown	1.0012	2.27756	0.9552	2.27996	0.9665	2.2835	0.8852	2.30077	0.709	2.3573	1.102	2.27756	1.1514	2.27958	1.5371	2.30215	1.1906	2.29229
526	TRUE	Empty	Cluster of AH receptor-interacting protein OS=Homo sapiens OX=9606 GN=AIP PE=1 SV=2 (AIP_HUMAN)	AIP_HUMAN	38 kDa	TRUE	0.028	0.65	unknown	1.0029	2.71835	0.6995	2.71835	0.7076	2.71835	0.658	2.71835	0.5209	2.71835	1.1436	2.71835	0.9731	2.71835	0.982	2.71835	0.9419	2.71835
527	TRUE	Empty	Cluster of Ubiquitin carboxyl-terminal hydrolase 19 OS=Homo sapiens OX=9606 GN=USP19 PE=1 SV=1 (B5MEG5_HUMAN)	B5MEG5_HUMAN	150 kDa	TRUE	0.028	-0.26	unknown	1.0025	2.31426	1.0224	2.31426	1.0657	2.31426	1.0625	2.31426	1.0108	2.31426	0.8172	2.31426	0.8852	2.31426	0.8886	2.31426	0.866	2.31426
528	TRUE	Empty	Cluster of Outer dense fiber protein 2 OS=Homo sapiens OX=9606 GN=ODF2 PE=1 SV=1 (ODFP2_HUMAN)	ODFP2_HUMAN	95 kDa	TRUE	0.028	1.7	unknown	1.0026	2.42603	0.6287	2.42603	0.3539	2.42603	0.2833	2.42603	0.3697	2.42603	1.0261	2.42603	1.3244	2.42603	3.469	2.42603	0.6481	2.42603
529	TRUE	Empty	Inositol 1,4,5-trisphosphate receptor type 1 OS=Homo sapiens OX=9606 GN=ITPR1 PE=1 SV=3	ITPR1_HUMAN	314 kDa	TRUE	0.028	-0.84	unknown	1.0026	2.39542	1.2769	2.39542	1.2525	2.39542	0.7871	2.39542	1.4112	2.39542	0.6813	2.39542	0.6181	2.39542	0.6886	2.39542	0.5973	2.39542
530	TRUE	Empty	eIF-2-alpha kinase GCN2 OS=Homo sapiens OX=9606 GN=EIF2AK4 PE=1 SV=3	E2AK4_HUMAN	187 kDa	TRUE	0.028	0.42	unknown	1.0023	2.23196	0.9677	2.23196	1.0671	2.23196	0.8488	2.23196	1.0591	2.23196	1.1848	2.23196	1.5531	2.23196	1.3528	2.23196	1.1869	2.23196
531	TRUE	Empty	Cluster of Aldose 1-epimerase OS=Homo sapiens OX=9606 GN=GALM PE=1 SV=1 (GALM_HUMAN)	GALM_HUMAN	38 kDa	TRUE	0.028	-0.53	unknown	1.0024	2.25588	1.6001	2.25588	2.2207	2.25588	1.4771	2.25588	1.9747	2.25588	1.3574	2.25588	1.0746	2.25588	1.3369	2.25588	1.1907	2.25588
532	TRUE	Empty	Cluster of Acyl-protein thioesterase 2 OS=Homo sapiens OX=9606 GN=LYPLA2 PE=1 SV=1 (LYPA2_HUMAN)	LYPA2_HUMAN	25 kDa	TRUE	0.028	-0.29	unknown	1.0013	2.47282	1.1793	2.47709	1.0398	2.475	1.2329	2.48541	1.2466	2.60331	0.9155	2.46788	1.0233	2.48624	0.8339	2.475	1.0411	2.48722
533	TRUE	Empty	Inositol 1,4,5-trisphosphate receptor type 2 OS=Homo sapiens OX=9606 GN=ITPR2 PE=1 SV=2	ITPR2_HUMAN	308 kDa	TRUE	0.028	-0.61	unknown	1.0025	2.35244	1.5049	2.35244	0.9418	2.35244	0.8969	2.35244	1.1071	2.35244	0.886	2.35244	0.5169	2.35244	0.7407	2.35244	0.7468	2.35244
534	TRUE	Empty	GAS2-like protein 2 OS=Homo sapiens OX=9606 GN=GAS2L2 PE=1 SV=1	A0A075B7B7_HUMAN	95 kDa		0.028	1.86	unknown	1.0024	2.29834	0.4886	2.29834	0.3565	2.29834	0.3661	2.29834	Value missing	2.29834	1.0643	2.29834	0.9174	2.29834	2.3556	2.29834	0.7936	2.29834
535	TRUE	Empty	Protein Shroom4 OS=Homo sapiens OX=9606 GN=SHROOM4 PE=1 SV=3	SHRM4_HUMAN	165 kDa	TRUE	0.028	7.3	unknown	1.0024	2.27079	Value missing	2.27079	Value missing	2.27079	Value missing	2.27079	Value missing	2.27079	3.6551	2.27079	1.2856	2.27079	3.2853	2.27079	3.9386	2.27079
536	TRUE	Empty	Ensconsin OS=Homo sapiens OX=9606 GN=MAP7 PE=1 SV=1	A0A087WZ40_HUMAN	88 kDa	TRUE	0.028	1.15	unknown	1.0025	2.37499	0.7457	2.37499	0.4422	2.37499	0.5736	2.37499	0.7313	2.37499	1.44	2.37499	1.1001	2.37499	1.9593	2.37499	1.0995	2.37499
537	TRUE	Empty	Cluster of Docking protein 2 OS=Homo sapiens OX=9606 GN=DOK2 PE=1 SV=2 (DOK2_HUMAN)	DOK2_HUMAN	45 kDa	TRUE	0.028	1.05	unknown	1.0014	2.3772	0.5864	2.39035	0.6203	2.39035	0.668	2.38491	Value missing	119.106	0.9901	2.37093	1.2942	2.37093	1.1755	2.3772	1.0196	2.39686
538	TRUE	Empty	60S ribosomal protein L18 (Fragment) OS=Homo sapiens OX=9606 GN=RPL18 PE=1 SV=1	H0YHA7_HUMAN	19 kDa		0.028	0.94	unknown	1.0015	2.45377	0.7072	2.48371	0.9197	2.50925	0.8283	2.50799	0.8291	2.59029	1.8106	2.46089	1.2192	2.47838	2.1367	2.45866	1.2994	2.4908
539	TRUE	Empty	26S proteasome non-ATPase regulatory subunit 12 OS=Homo sapiens OX=9606 GN=PSMD12 PE=1 SV=3	PSD12_HUMAN	53 kDa		0.028	-0.38	unknown	1.0024	2.27217	1.8513	2.27217	1.3558	2.27217	1.4072	2.27217	1.6176	2.27217	1.2134	2.27217	1.1911	2.27217	1.0417	2.27217	1.2971	2.27217
540	TRUE	Empty	28S ribosomal protein S31, mitochondrial OS=Homo sapiens OX=9606 GN=MRPS31 PE=1 SV=3	RT31_HUMAN	45 kDa		0.028	-0.46	unknown	1.0013	2.28747	1.1738	2.29372	1.4477	2.29089	1.1946	2.29421	1.0317	2.31983	0.766	2.2729	0.8882	2.30397	0.9405	2.28321	0.9098	2.31395
541	TRUE	Empty	Serine/arginine-rich splicing factor 10 OS=Homo sapiens OX=9606 GN=SRSF10 PE=1 SV=1	SRS10_HUMAN	31 kDa	TRUE	0.028	1.34	unknown	1.0028	2.57606	0.8892	2.57606	1.1052	2.57606	0.6943	2.57606	Value missing	2.57606	1.5012	2.57606	2.0136	2.57606	1.6857	2.57606	1.4324	2.57606
542	TRUE	Empty	Cyclic GMP-AMP synthase OS=Homo sapiens OX=9606 GN=CGAS PE=1 SV=2	CGAS_HUMAN	59 kDa		0.028	0.62	unknown	1.0026	2.42603	0.7628	2.42603	0.8221	2.42603	0.7283	2.42603	0.6374	2.42603	1.4147	2.42603	0.8723	2.42603	1.1708	2.42603	1.1448	2.42603
543	TRUE	Empty	Plexin-C1 OS=Homo sapiens OX=9606 GN=PLXNC1 PE=1 SV=1	PLXC1_HUMAN	176 kDa		0.028	-1.5	unknown	1.0025	2.35244	0.5848	2.35244	2.6317	2.35244	1.0157	2.35244	2.3333	2.35244	0.5089	2.35244	0.4124	2.35244	0.5428	2.35244	0.5557	2.35244
544	TRUE	Empty	Coiled-coil domain-containing protein 50 OS=Homo sapiens OX=9606 GN=CCDC50 PE=1 SV=1	CCD50_HUMAN	36 kDa	TRUE	0.028	0.35	unknown	1.0026	2.42603	1.0654	2.42603	1.0381	2.42603	0.997	2.42603	0.8461	2.42603	1.3532	2.42603	1.0871	2.42603	1.2709	2.42603	1.3214	2.42603
545	TRUE	Empty	Male-specific lethal 1 homolog OS=Homo sapiens OX=9606 GN=MSL1 PE=1 SV=1	J3KSZ8_HUMAN	66 kDa	TRUE	0.028	0.8	unknown	1.0027	2.47891	0.745	2.47891	0.9178	2.47891	0.6415	2.47891	0.6672	2.47891	1.6937	2.47891	1.0301	2.47891	1.6134	2.47891	0.9557	2.47891
546	TRUE	Empty	HAUS augmin-like complex subunit 8 OS=Homo sapiens OX=9606 GN=HAUS8 PE=1 SV=3	HAUS8_HUMAN	45 kDa	TRUE	0.028	0.55	unknown	1.0024	2.27217	0.7946	2.27217	0.8817	2.27217	0.8694	2.27217	0.4505	2.27217	1.1706	2.27217	0.9629	2.27217	1.1466	2.27217	1.0091	2.27217
547	TRUE	Empty	Selenocysteine insertion sequence-binding protein 2-like OS=Homo sapiens OX=9606 GN=SECISBP2L PE=1 SV=3	SBP2L_HUMAN	122 kDa	TRUE	0.028	1.27	unknown	1.0013	2.29818	0.6607	2.39073	0.7211	2.40839	0.5768	2.41665	Value missing	141.9	0.9238	2.57196	1.4555	4.73603	1.4452	2.50283	1.4298	2.31979
548	TRUE	Empty	Cluster of Rho guanine nucleotide exchange factor 7 OS=Homo sapiens OX=9606 GN=ARHGEF7 PE=1 SV=1 (A0A2R8YG42_HUMAN)	A0A2R8YG42_HUMAN	97 kDa	TRUE	0.028	0.7	unknown	1.003	2.81762	0.6604	2.81762	0.718	2.81762	0.6851	2.81762	0.5515	2.81762	1.1905	2.81762	1.2978	2.81762	1.0002	2.81762	0.7883	2.81762
549	TRUE	Empty	Ubiquitin carboxyl-terminal hydrolase 15 OS=Homo sapiens OX=9606 GN=USP15 PE=1 SV=3	UBP15_HUMAN	112 kDa	TRUE	0.028	0.56	unknown	1.0013	2.33658	0.9164	2.47259	1.0638	2.34586	0.9979	2.44431	Value missing	430.33	1.1233	2.35697	2.1898	3.36771	1.0884	2.41783	1.2304	2.43984
550	TRUE	Empty	Forkhead box protein K2 OS=Homo sapiens OX=9606 GN=FOXK2 PE=1 SV=3	FOXK2_HUMAN	69 kDa	TRUE	0.028	-0.27	unknown	1.0025	2.37499	1.1057	2.37499	1.0815	2.37499	1.1223	2.37499	1.2347	2.37499	1.0584	2.37499	1.0572	2.37499	0.8283	2.37499	0.8316	2.37499
551	TRUE	Empty	Axonemal dynein light intermediate polypeptide 1 OS=Homo sapiens OX=9606 GN=DNALI1 PE=1 SV=2	IDLC_HUMAN	30 kDa		0.028	0.97	unknown	1.0024	2.28166	0.657	2.28166	0.5534	2.28166	0.6534	2.28166	1.0979	2.28166	1.1162	2.28166	1.501	2.28166	1.8942	2.28166	1.1813	2.28166
552	TRUE	Empty	Hermansky-Pudlak syndrome 6 protein OS=Homo sapiens OX=9606 GN=HPS6 PE=1 SV=1	HPS6_HUMAN	83 kDa		0.028	-0.45	unknown	1.0025	2.37499	1.3882	2.37499	1.3987	2.37499	1.5175	2.37499	1.7152	2.37499	1.1176	2.37499	1.1872	2.37499	0.9188	2.37499	1.1911	2.37499
553	TRUE	Empty	Cluster of Rho GTPase activating protein 9, isoform CRA_a OS=Homo sapiens OX=9606 GN=ARHGAP9 PE=1 SV=1 (J3KPQ4_HUMAN)	J3KPQ4_HUMAN	91 kDa	TRUE	0.028	-0.58	unknown	1.0025	2.31426	1.2106	2.31426	1.4855	2.31426	1.0745	2.31426	1.1832	2.31426	1.0404	2.31426	0.668	2.31426	0.7833	2.31426	0.8437	2.31426
554	TRUE	Empty	39S ribosomal protein L1, mitochondrial OS=Homo sapiens OX=9606 GN=MRPL1 PE=1 SV=2	RM01_HUMAN	37 kDa		0.028	-1.06	unknown	1.0024	2.29834	1.83	2.29834	1.678	2.29834	1.505	2.29834	0.8656	2.29834	0.5563	2.29834	0.7556	2.29834	0.6722	2.29834	0.7625	2.29834
555	TRUE	Empty	Doublecortin domain-containing protein 2B OS=Homo sapiens OX=9606 GN=DCDC2B PE=1 SV=1	DCD2B_HUMAN	38 kDa	TRUE	0.028	2.67	unknown	1.0024	2.25962	0.3356	2.25962	0.1604	2.25962	0.1638	2.25962	0.4146	2.25962	1.3194	2.25962	1.6889	2.25962	4.0881	2.25962	0.7679	2.25962
556	TRUE	Empty	Mannosyl-oligosaccharide 1,2-alpha-mannosidase IA OS=Homo sapiens OX=9606 GN=MAN1A1 PE=1 SV=3	MA1A1_HUMAN	73 kDa		0.028	-0.65	unknown	1.0024	2.25588	1.5363	2.25588	1.6754	2.25588	1.3859	2.25588	1.7527	2.25588	1.0521	2.25588	0.7723	2.25588	0.951	2.25588	1.3285	2.25588
557	TRUE	Empty	Armadillo repeat-containing protein 3 OS=Homo sapiens OX=9606 GN=ARMC3 PE=2 SV=2	ARMC3_HUMAN	96 kDa	TRUE	0.028	6.29	unknown	1.0025	2.37499	0.3675	2.37499	0.1242	2.37499	Value missing	2.37499	Value missing	2.37499	1.7385	2.37499	1.2743	2.37499	3.2553	2.37499	0.8643	2.37499
558	TRUE	Empty	DDRGK domain-containing protein 1 OS=Homo sapiens OX=9606 GN=DDRGK1 PE=1 SV=2	DDRGK_HUMAN	36 kDa	TRUE	0.028	0.75	unknown	1.0023	2.22764	0.9283	2.22764	0.84	2.22764	0.4663	2.22764	0.5947	2.22764	1.0544	2.22764	1.4427	2.22764	1.1703	2.22764	0.9599	2.22764
559	TRUE	Empty	Activator of basal transcription 1 OS=Homo sapiens OX=9606 GN=ABT1 PE=1 SV=1	ABT1_HUMAN	31 kDa		0.028	0.74	unknown	1.0027	2.51669	0.8803	2.51669	0.8264	2.51669	0.58	2.51669	0.8079	2.51669	1.2369	2.51669	0.995	2.51669	1.186	2.51669	1.8458	2.51669
560	TRUE	Empty	Deleted in lung and esophageal cancer protein 1 OS=Homo sapiens OX=9606 GN=DLEC1 PE=2 SV=2	DLEC1_HUMAN	196 kDa		0.028	1.63	unknown	1.0023	2.23196	0.6009	2.23196	0.2281	2.23196	0.2929	2.23196	0.4123	2.23196	1.2917	2.23196	0.8271	2.23196	1.6382	2.23196	0.8631	2.23196
561	TRUE	Empty	Protein CREG1 OS=Homo sapiens OX=9606 GN=CREG1 PE=1 SV=1	CREG1_HUMAN	24 kDa		0.028	-0.8	unknown	1.0016	2.4899	1.0507	2.52056	1.1364	2.5402	1.0463	2.49509	1.3591	2.59706	0.6015	2.52489	0.7123	2.58464	0.6609	2.61852	0.6387	2.65193
562	TRUE	Empty	Cluster of Carbohydrate sulfotransferase 6 OS=Homo sapiens OX=9606 GN=CHST6 PE=1 SV=1 (CHST6_HUMAN)	CHST6_HUMAN	44 kDa	TRUE	0.028	1.72	unknown	1.0024	2.25962	0.5101	2.25962	0.4975	2.25962	0.3406	2.25962	0.9456	2.25962	1.2158	2.25962	1.7958	2.25962	4.8533	2.25962	1.1857	2.25962
563	TRUE	Empty	Uncharacterized protein OS=Homo sapiens OX=9606 PE=4 SV=2	H0YC42_HUMAN	31 kDa	TRUE	0.028	0.79	unknown	1.0027	2.47891	0.9264	2.47891	1.1317	2.47891	0.8978	2.47891	0.5162	2.47891	1.2772	2.47891	1.5705	2.47891	1.5957	2.47891	1.4095	2.47891
564	TRUE	Empty	Cluster of Intraflagellar transport protein 27 homolog OS=Homo sapiens OX=9606 GN=IFT27 PE=1 SV=1 (IFT27_HUMAN)	IFT27_HUMAN	20 kDa	TRUE	0.028	1.22	unknown	1.0024	2.25962	0.7245	2.25962	0.5188	2.25962	0.5609	2.25962	0.4288	2.25962	1.3123	2.25962	0.9197	2.25962	1.5691	2.25962	1.4221	2.25962
566	TRUE	Empty	ATP-dependent RNA helicase SUPV3L1, mitochondrial OS=Homo sapiens OX=9606 GN=SUPV3L1 PE=1 SV=1	SUV3_HUMAN	88 kDa		0.028	-0.55	unknown	1.0013	2.28747	1.6122	2.31799	1.2203	2.29771	1.2584	2.3105	1.008	2.44574	0.891	2.30528	0.7563	2.29583	0.9371	2.38106	0.8302	2.33199
567	TRUE	Empty	Protein PAT1 homolog 1 OS=Homo sapiens OX=9606 GN=PATL1 PE=1 SV=2	PATL1_HUMAN	87 kDa		0.028	-0.44	unknown	1.0025	2.37499	1.1737	2.37499	1.1214	2.37499	1.35	2.37499	1.5985	2.37499	1.0531	2.37499	0.8675	2.37499	0.9209	2.37499	1.0088	2.37499
568	TRUE	Empty	Fibronectin type 3 and ankyrin repeat domains protein 1 OS=Homo sapiens OX=9606 GN=FANK1 PE=1 SV=1	A6NH44_HUMAN	38 kDa		0.028	1.82	unknown	1.0024	2.23544	0.5756	2.23544	0.3369	2.23544	0.3148	2.23544	0.5312	2.23544	0.9537	2.23544	1.7553	2.23544	2.2057	2.23544	1.3124	2.23544
569	TRUE	Empty	Protein XRP2 OS=Homo sapiens OX=9606 GN=RP2 PE=1 SV=4	XRP2_HUMAN	40 kDa		0.028	-1.02	unknown	1.0024	2.27217	1.3189	2.27217	2.2852	2.27217	2.2698	2.27217	1.6999	2.27217	0.6325	2.27217	0.9409	2.27217	0.9328	2.27217	1.2235	2.27217
570	TRUE	Empty	KN motif and ankyrin repeat domain-containing protein 2 OS=Homo sapiens OX=9606 GN=KANK2 PE=1 SV=1	KANK2_HUMAN	91 kDa		0.028	-1.03	unknown	1.0023	2.23196	0.6713	2.23196	1.4356	2.23196	1.2498	2.23196	1.1171	2.23196	0.5405	2.23196	0.4978	2.23196	0.5771	2.23196	0.5062	2.23196
571	TRUE	Empty	Prominin-1 OS=Homo sapiens OX=9606 GN=PROM1 PE=1 SV=1	PROM1_HUMAN	97 kDa	TRUE	0.028	1.39	unknown	1.0026	2.42603	0.585	2.42603	0.634	2.42603	0.4865	2.42603	0.4467	2.42603	2.3018	2.42603	0.8416	2.42603	1.9166	2.42603	1.0371	2.42603
572	TRUE	Empty	GTPase Era, mitochondrial OS=Homo sapiens OX=9606 GN=ERAL1 PE=1 SV=2	ERAL1_HUMAN	48 kDa		0.028	-0.5	unknown	1.0025	2.37499	1.1986	2.37499	0.9808	2.37499	1.2213	2.37499	1.2731	2.37499	0.7454	2.37499	0.795	2.37499	0.8909	2.37499	0.857	2.37499
573	TRUE	Empty	Uncharacterized protein KIAA1522 OS=Homo sapiens OX=9606 GN=KIAA1522 PE=1 SV=2	K1522_HUMAN	107 kDa	TRUE	0.028	1.16	unknown	1.0025	2.33318	0.5077	2.33318	0.3992	2.33318	0.5375	2.33318	0.3918	2.33318	1.2349	2.33318	0.6614	2.33318	1.2587	2.33318	1.0039	2.33318
574	TRUE	Empty	ATP-binding cassette sub-family A member 3 OS=Homo sapiens OX=9606 GN=ABCA3 PE=1 SV=2	ABCA3_HUMAN	191 kDa		0.028	-0.83	unknown	1.0027	2.53824	1.3335	2.53824	1.1125	2.53824	1.0767	2.53824	1.3428	2.53824	0.9419	2.53824	0.5213	2.53824	0.5465	2.53824	0.8079	2.53824
576	TRUE	Empty	Adenylate kinase 8 OS=Homo sapiens OX=9606 GN=AK8 PE=1 SV=1	KAD8_HUMAN	55 kDa		0.028	0.6	unknown	1.0024	2.28166	0.8101	2.28166	0.6041	2.28166	0.6655	2.28166	0.9796	2.28166	1.1483	2.28166	1.1105	2.28166	1.292	2.28166	1.0389	2.28166
577	TRUE	Empty	Cell cycle control protein 50A OS=Homo sapiens OX=9606 GN=TMEM30A PE=1 SV=1	CC50A_HUMAN	41 kDa		0.028	-0.63	unknown	1.0024	2.25588	1.1534	2.25588	0.968	2.25588	1.1777	2.25588	1.0339	2.25588	0.7487	2.25588	0.4914	2.25588	0.6987	2.25588	0.9042	2.25588
578	TRUE	Empty	Arachidonate 15-lipoxygenase OS=Homo sapiens OX=9606 GN=ALOX15 PE=1 SV=3	LOX15_HUMAN	75 kDa		0.028	1.02	unknown	1.0024	2.24098	0.7795	2.24098	0.4549	2.24098	0.6519	2.24098	0.9602	2.24098	1.1009	2.24098	1.4087	2.24098	2.2923	2.24098	1.118	2.24098
579	TRUE	Empty	Proline-, glutamic acid- and leucine-rich protein 1 OS=Homo sapiens OX=9606 GN=PELP1 PE=1 SV=2	C9JFV4_HUMAN	125 kDa		0.028	-0.87	unknown	1.0027	2.47891	2.3895	2.47891	0.6209	2.47891	0.7071	2.47891	0.5549	2.47891	0.5061	2.47891	0.3494	2.47891	0.398	2.47891	0.5239	2.47891
580	TRUE	Empty	Importin subunit alpha-7 OS=Homo sapiens OX=9606 GN=KPNA6 PE=1 SV=1	IMA7_HUMAN	60 kDa	TRUE	0.028	-0.79	unknown	1.0027	2.47891	1.2095	2.47891	0.8296	2.47891	1.1792	2.47891	0.9509	2.47891	0.647	2.47891	0.5574	2.47891	0.6125	2.47891	0.5766	2.47891
581	TRUE	Empty	CDK5 and ABL1 enzyme substrate 1 OS=Homo sapiens OX=9606 GN=CABLES1 PE=1 SV=2	CABL1_HUMAN	68 kDa	TRUE	0.028	0.45	unknown	1.0026	2.42603	0.8196	2.42603	0.7578	2.42603	0.7873	2.42603	0.8164	2.42603	1.0588	2.42603	1.2496	2.42603	1.178	2.42603	0.8984	2.42603
582	TRUE	Empty	Chloride intracellular channel protein 6 OS=Homo sapiens OX=9606 GN=CLIC6 PE=2 SV=3	CLIC6_HUMAN	73 kDa		0.028	1.46	unknown	1.0023	2.23196	0.6539	2.23196	0.5232	2.23196	0.5444	2.23196	0.5337	2.23196	6.0517	2.23196	0.899	2.23196	1.4295	2.23196	1.3482	2.23196
583	TRUE	Empty	Spindle and centriole-associated protein 1 OS=Homo sapiens OX=9606 GN=SPICE1 PE=1 SV=1	SPICE_HUMAN	96 kDa	TRUE	0.028	0.74	unknown	1.0024	2.24939	0.6833	2.24939	0.7167	2.24939	0.5993	2.24939	0.7538	2.24939	0.8141	2.24939	1.4647	2.24939	1.7445	2.24939	0.8246	2.24939
584	TRUE	Empty	Prefoldin subunit 1 OS=Homo sapiens OX=9606 GN=PFDN1 PE=1 SV=1	E5RGS4_HUMAN	13 kDa	TRUE	0.028	0.98	unknown	1.0027	2.53824	0.5078	2.53824	0.6623	2.53824	0.6331	2.53824	0.3428	2.53824	0.7333	2.53824	0.8087	2.53824	1.1661	2.53824	1.642	2.53824
585	TRUE	Empty	DNA-binding protein Ikaros OS=Homo sapiens OX=9606 GN=IKZF1 PE=1 SV=1	A0A087WU46_HUMAN	38 kDa	TRUE	0.028	0.96	unknown	1.0023	2.22855	0.6949	2.24924	0.7845	2.27449	0.5296	2.24262	0.5947	2.28699	1.847	2.23776	1.1864	2.24741	1.2154	2.21595	0.9796	2.23218
586	TRUE	Empty	WD repeat domain phosphoinositide-interacting protein 2 OS=Homo sapiens OX=9606 GN=WIPI2 PE=1 SV=1	WIPI2_HUMAN	49 kDa		0.028	1.18	unknown	1.0024	2.25588	0.8825	2.25588	0.995	2.25588	0.7122	2.25588	0.988	2.25588	2.1613	2.25588	1.7125	2.25588	1.686	2.25588	2.6128	2.25588
587	TRUE	Empty	EF-hand calcium-binding domain-containing protein 7 OS=Homo sapiens OX=9606 GN=EFCAB7 PE=1 SV=1	EFCB7_HUMAN	72 kDa		0.028	4.21	unknown	1.0013	2.33658	0.2007	2.35371	0.0411	3.00072	0.113	2.35697	Value missing	4.18494	1.5791	2.34829	1.1965	2.35489	2.8371	2.34829	0.6589	2.34586
588	TRUE	Empty	Breast carcinoma-amplified sequence 1 OS=Homo sapiens OX=9606 GN=BCAS1 PE=1 SV=2	BCAS1_HUMAN	62 kDa		0.028	1.92	unknown	1.0026	2.39542	0.4709	2.39542	0.3297	2.39542	0.3433	2.39542	0.4803	2.39542	2.3486	2.39542	1.1962	2.39542	2.2376	2.39542	0.803	2.39542
589	TRUE	Empty	Phosphatidylcholine transfer protein OS=Homo sapiens OX=9606 GN=PCTP PE=1 SV=1	PPCT_HUMAN	25 kDa	TRUE	0.028	0.58	unknown	1.0015	2.58163	0.7174	2.55464	0.5326	2.57012	0.4814	2.55656	0.4693	2.5681	0.8042	2.5779	0.775	2.57143	0.8578	2.56354	0.7946	2.561
590	TRUE	Empty	Integrator complex subunit 2 OS=Homo sapiens OX=9606 GN=INTS2 PE=1 SV=2	INT2_HUMAN	134 kDa		0.028	-0.18	unknown	1.0026	2.42603	1.5756	2.42603	1.4081	2.42603	1.3143	2.42603	1.4179	2.42603	1.2403	2.42603	1.2379	2.42603	1.2989	2.42603	1.2541	2.42603
591	TRUE	Empty	Serpin B10 OS=Homo sapiens OX=9606 GN=SERPINB10 PE=1 SV=1	SPB10_HUMAN	45 kDa		0.028	-1.4	unknown	1.0025	2.31426	0.8413	2.31426	1.3079	2.31426	1.1123	2.31426	6.0217	2.31426	0.5241	2.31426	0.5663	2.31426	0.5993	2.31426	0.4375	2.31426
592	TRUE	Empty	Transformer-2 protein homolog beta OS=Homo sapiens OX=9606 GN=TRA2B PE=1 SV=1	TRA2B_HUMAN	34 kDa	TRUE	0.028	0.68	unknown	1.0025	2.35244	1.0835	2.35244	1.0457	2.35244	0.552	2.35244	0.7661	2.35244	1.4208	2.35244	1.2515	2.35244	1.4935	2.35244	1.2068	2.35244
593	TRUE	Empty	Sperm acrosome-associated protein 9 OS=Homo sapiens OX=9606 GN=SPACA9 PE=1 SV=1	SACA9_HUMAN	25 kDa		0.028	3.9	unknown	1.0026	2.42603	0.2719	2.42603	0.0778	2.42603	0.0803	2.42603	Value missing	2.42603	1.6083	2.42603	0.6673	2.42603	2.2765	2.42603	0.7805	2.42603
594	TRUE	Empty	Interleukin-1 receptor accessory protein OS=Homo sapiens OX=9606 GN=IL1RAP PE=1 SV=2	IL1AP_HUMAN	65 kDa	TRUE	0.028	-0.84	unknown	1.0024	2.25962	1.171	2.25962	1.3021	2.25962	1.8153	2.25962	2.356	2.25962	0.939	2.25962	0.7719	2.25962	0.8561	2.25962	1.0213	2.25962
595	TRUE	Empty	Plakophilin-4 OS=Homo sapiens OX=9606 GN=PKP4 PE=1 SV=2	PKP4_HUMAN	132 kDa	TRUE	0.028	0.95	unknown	1.0023	2.22761	0.7444	2.22761	0.6619	2.22761	0.563	2.22761	0.6698	2.22761	0.8847	2.22761	1.2129	2.22761	3.2583	2.22761	0.9602	2.22761
596	TRUE	Empty	Catenin beta-1 OS=Homo sapiens OX=9606 GN=CTNNB1 PE=1 SV=1	A0A2R8Y7Z0_HUMAN	85 kDa		0.028	1.63	unknown	1.0024	2.27217	0.588	2.27217	0.4216	2.27217	0.2869	2.27217	0.465	2.27217	0.9773	2.27217	1.7886	2.27217	2.4936	2.27217	0.7136	2.27217
597	TRUE	Empty	Dual serine/threonine and tyrosine protein kinase OS=Homo sapiens OX=9606 GN=DSTYK PE=1 SV=2	DUSTY_HUMAN	105 kDa		0.028	-0.49	unknown	1.0023	2.23196	1.3192	2.23196	1.3556	2.23196	1.1308	2.23196	1.3963	2.23196	1.1257	2.23196	0.8214	2.23196	0.9246	2.23196	0.8446	2.23196
598	TRUE	Empty	Advanced glycosylation end product-specific receptor OS=Homo sapiens OX=9606 GN=AGER PE=1 SV=1	A0A0G2JJF5_HUMAN	37 kDa		0.028	-2.16	unknown	1.0025	2.37499	1.3831	2.37499	1.4706	2.37499	0.4066	2.37499	1.8026	2.37499	0.2374	2.37499	0.2503	2.37499	0.3278	2.37499	0.2786	2.37499
599	TRUE	Empty	EF-hand domain-containing family member C2 OS=Homo sapiens OX=9606 GN=EFHC2 PE=1 SV=2	EFHC2_HUMAN	87 kDa	TRUE	0.028	2.35	unknown	1.0025	2.31426	0.7236	2.31426	0.1352	2.31426	0.2382	2.31426	0.4228	2.31426	1.1792	2.31426	1.5797	2.31426	3.2161	2.31426	1.2812	2.31426
600	TRUE	Empty	Peptidyl-prolyl cis-trans isomerase NIMA-interacting 1 OS=Homo sapiens OX=9606 GN=PIN1 PE=1 SV=1	PIN1_HUMAN	18 kDa		0.028	0.94	unknown	1.0031	2.87231	0.607	2.87231	0.7236	2.87231	0.4128	2.87231	0.5577	2.87231	0.9923	2.87231	0.9384	2.87231	1.0583	2.87231	1.3983	2.87231
601	TRUE	Empty	Caspase-10 OS=Homo sapiens OX=9606 GN=CASP10 PE=1 SV=3	CASPA_HUMAN	59 kDa		0.028	0.35	unknown	1.0025	2.35244	0.9414	2.35244	0.6523	2.35244	0.9247	2.35244	0.9962	2.35244	1.0234	2.35244	1.3544	2.35244	1.0136	2.35244	1.075	2.35244
602	TRUE	Empty	39S ribosomal protein L19, mitochondrial OS=Homo sapiens OX=9606 GN=MRPL19 PE=1 SV=2	RM19_HUMAN	34 kDa		0.028	-0.47	unknown	1.0024	2.25962	0.9943	2.25962	0.9484	2.25962	0.8296	2.25962	0.76	2.25962	0.5099	2.25962	0.7202	2.25962	0.7424	2.25962	0.5967	2.25962
603	TRUE	Empty	Something about silencing protein 10 OS=Homo sapiens OX=9606 GN=UTP3 PE=1 SV=1	SAS10_HUMAN	55 kDa		0.028	0.46	unknown	1.0026	2.42603	0.7636	2.42603	0.8347	2.42603	0.7787	2.42603	0.5916	2.42603	0.8618	2.42603	1.3742	2.42603	0.9745	2.42603	0.9201	2.42603
604	TRUE	Empty	RAS guanyl releasing protein 4 variant 9 OS=Homo sapiens OX=9606 GN=RASGRP4 PE=1 SV=1	C0LTP6_HUMAN	69 kDa		0.028	-1.06	unknown	1.0024	2.23544	2.4578	2.23544	1.3221	2.23544	1.068	2.23544	3.3163	2.23544	0.8188	2.23544	0.9665	2.23544	0.8297	2.23544	0.9075	2.23544
605	TRUE	Empty	Lactadherin OS=Homo sapiens OX=9606 GN=MFGE8 PE=1 SV=3	MFGM_HUMAN	43 kDa		0.028	-1.51	unknown	1.0024	2.28166	0.5586	2.28166	1.4758	2.28166	1.8338	2.28166	0.7822	2.28166	0.4236	2.28166	0.5028	2.28166	0.3333	2.28166	0.2559	2.28166
606	TRUE	Empty	PHD finger-like domain-containing protein 5A OS=Homo sapiens OX=9606 GN=PHF5A PE=1 SV=1	PHF5A_HUMAN	12 kDa	TRUE	0.028	1.31	unknown	1.0024	2.28166	0.2905	2.28166	0.4511	2.28166	0.3153	2.28166	0.2127	2.28166	0.6696	2.28166	0.5608	2.28166	1.0637	2.28166	0.8297	2.28166
607	TRUE	Empty	Macrophage colony-stimulating factor 1 receptor OS=Homo sapiens OX=9606 GN=CSF1R PE=1 SV=2	CSF1R_HUMAN	108 kDa	TRUE	0.028	-0.73	unknown	1.0025	2.31426	0.8308	2.31426	1.3314	2.31426	0.9904	2.31426	1.4093	2.31426	0.8224	2.31426	0.5105	2.31426	0.6418	2.31426	0.7557	2.31426
608	TRUE	Empty	Cluster of Fanconi anemia core complex-associated protein 100 OS=Homo sapiens OX=9606 GN=FAAP100 PE=1 SV=3 (FP100_HUMAN)	FP100_HUMAN	93 kDa	TRUE	0.028	-0.32	unknown	1.0024	2.24939	0.9952	2.24939	0.9011	2.24939	1.0474	2.24939	0.9894	2.24939	0.8861	2.24939	0.6641	2.24939	0.9004	2.24939	0.7293	2.24939
609	TRUE	Empty	Eukaryotic translation initiation factor 1A, Y-chromosomal OS=Homo sapiens OX=9606 GN=EIF1AY PE=1 SV=1	A6NJH9_HUMAN	14 kDa		0.028	0.85	unknown	1.0026	2.4449	0.8031	2.4449	0.8903	2.4449	0.6972	2.4449	1.1829	2.4449	1.5675	2.4449	1.5268	2.4449	1.4219	2.4449	1.7839	2.4449
610	TRUE	Empty	Gamma-glutamylcyclotransferase OS=Homo sapiens OX=9606 GN=GGCT PE=1 SV=1	GGCT_HUMAN	21 kDa		0.028	-0.33	unknown	1.0024	2.23544	1.6532	2.23544	1.3893	2.23544	1.5157	2.23544	1.8302	2.23544	1.2711	2.23544	1.1628	2.23544	1.3588	2.23544	1.2619	2.23544
611	TRUE	Empty	Thioredoxin-interacting protein OS=Homo sapiens OX=9606 GN=TXNIP PE=1 SV=1	TXNIP_HUMAN	44 kDa	TRUE	0.028	0.36	unknown	1.0026	2.39542	0.9901	2.39542	0.903	2.39542	1.1894	2.39542	0.8631	2.39542	1.313	2.39542	1.2846	2.39542	1.1931	2.39542	1.2206	2.39542
612	TRUE	Empty	Pyrin and HIN domain-containing protein 1 OS=Homo sapiens OX=9606 GN=PYHIN1 PE=1 SV=1	IFIX_HUMAN	55 kDa	TRUE	0.028	1.69	unknown	1.0025	2.37499	0.5952	2.37499	0.5225	2.37499	0.2161	2.37499	0.9464	2.37499	3.1262	2.37499	1.4792	2.37499	1.7929	2.37499	1.0077	2.37499
613	TRUE	Empty	A-kinase anchor protein 1, mitochondrial OS=Homo sapiens OX=9606 GN=AKAP1 PE=1 SV=1	AKAP1_HUMAN	97 kDa	TRUE	0.028	0.4	unknown	1.0025	2.35244	0.7218	2.35244	0.9336	2.35244	0.7899	2.35244	0.8673	2.35244	0.9569	2.35244	1.2043	2.35244	1.2708	2.35244	0.9483	2.35244
614	TRUE	Empty	Leucine zipper transcription factor-like protein 1 OS=Homo sapiens OX=9606 GN=LZTFL1 PE=1 SV=1	LZTL1_HUMAN	35 kDa		0.028	0.86	unknown	1.0024	2.25962	1.653	2.25962	0.9879	2.25962	1.4965	2.25962	0.6013	2.25962	2.2652	2.25962	1.9908	2.25962	1.8835	2.25962	1.9797	2.25962
615	TRUE	Empty	Guanine nucleotide-binding protein subunit alpha-13 OS=Homo sapiens OX=9606 GN=GNA13 PE=1 SV=2	GNA13_HUMAN	44 kDa	TRUE	0.028	-0.74	unknown	1.0024	2.28166	1.6559	2.28166	2.3637	2.28166	2.0784	2.28166	1.7086	2.28166	1.0269	2.28166	1.4529	2.28166	0.8362	2.28166	1.3986	2.28166
616	TRUE	Empty	Calpain-5 OS=Homo sapiens OX=9606 GN=CAPN5 PE=1 SV=2	CAN5_HUMAN	73 kDa	TRUE	0.028	1.74	unknown	1.0023	2.23196	0.5288	2.23196	0.2212	2.23196	0.3025	2.23196	0.2055	2.23196	0.7177	2.23196	1.1542	2.23196	1.5507	2.23196	0.6543	2.23196
617	TRUE	Empty	Thioredoxin domain-containing protein 6 OS=Homo sapiens OX=9606 GN=NME9 PE=2 SV=1	TXND6_HUMAN	37 kDa		0.028	2.1	unknown	1.0025	2.33318	0.6966	2.33318	0.2626	2.33318	0.294	2.33318	0.4266	2.33318	1.522	2.33318	2.0098	2.33318	2.5532	2.33318	0.9208	2.33318
618	TRUE	Empty	Endoribonuclease LACTB2 OS=Homo sapiens OX=9606 GN=LACTB2 PE=1 SV=2	LACB2_HUMAN	33 kDa		0.028	-0.42	unknown	1.0013	2.3542	0.9269	2.35058	1.2153	2.35237	1.0707	2.37522	1.107	3.26712	0.7226	2.39164	0.863	2.40645	0.7831	2.34125	0.825	2.36366
619	TRUE	Empty	Runt-related transcription factor 3 OS=Homo sapiens OX=9606 GN=RUNX3 PE=1 SV=2	RUNX3_HUMAN	44 kDa	TRUE	0.028	0.95	unknown	1.0024	2.25588	0.4615	2.25588	0.8489	2.25588	0.3732	2.25588	0.8294	2.25588	2.1657	2.25588	1.0539	2.25588	0.8944	2.25588	0.9296	2.25588
620	TRUE	Empty	Adrenocortical dysplasia protein homolog OS=Homo sapiens OX=9606 GN=ACD PE=1 SV=3	ACD_HUMAN	58 kDa		0.028	0.87	unknown	1.0023	2.22761	0.8555	2.22761	0.814	2.22761	0.6273	2.22761	Value missing	2.22761	1.0855	2.22761	1.1563	2.22761	1.1927	2.22761	0.8953	2.22761
621	TRUE	Empty	Immunoglobulin lambda variable 8-61 OS=Homo sapiens OX=9606 GN=IGLV8-61 PE=3 SV=7	LV861_HUMAN	13 kDa		0.028	1.69	unknown	1.0026	2.39542	0.3431	2.39542	0.2287	2.39542	0.736	2.39542	0.3096	2.39542	2.6947	2.39542	0.7671	2.39542	1.2237	2.39542	0.836	2.39542
622	TRUE	Empty	Syncoilin OS=Homo sapiens OX=9606 GN=SYNC PE=1 SV=3	SYNCI_HUMAN	55 kDa	TRUE	0.028	0.94	unknown	1.0023	2.22586	0.5799	2.22586	0.5369	2.22586	0.9629	2.22586	0.8339	2.22586	1.5648	2.22586	1.1717	2.22586	1.7149	2.22586	1.1092	2.22586
623	TRUE	Empty	Chloride intracellular channel protein 3 OS=Homo sapiens OX=9606 GN=CLIC3 PE=1 SV=2	CLIC3_HUMAN	27 kDa		0.028	-1.44	unknown	1.0025	2.33318	4.506	2.33318	0.5772	2.33318	0.6248	2.33318	1.538	2.33318	0.3542	2.33318	0.3922	2.33318	0.5021	2.33318	0.4101	2.33318
624	TRUE	Empty	BSK65-TEST2 OS=Homo sapiens OX=9606 GN=RNF185 PE=1 SV=1	A9X3U0_HUMAN	17 kDa		0.028	0.47	unknown	1.0027	2.47891	1.041	2.47891	0.9369	2.47891	0.8313	2.47891	0.8162	2.47891	1.081	2.47891	1.2627	2.47891	1.4014	2.47891	1.2894	2.47891
625	TRUE	Empty	Phospholipid scramblase (Fragment) OS=Homo sapiens OX=9606 GN=PLSCR3 PE=1 SV=1	I3NI29_HUMAN	19 kDa		0.028	-0.35	unknown	1.0024	2.25962	0.9717	2.25962	1.1752	2.25962	1.0841	2.25962	0.9711	2.25962	0.7912	2.25962	0.8034	2.25962	0.7838	2.25962	0.9075	2.25962
626	TRUE	Empty	Casein kinase I isoform alpha OS=Homo sapiens OX=9606 GN=CSNK1A1 PE=1 SV=2	KC1A_HUMAN	39 kDa	TRUE	0.028	0.79	unknown	1.0024	2.24939	0.8712	2.24939	0.8948	2.24939	0.6831	2.24939	0.7107	2.24939	1.0605	2.24939	1.1774	2.24939	1.4214	2.24939	1.9674	2.24939
627	TRUE	Empty	Uridine-cytidine kinase-like 1 OS=Homo sapiens OX=9606 GN=UCKL1 PE=1 SV=2	UCKL1_HUMAN	61 kDa		0.028	-0.34	unknown	1.0027	2.53824	1.026	2.53824	0.9682	2.53824	0.8941	2.53824	0.9829	2.53824	0.7604	2.53824	0.7982	2.53824	0.7423	2.53824	0.7705	2.53824
628	TRUE	Empty	Calpain-7 OS=Homo sapiens OX=9606 GN=CAPN7 PE=1 SV=1	CAN7_HUMAN	93 kDa		0.028	-0.26	unknown	1.0024	2.29834	0.9318	2.29834	1.0001	2.29834	1.182	2.29834	1.085	2.29834	0.8448	2.29834	0.8518	2.29834	0.8684	2.29834	0.9314	2.29834
629	TRUE	Empty	39S ribosomal protein L15, mitochondrial (Fragment) OS=Homo sapiens OX=9606 GN=MRPL15 PE=1 SV=2	E5RIZ4_HUMAN	27 kDa		0.028	-0.72	unknown	1.0025	2.37499	1.5773	2.37499	1.6113	2.37499	1.5048	2.37499	1.6979	2.37499	0.7636	2.37499	1.3138	2.37499	0.8015	2.37499	1.1094	2.37499
630	TRUE	Empty	Tctex1 domain-containing protein 4 OS=Homo sapiens OX=9606 GN=TCTEX1D4 PE=1 SV=1	TC1D4_HUMAN	23 kDa		0.028	2.25	unknown	1.0024	2.24098	0.7346	2.24098	Value missing	2.24098	0.2994	2.24098	1.0559	2.24098	1.6382	2.24098	2.4895	2.24098	3.9123	2.24098	1.2386	2.24098
631	TRUE	Empty	BCL2/adenovirus E1B 19 kDa protein-interacting protein 2 OS=Homo sapiens OX=9606 GN=BNIP2 PE=1 SV=1	J3KN59_HUMAN	49 kDa	TRUE	0.028	-0.34	unknown	1.0024	2.27217	1.3283	2.27217	1.3353	2.27217	1.7529	2.27217	1.6559	2.27217	1.0465	2.27217	1.1957	2.27217	1.319	2.27217	1.2396	2.27217
632	TRUE	Empty	Protein KTI12 homolog OS=Homo sapiens OX=9606 GN=KTI12 PE=1 SV=1	KTI12_HUMAN	39 kDa		0.028	-0.38	unknown	1.0024	2.25962	1.1392	2.25962	1.2882	2.25962	1.2069	2.25962	1.2713	2.25962	0.9341	2.25962	1.0874	2.25962	0.7557	2.25962	1.0146	2.25962
633	TRUE	Empty	V-type proton ATPase subunit G 1 OS=Homo sapiens OX=9606 GN=ATP6V1G1 PE=1 SV=3	VATG1_HUMAN	14 kDa	TRUE	0.028	0.72	unknown	1.003	2.81762	0.5105	2.81762	0.7294	2.81762	0.6073	2.81762	0.7894	2.81762	0.8052	2.81762	1.0502	2.81762	1.019	2.81762	1.4869	2.81762
634	TRUE	Empty	Cytosolic phospholipase A2 OS=Homo sapiens OX=9606 GN=PLA2G4A PE=1 SV=2	PA24A_HUMAN	85 kDa		0.028	-0.44	unknown	1.0025	2.35244	1.4714	2.35244	1.2841	2.35244	1.0108	2.35244	1.0871	2.35244	0.7849	2.35244	0.9896	2.35244	0.8861	2.35244	0.911	2.35244
635	TRUE	Empty	Epsin-2 OS=Homo sapiens OX=9606 GN=EPN2 PE=1 SV=1	E9PBC1_HUMAN	53 kDa	TRUE	0.028	0.81	unknown	1.0023	2.22855	0.7344	2.22855	0.6966	2.22855	0.8236	2.22855	0.9454	2.22855	1.2695	2.22855	3.0065	2.22855	1.1466	2.22855	1.0102	2.22855
636	TRUE	Empty	Histone-lysine N-methyltransferase SETD7 OS=Homo sapiens OX=9606 GN=SETD7 PE=1 SV=1	SETD7_HUMAN	41 kDa		0.028	0.65	unknown	1.0026	2.4449	0.7506	2.4449	1.2719	2.4449	1.1197	2.4449	0.5936	2.4449	1.3668	2.4449	1.2751	2.4449	1.3202	2.4449	1.6639	2.4449
637	TRUE	Empty	Core-binding factor subunit beta (Fragment) OS=Homo sapiens OX=9606 GN=CBFB PE=1 SV=1	H3BSC0_HUMAN	11 kDa	TRUE	0.028	0.73	unknown	1.0027	2.53824	0.6782	2.53824	1.0277	2.53824	0.9497	2.53824	0.7519	2.53824	1.633	2.53824	1.0926	2.53824	1.6751	2.53824	1.3079	2.53824
638	TRUE	Empty	Myosin regulatory light chain 12A OS=Homo sapiens OX=9606 GN=MYL12A PE=1 SV=1	J3QRS3_HUMAN	20 kDa	TRUE	0.028	2.22	unknown	1.0013	2.28747	0.3742	2.28754	0.3818	2.27718	0.3691	2.28782	0.4663	2.38571	1.2879	2.29168	2.0017	2.31476	2.0048	2.31814	2.2064	2.35211
639	TRUE	Empty	C-reactive protein OS=Homo sapiens OX=9606 GN=CRP PE=1 SV=1	CRP_HUMAN	25 kDa	TRUE	0.028	-2.93	unknown	1.0024	2.27217	1.1097	2.27217	0.7135	2.27217	1.5725	2.27217	3.1817	2.27217	0.27	2.27217	0.1398	2.27217	0.1868	2.27217	0.1507	2.27217
640	TRUE	Empty	Arachidonate 15-lipoxygenase B OS=Homo sapiens OX=9606 GN=ALOX15B PE=1 SV=1	I3L1D5_HUMAN	74 kDa	TRUE	0.028	-1.96	unknown	1.0028	2.61303	0.7639	2.61303	2.4393	2.61303	0.8555	2.61303	1.1975	2.61303	0.3286	2.61303	0.3691	2.61303	0.2483	2.61303	0.2529	2.61303
641	TRUE	Empty	Bcl2-associated agonist of cell death OS=Homo sapiens OX=9606 GN=BAD PE=1 SV=3	BAD_HUMAN	18 kDa		0.028	1.18	unknown	1.0024	2.24939	0.3821	2.24939	0.8084	2.24939	0.6046	2.24939	0.5565	2.24939	1.21	2.24939	1.1576	2.24939	1.7225	2.24939	1.1545	2.24939
642	TRUE	Empty	Signal transducing adapter molecule 2 OS=Homo sapiens OX=9606 GN=STAM2 PE=1 SV=1	STAM2_HUMAN	58 kDa		0.028	0.54	unknown	1.0023	2.22761	0.6247	2.22761	0.8914	2.22761	0.966	2.22761	0.6065	2.22761	1.1701	2.22761	0.9853	2.22761	1.0658	2.22761	1.1657	2.22761
643	TRUE	Empty	UPF0692 protein C19orf54 OS=Homo sapiens OX=9606 GN=C19orf54 PE=1 SV=2	CS054_HUMAN	38 kDa		0.028	-0.65	unknown	1.0025	2.37499	0.9427	2.37499	1.24	2.37499	1.33	2.37499	1.2601	2.37499	0.7837	2.37499	0.7558	2.37499	0.646	2.37499	0.8573	2.37499
644	TRUE	Empty	Twisted gastrulation protein homolog 1 OS=Homo sapiens OX=9606 GN=TWSG1 PE=1 SV=1	J3QS03_HUMAN	20 kDa		0.028	-0.44	unknown	1.0027	2.5059	1.3077	2.55503	1.0453	2.53101	1.0862	2.54543	1.0172	2.51827	0.8108	2.5941	0.8627	2.50993	1.0102	2.56135	0.6482	2.51463
645	TRUE	Empty	Serine/threonine-protein kinase VRK1 OS=Homo sapiens OX=9606 GN=VRK1 PE=1 SV=1	VRK1_HUMAN	45 kDa		0.028	-0.45	unknown	1.0026	2.4449	1.0544	2.4449	1.0049	2.4449	1.0191	2.4449	2.2256	2.4449	0.9462	2.4449	0.8165	2.4449	0.8366	2.4449	0.967	2.4449
646	TRUE	Empty	HCLS1-associated protein X-1 OS=Homo sapiens OX=9606 GN=HAX1 PE=1 SV=1	E9PIQ7_HUMAN	17 kDa		0.028	-0.69	unknown	1.0024	2.29834	1.6632	2.29834	1.3214	2.29834	1.322	2.29834	2.2093	2.29834	0.8014	2.29834	1.031	2.29834	1.0739	2.29834	1.0322	2.29834
647	TRUE	Empty	Glutathione S-transferase P OS=Homo sapiens OX=9606 GN=GSTP1 PE=1 SV=1	A8MX94_HUMAN	19 kDa		0.028	-0.58	unknown	1.0024	2.24939	2.4423	2.24939	1.2971	2.24939	1.4313	2.24939	1.2433	2.24939	0.9053	2.24939	1.1062	2.24939	1.0075	2.24939	1.0681	2.24939
648	TRUE	Empty	Ropporin-1-like protein OS=Homo sapiens OX=9606 GN=ROPN1L PE=1 SV=2	ROP1L_HUMAN	26 kDa		0.028	1.84	unknown	1.0023	2.22599	0.63	2.22599	0.2573	2.22599	0.1794	2.22599	0.7999	2.22599	1.4185	2.22599	1.2181	2.22599	1.7428	2.22599	1.356	2.22599
649	TRUE	Empty	Leucine-rich alpha-2-glycoprotein OS=Homo sapiens OX=9606 GN=LRG1 PE=1 SV=2	A2GL_HUMAN	38 kDa		0.028	-1.18	unknown	1.0027	2.51669	1.0937	2.51669	1.2904	2.51669	1.6871	2.51669	1.8145	2.51669	0.7796	2.51669	0.4378	2.51669	0.7008	2.51669	0.6592	2.51669
650	TRUE	Empty	Guanine nucleotide-binding protein G(q) subunit alpha OS=Homo sapiens OX=9606 GN=GNAQ PE=1 SV=4	GNAQ_HUMAN	42 kDa	TRUE	0.028	-0.86	unknown	1.0023	2.22855	0.9265	2.22855	1.5463	2.22855	1.3001	2.22855	1.0956	2.22855	0.5708	2.22855	0.6626	2.22855	0.7707	2.22855	0.6313	2.22855
651	TRUE	Empty	Dipeptidase 2 OS=Homo sapiens OX=9606 GN=DPEP2 PE=1 SV=3	DPEP2_HUMAN	53 kDa		0.028	0.34	unknown	1.0026	2.39542	0.7732	2.39542	0.735	2.39542	0.8	2.39542	0.9055	2.39542	1.0719	2.39542	1.0994	2.39542	0.9092	2.39542	0.9697	2.39542
652	TRUE	Empty	Complex I assembly factor TMEM126B, mitochondrial OS=Homo sapiens OX=9606 GN=TMEM126B PE=1 SV=2	T126B_HUMAN	26 kDa		0.028	-0.3	unknown	1.0026	2.42603	1.223	2.42603	1.0487	2.42603	1.0462	2.42603	1.2978	2.42603	0.9765	2.42603	0.8822	2.42603	0.9605	2.42603	0.9292	2.42603
653	TRUE	Empty	Intraflagellar transport protein 52 homolog OS=Homo sapiens OX=9606 GN=IFT52 PE=1 SV=3	IFT52_HUMAN	50 kDa	TRUE	0.028	1.58	unknown	1.0025	2.31426	0.8249	2.31426	0.4799	2.31426	0.3573	2.31426	0.725	2.31426	1.2557	2.31426	1.8851	2.31426	3.4445	2.31426	1.1116	2.31426
654	TRUE	Empty	Glutamate-rich protein 5 OS=Homo sapiens OX=9606 GN=ERICH5 PE=2 SV=1	ERIC5_HUMAN	40 kDa		0.028	1.8	unknown	1.0024	2.25962	0.4707	2.25962	0.4329	2.25962	0.3222	2.25962	0.9659	2.25962	0.9939	2.25962	2.0837	2.25962	2.8675	2.25962	1.4316	2.25962
655	TRUE	Empty	Alpha-1-acid glycoprotein 1 OS=Homo sapiens OX=9606 GN=ORM1 PE=1 SV=1	A1AG1_HUMAN	24 kDa		0.028	-1.1	unknown	1.0029	2.71835	1.1613	2.71835	1.9259	2.71835	1.1139	2.71835	1.2708	2.71835	0.817	2.71835	0.4233	2.71835	0.7984	2.71835	0.5221	2.71835
656	TRUE	Empty	Spermatogenesis associated 6-like protein OS=Homo sapiens OX=9606 GN=SPATA6L PE=2 SV=2	SPA6L_HUMAN	45 kDa		0.028	2.2	unknown	1.0026	2.4449	0.4624	2.4449	0.1812	2.4449	0.2501	2.4449	0.3831	2.4449	0.9516	2.4449	1.8147	2.4449	3.2063	2.4449	0.7315	2.4449
657	TRUE	Empty	Zinc finger MYND domain-containing protein 10 OS=Homo sapiens OX=9606 GN=ZMYND10 PE=1 SV=2	ZMY10_HUMAN	50 kDa		0.028	1.96	unknown	1.0024	2.24939	0.4865	2.24939	0.1868	2.24939	0.2541	2.24939	0.3863	2.24939	1.4377	2.24939	0.7524	2.24939	2.7758	2.24939	0.7923	2.24939
658	TRUE	Empty	Receptor expression-enhancing protein (Fragment) OS=Homo sapiens OX=9606 GN=REEP6 PE=1 SV=2	A8MWX0_HUMAN	17 kDa		0.028	0.94	unknown	1.0026	2.4449	0.8219	2.4449	0.4685	2.4449	0.6318	2.4449	0.8699	2.4449	1.1665	2.4449	1.2026	2.4449	1.8706	2.4449	1.1141	2.4449
659	TRUE	Empty	Arginine and glutamate-rich protein 1 OS=Homo sapiens OX=9606 GN=ARGLU1 PE=1 SV=1	ARGL1_HUMAN	33 kDa	TRUE	0.028	-0.79	unknown	1.0023	2.22761	0.8255	2.22761	1.1692	2.22761	0.8558	2.22761	0.8658	2.22761	0.4764	2.22761	0.6232	2.22761	0.5365	2.22761	0.5162	2.22761
661	TRUE	Empty	COMM domain-containing protein 8 OS=Homo sapiens OX=9606 GN=COMMD8 PE=1 SV=1	COMD8_HUMAN	21 kDa		0.028	0.6	unknown	1.0029	2.71835	0.8093	2.71835	0.7756	2.71835	0.8924	2.71835	0.5634	2.71835	1.0306	2.71835	0.9493	2.71835	1.1402	2.71835	1.4868	2.71835
662	TRUE	Empty	Claudin-18 OS=Homo sapiens OX=9606 GN=CLDN18 PE=2 SV=1	CLD18_HUMAN	28 kDa		0.028	-1.26	unknown	1.0024	2.25588	2.6952	2.25588	1.0022	2.25588	0.9501	2.25588	0.8798	2.25588	0.3809	2.25588	0.4485	2.25588	0.4224	2.25588	0.8318	2.25588
663	TRUE	Empty	Spermidine synthase (Fragment) OS=Homo sapiens OX=9606 GN=SRM PE=1 SV=1	K7EL89_HUMAN	9 kDa		0.028	-0.89	unknown	1.0025	2.33318	0.8485	2.33318	1.4504	2.33318	0.8821	2.33318	1.6395	2.33318	0.6082	2.33318	0.6326	2.33318	0.5693	2.33318	0.6741	2.33318
664	TRUE	Empty	3-ketodihydrosphingosine reductase OS=Homo sapiens OX=9606 GN=KDSR PE=1 SV=2	K7ERC8_HUMAN	33 kDa		0.028	0.92	unknown	1.0025	2.35244	1.1802	2.35244	0.8754	2.35244	0.773	2.35244	0.314	2.35244	1.2322	2.35244	1.3274	2.35244	1.7706	2.35244	1.3201	2.35244
665	TRUE	Empty	Lymphocyte antigen 96 OS=Homo sapiens OX=9606 GN=LY96 PE=1 SV=2	LY96_HUMAN	19 kDa		0.028	-0.91	unknown	1.0024	2.25962	0.773	2.25962	1.2974	2.25962	1.083	2.25962	3.1738	2.25962	0.6774	2.25962	0.7529	2.25962	0.6788	2.25962	0.6557	2.25962
666	TRUE	Empty	[Pyruvate dehydrogenase (acetyl-transferring)] kinase isozyme 4, mitochondrial OS=Homo sapiens OX=9606 GN=PDK4 PE=1 SV=1	PDK4_HUMAN	46 kDa		0.028	-0.94	unknown	1.0024	2.24098	0.6996	2.24098	1.4759	2.24098	1.3761	2.24098	0.8843	2.24098	0.463	2.24098	0.5634	2.24098	0.625	2.24098	0.5803	2.24098
667	TRUE	Empty	Spermatogenesis-associated protein 2-like protein OS=Homo sapiens OX=9606 GN=SPATA2L PE=2 SV=1	SPA2L_HUMAN	46 kDa		0.028	0.78	unknown	1.0024	2.24098	0.6374	2.24098	0.4689	2.24098	0.5214	2.24098	0.5724	2.24098	1.0754	2.24098	0.9556	2.24098	0.8307	2.24098	0.9125	2.24098
668	TRUE	Empty	Protein FAM104A OS=Homo sapiens OX=9606 GN=FAM104A PE=1 SV=2	F104A_HUMAN	19 kDa	TRUE	0.028	0.63	unknown	1.0024	2.27217	0.8723	2.27217	0.8937	2.27217	1.0278	2.27217	1.1528	2.27217	2.1302	2.27217	1.2564	2.27217	1.2623	2.27217	1.5707	2.27217
669	TRUE	Empty	DnaJ homolog subfamily B member 11 OS=Homo sapiens OX=9606 GN=DNAJB11 PE=1 SV=1	DJB11_HUMAN	41 kDa		0.029	-0.38	unknown	1.0014	2.30057	0.998	2.35857	1.5796	2.79169	1.1278	2.4794	1.6992	8.81267	0.8603	2.49973	1.2383	4.39821	0.9625	3.02546	0.8349	2.67895
670	TRUE	Empty	PHD finger protein 3 OS=Homo sapiens OX=9606 GN=PHF3 PE=1 SV=3	PHF3_HUMAN	229 kDa	TRUE	0.029	0.53	unknown	1.0013	2.3144	0.7029	2.32713	0.91	2.33032	0.4982	2.35588	0.4117	3.09897	1.2336	2.358	0.5861	2.39847	0.9679	2.36266	0.9031	2.36748
671	TRUE	Empty	Coatomer subunit gamma-2 OS=Homo sapiens OX=9606 GN=COPG2 PE=1 SV=1	COPG2_HUMAN	98 kDa	TRUE	0.029	-0.45	unknown	1.0024	2.24098	1.4011	2.32878	0.8872	2.27408	1.0343	2.30187	1.1402	2.59022	1.1091	2.33229	0.8655	2.44984	0.6105	2.24134	0.6796	2.42184
672	TRUE	Empty	Phosphoinositide 3-kinase adapter protein 1 OS=Homo sapiens OX=9606 GN=PIK3AP1 PE=1 SV=2	BCAP_HUMAN	90 kDa	TRUE	0.029	0.42	unknown	1.0013	2.31815	0.7406	2.38051	0.8068	2.34858	0.6658	2.4024	1.0791	2.77615	1.0767	2.38768	0.9741	2.35996	1.0236	2.32706	1.2514	2.34162
673	TRUE	Empty	Complement receptor type 1 OS=Homo sapiens OX=9606 GN=CR1 PE=1 SV=3	CR1_HUMAN	224 kDa		0.029	-0.43	unknown	1.0024	2.22442	0.9111	2.27158	0.9022	2.24539	1.0116	2.2566	3.3349	2.55008	0.8555	2.27712	0.9712	2.26642	0.7235	2.29025	0.8632	2.29337
674	TRUE	Empty	TBC1 domain family member 10A OS=Homo sapiens OX=9606 GN=TBC1D10A PE=1 SV=1	TB10A_HUMAN	57 kDa		0.029	0.23	unknown	1.0012	2.26936	0.8575	2.30602	0.8724	2.30591	0.8194	2.30293	1.2815	2.37349	1.1028	2.29184	1.1975	2.34953	0.9868	2.29127	1.1209	2.3351
675	TRUE	Empty	Cluster of 4F2 cell-surface antigen heavy chain OS=Homo sapiens OX=9606 GN=SLC3A2 PE=1 SV=3 (4F2_HUMAN)	4F2_HUMAN	68 kDa	TRUE	0.029	-0.4	unknown	1.0013	2.3172	1.182	2.32668	1.601	2.36457	1.49	2.35842	1.7167	2.30473	1.1518	2.32619	1.5077	2.31665	0.9098	2.33527	1.0588	2.31593
676	TRUE	Empty	Immunoglobulin J chain OS=Homo sapiens OX=9606 GN=JCHAIN PE=1 SV=4	IGJ_HUMAN	18 kDa		0.029	0.61	unknown	1.0024	2.27217	0.5328	2.29591	0.7864	2.26976	0.6748	2.28201	0.7637	2.35607	1.4568	2.26417	0.8448	2.27433	1.4522	2.26137	0.6572	2.28263
677	TRUE	Empty	Fibronectin OS=Homo sapiens OX=9606 GN=FN1 PE=1 SV=4	FINC_HUMAN	263 kDa		0.03	0.32	unknown	1.0019	2.346	0.843	2.64819	0.6145	2.62305	0.9584	2.49094	1.3639	3.54567	0.9895	2.46212	0.6739	3.09721	1.3373	2.59839	1.816	2.62355
678	TRUE	Empty	Cluster of FYVE, RhoGEF and PH domain-containing protein 2 OS=Homo sapiens OX=9606 GN=FGD2 PE=1 SV=1 (FGD2_HUMAN)	FGD2_HUMAN	75 kDa	TRUE	0.03	-0.32	unknown	1.0013	2.3066	1.1324	2.36212	1.0327	2.3897	1.2533	2.41773	1.3652	2.74853	0.8232	2.33631	0.9894	2.62109	0.9346	2.38727	1.1483	2.78934
679	TRUE	Empty	E3 ubiquitin-protein ligase TRIM4 OS=Homo sapiens OX=9606 GN=TRIM4 PE=1 SV=2	TRIM4_HUMAN	57 kDa		0.03	-0.32	unknown	1.0014	2.41011	1.2562	2.42453	0.9989	2.43708	0.9721	2.4497	0.9303	2.43983	0.7119	2.43613	0.8979	2.42366	0.8082	2.45131	0.9234	2.52878
680	TRUE	Empty	39S ribosomal protein L37, mitochondrial OS=Homo sapiens OX=9606 GN=MRPL37 PE=1 SV=1	S4R369_HUMAN	55 kDa		0.03	-0.53	unknown	1.0012	2.27756	1.2929	2.31135	1.1779	2.29271	1.0613	2.30771	0.6091	2.33566	0.6172	2.30254	0.6898	2.29868	0.7461	2.33947	0.7849	2.2756
681	TRUE	Empty	PH-interacting protein OS=Homo sapiens OX=9606 GN=PHIP PE=1 SV=2	PHIP_HUMAN	207 kDa	TRUE	0.031	0.5	unknown	1.0014	2.36792	1.0856	2.48721	0.5969	2.62811	0.7083	2.50279	0.6162	9.76181	1.0607	2.43677	1.0716	3.10967	1.3147	2.89801	0.7977	2.37297
682	TRUE	Empty	Cluster of Alpha-adducin OS=Homo sapiens OX=9606 GN=ADD1 PE=1 SV=2 (ADDA_HUMAN)	ADDA_HUMAN	81 kDa	TRUE	0.031	0.56	unknown	1.0012	2.23657	0.6555	2.23826	0.6087	2.27559	0.6237	2.26278	0.7815	2.37555	0.6982	2.25608	0.7053	2.27438	0.8754	2.42864	3.4664	2.28386
683	TRUE	Empty	Ribosomal protein S6 kinase OS=Homo sapiens OX=9606 GN=RPS6KA1 PE=1 SV=1	E9PGT3_HUMAN	81 kDa	TRUE	0.031	-0.27	unknown	1.0013	2.29818	1.0714	2.29015	1.1317	2.29818	1.3853	2.38969	1.2756	2.3474	0.9408	2.32164	1.0139	2.32961	0.9474	2.37104	1.0992	2.36038
684	TRUE	Empty	High mobility group protein B3 (Fragment) OS=Homo sapiens OX=9606 GN=HMGB3 PE=1 SV=1	E7EQU1_HUMAN	22 kDa	TRUE	0.031	0.91	unknown	1.0012	2.25589	0.5832	2.51103	1.0363	2.42056	0.6927	2.36776	0.7352	4.59432	1.6573	2.26669	0.7335	3.44254	1.5035	2.46411	1.581	2.25893
685	TRUE	Empty	Fumarylacetoacetate hydrolase domain-containing protein 2A OS=Homo sapiens OX=9606 GN=FAHD2A PE=1 SV=1	FAH2A_HUMAN	35 kDa		0.031	-0.41	unknown	1.0013	2.30868	1.0078	2.76042	0.8768	2.48537	1.0819	2.33619	2.615	2.86068	0.8079	2.49491	0.9044	2.71871	0.7665	2.73279	0.8184	2.89931
686	TRUE	Empty	AT-hook-containing transcription factor OS=Homo sapiens OX=9606 GN=AKNA PE=1 SV=2	AKNA_HUMAN	155 kDa		0.032	0.76	unknown	1.0014	2.45329	0.5295	2.73668	1.0231	2.49327	0.5519	2.70835	0.5565	2.45156	1.0813	2.46106	0.9346	2.72014	1.6771	2.59917	0.8491	2.4805
687	TRUE	Empty	Cluster of 60S ribosomal protein L13 OS=Homo sapiens OX=9606 GN=RPL13 PE=1 SV=4 (RL13_HUMAN)	RL13_HUMAN	24 kDa	TRUE	0.032	0.56	unknown	1.0013	2.39963	0.868	2.46824	0.6668	2.42302	0.7197	2.41055	0.4742	2.93621	0.985	2.43302	0.5454	2.77452	1.1047	2.44202	1.5351	2.40494
688	TRUE	Empty	GMP synthase [glutamine-hydrolyzing] OS=Homo sapiens OX=9606 GN=GMPS PE=1 SV=1	GUAA_HUMAN	77 kDa		0.032	-0.46	unknown	1.0012	2.27216	1.2048	2.2847	1.0331	2.30324	1.1875	2.28211	1.4982	2.2925	1.0277	2.28969	0.7692	2.30668	0.7045	2.2912	1.1457	2.43599
689	TRUE	Empty	NudC domain-containing protein 2 OS=Homo sapiens OX=9606 GN=NUDCD2 PE=1 SV=1	NUDC2_HUMAN	18 kDa		0.032	0.7	unknown	1.0012	2.24333	0.572	2.28422	0.8862	2.34606	0.5311	2.29613	0.3462	2.45098	0.6473	2.576	1.0192	2.26339	0.8322	2.29001	1.1246	2.25831
690	TRUE	Empty	Telomerase protein component 1 OS=Homo sapiens OX=9606 GN=TEP1 PE=1 SV=1	G3V5X7_HUMAN	278 kDa	TRUE	0.033	-0.24	unknown	1.0012	2.27756	1.1505	2.29688	1.3706	2.38102	1.0978	2.35043	1.4387	2.49041	0.8992	2.29633	1.0551	2.32159	1.2229	2.41587	1.0378	2.3265
691	TRUE	Empty	Eukaryotic translation initiation factor 5B OS=Homo sapiens OX=9606 GN=EIF5B PE=1 SV=1	A0A087WUT6_HUMAN	139 kDa	TRUE	0.033	-0.26	unknown	1.0013	2.3172	1.3582	2.44533	1.2704	2.31276	1.2403	2.39516	1.3361	2.44501	1.0658	2.30369	1.2064	2.35093	1.1305	2.35003	0.9474	2.29822
692	TRUE	Empty	Zinc finger protein 609 OS=Homo sapiens OX=9606 GN=ZNF609 PE=1 SV=2	ZN609_HUMAN	151 kDa	TRUE	0.033	0.54	unknown	1.0013	2.40632	0.7689	2.41514	1.0923	2.4305	0.7668	2.42255	0.806	2.41775	1.5207	2.41566	1.0828	2.49173	1.6818	2.42912	0.7953	2.49307
693	TRUE	Empty	Cluster of 14-3-3 protein epsilon OS=Homo sapiens OX=9606 GN=YWHAE PE=1 SV=1 (1433E_HUMAN)	1433E_HUMAN	29 kDa	TRUE	0.033	-0.3	unknown	1.0014	2.35646	1.6956	2.37979	1.4384	2.35766	1.6653	2.51837	1.4776	2.92863	1.19	2.36427	1.3527	2.36857	1.1738	2.36657	1.4221	2.36646
694	TRUE	Empty	NAD(P)H dehydrogenase [quinone] 1 OS=Homo sapiens OX=9606 GN=NQO1 PE=1 SV=1	B4DLR8_HUMAN	23 kDa		0.033	1.04	unknown	1.0015	2.48601	0.3939	2.51322	1.4729	2.52802	0.3521	2.69557	0.3927	2.77332	0.9589	2.50405	1.2612	2.52667	1.3476	2.51276	0.7252	2.55435
695	TRUE	Empty	Wiskott-Aldrich syndrome protein OS=Homo sapiens OX=9606 GN=WAS PE=1 SV=4	WASP_HUMAN	53 kDa	TRUE	0.034	0.18	unknown	1.0013	2.35843	1.0017	2.44029	1.1501	2.3935	1.095	2.44094	1.1821	2.42751	1.318	2.37498	1.4306	2.39144	1.0993	2.33415	1.1703	2.37801
696	TRUE	Empty	Lysozyme C OS=Homo sapiens OX=9606 GN=LYZ PE=1 SV=1	LYSC_HUMAN	17 kDa		0.034	-0.32	unknown	1.0014	2.38549	0.7095	2.5528	0.5694	2.44702	0.7859	2.48734	1.6989	2.47529	0.6546	2.87267	0.7272	2.81593	0.567	2.55043	0.7241	2.48699
697	TRUE	Empty	Flap endonuclease 1 OS=Homo sapiens OX=9606 GN=FEN1 PE=1 SV=1	FEN1_HUMAN	43 kDa		0.034	-0.42	unknown	1.0025	2.35244	1.1972	2.40663	1.2419	2.37299	1.3033	2.35517	1.0519	2.58828	1.2003	2.46764	0.699	2.39254	0.7108	2.3839	1.0962	2.34805
698	TRUE	Empty	UTP--glucose-1-phosphate uridylyltransferase OS=Homo sapiens OX=9606 GN=UGP2 PE=1 SV=5	UGPA_HUMAN	57 kDa	TRUE	0.035	-0.29	unknown	1.0013	2.31815	1.4219	2.41898	0.9352	2.35691	1.1251	2.39599	1.0448	2.83235	0.8256	2.3564	0.9712	2.66167	0.7839	2.33616	1.13	2.3646
699	TRUE	Empty	Cluster of Coiled-coil domain-containing protein 57 OS=Homo sapiens OX=9606 GN=CCDC57 PE=1 SV=2 (CCD57_HUMAN)	CCD57_HUMAN	103 kDa	TRUE	0.035	0.79	unknown	1.0012	2.24608	0.8135	2.76006	0.5537	3.17787	0.5744	3.9791	1.2091	2.78344	1.3199	2.2519	1.4046	2.28972	1.5641	2.26919	1.1882	2.40108
700	TRUE	Empty	Transmembrane protein 43 OS=Homo sapiens OX=9606 GN=TMEM43 PE=1 SV=1	TMM43_HUMAN	45 kDa	TRUE	0.035	-0.3	unknown	1.0014	2.29764	1.2117	2.30882	1.0584	2.31609	0.8309	2.3173	0.8479	2.58731	0.8405	2.33089	0.7348	2.42634	0.7606	2.32674	0.8512	2.3107
701	TRUE	Empty	Cluster of Apoptotic chromatin condensation inducer in the nucleus OS=Homo sapiens OX=9606 GN=ACIN1 PE=1 SV=2 (ACINU_HUMAN)	ACINU_HUMAN	152 kDa	TRUE	0.036	0.28	unknown	1.0014	2.37328	0.6303	2.37732	1.0773	2.42643	0.8285	2.41903	0.5165	2.41747	1.1799	2.38942	0.8046	2.39906	0.9064	2.38202	0.7692	2.44321
702	TRUE	Empty	Pre-mRNA-processing factor 6 OS=Homo sapiens OX=9606 GN=PRPF6 PE=1 SV=1	PRP6_HUMAN	107 kDa		0.036	-0.26	unknown	1.0016	2.45446	1.1154	2.51746	1.1186	2.50285	0.9759	2.5091	0.8191	3.27019	0.8234	2.49193	0.9566	2.5819	1.0671	2.46515	0.6333	2.53863
703	TRUE	Empty	DNA-binding protein RFX5 (Fragment) OS=Homo sapiens OX=9606 GN=RFX5 PE=1 SV=1	F8W689_HUMAN	63 kDa	TRUE	0.036	0.48	unknown	1.0013	2.33658	1.1092	2.47953	0.7705	2.49793	0.7565	2.41527	0.8849	2.65466	1.4229	2.42564	0.8943	2.42468	1.3283	2.42667	1.3538	2.72533
704	TRUE	Empty	V-type proton ATPase subunit E 1 OS=Homo sapiens OX=9606 GN=ATP6V1E1 PE=1 SV=1	VATE1_HUMAN	26 kDa	TRUE	0.037	-0.25	unknown	1.0016	2.49761	0.9431	2.53034	1.5416	2.51267	1.0826	2.54744	0.9354	2.58869	0.9085	2.52805	0.9092	2.52238	0.7935	2.51437	1.1016	2.55799
705	TRUE	Empty	Nesprin-3 OS=Homo sapiens OX=9606 GN=SYNE3 PE=1 SV=2	SYNE3_HUMAN	112 kDa	TRUE	0.037	-0.39	unknown	1.0013	2.31758	0.8994	2.3818	1.3882	2.34933	1.1293	2.32222	1.6621	2.35622	1.2602	2.29901	0.9316	2.43051	0.9289	2.32616	0.7312	2.45414
706	TRUE	Empty	Glycolipid transfer protein OS=Homo sapiens OX=9606 GN=GLTP PE=1 SV=3	GLTP_HUMAN	24 kDa		0.037	0.32	unknown	1.0014	2.42314	1.0986	2.44435	0.5315	2.48203	0.5829	2.45873	0.7772	2.43759	0.7298	2.46925	0.9862	2.42591	0.9276	2.45378	0.9816	2.48606
707	TRUE	Empty	DAZ-associated protein 1 OS=Homo sapiens OX=9606 GN=DAZAP1 PE=1 SV=1	DAZP1_HUMAN	43 kDa		0.037	0.46	unknown	1.0024	2.23076	0.7037	2.23948	1.0216	2.23446	0.7623	2.23284	0.349	2.24949	1.1192	2.28746	0.8631	2.24652	0.9196	2.24712	0.8489	2.2415
708	TRUE	Empty	Prolyl 4-hydroxylase subunit alpha-1 OS=Homo sapiens OX=9606 GN=P4HA1 PE=1 SV=2	P4HA1_HUMAN	61 kDa	TRUE	0.038	-0.42	unknown	1.0015	2.38065	1.1603	2.51827	1.0333	2.59545	1.008	2.4615	1.4548	3.29958	0.798	2.46393	1.3908	2.89259	0.663	2.43331	0.7384	2.52433
709	TRUE	Empty	DNA-directed RNA polymerase subunit beta OS=Homo sapiens OX=9606 GN=POLR2B PE=1 SV=1	A0A1W2PPT5_HUMAN	125 kDa		0.038	-0.36	unknown	1.0013	2.28984	1.1881	2.32662	1.146	2.52199	1.4076	2.29421	0.8593	2.88844	1.0278	2.30582	0.8623	2.84903	0.9686	2.38195	0.7345	2.54052
710	TRUE	Empty	Putative GTP-binding protein 6 OS=Homo sapiens OX=9606 GN=GTPBP6 PE=2 SV=4	GTPB6_HUMAN	57 kDa		0.038	-0.36	unknown	1.0013	2.30868	1.4421	2.33047	1.0365	2.31448	1.1542	2.29842	1.3089	2.4406	0.6807	2.32905	1.5043	2.32289	0.8299	2.30875	0.9862	2.31177
711	TRUE	Empty	Cluster of Uncharacterized protein (Fragment) OS=Homo sapiens OX=9606 PE=1 SV=1 (H0YHG0_HUMAN)	H0YHG0_HUMAN	59 kDa	TRUE	0.039	0.37	unknown	1.0014	2.3772	0.8184	2.41581	1.4751	2.40514	0.5769	2.46099	0.4832	2.81973	1.4995	2.42734	0.5842	2.41767	0.972	2.4126	1.1612	2.48795
712	TRUE	Empty	Threonine--tRNA ligase, cytoplasmic OS=Homo sapiens OX=9606 GN=TARS PE=1 SV=3	SYTC_HUMAN	83 kDa	TRUE	0.039	-0.25	unknown	1.0014	2.33623	1.0089	2.35325	1.2359	2.35074	1.0778	2.3525	0.8767	2.80586	0.952	2.32981	0.9213	2.52447	0.7764	2.35796	0.8766	2.49784
713	TRUE	Empty	High mobility group nucleosome-binding domain-containing protein 4 OS=Homo sapiens OX=9606 GN=HMGN4 PE=1 SV=3	HMGN4_HUMAN	10 kDa	TRUE	0.039	0.52	unknown	1.0013	2.35843	0.946	2.36583	0.6065	2.37617	0.4652	2.37453	0.6027	2.42486	0.9188	2.35924	0.4259	2.50006	0.9788	2.40389	1.5782	2.3614
714	TRUE	Empty	Apoptosis-associated speck-like protein containing a CARD OS=Homo sapiens OX=9606 GN=PYCARD PE=1 SV=2	ASC_HUMAN	22 kDa	TRUE	0.039	0.37	unknown	1.0024	2.25589	1.1278	2.27681	0.9928	2.26034	1.232	2.25496	0.7763	3.02801	1.1675	2.2813	1.1966	2.34871	1.2702	2.25525	1.9165	2.27491
715	TRUE	Empty	Receptor-interacting serine/threonine-protein kinase 2 OS=Homo sapiens OX=9606 GN=RIPK2 PE=1 SV=2	RIPK2_HUMAN	61 kDa		0.039	0.49	unknown	1.0024	2.23076	1.1712	2.26015	0.6506	2.26308	0.643	2.25004	0.6638	2.47419	1.0745	2.2629	1.222	2.24245	0.996	2.24692	0.9425	2.2532
716	TRUE	Empty	Peptidyl-prolyl cis-trans isomerase H OS=Homo sapiens OX=9606 GN=PPIH PE=1 SV=1	PPIH_HUMAN	19 kDa	TRUE	0.039	-0.53	unknown	1.0014	2.40731	1.1217	2.41021	0.9917	2.45854	1.1588	2.40395	1.568	3.30262	0.9588	2.44526	0.8326	2.47482	0.7067	2.40907	0.6919	2.91274
717	TRUE	Empty	Fatty acid synthase OS=Homo sapiens OX=9606 GN=FASN PE=1 SV=1	A0A0U1RQF0_HUMAN	273 kDa	TRUE	0.04	-0.13	unknown	1.0013	2.28974	0.8801	2.51678	1.0152	2.34561	0.9888	2.41517	1.2326	2.92797	0.8184	2.39874	0.9093	2.38805	0.8398	2.52482	1.1054	2.38787
718	TRUE	Empty	Charged multivesicular body protein 2b OS=Homo sapiens OX=9606 GN=CHMP2B PE=1 SV=1	C9J0A7_HUMAN	21 kDa	TRUE	0.04	0.48	unknown	1.0013	2.36986	0.9996	2.51848	1.6536	2.42962	0.6607	2.57646	0.8221	2.55861	1.3738	2.39088	1.1489	2.49777	1.4263	2.48094	1.4974	2.51973
719	TRUE	Empty	Cytoskeleton-associated protein 4 OS=Homo sapiens OX=9606 GN=CKAP4 PE=1 SV=2	CKAP4_HUMAN	66 kDa		0.04	-0.37	unknown	1.0014	2.32669	0.9199	2.52052	1.136	2.57343	1.0286	2.50744	2.8003	3.49875	0.8741	2.55286	1.3085	2.76041	0.8773	2.46269	0.837	2.42857
720	TRUE	Empty	Serine palmitoyltransferase 1 OS=Homo sapiens OX=9606 GN=SPTLC1 PE=1 SV=1	SPTC1_HUMAN	53 kDa	TRUE	0.04	-0.24	unknown	1.0014	2.37964	1.0635	2.62199	0.8297	2.5122	0.8384	2.53252	0.8233	2.96813	0.7873	2.64826	0.6867	2.66442	0.7074	2.63295	0.8831	2.7618
721	TRUE	Empty	Gamma-glutamyl hydrolase OS=Homo sapiens OX=9606 GN=GGH PE=1 SV=2	GGH_HUMAN	36 kDa		0.04	-0.37	unknown	1.0015	2.30963	1.2337	2.35042	1.4675	2.3734	1.4311	2.3412	0.9512	2.49564	0.8341	2.33734	0.7299	2.38372	1.1138	2.34874	1.3893	2.3694
722	TRUE	Empty	14 kDa phosphohistidine phosphatase OS=Homo sapiens OX=9606 GN=PHPT1 PE=1 SV=1	PHP14_HUMAN	14 kDa		0.04	0.46	unknown	1.0017	2.49574	0.443	2.48431	0.6292	2.50358	0.4939	2.50175	0.3062	2.85791	0.5006	2.47244	0.3851	2.54933	0.7198	2.50193	1.1987	2.49587
723	TRUE	Empty	Far upstream element-binding protein 1 OS=Homo sapiens OX=9606 GN=FUBP1 PE=1 SV=1	E9PEB5_HUMAN	69 kDa	TRUE	0.041	-0.22	unknown	1.0019	2.39822	0.6921	2.44773	1.5927	2.50294	1.0464	2.47233	1.0141	2.9796	1.204	2.45326	0.9087	2.66948	0.8399	2.48573	0.7132	2.49985
724	TRUE	Empty	Sterol 26-hydroxylase, mitochondrial OS=Homo sapiens OX=9606 GN=CYP27A1 PE=1 SV=1	CP27A_HUMAN	60 kDa	TRUE	0.041	-0.22	unknown	1.0015	2.36128	1.7584	2.48375	0.8234	2.41516	1.0713	2.45619	0.9051	2.87707	0.797	2.48593	1.121	2.4741	0.7666	2.44365	1.1375	2.48319
725	TRUE	Empty	Nck-associated protein 1-like OS=Homo sapiens OX=9606 GN=NCKAP1L PE=1 SV=3	NCKPL_HUMAN	128 kDa	TRUE	0.041	-0.2	unknown	1.0015	2.37724	1.0924	2.54257	0.9649	2.60214	0.9403	2.66944	1.3033	3.47695	1.0089	2.44959	0.8816	2.9957	0.78	2.47812	1.0049	2.50886
726	TRUE	Empty	N-acetyl-D-glucosamine kinase OS=Homo sapiens OX=9606 GN=NAGK PE=1 SV=2	H7C3G9_HUMAN	37 kDa		0.041	-0.41	unknown	1.0022	2.41839	1.4509	2.99072	1.2163	2.46811	1.2465	2.73812	1.9891	4.38001	0.8837	2.52908	1.2759	2.69889	0.8509	2.57301	1.4157	2.55726
727	TRUE	Empty	Sarcoplasmic/endoplasmic reticulum calcium ATPase 2 OS=Homo sapiens OX=9606 GN=ATP2A2 PE=1 SV=1	AT2A2_HUMAN	115 kDa	TRUE	0.041	-0.39	unknown	1.0012	2.29581	1.5178	2.42963	1.0868	2.38974	1.2711	2.43175	2.7095	2.41826	1.0709	2.29673	0.901	2.3235	1.4635	2.36238	1.1877	2.31093
728	TRUE	Empty	Isocitrate dehydrogenase [NAD] subunit alpha, mitochondrial OS=Homo sapiens OX=9606 GN=IDH3A PE=1 SV=1	H0YL72_HUMAN	36 kDa		0.042	-0.24	unknown	1.0019	2.48573	1.3896	2.61116	1.2499	2.62809	1.1861	2.61528	0.9084	3.74481	0.8768	2.54432	1.1173	3.33909	1.0924	2.75987	0.9477	2.63126
729	TRUE	Empty	Golgi-associated plant pathogenesis-related protein 1 OS=Homo sapiens OX=9606 GN=GLIPR2 PE=1 SV=3	GAPR1_HUMAN	17 kDa		0.042	0.33	unknown	1.0014	2.38549	0.6706	2.5564	0.6744	2.43476	1.0014	2.41937	0.9525	2.71649	0.6722	2.44091	1.3799	2.56025	1.0631	2.42418	1.0657	2.43663
730	TRUE	Empty	Mannose-1-phosphate guanyltransferase alpha OS=Homo sapiens OX=9606 GN=GMPPA PE=1 SV=1	GMPPA_HUMAN	46 kDa		0.042	-0.53	unknown	1.0015	2.40885	1.1304	2.49365	1.1267	2.43418	1.1504	2.55342	1.2318	3.07121	0.7709	3.02497	0.7222	2.52612	0.7125	2.49572	0.9868	2.46819
731	TRUE	Empty	tRNA (guanine(26)-N(2))-dimethyltransferase OS=Homo sapiens OX=9606 GN=TRMT1 PE=1 SV=1	TRM1_HUMAN	72 kDa		0.042	-0.31	unknown	1.0013	2.34566	1.1388	2.37263	1.2144	2.34746	1.136	2.37449	0.8098	2.34373	1.0722	2.38848	0.7777	2.35021	0.9206	2.3611	0.6886	2.3619
732	TRUE	Empty	Glutamine--fructose-6-phosphate aminotransferase [isomerizing] 1 OS=Homo sapiens OX=9606 GN=GFPT1 PE=1 SV=3	GFPT1_HUMAN	79 kDa	TRUE	0.042	-0.54	unknown	1.0013	2.3172	1.7692	2.34426	1.0221	2.768	1.3017	2.4158	1.601	3.88525	1.2463	2.33546	0.7432	3.58796	1.0703	2.63369	0.7689	2.45363
733	TRUE	Empty	Ethanolamine-phosphate cytidylyltransferase OS=Homo sapiens OX=9606 GN=PCYT2 PE=1 SV=1	I3L1R7_HUMAN	41 kDa		0.042	0.54	unknown	1.0013	2.33467	1.0034	2.34068	0.8171	2.38827	1.3585	2.34806	0.113	18.0136	1.0274	2.33005	1.235	2.38117	1.2298	2.36265	1.5436	2.33944
734	TRUE	Empty	cDNA FLJ55673, highly similar to Complement factor B OS=Homo sapiens OX=9606 PE=1 SV=1	B4E1Z4_HUMAN	141 kDa		0.042	0.68	unknown	1.0014	2.35646	0.7868	2.36363	0.4776	2.5456	0.6377	2.41201	1.4169	3.1402	1.2161	2.36856	1.1059	2.80209	1.8732	2.45609	0.7737	2.46912
735	TRUE	Empty	Xaa-Pro dipeptidase OS=Homo sapiens OX=9606 GN=PEPD PE=1 SV=3	PEPD_HUMAN	55 kDa		0.042	-0.28	unknown	1.0016	2.40165	1.4221	2.42937	1.058	2.41606	1.209	2.3947	0.9179	2.66282	1.0705	2.41064	1.0683	2.44981	0.7458	2.45734	0.9266	2.42201
736	TRUE	Empty	Cluster of NADH dehydrogenase [ubiquinone] 1 alpha subcomplex subunit 10, mitochondrial OS=Homo sapiens OX=9606 GN=NDUFA10 PE=1 SV=1 (A0A087WXC5_HUMAN)	A0A087WXC5_HUMAN	41 kDa	TRUE	0.042	-0.26	unknown	1.0013	2.3172	1.5154	2.3765	1.0499	2.34019	1.0644	2.33702	1.3079	2.3301	0.9823	2.34803	0.9025	2.32159	1.1244	2.33301	1.0607	2.32679
737	TRUE	Empty	Developmentally-regulated GTP-binding protein 1 OS=Homo sapiens OX=9606 GN=DRG1 PE=1 SV=1	DRG1_HUMAN	41 kDa	TRUE	0.042	-0.36	unknown	1.0024	2.23076	0.9593	2.24038	1.4685	2.24794	1.1351	2.27663	1.3855	2.27127	0.8844	2.23929	1.0587	2.24705	1.0403	2.32468	0.8316	2.45468
738	TRUE	Empty	Cluster of Keratin, type I cytoskeletal 13 OS=Homo sapiens OX=9606 GN=KRT13 PE=1 SV=4 (K1C13_HUMAN)	K1C13_HUMAN	50 kDa	TRUE	0.044	0.66	unknown	1.0018	2.35218	0.9898	3.18002	0.2518	3.98698	0.3388	3.01834	0.8009	6.30222	0.8071	2.98455	0.6007	4.09259	1.2932	4.82244	0.6076	3.02659
739	TRUE	Empty	Rho family-interacting cell polarization regulator 1 OS=Homo sapiens OX=9606 GN=RIPOR1 PE=1 SV=1	A0A0A0MTL6_HUMAN	134 kDa	TRUE	0.044	-0.28	unknown	1.0024	2.23076	0.8311	2.28477	1.0405	2.27947	1.0293	2.31159	0.9609	2.32056	0.8485	2.27373	0.706	2.27621	0.7156	2.30804	0.9392	2.37896
740	TRUE	Empty	Disco-interacting protein 2 homolog B OS=Homo sapiens OX=9606 GN=DIP2B PE=1 SV=3	DIP2B_HUMAN	171 kDa	TRUE	0.044	-0.42	unknown	1.0025	2.30612	1.2302	2.32063	1.0895	2.32739	1.1053	2.31343	1.8743	2.39879	0.9795	2.30949	0.809	2.31722	0.7939	2.35735	1.3027	2.32437
741	TRUE	Empty	Cluster of Sodium/potassium-transporting ATPase subunit alpha-1 OS=Homo sapiens OX=9606 GN=ATP1A1 PE=1 SV=1 (AT1A1_HUMAN)	AT1A1_HUMAN	113 kDa	TRUE	0.045	-0.37	unknown	1.0013	2.28747	1.1384	2.30151	1.1071	2.30293	1.0062	2.34917	2.1227	2.33105	1.1248	2.35401	0.8758	2.33593	1.613	2.32926	0.5227	2.41558
742	TRUE	Empty	1-phosphatidylinositol 4,5-bisphosphate phosphodiesterase beta-2 OS=Homo sapiens OX=9606 GN=PLCB2 PE=1 SV=2	PLCB2_HUMAN	134 kDa	TRUE	0.045	0.46	unknown	1.0013	2.33658	1.2037	2.44943	0.6774	2.3793	1.0918	2.39317	0.6599	3.14026	1.3161	2.50046	1.0002	2.75573	1.2475	2.80578	1.3104	2.39196
743	TRUE	Empty	Adenylate kinase isoenzyme 1 OS=Homo sapiens OX=9606 GN=AK1 PE=1 SV=3	KAD1_HUMAN	22 kDa	TRUE	0.045	0.3	unknown	1.0013	2.30037	1.04	2.31337	1.107	2.34341	0.9484	2.3446	0.8302	2.48162	1.1718	2.35579	0.9636	2.335	1.1228	2.3415	1.735	2.30903
744	TRUE	Empty	Cluster of Very long-chain specific acyl-CoA dehydrogenase, mitochondrial OS=Homo sapiens OX=9606 GN=ACADVL PE=1 SV=1 (ACADV_HUMAN)	ACADV_HUMAN	70 kDa	TRUE	0.046	-0.27	unknown	1.0016	2.31295	1.6514	2.56086	1.1348	2.52339	1.1286	2.46051	1.7004	3.47328	0.8348	2.64798	1.5229	2.89732	0.8883	2.61915	1.3782	2.56823
745	TRUE	Empty	Structural maintenance of chromosomes protein 3 OS=Homo sapiens OX=9606 GN=SMC3 PE=1 SV=2	SMC3_HUMAN	142 kDa		0.046	-0.21	unknown	1.0017	2.3935	1.0943	2.44313	1.2692	2.48548	1.1409	2.52775	0.9884	2.98291	1.0187	2.45058	1.099	2.77507	1.1676	2.49166	0.7108	2.516
746	TRUE	Empty	Dedicator of cytokinesis protein 2 OS=Homo sapiens OX=9606 GN=DOCK2 PE=1 SV=2	DOCK2_HUMAN	212 kDa	TRUE	0.046	0.3	unknown	1.0015	2.35257	0.9681	2.44006	0.9064	2.41206	0.9488	2.44561	1.3551	2.86578	1.3036	2.50502	1.3623	2.6816	1.123	2.42804	1.2392	2.45289
747	TRUE	Empty	Versican core protein OS=Homo sapiens OX=9606 GN=VCAN PE=1 SV=3	CSPG2_HUMAN	373 kDa		0.046	-1.02	unknown	1.0013	2.36986	0.6044	2.46281	1.0323	3.11546	1.0982	2.42232	1.5868	2.42546	0.6735	2.54931	0.4419	3.14108	0.3455	2.52332	0.6313	3.20292
748	TRUE	Empty	2-aminoethanethiol dioxygenase OS=Homo sapiens OX=9606 GN=ADO PE=1 SV=2	AEDO_HUMAN	30 kDa		0.046	0.23	unknown	1.0013	2.28747	1.4311	2.31969	1.1288	2.3854	1.0308	2.3153	1.1901	2.34582	1.2299	2.57282	1.4581	2.3313	1.3586	2.41458	1.5544	2.64339
749	TRUE	Empty	Symplekin OS=Homo sapiens OX=9606 GN=SYMPK PE=1 SV=2	SYMPK_HUMAN	141 kDa	TRUE	0.046	-0.33	unknown	1.0024	2.25589	1.4323	2.26391	1.5162	2.26419	1.3627	2.30965	1.052	2.31118	0.9856	2.27204	1.0988	2.29858	1.0304	2.26968	1.1249	2.3129
750	TRUE	Empty	Coiled-coil domain-containing protein 86 OS=Homo sapiens OX=9606 GN=CCDC86 PE=1 SV=1	CCD86_HUMAN	40 kDa		0.046	-0.5	unknown	1.0024	2.2344	1.2197	2.24016	1.5199	2.28196	0.9807	2.31038	0.6978	2.70991	0.8366	2.24654	0.6681	2.33175	0.864	2.31478	0.7478	2.24986
751	TRUE	Empty	Guanine nucleotide-binding protein G(I)/G(S)/G(T) subunit beta-1 OS=Homo sapiens OX=9606 GN=GNB1 PE=1 SV=3	GBB1_HUMAN	37 kDa	TRUE	0.046	-0.38	unknown	1.0013	2.2526	1.4305	2.34839	1.4182	2.36716	1.4287	2.43865	2.0056	3.73756	0.9702	2.65964	1.5121	2.83033	1.0905	2.54644	1.2648	2.71271
752	TRUE	Empty	Cluster of KH domain-containing, RNA-binding, signal transduction-associated protein 1 OS=Homo sapiens OX=9606 GN=KHDRBS1 PE=1 SV=1 (KHDR1_HUMAN)	KHDR1_HUMAN	48 kDa	TRUE	0.047	0.37	unknown	1.0017	2.54895	1.0145	2.56275	1.0497	2.69332	0.9774	2.63744	0.594	3.00941	1.3866	2.62078	1.2559	3.13635	1.0908	2.6498	0.9826	2.58095
753	TRUE	Empty	Chromodomain Y-like protein OS=Homo sapiens OX=9606 GN=CDYL PE=1 SV=2	CDYL_HUMAN	66 kDa		0.047	0.63	unknown	1.0013	2.4113	0.8142	2.50735	0.7058	2.4132	0.568	2.52193	Value missing	115.944	1.3657	2.42062	0.5393	2.46348	0.8996	2.42527	1.2479	2.44431
754	TRUE	Empty	Cluster of Heat shock protein HSP 90-alpha OS=Homo sapiens OX=9606 GN=HSP90AA1 PE=1 SV=5 (HS90A_HUMAN)	HS90A_HUMAN	85 kDa	TRUE	0.048	0.21	unknown	1.0014	2.34762	1.0603	2.48357	0.9329	2.36988	1.0947	2.37964	1.1173	2.70331	1.2736	2.42819	1.225	2.42043	0.9024	2.50399	1.4456	2.47797
755	TRUE	Empty	Cluster of Actin-related protein 2/3 complex subunit 2 OS=Homo sapiens OX=9606 GN=ARPC2 PE=1 SV=1 (ARPC2_HUMAN)	ARPC2_HUMAN	34 kDa	TRUE	0.048	-0.41	unknown	1.0014	2.29618	1.4328	2.35923	1.5186	2.50661	1.6466	2.31147	0.8409	4.29466	1.0288	2.32686	0.9549	3.27459	1.0209	2.49676	1.0666	2.48744
756	TRUE	Empty	Meiosis regulator and mRNA stability factor 1 OS=Homo sapiens OX=9606 GN=MARF1 PE=1 SV=6	MARF1_HUMAN	193 kDa	TRUE	0.048	0.39	unknown	1.0024	2.22442	0.8012	2.22531	1.1307	2.23704	0.6951	2.28256	0.7234	2.46537	1.1049	2.30093	0.9285	2.30622	1.1707	2.23774	1.1184	2.27008
757	TRUE	Empty	Chloride intracellular channel protein 4 OS=Homo sapiens OX=9606 GN=CLIC4 PE=1 SV=4	CLIC4_HUMAN	29 kDa	TRUE	0.048	0.48	unknown	1.0013	2.33658	1.1036	2.41806	0.6503	2.38144	0.9031	2.44067	0.5078	26.5023	1.3816	2.47751	0.8824	3.08836	0.9474	2.40408	1.3463	2.64757
758	TRUE	Empty	Galectin-3 OS=Homo sapiens OX=9606 GN=LGALS3 PE=1 SV=5	LEG3_HUMAN	26 kDa		0.049	0.22	unknown	1.0016	2.3425	1.1457	2.43959	1.1878	2.52544	1.0607	2.63062	1.2871	3.34055	1.2162	2.41667	1.4717	2.9019	1.3709	2.49464	1.4665	2.43843
759	TRUE	Empty	Cluster of Vacuolar protein sorting-associated protein 16 homolog OS=Homo sapiens OX=9606 GN=VPS16 PE=1 SV=2 (VPS16_HUMAN)	VPS16_HUMAN	95 kDa	TRUE	0.049	-0.24	unknown	1.0014	2.41011	1.2015	2.4353	1.0501	2.43075	1.1758	2.52311	1.1552	2.81451	0.9748	2.42385	1.2026	2.64504	0.8728	2.41587	0.9042	2.4237
760	TRUE	Empty	Immunoglobulin-binding protein 1 OS=Homo sapiens OX=9606 GN=IGBP1 PE=1 SV=1	IGBP1_HUMAN	39 kDa		0.049	0.49	unknown	1.0026	2.39542	0.9242	2.39542	1.3511	2.39542	1.0118	2.39542	0.6855	2.39542	1.502	2.39542	1.0718	2.39542	1.3684	2.39542	1.494	2.39542
761	TRUE	Empty	Breast cancer anti-estrogen resistance protein 3 OS=Homo sapiens OX=9606 GN=BCAR3 PE=1 SV=1	BCAR3_HUMAN	93 kDa		0.049	0.76	unknown	1.0026	2.39542	1.1418	2.39542	0.3961	2.39542	0.6104	2.39542	0.7535	2.39542	1.1757	2.39542	0.9827	2.39542	1.1996	2.39542	1.2013	2.39542
762	TRUE	Empty	Ribosomal RNA processing protein 1 homolog A OS=Homo sapiens OX=9606 GN=RRP1 PE=1 SV=1	RRP1_HUMAN	53 kDa		0.049	-0.6	unknown	1.0026	2.42603	1.2313	2.42603	1.5852	2.42603	0.874	2.42603	1.0313	2.42603	0.8887	2.42603	0.6349	2.42603	0.7217	2.42603	0.8063	2.42603
763	TRUE	Empty	Cluster of Enhancer of mRNA-decapping protein 3 OS=Homo sapiens OX=9606 GN=EDC3 PE=1 SV=1 (EDC3_HUMAN)	EDC3_HUMAN	56 kDa	TRUE	0.049	-0.36	unknown	1.0026	2.4449	0.9816	2.4449	1.2151	2.4449	1.142	2.4449	1.3802	2.4449	1.0281	2.4449	0.9133	2.4449	0.9095	2.4449	0.8126	2.4449
764	TRUE	Empty	Armadillo repeat-containing X-linked protein 3 OS=Homo sapiens OX=9606 GN=ARMCX3 PE=1 SV=1	ARMX3_HUMAN	43 kDa	TRUE	0.049	-0.49	unknown	1.0024	2.28166	1.523	2.28166	1.4213	2.28166	0.9875	2.28166	1.3964	2.28166	0.705	2.28166	0.9752	2.28166	1.2619	2.28166	0.8996	2.28166
765	TRUE	Empty	Caspase recruitment domain-containing protein 9 OS=Homo sapiens OX=9606 GN=CARD9 PE=1 SV=2	CARD9_HUMAN	62 kDa		0.049	0.28	unknown	1.0015	2.47493	1.0757	2.56289	0.987	2.53702	0.9794	2.58834	0.7569	2.48247	1.0897	2.59663	1.1578	2.55419	1.1371	2.48027	1.1666	2.51555
766	TRUE	Empty	Translationally-controlled tumor protein OS=Homo sapiens OX=9606 GN=TPT1 PE=1 SV=1	Q5W0H4_HUMAN	22 kDa		0.049	0.31	unknown	1.0025	2.37499	0.8704	2.37499	0.9332	2.37499	0.8199	2.37499	0.7747	2.37499	1.0632	2.37499	0.8798	2.37499	1.04	2.37499	1.2191	2.37499
767	TRUE	Empty	RILP-like protein 1 OS=Homo sapiens OX=9606 GN=RILPL1 PE=1 SV=1	RIPL1_HUMAN	47 kDa		0.049	0.56	unknown	1.0024	2.25962	0.6863	2.25962	0.9009	2.25962	1.0774	2.25962	0.9223	2.25962	1.5122	2.25962	1.0043	2.25962	1.2274	2.25962	1.5769	2.25962
768	TRUE	Empty	Centrosomal protein of 41 kDa OS=Homo sapiens OX=9606 GN=CEP41 PE=1 SV=1	CEP41_HUMAN	41 kDa		0.049	0.53	unknown	1.0024	2.24098	0.7273	2.24098	0.7189	2.24098	0.6018	2.24098	1.0026	2.24098	1.0242	2.24098	1.119	2.24098	1.4447	2.24098	0.8333	2.24098
769	TRUE	Empty	Cluster of Nucleolin OS=Homo sapiens OX=9606 GN=NCL PE=1 SV=3 (NUCL_HUMAN)	NUCL_HUMAN	77 kDa	TRUE	0.05	0.22	unknown	1.0016	2.4899	0.9444	2.53953	1.3363	2.57833	0.7526	2.61681	0.3687	5.67054	1.2837	2.5262	0.7801	3.05579	0.8785	2.61945	1.0511	2.56829
770	TRUE	Empty	Heterochromatin protein 1-binding protein 3 OS=Homo sapiens OX=9606 GN=HP1BP3 PE=1 SV=1	HP1B3_HUMAN	61 kDa	TRUE	0.05	0.14	unknown	1.0014	2.36792	0.9222	2.43374	1.0166	2.41553	1.1238	2.4654	0.923	2.46764	1.0815	2.38068	1.2342	2.41312	1.2667	2.39633	0.8669	2.38844
771	TRUE	Empty	Kinesin-like protein KIF13B OS=Homo sapiens OX=9606 GN=KIF13B PE=1 SV=2	KI13B_HUMAN	203 kDa	TRUE	0.05	-0.24	unknown	1.0013	2.28166	1.0921	2.32919	1.3635	2.42576	1.3476	2.55482	1.397	2.42264	1.0334	2.39961	1.0758	2.43296	1.1053	2.49751	1.1868	2.36874
772	TRUE	Empty	DNA replication licensing factor MCM6 OS=Homo sapiens OX=9606 GN=MCM6 PE=1 SV=1	MCM6_HUMAN	93 kDa		0.05	-0.63	unknown	1.0013	2.36322	1.6642	2.38099	0.8788	2.37439	1.829	2.38415	0.6559	2.47246	0.8445	2.38295	0.5906	2.52752	0.7967	2.37446	0.7968	2.47385
773	TRUE	Empty	tRNA modification GTPase GTPBP3, mitochondrial OS=Homo sapiens OX=9606 GN=GTPBP3 PE=1 SV=2	GTPB3_HUMAN	52 kDa	TRUE	0.05	-0.47	unknown	1.0024	2.2453	2.4019	2.52037	1.4359	2.30128	1.5078	2.30318	2.3665	2.56873	1.3754	2.56298	1.8263	2.25263	0.955	2.26854	1.2899	2.3803
774	TRUE	Empty	40S ribosomal protein S23 OS=Homo sapiens OX=9606 GN=RPS23 PE=1 SV=1	D6RD47_HUMAN	15 kDa		0.05	0.35	unknown	1.0015	2.57028	0.5944	2.5746	0.7517	2.56964	0.713	2.78284	1.0163	3.13218	0.7296	2.57351	0.916	2.60089	0.9356	2.5734	1.2758	2.57551
775	TRUE	Empty	Leucine--tRNA ligase, cytoplasmic OS=Homo sapiens OX=9606 GN=LARS PE=1 SV=2	SYLC_HUMAN	134 kDa	TRUE	0.051	-0.21	unknown	1.0013	2.25784	1.0162	2.31127	1.1862	2.30048	1.1708	2.3061	1.3882	2.64311	1.138	2.37507	1.0366	2.36779	0.9214	2.3329	0.9856	2.31656
776	TRUE	Empty	Isoleucine--tRNA ligase, cytoplasmic OS=Homo sapiens OX=9606 GN=IARS PE=1 SV=1	A0A0A0MSX9_HUMAN	142 kDa	TRUE	0.051	-0.42	unknown	1.0026	2.39542	0.9631	2.39542	0.9531	2.39542	0.8881	2.39542	0.7967	2.39542	0.8058	2.39542	0.5668	2.39542	0.6381	2.39542	0.6926	2.39542
777	TRUE	Empty	Pinin OS=Homo sapiens OX=9606 GN=PNN PE=1 SV=5	PININ_HUMAN	82 kDa	TRUE	0.051	0.28	unknown	1.0014	2.3772	0.8271	2.47232	1.3543	2.58671	0.796	2.60549	0.8414	3.09535	1.0243	2.39463	1.1421	2.70064	1.3167	2.50691	1.0681	2.50862
778	TRUE	Empty	G patch domain-containing protein 1 OS=Homo sapiens OX=9606 GN=GPATCH1 PE=1 SV=1	GPTC1_HUMAN	103 kDa	TRUE	0.051	0.5	unknown	1.0023	2.23196	0.779	2.27078	1.382	2.2625	0.9548	2.22024	0.5915	2.25105	1.2735	2.26056	1.3103	2.27261	1.542	2.24244	0.9109	2.28063
779	TRUE	Empty	Cluster of Centrosome-associated protein CEP250 OS=Homo sapiens OX=9606 GN=CEP250 PE=1 SV=2 (CP250_HUMAN)	CP250_HUMAN	281 kDa	TRUE	0.051	0.59	unknown	1.0024	2.25962	0.8605	2.25962	1.2215	2.25962	0.8359	2.25962	0.9044	2.25962	1.4063	2.25962	1.5067	2.25962	1.7886	2.25962	1.0455	2.25962
780	TRUE	Empty	Replication protein A 70 kDa DNA-binding subunit OS=Homo sapiens OX=9606 GN=RPA1 PE=1 SV=2	RFA1_HUMAN	68 kDa		0.051	-0.1	unknown	1.0014	2.29618	1.1589	2.42515	1.1374	2.33959	1.0573	2.32389	1.1268	2.66284	1.1502	2.36992	1.0691	2.50857	0.8755	2.4478	0.9585	2.54291
781	TRUE	Empty	Kinesin-like protein OS=Homo sapiens OX=9606 GN=KIF3A PE=1 SV=1	A0A087X011_HUMAN	83 kDa	TRUE	0.051	0.87	unknown	1.0024	2.29834	1.0456	2.29834	0.6716	2.29834	0.6621	2.29834	0.7794	2.29834	1.5514	2.29834	1.2561	2.29834	2.0452	2.29834	1.0068	2.29834
782	TRUE	Empty	Exportin-1 OS=Homo sapiens OX=9606 GN=XPO1 PE=1 SV=1	XPO1_HUMAN	123 kDa		0.051	-0.64	unknown	1.0026	2.42603	1.3648	2.42603	2.3797	2.42603	1.5828	2.42603	1.5033	2.42603	1.0293	2.42603	0.9729	2.42603	0.8967	2.42603	1.4643	2.42603
783	TRUE	Empty	Myocardin-related transcription factor A OS=Homo sapiens OX=9606 GN=MRTFA PE=1 SV=1	A0A087X287_HUMAN	85 kDa	TRUE	0.051	0.31	unknown	1.0012	2.27756	0.7426	2.30097	0.7888	2.27084	0.9726	2.27156	1.1141	2.30119	1.2087	2.27615	1.0954	2.35839	1.2186	2.28496	0.9257	2.27352
784	TRUE	Empty	Kinesin-associated protein 3 OS=Homo sapiens OX=9606 GN=KIFAP3 PE=1 SV=2	KIFA3_HUMAN	91 kDa	TRUE	0.051	1.07	unknown	1.0023	2.22599	0.9242	2.22599	0.6736	2.22599	0.6511	2.22599	0.3314	2.22599	1.5427	2.22599	1.1476	2.22599	2.0674	2.22599	0.7542	2.22599
785	TRUE	Empty	Transcriptional repressor CTCF OS=Homo sapiens OX=9606 GN=CTCF PE=1 SV=1	A0A2R8Y595_HUMAN	73 kDa	TRUE	0.051	0.5	unknown	1.0024	2.24098	0.9623	2.24098	1.1788	2.24098	0.9095	2.24098	0.485	2.24098	1.2621	2.24098	1.2004	2.24098	1.2132	2.24098	1.1443	2.24098
786	TRUE	Empty	60S ribosomal protein L36a OS=Homo sapiens OX=9606 GN=RPL36A PE=3 SV=2	H0Y5B4_HUMAN	13 kDa	TRUE	0.051	0.38	unknown	1.0012	2.29581	0.6762	2.31215	0.7906	2.29767	0.5363	2.39618	0.7343	2.33944	0.8567	2.3301	0.6419	2.30066	0.9055	2.30148	1.2405	2.33472
787	TRUE	Empty	Pantetheinase OS=Homo sapiens OX=9606 GN=VNN1 PE=1 SV=2	VNN1_HUMAN	57 kDa		0.051	-1.89	unknown	1.0027	2.47891	0.6159	2.47891	0.3626	2.47891	2.0661	2.47891	1.6462	2.47891	0.4276	2.47891	0.1717	2.47891	0.2592	2.47891	0.2455	2.47891
788	TRUE	Empty	Alpha-tubulin N-acetyltransferase 1 OS=Homo sapiens OX=9606 GN=ATAT1 PE=1 SV=1	ATAT_HUMAN	47 kDa		0.051	0.92	unknown	1.0024	2.29834	0.7888	2.29834	0.3925	2.29834	0.6061	2.29834	1.0369	2.29834	1.1515	2.29834	1.4692	2.29834	1.6097	2.29834	0.9282	2.29834
789	TRUE	Empty	Protein THEM6 OS=Homo sapiens OX=9606 GN=THEM6 PE=1 SV=2	THEM6_HUMAN	24 kDa		0.051	0.52	unknown	1.0013	2.42994	1.1937	2.45903	0.4268	2.55701	0.668	2.58978	0.6827	2.78125	0.9618	2.48747	0.8192	2.51729	1.0757	2.4464	1.1219	2.50104
790	TRUE	Empty	Sphingomyelin phosphodiesterase OS=Homo sapiens OX=9606 GN=SMPD1 PE=1 SV=5	ASM_HUMAN	70 kDa		0.051	-0.75	unknown	1.0024	2.23544	1.5149	2.23544	1.7147	2.23544	1.2572	2.23544	1.5519	2.23544	0.7928	2.23544	1.0232	2.23544	0.5646	2.23544	1.3556	2.23544
791	TRUE	Empty	Cluster of Protein disulfide-isomerase OS=Homo sapiens OX=9606 GN=P4HB PE=1 SV=3 (PDIA1_HUMAN)	PDIA1_HUMAN	57 kDa	TRUE	0.052	-0.22	unknown	1.0018	2.44525	1.0752	2.54235	1.3205	2.60811	1.0135	2.60157	1.6969	3.33828	1.014	2.49652	1.1075	3.04282	1.0709	2.5676	1.0376	2.60156
792	TRUE	Empty	Cluster of Beta-adrenergic receptor kinase 1 OS=Homo sapiens OX=9606 GN=GRK2 PE=1 SV=2 (ARBK1_HUMAN)	ARBK1_HUMAN	80 kDa	TRUE	0.052	0.29	unknown	1.0015	2.38627	0.8458	2.48796	0.6653	2.4456	0.8643	2.54013	1.0711	2.41363	1.0771	2.41174	1.0709	2.40888	1.0562	2.39939	0.955	2.40363
793	TRUE	Empty	Protein NPAT OS=Homo sapiens OX=9606 GN=NPAT PE=1 SV=3	NPAT_HUMAN	154 kDa		0.052	0.31	unknown	1.0024	2.24098	0.8585	2.24098	0.7685	2.24098	0.6486	2.24098	0.7394	2.24098	0.9645	2.24098	0.8396	2.24098	0.9384	2.24098	0.9759	2.24098
795	TRUE	Empty	Protein DDI1 homolog 2 OS=Homo sapiens OX=9606 GN=DDI2 PE=1 SV=1	DDI2_HUMAN	45 kDa		0.052	0.29	unknown	1.0012	2.25589	0.9176	2.35634	0.8126	2.27336	0.897	2.29162	0.6794	2.38286	0.8068	2.29565	0.7834	2.27615	0.8829	2.26104	2.1571	2.29511
796	TRUE	Empty	Serine hydroxymethyltransferase, cytosolic OS=Homo sapiens OX=9606 GN=SHMT1 PE=1 SV=1	GLYC_HUMAN	53 kDa	TRUE	0.052	-0.6	unknown	1.0024	2.25962	1.1966	2.25962	1.3119	2.25962	0.914	2.25962	1.6631	2.25962	0.8586	2.25962	1.1147	2.25962	0.7087	2.25962	0.6868	2.25962
797	TRUE	Empty	Proline and serine-rich protein 3 (Fragment) OS=Homo sapiens OX=9606 GN=PROSER3 PE=1 SV=1	A0A2R8Y8D9_HUMAN	49 kDa		0.052	1.22	unknown	1.0023	2.23196	0.3508	2.23196	0.4965	2.23196	0.3611	2.23196	0.4173	2.23196	1.0512	2.23196	0.4761	2.23196	1.705	2.23196	0.8618	2.23196
798	TRUE	Empty	Craniofacial development protein 1 OS=Homo sapiens OX=9606 GN=CFDP1 PE=1 SV=1	CFDP1_HUMAN	34 kDa	TRUE	0.052	-0.26	unknown	1.0012	2.26218	1.102	2.31539	1.4623	2.29274	1.0428	2.31821	0.8884	2.27542	1.0159	2.28831	0.8317	2.25225	0.9453	2.27324	0.9365	2.32311
799	TRUE	Empty	Mitogen-activated protein kinase kinase kinase 2 OS=Homo sapiens OX=9606 GN=MAP3K2 PE=1 SV=2	M3K2_HUMAN	70 kDa	TRUE	0.052	-0.31	unknown	1.0013	2.28747	1.0047	2.29148	1.4639	2.28754	1.3431	2.29489	1.298	2.28968	0.7574	2.40947	0.9714	2.29089	1.0154	2.28754	1.38	2.30164
800	TRUE	Empty	Transmembrane channel-like protein OS=Homo sapiens OX=9606 GN=TMC5 PE=1 SV=1	F5GYU8_HUMAN	109 kDa	TRUE	0.052	2.02	unknown	1.0024	2.23379	0.4574	2.23379	0.5852	2.23379	0.2833	2.23379	1.1115	2.23379	3.7818	2.23379	1.3058	2.23379	4.6804	2.23379	0.8975	2.23379
801	TRUE	Empty	Protein max OS=Homo sapiens OX=9606 GN=MAX PE=1 SV=1	G3V5L1_HUMAN	14 kDa		0.052	1	unknown	1.0024	2.23172	0.6186	2.86366	1.2309	2.33407	0.6817	3.09491	0.18	8.78974	1.4357	2.26324	0.512	2.8655	1.4279	2.25491	2.221	2.32929
802	TRUE	Empty	DNA-directed RNA polymerases I and III subunit RPAC2 OS=Homo sapiens OX=9606 GN=POLR1D PE=1 SV=1	RPAC2_HUMAN	15 kDa	TRUE	0.052	0.6	unknown	1.0024	2.27217	0.518	2.27217	0.7835	2.27217	0.4861	2.27217	0.5618	2.27217	0.6587	2.27217	0.8032	2.27217	0.9041	2.27217	1.2319	2.27217
803	TRUE	Empty	GRAM domain-containing protein 4 OS=Homo sapiens OX=9606 GN=GRAMD4 PE=1 SV=1	GRAM4_HUMAN	66 kDa		0.052	-0.73	unknown	1.0027	2.47891	0.6649	2.47891	1.4518	2.47891	0.7941	2.47891	1.331	2.47891	0.784	2.47891	0.4861	2.47891	0.5915	2.47891	0.5938	2.47891
804	TRUE	Empty	E3 ubiquitin/ISG15 ligase TRIM25 OS=Homo sapiens OX=9606 GN=TRIM25 PE=1 SV=2	TRI25_HUMAN	71 kDa	TRUE	0.053	0.2	unknown	1.0016	2.39253	1.0553	2.43963	0.9546	2.49856	0.9073	2.47685	0.9531	3.57209	1.3029	2.6625	1.3689	2.78659	0.9813	2.43325	0.9846	2.49424
805	TRUE	Empty	Cluster of ATP-dependent RNA helicase DDX18 OS=Homo sapiens OX=9606 GN=DDX18 PE=1 SV=2 (DDX18_HUMAN)	DDX18_HUMAN	75 kDa	TRUE	0.053	-0.38	unknown	1.0013	2.28747	1.5837	2.39364	0.9711	2.33307	1.2633	2.30164	1.4	2.32973	1.193	2.29771	1.038	2.30843	0.7626	2.32759	1.0059	2.32122
806	TRUE	Empty	Thyroid receptor-interacting protein 11 OS=Homo sapiens OX=9606 GN=TRIP11 PE=1 SV=3	TRIPB_HUMAN	228 kDa		0.054	0.26	unknown	1.0014	2.47453	1.3781	2.54337	1.2717	2.5318	1.193	2.55777	0.7742	2.49707	1.5978	2.50766	1.0717	2.49364	1.4694	2.50378	1.316	2.49643
808	TRUE	Empty	Phosphatidylinositol-binding clathrin assembly protein OS=Homo sapiens OX=9606 GN=PICALM PE=1 SV=2	PICAL_HUMAN	71 kDa	TRUE	0.054	-0.27	unknown	1.0014	2.30733	1.2872	2.4047	1.1999	2.36183	1.151	2.45186	1.116	2.53089	0.878	2.36889	1.2498	2.68443	0.9171	2.38696	0.9842	2.42236
809	TRUE	Empty	Retinoic acid-induced protein 1 OS=Homo sapiens OX=9606 GN=RAI1 PE=1 SV=2	RAI1_HUMAN	203 kDa		0.054	0.64	unknown	1.0025	2.37499	0.72	2.37499	0.9413	2.37499	0.6371	2.37499	0.7934	2.37499	1.0881	2.37499	1.1162	2.37499	1.8648	2.37499	0.9144	2.37499
810	TRUE	Empty	Regulator of G-protein signaling 12 OS=Homo sapiens OX=9606 GN=RGS12 PE=1 SV=1	RGS12_HUMAN	156 kDa	TRUE	0.054	-0.78	unknown	1.0024	2.27079	0.9434	2.27079	0.9044	2.27079	0.7014	2.27079	2.319	2.27079	0.6027	2.27079	0.8065	2.27079	0.5614	2.27079	0.4893	2.27079
811	TRUE	Empty	Guanine nucleotide exchange protein SMCR8 OS=Homo sapiens OX=9606 GN=SMCR8 PE=1 SV=2	SMCR8_HUMAN	105 kDa		0.054	-0.29	unknown	1.0025	2.37499	1.4936	2.37499	1.4013	2.37499	1.4057	2.37499	1.1992	2.37499	1.0969	2.37499	1.3102	2.37499	1.0032	2.37499	1.1086	2.37499
812	TRUE	Empty	Nucleolar complex protein 3 homolog OS=Homo sapiens OX=9606 GN=NOC3L PE=1 SV=1	NOC3L_HUMAN	93 kDa	TRUE	0.054	0.42	unknown	1.0024	2.24098	1.3586	2.24098	1.199	2.24098	0.6958	2.24098	1.0313	2.24098	1.7256	2.24098	1.3638	2.24098	1.2034	2.24098	1.3808	2.24098
813	TRUE	Empty	Protein FAM81B OS=Homo sapiens OX=9606 GN=FAM81B PE=1 SV=3	FA81B_HUMAN	52 kDa		0.054	0.96	unknown	1.0024	2.28166	0.4934	2.28166	0.5232	2.28166	0.4243	2.28166	0.8096	2.28166	0.8381	2.28166	1.1551	2.28166	1.6196	2.28166	0.8064	2.28166
814	TRUE	Empty	Endonuclease domain-containing 1 protein OS=Homo sapiens OX=9606 GN=ENDOD1 PE=1 SV=2	ENDD1_HUMAN	55 kDa		0.054	0.8	unknown	1.0024	2.24939	0.9371	2.24939	0.4604	2.24939	0.5179	2.24939	0.5314	2.24939	1.1422	2.24939	0.6334	2.24939	1.2154	2.24939	1.1164	2.24939
815	TRUE	Empty	Bardet-Biedl syndrome 2 protein OS=Homo sapiens OX=9606 GN=BBS2 PE=1 SV=1	BBS2_HUMAN	80 kDa		0.054	0.72	unknown	1.0023	2.22761	0.994	2.22761	0.4396	2.22761	0.6661	2.22761	0.5833	2.22761	1.1469	2.22761	1.0531	2.22761	1.5359	2.22761	0.67	2.22761
816	TRUE	Empty	ATPase inhibitor, mitochondrial OS=Homo sapiens OX=9606 GN=ATP5IF1 PE=1 SV=1	A0A0B4J230_HUMAN	8 kDa		0.054	1.47	unknown	1.003	2.76067	0.3921	2.76067	0.3546	2.76067	0.3837	2.76067	0.7898	2.76067	0.7798	2.76067	0.8991	2.76067	1.9311	2.76067	1.7438	2.76067
817	TRUE	Empty	Cluster of Serine/arginine-rich splicing factor 4 OS=Homo sapiens OX=9606 GN=SRSF4 PE=1 SV=2 (SRSF4_HUMAN)	SRSF4_HUMAN	57 kDa	TRUE	0.055	0.32	unknown	1.0016	2.53326	0.8612	2.588	0.949	2.53587	0.4543	2.73441	0.809	2.57213	1.412	2.54432	0.9979	2.53189	0.8642	2.56446	0.6264	2.71191
818	TRUE	Empty	Inhibitor of nuclear factor kappa-B kinase subunit alpha OS=Homo sapiens OX=9606 GN=CHUK PE=1 SV=2	IKKA_HUMAN	85 kDa	TRUE	0.055	-0.39	unknown	1.0024	2.25588	1.3807	2.25588	1.2674	2.25588	1.1945	2.25588	1.8339	2.25588	1.0437	2.25588	1.2266	2.25588	0.996	2.25588	1.017	2.25588
819	TRUE	Empty	TATA element modulatory factor OS=Homo sapiens OX=9606 GN=TMF1 PE=1 SV=1	F8WF45_HUMAN	86 kDa	TRUE	0.055	-0.22	unknown	1.0012	2.24664	1.1192	2.25462	1.539	2.30278	1.3538	2.28188	1.2062	2.25656	1.3531	2.26533	1.0556	2.27292	1.0507	2.27155	0.9976	2.33729
820	TRUE	Empty	Cluster of WD repeat-containing protein 13 OS=Homo sapiens OX=9606 GN=WDR13 PE=1 SV=2 (WDR13_HUMAN)	WDR13_HUMAN	54 kDa	TRUE	0.055	0.93	unknown	1.0025	2.37499	1.0833	2.37499	0.7576	2.37499	0.826	2.37499	Value missing	2.37499	1.3361	2.37499	1.6	2.37499	1.0526	2.37499	1.1407	2.37499
821	TRUE	Empty	Striatin OS=Homo sapiens OX=9606 GN=STRN PE=1 SV=4	STRN_HUMAN	86 kDa	TRUE	0.055	0.23	unknown	1.0013	2.36986	1.0271	2.42899	1.1393	2.38448	1.0021	2.41354	0.6101	2.53407	1.3154	2.40646	1.0061	2.40563	1.1407	2.37961	0.969	2.39908
822	TRUE	Empty	Tyrosine-protein kinase receptor UFO OS=Homo sapiens OX=9606 GN=AXL PE=1 SV=4	UFO_HUMAN	98 kDa		0.055	0.45	unknown	1.0012	2.26936	1.1859	2.2733	0.7694	2.43762	1.0901	2.28734	1.044	2.28487	1.5683	2.44701	1.5979	2.45886	1.4	2.27349	1.1002	2.34448
823	TRUE	Empty	60S ribosomal protein L23a OS=Homo sapiens OX=9606 GN=RPL23A PE=1 SV=1	RL23A_HUMAN	18 kDa	TRUE	0.055	0.51	unknown	1.0026	2.42603	0.863	2.42603	1.0676	2.42603	0.8717	2.42603	0.826	2.42603	0.9854	2.42603	1.1987	2.42603	1.2263	2.42603	1.9242	2.42603
824	TRUE	Empty	Tubulin-specific chaperone E OS=Homo sapiens OX=9606 GN=TBCE PE=1 SV=1	A0A2R8YHI9_HUMAN	58 kDa		0.055	-0.44	unknown	1.0024	2.29834	0.9603	2.29834	1.1901	2.29834	1.0954	2.29834	1.517	2.29834	0.7065	2.29834	0.9831	2.29834	0.8221	2.29834	0.9463	2.29834
825	TRUE	Empty	HCG2019817, isoform CRA_b OS=Homo sapiens OX=9606 GN=RBCK1 PE=1 SV=1	A6PVK0_HUMAN	37 kDa		0.055	0.33	unknown	1.0012	2.24608	0.9103	2.3189	0.6432	2.24819	0.8929	2.28913	0.7136	2.25035	0.9951	2.25364	1.1852	2.2664	0.9594	2.27484	0.8202	2.26885
826	TRUE	Empty	Pigment epithelium-derived factor OS=Homo sapiens OX=9606 GN=SERPINF1 PE=1 SV=4	PEDF_HUMAN	46 kDa	TRUE	0.055	0.92	unknown	1.0024	2.24098	0.6909	2.24098	0.6695	2.24098	0.6142	2.24098	1.1369	2.24098	1.4811	2.24098	1.1002	2.24098	1.5211	2.24098	1.6172	2.24098
827	TRUE	Empty	26S proteasome non-ATPase regulatory subunit 14 OS=Homo sapiens OX=9606 GN=PSMD14 PE=1 SV=1	PSDE_HUMAN	35 kDa		0.055	-0.7	unknown	1.0024	2.24098	2.1923	2.24098	1.7743	2.24098	2.0062	2.24098	5.6586	2.24098	1.5583	2.24098	1.4943	2.24098	1.2257	2.24098	1.7956	2.24098
828	TRUE	Empty	Serine/threonine-protein phosphatase 2B catalytic subunit beta isoform (Fragment) OS=Homo sapiens OX=9606 GN=PPP3CB PE=1 SV=2	Q5F2G0_HUMAN	21 kDa	TRUE	0.055	0.45	unknown	1.0025	2.35244	0.9924	2.35244	0.9057	2.35244	1.0346	2.35244	0.5614	2.35244	1.439	2.35244	1.011	2.35244	1.2334	2.35244	1.0584	2.35244
829	TRUE	Empty	Dual adapter for phosphotyrosine and 3-phosphotyrosine and 3-phosphoinositide OS=Homo sapiens OX=9606 GN=DAPP1 PE=1 SV=1	DAPP1_HUMAN	32 kDa		0.055	0.73	unknown	1.0025	2.37499	1.2145	2.37499	0.5745	2.37499	0.7628	2.37499	0.7376	2.37499	1.5289	2.37499	0.9282	2.37499	1.4776	2.37499	1.3739	2.37499
830	TRUE	Empty	General transcription factor IIH subunit 4 OS=Homo sapiens OX=9606 GN=GTF2H4 PE=1 SV=1	TF2H4_HUMAN	52 kDa		0.055	-0.31	unknown	1.0026	2.4449	0.9781	2.4449	1.2066	2.4449	1.0663	2.4449	1.198	2.4449	0.7617	2.4449	1.0161	2.4449	0.8495	2.4449	0.9434	2.4449
831	TRUE	Empty	Splicing factor 3B subunit 6 OS=Homo sapiens OX=9606 GN=SF3B6 PE=1 SV=1	SF3B6_HUMAN	15 kDa		0.055	0.56	unknown	1.0027	2.47891	0.651	2.47891	0.5128	2.47891	0.518	2.47891	0.3782	2.47891	0.7134	2.47891	0.526	2.47891	0.8718	2.47891	0.9544	2.47891
832	TRUE	Empty	Centrosome-associated protein 350 OS=Homo sapiens OX=9606 GN=CEP350 PE=1 SV=1	CE350_HUMAN	351 kDa	TRUE	0.056	0.64	unknown	1.0025	2.37499	0.6227	2.37499	0.9843	2.37499	0.8876	2.37499	0.5723	2.37499	1.1699	2.37499	0.9894	2.37499	1.7835	2.37499	0.8907	2.37499
833	TRUE	Empty	GTPase-activating protein and VPS9 domain-containing protein 1 OS=Homo sapiens OX=9606 GN=GAPVD1 PE=1 SV=1	F8W9S7_HUMAN	157 kDa		0.056	0.21	unknown	1.0017	2.45354	1.0329	2.57986	0.8837	2.50635	0.933	2.50787	0.7937	2.74847	0.968	2.51406	0.909	2.5472	0.9422	2.46267	1.5183	2.53057
834	TRUE	Empty	Cluster of AP-1 complex subunit mu-1 OS=Homo sapiens OX=9606 GN=AP1M1 PE=1 SV=3 (AP1M1_HUMAN)	AP1M1_HUMAN	49 kDa	TRUE	0.056	-0.3	unknown	1.0013	2.28996	1.205	2.32373	0.8575	2.34524	1.1328	2.53148	0.7436	2.85425	0.842	2.45105	0.5957	2.39763	0.8243	2.42845	0.9813	2.41045
835	TRUE	Empty	DnaJ homolog subfamily A member 4 OS=Homo sapiens OX=9606 GN=DNAJA4 PE=1 SV=1	DNJA4_HUMAN	45 kDa		0.056	0.86	unknown	1.0024	2.27217	0.9866	2.27217	0.6257	2.27217	0.8066	2.27217	0.4796	2.27217	1.2925	2.27217	0.905	2.27217	1.7586	2.27217	1.2967	2.27217
836	TRUE	Empty	182 kDa tankyrase-1-binding protein OS=Homo sapiens OX=9606 GN=TNKS1BP1 PE=1 SV=4	TB182_HUMAN	182 kDa		0.056	-0.63	unknown	1.0026	2.39542	0.6985	2.39542	2.0228	2.39542	0.8786	2.39542	0.8313	2.39542	0.6648	2.39542	0.5628	2.39542	0.7593	2.39542	0.5678	2.39542
837	TRUE	Empty	Tubulin--tyrosine ligase-like protein 12 OS=Homo sapiens OX=9606 GN=TTLL12 PE=1 SV=2	TTL12_HUMAN	74 kDa		0.056	-0.41	unknown	1.0012	2.26218	0.9866	2.26305	1.3284	2.28664	1.3515	2.25896	1.6344	2.48627	0.9486	2.3491	1.1506	2.33015	0.6282	2.32475	1.3107	2.27241
838	TRUE	Empty	Haloacid dehalogenase-like hydrolase domain-containing 5 OS=Homo sapiens OX=9606 GN=HDHD5 PE=1 SV=1	HDHD5_HUMAN	46 kDa		0.056	-0.98	unknown	1.0025	2.37499	1.7003	2.37499	1.1269	2.37499	1.3846	2.37499	1.3608	2.37499	0.538	2.37499	0.5588	2.37499	0.7062	2.37499	1.162	2.37499
839	TRUE	Empty	Intraflagellar transport protein 74 homolog OS=Homo sapiens OX=9606 GN=IFT74 PE=1 SV=1	IFT74_HUMAN	69 kDa		0.056	1.49	unknown	1.0024	2.24939	0.6373	2.24939	0.5463	2.24939	0.5046	2.24939	1.515	2.24939	1.6957	2.24939	2.5751	2.24939	3.2438	2.24939	0.9304	2.24939
840	TRUE	Empty	Junctional adhesion molecule-like OS=Homo sapiens OX=9606 GN=JAML PE=1 SV=1	E9PR26_HUMAN	43 kDa		0.056	1.03	unknown	1.0024	2.24098	1.1394	2.24098	0.4507	2.24098	0.7042	2.24098	0.4437	2.24098	1.5314	2.24098	0.8733	2.24098	1.3388	2.24098	1.4238	2.24098
841	TRUE	Empty	Fatty acid-binding protein, adipocyte OS=Homo sapiens OX=9606 GN=FABP4 PE=1 SV=3	FABP4_HUMAN	15 kDa		0.056	0.73	unknown	1.0014	2.48007	1.1015	2.53208	0.282	2.50973	0.5553	2.48918	1.0968	2.99811	0.9276	2.57825	1.065	2.49273	0.9299	2.51072	1.7121	3.33433
842	TRUE	Empty	SEC14 domain and spectrin repeat-containing protein 1 OS=Homo sapiens OX=9606 GN=SESTD1 PE=1 SV=2	SESD1_HUMAN	79 kDa	TRUE	0.056	0.29	unknown	1.0024	2.24098	1.1201	2.24098	1.0483	2.24098	0.9701	2.24098	1.2012	2.24098	1.3051	2.24098	1.3044	2.24098	1.1841	2.24098	1.5318	2.24098
843	TRUE	Empty	Acyl-coenzyme A thioesterase 8 (Fragment) OS=Homo sapiens OX=9606 GN=ACOT8 PE=1 SV=1	H7C5A7_HUMAN	23 kDa		0.056	-0.34	unknown	1.0015	2.53543	0.9418	2.5296	1.0843	2.53123	0.8898	2.53269	0.9361	2.58073	0.7076	2.53911	0.8872	2.53123	0.9126	2.5296	0.5903	2.54309
844	TRUE	Empty	Ras GTPase-activating protein-binding protein 2 OS=Homo sapiens OX=9606 GN=G3BP2 PE=1 SV=2	G3BP2_HUMAN	54 kDa	TRUE	0.056	0.87	unknown	1.0027	2.51669	0.6445	2.51669	0.9582	2.51669	0.7049	2.51669	0.2818	2.51669	1.2037	2.51669	1.0633	2.51669	0.9468	2.51669	1.2938	2.51669
845	TRUE	Empty	Cluster of NADH dehydrogenase [ubiquinone] iron-sulfur protein 6, mitochondrial OS=Homo sapiens OX=9606 GN=NDUFS6 PE=1 SV=1 (NDUS6_HUMAN)	NDUS6_HUMAN	14 kDa	TRUE	0.056	0.72	unknown	1.0026	2.42603	0.501	2.42603	0.5729	2.42603	0.3926	2.42603	0.8042	2.42603	0.8137	2.42603	0.7366	2.42603	1.3449	2.42603	0.844	2.42603
846	TRUE	Empty	Ubiquitin carboxyl-terminal hydrolase 25 OS=Homo sapiens OX=9606 GN=USP25 PE=1 SV=4	UBP25_HUMAN	122 kDa		0.056	-0.31	unknown	1.0024	2.24664	1.2355	2.28156	0.9716	2.29796	1.0944	2.29392	1.4553	2.32445	1.0589	2.42431	0.8618	2.46087	0.906	2.46408	0.9144	2.35914
847	TRUE	Empty	Catechol O-methyltransferase OS=Homo sapiens OX=9606 GN=COMT PE=1 SV=2	COMT_HUMAN	30 kDa		0.056	0.71	unknown	1.0015	2.49979	1.0159	2.49946	0.6005	2.50891	0.7453	2.50891	0.535	2.51635	0.8088	2.5178	1.701	2.49979	1.1256	2.49413	1.1129	2.51288
848	TRUE	Empty	N-acetylneuraminate lyase OS=Homo sapiens OX=9606 GN=NPL PE=1 SV=1	NPL_HUMAN	35 kDa	TRUE	0.056	-0.85	unknown	1.0027	2.47891	0.5682	2.47891	2.6494	2.47891	0.7561	2.47891	0.8202	2.47891	0.4711	2.47891	0.4624	2.47891	0.4871	2.47891	0.6319	2.47891
849	TRUE	Empty	Nuclear pore complex protein Nup98-Nup96 OS=Homo sapiens OX=9606 GN=NUP98 PE=1 SV=4	NUP98_HUMAN	198 kDa	TRUE	0.057	0.26	unknown	1.0013	2.35843	1.0441	2.45533	1.4051	2.45414	1.0917	2.54179	0.5611	3.79541	1.2302	2.51093	1.1464	2.56422	1.1368	2.46134	1.5826	2.84617
850	TRUE	Empty	Cluster of Endophilin-A2 OS=Homo sapiens OX=9606 GN=SH3GL1 PE=1 SV=1 (SH3G1_HUMAN)	SH3G1_HUMAN	41 kDa	TRUE	0.057	0.34	unknown	1.0015	2.36492	0.736	2.40713	1.4283	2.42473	0.8265	2.42681	0.5724	2.7626	1.0384	2.488	1.1555	2.43814	0.9256	2.42642	1.137	2.37984
851	TRUE	Empty	Switch-associated protein 70 OS=Homo sapiens OX=9606 GN=SWAP70 PE=1 SV=1	SWP70_HUMAN	69 kDa		0.057	-0.55	unknown	1.0024	2.23973	0.8947	2.47455	1.8855	2.28615	1.672	2.25394	0.9847	2.38208	0.8683	2.31864	0.7219	2.49024	0.7632	2.24493	1.2006	2.24196
852	TRUE	Empty	DNA polymerase delta catalytic subunit OS=Homo sapiens OX=9606 GN=POLD1 PE=1 SV=2	DPOD1_HUMAN	124 kDa	TRUE	0.058	-0.28	unknown	1.0013	2.28166	1.1186	2.28938	0.9076	2.31388	0.825	2.30431	1.3042	2.7614	0.751	2.4767	0.9359	2.383	0.8421	2.29617	0.7539	2.31224
853	TRUE	Empty	Aldehyde dehydrogenase, mitochondrial OS=Homo sapiens OX=9606 GN=ALDH2 PE=1 SV=2	ALDH2_HUMAN	56 kDa	TRUE	0.059	0.32	unknown	1.0022	2.36814	1.2071	2.51418	0.8249	2.67971	1.0283	2.45934	2.0653	7.44884	0.953	2.45717	3.036	4.90244	1.5922	2.61463	1.1095	2.51791
854	TRUE	Empty	Ferritin light chain OS=Homo sapiens OX=9606 GN=FTL PE=1 SV=2	FRIL_HUMAN	20 kDa		0.059	-1.24	unknown	1.0018	2.45643	0.2199	5.68233	2.9096	2.94375	1.7072	2.63744	0.571	5.05602	0.2924	4.77185	0.1937	4.77632	0.0744	10.3338	0.8575	2.52338
855	TRUE	Empty	Cluster of Keratin, type II cytoskeletal 7 OS=Homo sapiens OX=9606 GN=KRT7 PE=1 SV=5 (K2C7_HUMAN)	K2C7_HUMAN	51 kDa	TRUE	0.059	1.03	unknown	1.0016	2.44059	0.9242	2.98854	0.5632	2.69789	0.2788	2.76544	0.4859	4.01637	0.8346	3.3084	1.2442	3.41487	1.9003	3.74605	0.5333	2.6473
856	TRUE	Empty	Transport and Golgi organization protein 1 homolog OS=Homo sapiens OX=9606 GN=MIA3 PE=1 SV=1	TGO1_HUMAN	214 kDa	TRUE	0.059	-0.28	unknown	1.0013	2.32935	1.0519	2.94445	1.5542	2.57595	0.9349	2.47852	1.783	3.04883	0.9086	2.47954	1.2899	2.52754	1.0929	2.45616	0.8797	2.46087
857	TRUE	Empty	Coiled-coil domain-containing protein 173 OS=Homo sapiens OX=9606 GN=CCDC173 PE=2 SV=2	CC173_HUMAN	66 kDa		0.059	1.72	unknown	1.0023	2.23196	0.6033	2.23196	0.3377	2.23196	0.2498	2.23196	0.3878	2.23196	1.2828	2.23196	1.6072	2.23196	1.6298	2.23196	0.6019	2.23196
858	TRUE	Empty	Cysteine-rich secretory protein 3 OS=Homo sapiens OX=9606 GN=CRISP3 PE=1 SV=1	CRIS3_HUMAN	28 kDa		0.059	-1.87	unknown	1.0027	2.47891	1.2411	2.47891	0.5216	2.47891	1.4376	2.47891	1.3849	2.47891	0.5618	2.47891	0.147	2.47891	0.2609	2.47891	0.3675	2.47891
859	TRUE	Empty	UPF0505 protein C16orf62 OS=Homo sapiens OX=9606 GN=C16orf62 PE=1 SV=2	CP062_HUMAN	110 kDa	TRUE	0.06	-0.28	unknown	1.0013	2.30868	0.8038	2.3161	0.8818	2.31667	1.1122	2.31917	0.9651	2.5438	0.8	2.38578	0.7355	2.39746	0.7524	2.31306	0.7622	2.32265
860	TRUE	Empty	Cluster of Disks large homolog 1 OS=Homo sapiens OX=9606 GN=DLG1 PE=1 SV=1 (A0A0C4DFT3_HUMAN)	A0A0C4DFT3_HUMAN	100 kDa	TRUE	0.06	0.41	unknown	1.0024	2.27216	1.1595	2.30682	1.107	2.274	1.015	2.30361	1.2274	3.87057	1.486	2.27018	1.489	2.34284	1.4976	2.30864	1.4169	2.31292
861	TRUE	Empty	Cluster of Sp110 nuclear body protein OS=Homo sapiens OX=9606 GN=SP110 PE=1 SV=5 (SP110_HUMAN)	SP110_HUMAN	78 kDa	TRUE	0.06	1.62	unknown	1.0027	2.53824	0.4864	2.53824	0.3118	2.53824	0.33	2.53824	0.2774	2.53824	0.4149	2.53824	1.3285	2.53824	1.3189	2.53824	1.3449	2.53824
862	TRUE	Empty	Mortality factor 4-like protein 2 OS=Homo sapiens OX=9606 GN=MORF4L2 PE=1 SV=1	MO4L2_HUMAN	32 kDa	TRUE	0.06	0.68	unknown	1.0023	2.23196	0.8528	2.23196	0.6253	2.23196	0.6816	2.23196	0.3702	2.23196	0.8561	2.23196	0.7851	2.23196	1.2041	2.23196	1.1492	2.23196
863	TRUE	Empty	Phosphatidylinositol transfer protein beta isoform OS=Homo sapiens OX=9606 GN=PITPNB PE=1 SV=1	A0A0A0MSW4_HUMAN	32 kDa	TRUE	0.06	0.36	unknown	1.0035	3.34779	0.8464	3.34779	0.8343	3.34779	0.825	3.34779	0.662	3.34779	1.3224	3.34779	0.8443	3.34779	0.9824	3.34779	0.9541	3.34779
864	TRUE	Empty	Dual-specificity protein phosphatase 12 OS=Homo sapiens OX=9606 GN=DUSP12 PE=1 SV=1	V9GY92_HUMAN	15 kDa		0.06	-0.36	unknown	1.0024	2.24098	1.311	2.24098	1.83	2.24098	1.459	2.24098	2.0213	2.24098	1.4153	2.24098	1.2664	2.24098	1.1353	2.24098	1.265	2.24098
865	TRUE	Empty	Transcriptional regulator ATRX OS=Homo sapiens OX=9606 GN=ATRX PE=1 SV=5	ATRX_HUMAN	283 kDa	TRUE	0.061	0.32	unknown	1.0024	2.24664	0.9161	2.29578	0.7175	2.25642	0.781	2.28677	0.5347	2.4149	1.0155	2.25537	1.0107	2.25649	0.896	2.32164	0.7593	2.37128
866	TRUE	Empty	Coiled-coil domain-containing protein 170 OS=Homo sapiens OX=9606 GN=CCDC170 PE=1 SV=3	CC170_HUMAN	82 kDa		0.061	1.89	unknown	1.0024	2.28166	0.5114	2.28166	0.2743	2.28166	0.4599	2.28166	0.9909	2.28166	2.0567	2.28166	2.0512	2.28166	2.8768	2.28166	0.8195	2.28166
867	TRUE	Empty	Protein PRRC2A OS=Homo sapiens OX=9606 GN=PRRC2A PE=1 SV=3	PRC2A_HUMAN	229 kDa	TRUE	0.061	-0.63	unknown	1.0017	2.51929	0.5406	17.3381	1.0514	2.54924	0.8559	2.63069	0.6161	6.99704	0.3468	7.10639	0.4383	11.2954	0.3647	9.12272	0.5067	10.4803
868	TRUE	Empty	Nucleolar GTP-binding protein 1 OS=Homo sapiens OX=9606 GN=GTPBP4 PE=1 SV=3	NOG1_HUMAN	74 kDa	TRUE	0.061	-0.25	unknown	1.0025	2.37499	1.2921	2.37499	1.2657	2.37499	1.0211	2.37499	1.2165	2.37499	0.9964	2.37499	0.9336	2.37499	0.9961	2.37499	1.0892	2.37499
869	TRUE	Empty	Cluster of TBC1 domain family member 9B OS=Homo sapiens OX=9606 GN=TBC1D9B PE=1 SV=3 (TBC9B_HUMAN)	TBC9B_HUMAN	141 kDa	TRUE	0.061	-0.15	unknown	1.0014	2.30733	1.3857	2.32627	1.2173	2.32674	1.1788	2.3397	1.5127	2.42734	1.1131	2.42369	1.3883	2.34008	1.073	2.33605	1.2243	2.32255
870	TRUE	Empty	Cluster of Geranylgeranyl transferase type-2 subunit alpha OS=Homo sapiens OX=9606 GN=RABGGTA PE=1 SV=2 (PGTA_HUMAN)	PGTA_HUMAN	65 kDa	TRUE	0.061	0.26	unknown	1.0023	2.22855	0.9654	2.22855	0.8867	2.22855	0.774	2.22855	0.9901	2.22855	1.0928	2.22855	1.024	2.22855	0.989	2.22855	1.2185	2.22855
871	TRUE	Empty	Tetratricopeptide repeat protein 21B OS=Homo sapiens OX=9606 GN=TTC21B PE=1 SV=2	TT21B_HUMAN	151 kDa	TRUE	0.061	1.24	unknown	1.0025	2.37499	0.6835	2.37499	0.4292	2.37499	0.4004	2.37499	0.9646	2.37499	1.4779	2.37499	1.2706	2.37499	2.5482	2.37499	0.6945	2.37499
872	TRUE	Empty	Armadillo repeat protein deleted in velo-cardio-facial syndrome OS=Homo sapiens OX=9606 GN=ARVCF PE=1 SV=1	ARVC_HUMAN	105 kDa	TRUE	0.061	1.27	unknown	1.0024	2.24939	0.7505	2.24939	0.3062	2.24939	0.2175	2.24939	0.6356	2.24939	0.9978	2.24939	0.707	2.24939	2.0134	2.24939	0.8475	2.24939
873	TRUE	Empty	Twinfilin-1 OS=Homo sapiens OX=9606 GN=TWF1 PE=1 SV=3	TWF1_HUMAN	40 kDa	TRUE	0.061	0.55	unknown	1.0024	2.27217	0.6919	2.27217	0.8988	2.27217	0.7146	2.27217	0.2918	2.27217	0.9837	2.27217	0.7198	2.27217	0.9467	2.27217	0.9934	2.27217
874	TRUE	Empty	Complement factor I OS=Homo sapiens OX=9606 GN=CFI PE=1 SV=1	A0A087X0I2_HUMAN	43 kDa		0.061	1.04	unknown	1.0024	2.28166	0.6703	2.28166	0.3771	2.28166	0.5005	2.28166	0.8288	2.28166	1.8819	2.28166	0.8479	2.28166	1.4755	2.28166	0.8155	2.28166
875	TRUE	Empty	NF-kappa-B inhibitor epsilon OS=Homo sapiens OX=9606 GN=NFKBIE PE=1 SV=3	IKBE_HUMAN	53 kDa		0.061	0.46	unknown	1.0029	2.71835	0.8459	2.71835	0.7452	2.71835	0.6312	2.71835	1.0371	2.71835	1.069	2.71835	1.1302	2.71835	1.2306	2.71835	0.9844	2.71835
876	TRUE	Empty	Ribosome production factor 2 homolog OS=Homo sapiens OX=9606 GN=RPF2 PE=1 SV=2	RPF2_HUMAN	36 kDa	TRUE	0.061	0.81	unknown	1.0025	2.35244	1.1869	2.35244	0.8814	2.35244	0.8669	2.35244	0.5728	2.35244	1.5696	2.35244	2.4603	2.35244	1.3935	2.35244	0.9362	2.35244
877	TRUE	Empty	U3 small nucleolar RNA-associated protein 18 homolog OS=Homo sapiens OX=9606 GN=UTP18 PE=1 SV=3	UTP18_HUMAN	62 kDa		0.061	-0.59	unknown	1.0024	2.28166	0.9189	2.28166	1.164	2.28166	0.9816	2.28166	0.8026	2.28166	0.6866	2.28166	0.5964	2.28166	0.8435	2.28166	0.4585	2.28166
878	TRUE	Empty	Serine/threonine-protein phosphatase 1 regulatory subunit 10 OS=Homo sapiens OX=9606 GN=PPP1R10 PE=1 SV=1	PP1RA_HUMAN	99 kDa		0.061	0.46	unknown	1.0023	2.22761	0.9385	2.22761	1.4208	2.22761	0.6925	2.22761	1.2074	2.22761	1.4404	2.22761	1.2923	2.22761	1.5403	2.22761	1.4411	2.22761
879	TRUE	Empty	Protein dpy-30 homolog OS=Homo sapiens OX=9606 GN=DPY30 PE=1 SV=1	DPY30_HUMAN	11 kDa		0.061	-0.43	unknown	1.0025	2.31426	1.3924	2.31426	1.0318	2.31426	0.9679	2.31426	1.1981	2.31426	0.8021	2.31426	0.6804	2.31426	1.0044	2.31426	0.9015	2.31426
880	TRUE	Empty	DNA ligase OS=Homo sapiens OX=9606 GN=LIG4 PE=1 SV=1	A0A0C4DGV9_HUMAN	96 kDa		0.061	-0.48	unknown	1.0025	2.31426	1.1812	2.31426	1.2755	2.31426	1.0005	2.31426	1.555	2.31426	0.8008	2.31426	1.147	2.31426	0.8979	2.31426	0.7618	2.31426
881	TRUE	Empty	Metallo-beta-lactamase domain-containing protein 2 OS=Homo sapiens OX=9606 GN=MBLAC2 PE=1 SV=3	MBLC2_HUMAN	31 kDa		0.061	-0.7	unknown	1.0024	2.28166	1.8666	2.28166	1.4019	2.28166	1.4352	2.28166	0.9008	2.28166	0.6124	2.28166	0.7819	2.28166	0.8763	2.28166	1.1925	2.28166
882	TRUE	Empty	Core-binding factor subunit beta (Fragment) OS=Homo sapiens OX=9606 GN=CBFB PE=1 SV=1	J3KTD8_HUMAN	7 kDa	TRUE	0.061	1.13	unknown	1.0024	2.23786	0.4059	2.23786	0.9701	2.23786	0.7614	2.23786	Value missing	2.23786	1.1886	2.23786	0.9093	2.23786	1.3303	2.23786	0.9975	2.23786
883	TRUE	Empty	CD2 antigen cytoplasmic tail-binding protein 2 OS=Homo sapiens OX=9606 GN=CD2BP2 PE=1 SV=1	CD2B2_HUMAN	38 kDa		0.061	0.52	unknown	1.0024	2.23544	1.093	2.23544	0.8722	2.23544	0.5709	2.23544	0.8099	2.23544	1.1512	2.23544	1.2622	2.23544	1.2861	2.23544	1.0096	2.23544
884	TRUE	Empty	Protein FAM166B OS=Homo sapiens OX=9606 GN=FAM166B PE=1 SV=1	A0A087WXD4_HUMAN	29 kDa		0.061	1.73	unknown	1.0026	2.39542	0.765	2.39542	0.2499	2.39542	0.3109	2.39542	1.2475	2.39542	1.3015	2.39542	1.8676	2.39542	2.8374	2.39542	1.2149	2.39542
885	TRUE	Empty	Adenomatous polyposis coli protein OS=Homo sapiens OX=9606 GN=APC PE=1 SV=2	APC_HUMAN	312 kDa	TRUE	0.062	0.34	unknown	1.0024	2.24591	0.9362	2.26839	0.9815	2.36102	0.8164	2.24314	0.393	2.73195	1.237	2.24921	0.9237	2.298	0.8705	2.23781	0.9309	2.30644
886	TRUE	Empty	Protein AATF OS=Homo sapiens OX=9606 GN=AATF PE=1 SV=1	AATF_HUMAN	63 kDa		0.062	-0.34	unknown	1.0027	2.51669	1.2839	2.51669	1.762	2.51669	1.2779	2.51669	1.1738	2.51669	1.1849	2.51669	1.1238	2.51669	1.0803	2.51669	0.9176	2.51669
887	TRUE	Empty	Serpin B8 OS=Homo sapiens OX=9606 GN=SERPINB8 PE=1 SV=2	SPB8_HUMAN	43 kDa	TRUE	0.062	-0.86	unknown	1.0027	2.47891	0.8353	2.47891	1.4794	2.47891	1.2333	2.47891	1.2497	2.47891	0.6358	2.47891	0.6139	2.47891	0.5289	2.47891	0.8615	2.47891
888	TRUE	Empty	Histidine triad nucleotide-binding protein 2, mitochondrial OS=Homo sapiens OX=9606 GN=HINT2 PE=1 SV=1	HINT2_HUMAN	17 kDa		0.062	0.7	unknown	1.0024	2.2453	1.0089	2.26666	0.5579	2.46788	0.3917	2.25112	0.8835	3.53105	0.9372	2.25246	1.0453	2.25196	0.9805	2.25304	1.2071	2.24924
889	TRUE	Empty	GRIP and coiled-coil domain-containing protein 1 OS=Homo sapiens OX=9606 GN=GCC1 PE=1 SV=1	GCC1_HUMAN	88 kDa	TRUE	0.062	-0.31	unknown	1.0025	2.33318	1.7775	2.33318	1.8645	2.33318	1.7495	2.33318	1.4507	2.33318	1.4386	2.33318	1.4945	2.33318	1.2259	2.33318	1.3062	2.33318
890	TRUE	Empty	Glucosylceramidase OS=Homo sapiens OX=9606 GN=GBA PE=1 SV=1	A0A0G2JLB3_HUMAN	60 kDa		0.062	-0.42	unknown	1.0024	2.2344	1.1365	2.24445	1.2089	2.2509	1.1019	2.25238	1.3237	2.33029	0.7182	2.25025	0.8852	2.24322	0.8842	2.25499	1.1053	2.27689
891	TRUE	Empty	Probable phospholipid-transporting ATPase IF OS=Homo sapiens OX=9606 GN=ATP11B PE=1 SV=2	AT11B_HUMAN	134 kDa	TRUE	0.062	-1.13	unknown	1.0026	2.4449	0.8119	2.4449	0.5167	2.4449	0.8316	2.4449	5.7023	2.4449	0.4878	2.4449	0.3329	2.4449	0.5414	2.4449	0.3789	2.4449
892	TRUE	Empty	Myotrophin OS=Homo sapiens OX=9606 GN=MTPN PE=1 SV=1	C9JL85_HUMAN	6 kDa		0.062	1.06	unknown	1.0023	2.22586	1.0253	2.22586	0.5492	2.22586	0.7184	2.22586	0.6081	2.22586	1.2697	2.22586	1.444	2.22586	0.9985	2.22586	2.6623	2.22586
893	TRUE	Empty	Protein mago nashi homolog 2 OS=Homo sapiens OX=9606 GN=MAGOHB PE=1 SV=1	F5H6N1_HUMAN	11 kDa		0.062	-0.38	unknown	1.0028	2.57606	0.871	2.57606	1.1501	2.57606	1.3711	2.57606	1.2085	2.57606	0.7785	2.57606	1.1487	2.57606	0.8316	2.57606	0.7781	2.57606
894	TRUE	Empty	Cluster of Dystonin OS=Homo sapiens OX=9606 GN=DST PE=1 SV=4 (DYST_HUMAN)	DYST_HUMAN	861 kDa	TRUE	0.063	0.39	unknown	1.0012	2.23692	1.2599	2.24908	0.607	2.39523	0.9122	2.26344	0.8144	2.30351	1.2183	2.23886	0.8501	2.24561	1.1716	2.24308	1.4901	2.25961
895	TRUE	Empty	Coatomer subunit alpha OS=Homo sapiens OX=9606 GN=COPA PE=1 SV=2	COPA_HUMAN	138 kDa	TRUE	0.063	-0.14	unknown	1.0019	2.36008	1.1596	2.49604	1.1579	2.44688	1.0702	2.49554	1.0906	2.86241	1.105	2.40797	0.8586	2.61712	0.9629	2.47701	1.1238	2.46854
896	TRUE	Empty	Cluster of Heterogeneous nuclear ribonucleoprotein H2 OS=Homo sapiens OX=9606 GN=HNRNPH2 PE=1 SV=1 (HNRH2_HUMAN)	HNRH2_HUMAN	49 kDa	TRUE	0.063	0.22	unknown	1.0014	2.30733	0.9177	2.3969	1.1433	2.38392	0.9565	2.42132	0.6404	3.08801	0.9299	2.44331	1.2092	2.68419	1.1292	2.42964	1.0477	2.35847
897	TRUE	Empty	U5 small nuclear ribonucleoprotein 200 kDa helicase OS=Homo sapiens OX=9606 GN=SNRNP200 PE=1 SV=2	U520_HUMAN	245 kDa		0.063	-0.19	unknown	1.0014	2.33623	1.2136	2.40799	1.1835	2.37678	1.1279	2.38073	0.9721	2.8476	0.9214	2.44135	0.8755	2.68831	1.106	2.45178	1.0405	2.46045
898	TRUE	Empty	RNA-binding protein Raly (Fragment) OS=Homo sapiens OX=9606 GN=RALY PE=1 SV=1	Q5QPL9_HUMAN	25 kDa		0.063	0.19	unknown	1.0014	2.34934	1.0146	2.42166	1.0505	2.45333	0.9627	2.43344	0.7932	3.4063	0.9974	2.36774	1.0057	2.73376	1.0534	2.44819	1.1335	2.42923
899	TRUE	Empty	Zinc finger CCCH domain-containing protein 7A OS=Homo sapiens OX=9606 GN=ZC3H7A PE=1 SV=1	Z3H7A_HUMAN	111 kDa	TRUE	0.063	0.4	unknown	1.0013	2.3172	0.9894	2.35116	0.8792	2.37657	0.8302	2.3566	0.9469	2.9175	1.2043	2.43175	1.199	2.30643	1.2199	2.30824	1.1583	2.32344
900	TRUE	Empty	39S ribosomal protein L46, mitochondrial OS=Homo sapiens OX=9606 GN=MRPL46 PE=1 SV=1	RM46_HUMAN	32 kDa		0.063	-0.34	unknown	1.0014	2.42208	1.447	2.44183	1.2649	2.44382	1.0157	2.44382	0.8362	2.59837	0.782	2.47162	0.8827	2.45058	1.1312	2.41809	0.8091	2.49411
901	TRUE	Empty	Cluster of HCG2019817, isoform CRA_d OS=Homo sapiens OX=9606 GN=RBCK1 PE=1 SV=1 (G3XAG9_HUMAN)	G3XAG9_HUMAN	38 kDa	TRUE	0.063	0.35	unknown	1.0013	2.33467	1.0238	2.38279	0.7782	2.51793	0.8847	2.40058	0.7003	2.90442	1.5307	2.34373	0.8763	2.5615	0.8493	2.33054	1.2484	2.39055
902	TRUE	Empty	Dynactin subunit 4 OS=Homo sapiens OX=9606 GN=DCTN4 PE=1 SV=1	DCTN4_HUMAN	52 kDa		0.063	-0.22	unknown	1.0013	2.28984	1.0352	2.36017	1.0229	2.41155	1.0335	2.39544	1.4469	2.34791	0.7826	2.38255	1.1251	2.33775	0.8869	2.32339	1.0268	2.45165
903	TRUE	Empty	Protein phosphatase 1G OS=Homo sapiens OX=9606 GN=PPM1G PE=1 SV=1	PPM1G_HUMAN	59 kDa		0.064	0.23	unknown	1.0014	2.33753	0.9172	2.41651	1.3897	2.41383	0.9502	2.36661	0.4697	2.86387	1.3095	2.42662	1.0367	2.65757	1.0439	2.42383	0.8961	2.37954
904	TRUE	Empty	Cluster of Uncharacterized protein OS=Homo sapiens OX=9606 PE=3 SV=1 (A0A0B4J203_HUMAN)	A0A0B4J203_HUMAN	95 kDa	TRUE	0.064	0.51	unknown	1.0014	2.41091	0.7056	2.4125	1.226	2.41091	0.7958	2.41609	Value missing	153.892	1.278	2.41221	0.9731	2.72121	1.2533	2.41423	0.9644	2.41688
905	TRUE	Empty	Trafficking protein particle complex subunit 11 OS=Homo sapiens OX=9606 GN=TRAPPC11 PE=1 SV=2	TPC11_HUMAN	129 kDa	TRUE	0.064	-0.27	unknown	1.0013	2.34566	1.1884	2.40145	1.0034	2.36484	1.08	2.37258	1.7981	2.48824	1.0462	2.34274	1.2343	2.40423	0.8872	2.43463	0.9166	2.42069
906	TRUE	Empty	Tapasin-related protein OS=Homo sapiens OX=9606 GN=TAPBPL PE=1 SV=2	TPSNR_HUMAN	50 kDa		0.064	0.44	unknown	1.0014	2.37964	0.8165	2.41125	0.8245	2.39703	0.8402	2.40886	0.9252	2.39147	0.6665	2.40187	1.6895	2.42453	1.0741	2.43188	1.4233	2.38965
907	TRUE	Empty	Cluster of Heterogeneous nuclear ribonucleoprotein A1 OS=Homo sapiens OX=9606 GN=HNRNPA1 PE=1 SV=5 (ROA1_HUMAN)	ROA1_HUMAN	39 kDa	TRUE	0.065	1.09	unknown	1.0021	2.3477	0.5085	2.65543	0.7601	2.65219	0.5885	2.54043	0.5596	3.37085	1.5245	2.61625	1.1796	4.08425	0.9391	2.79397	1.2774	2.54095
908	TRUE	Empty	Cluster of High density lipoprotein binding protein (Vigilin), isoform CRA_a OS=Homo sapiens OX=9606 GN=HDLBP PE=1 SV=1 (A0A024R4E5_HUMAN)	A0A024R4E5_HUMAN	141 kDa	TRUE	0.066	-0.29	unknown	1.0015	2.40885	1.1147	2.47778	1.4293	2.52234	1.1878	2.43939	1.2163	3.38228	0.9004	2.43176	0.9969	3.27142	1.0643	2.60232	1.0526	2.41822
909	TRUE	Empty	Pyridoxal-dependent decarboxylase domain-containing protein 1 OS=Homo sapiens OX=9606 GN=PDXDC1 PE=1 SV=1	H3BND4_HUMAN	89 kDa		0.066	-0.23	unknown	1.0024	2.23544	1.4451	2.40861	0.9825	2.25422	0.9934	2.26036	1.9163	2.33773	1.1333	2.32434	1.1346	2.24102	0.9247	2.27514	1.131	2.27664
910	TRUE	Empty	Cluster of Arf-GAP with GTPase, ANK repeat and PH domain-containing protein 3 OS=Homo sapiens OX=9606 GN=AGAP3 PE=1 SV=2 (AGAP3_HUMAN)	AGAP3_HUMAN	95 kDa	TRUE	0.066	0.27	unknown	1.0013	2.32789	0.8477	2.36058	0.9019	2.35043	0.6916	2.40247	0.7336	2.34657	0.9357	2.36244	1.1779	2.34915	0.9143	2.33227	0.7977	2.37065
911	TRUE	Empty	Peroxisomal membrane protein 11B OS=Homo sapiens OX=9606 GN=PEX11B PE=1 SV=1	PX11B_HUMAN	28 kDa		0.066	-0.2	unknown	1.0013	2.31815	1.1852	2.33666	1.0252	2.31569	0.8302	2.36685	1.2431	2.90709	0.9078	2.36577	0.7667	2.69404	1.0356	2.34879	0.9383	2.35261
912	TRUE	Empty	Tyrosine-protein phosphatase OS=Homo sapiens OX=9606 GN=PTPN9 PE=1 SV=1	A0A0A0MR09_HUMAN	67 kDa		0.066	0.25	unknown	1.0013	2.33617	1.124	2.3275	0.692	2.32944	0.9833	2.32983	0.8986	2.34273	1.2023	2.35088	0.8476	2.33184	1.1004	2.33841	1.2163	2.32983
913	TRUE	Empty	Band 3 anion transport protein OS=Homo sapiens OX=9606 GN=SLC4A1 PE=1 SV=3	B3AT_HUMAN	102 kDa		0.066	1.12	unknown	1.0024	2.24664	0.2045	2.25055	0.2029	2.25247	0.2292	2.25083	0.4136	2.37998	0.2548	2.26625	0.1946	2.25868	0.9716	2.26441	6.7527	2.25319
914	TRUE	Empty	[3-methyl-2-oxobutanoate dehydrogenase [lipoamide]] kinase, mitochondrial OS=Homo sapiens OX=9606 GN=BCKDK PE=1 SV=2	BCKD_HUMAN	46 kDa		0.067	-0.3	unknown	1.0014	2.40731	1.3613	2.4199	0.9495	2.41567	0.8634	2.40803	0.8412	2.88854	0.7586	2.51643	0.939	2.65217	0.8036	2.39877	0.732	2.41462
915	TRUE	Empty	Serine/threonine-protein kinase 24 OS=Homo sapiens OX=9606 GN=STK24 PE=1 SV=1	B4DR80_HUMAN	46 kDa	TRUE	0.067	0.51	unknown	1.0013	2.39963	1.0508	2.43827	0.8718	2.4047	0.9306	2.43883	0.5302	2.74006	1.7682	2.51931	0.8019	2.39555	0.9392	2.41656	1.6263	2.40925
916	TRUE	Empty	Acyl-CoA dehydrogenase family member 11 OS=Homo sapiens OX=9606 GN=ACAD11 PE=1 SV=3	ACD11_HUMAN	87 kDa		0.067	0.56	unknown	1.0013	2.3144	0.9993	2.34834	0.4469	2.3163	0.6277	2.34647	1.094	2.3183	0.8175	2.31703	1.4272	2.31438	1.7219	2.32512	0.7387	2.32252
917	TRUE	Empty	Huntingtin-interacting protein 1 OS=Homo sapiens OX=9606 GN=HIP1 PE=1 SV=5	HIP1_HUMAN	116 kDa	TRUE	0.068	-0.28	unknown	1.0013	2.28984	1.2769	2.54183	1.3682	2.55563	1.2422	2.4032	0.6253	2.47485	0.8734	2.37513	0.8698	2.64557	0.9949	2.46548	0.8492	2.40998
918	TRUE	Empty	Synaptosomal-associated protein 29 OS=Homo sapiens OX=9606 GN=SNAP29 PE=1 SV=1	SNP29_HUMAN	29 kDa		0.068	-0.32	unknown	1.0024	2.2344	0.9013	2.31295	1.6026	2.40357	1.3153	2.34694	1.1878	2.36966	1.1786	2.28869	0.7248	2.38994	1.0333	2.38238	1.0266	2.27837
919	TRUE	Empty	Ubiquitin-like modifier-activating enzyme ATG7 OS=Homo sapiens OX=9606 GN=ATG7 PE=1 SV=1	ATG7_HUMAN	78 kDa		0.069	-0.18	unknown	1.0019	2.70179	0.9084	2.70986	1.0028	2.7008	0.9775	2.72874	1.1381	2.76558	0.8619	2.68407	1.0854	2.72482	0.9585	2.69243	0.6865	2.72995
920	TRUE	Empty	28S ribosomal protein S5, mitochondrial OS=Homo sapiens OX=9606 GN=MRPS5 PE=1 SV=2	RT05_HUMAN	48 kDa	TRUE	0.069	-0.26	unknown	1.0013	2.2684	1.3149	2.29375	1.1099	2.39165	0.8264	2.29987	0.9202	2.37142	0.7218	2.32015	0.9814	2.73993	0.8818	2.42534	0.8626	2.47229
921	TRUE	Empty	Zinc finger CCCH domain-containing protein 18 OS=Homo sapiens OX=9606 GN=ZC3H18 PE=1 SV=1	E7ERS3_HUMAN	109 kDa	TRUE	0.07	0.29	unknown	1.0013	2.28974	0.8209	2.36181	1.0434	2.35062	0.5264	2.50668	0.5145	2.77004	1.2339	2.32069	0.7346	2.58421	0.9922	2.34603	0.636	2.50452
922	TRUE	Empty	Peroxisomal trans-2-enoyl-CoA reductase OS=Homo sapiens OX=9606 GN=PECR PE=1 SV=2	PECR_HUMAN	33 kDa		0.07	0.32	unknown	1.0015	2.39924	1.3943	2.48831	0.4619	2.54798	0.6665	2.44146	1.232	2.41473	0.8582	2.41928	1.846	2.54136	1.1661	2.42008	0.7903	2.41404
923	TRUE	Empty	Cluster of T-complex protein 1 subunit alpha OS=Homo sapiens OX=9606 GN=TCP1 PE=1 SV=1 (TCPA_HUMAN)	TCPA_HUMAN	60 kDa	TRUE	0.071	-0.18	unknown	1.0017	2.45051	1.1743	2.49943	1.0982	2.5017	1.3279	2.48274	0.9277	2.81787	0.9745	2.56173	0.9828	2.67411	0.7832	2.49693	1.2459	2.48378
924	TRUE	Empty	Cluster of Nucleobindin-1 OS=Homo sapiens OX=9606 GN=NUCB1 PE=1 SV=4 (NUCB1_HUMAN)	NUCB1_HUMAN	54 kDa	TRUE	0.071	-0.21	unknown	1.0014	2.34252	1.164	2.40463	1.3879	2.46635	1.2612	2.56439	1.7959	2.5508	1.2502	2.40878	1.2603	2.5692	1.1921	2.56549	0.9671	3.1797
925	TRUE	Empty	Cluster of Myocyte-specific enhancer factor 2D OS=Homo sapiens OX=9606 GN=MEF2D PE=1 SV=1 (MEF2D_HUMAN)	MEF2D_HUMAN	56 kDa	TRUE	0.072	0.27	unknown	1.0024	2.25588	0.858	2.31908	1.2057	2.26657	1.0262	2.25819	1.3028	2.30064	1.2815	2.25547	1.333	2.25986	1.2819	2.24916	1.3515	2.30983
926	TRUE	Empty	Cluster of 60S acidic ribosomal protein P0 (Fragment) OS=Homo sapiens OX=9606 GN=RPLP0 PE=1 SV=1 (F8VZS0_HUMAN)	F8VZS0_HUMAN	27 kDa	TRUE	0.072	-0.37	unknown	1.0012	2.25589	1.4059	2.29292	1.9517	2.54185	1.6439	2.27384	1.4702	3.32911	1.1677	2.29824	1.2985	3.42349	1.0313	2.78287	1.5259	2.32351
927	TRUE	Empty	Stabilizer of axonemal microtubules 2 OS=Homo sapiens OX=9606 GN=SAXO2 PE=2 SV=1	SAXO2_HUMAN	46 kDa	TRUE	0.072	0.9	unknown	1.0012	2.26218	0.7277	2.28067	0.6477	2.41278	0.8653	2.28746	2.208	2.54092	1.5671	2.26026	2.6361	3.24696	2.679	2.44034	1.0835	2.27639
928	TRUE	Empty	Cluster of Zinc finger SWIM domain-containing protein 8 OS=Homo sapiens OX=9606 GN=ZSWIM8 PE=1 SV=1 (S4R393_HUMAN)	S4R393_HUMAN	193 kDa	TRUE	0.072	0.28	unknown	1.0024	2.25962	0.9155	2.25962	0.7669	2.25962	0.7323	2.25962	0.8907	2.25962	1.1151	2.25962	1.0312	2.25962	1.0428	2.25962	0.8275	2.25962
929	TRUE	Empty	Guanine nucleotide-binding protein subunit beta-like protein 1 OS=Homo sapiens OX=9606 GN=GNB1L PE=1 SV=2	GNB1L_HUMAN	36 kDa		0.072	-0.55	unknown	1.0026	2.42603	0.9254	2.42603	1.1998	2.42603	1.0555	2.42603	0.7949	2.42603	1.0363	2.42603	0.5357	2.42603	0.7041	2.42603	0.5213	2.42603
930	TRUE	Empty	C5a anaphylatoxin chemotactic receptor 1 OS=Homo sapiens OX=9606 GN=C5AR1 PE=1 SV=2	C5AR1_HUMAN	39 kDa		0.072	-0.52	unknown	1.0013	2.3172	0.7986	2.31732	1.0436	2.32344	1.2139	2.32958	0.8043	2.44737	0.8165	2.32344	0.5533	2.30367	0.7012	2.34461	0.643	2.31441
931	TRUE	Empty	Protein PML OS=Homo sapiens OX=9606 GN=PML PE=1 SV=3	PML_HUMAN	98 kDa		0.073	0.23	unknown	1.0015	2.35279	1.2057	2.51316	0.9468	2.61144	0.9147	2.6126	0.9725	3.17185	1.1031	2.51972	1.4425	3.10058	1.2116	2.63221	0.9911	2.65601
932	TRUE	Empty	Ubiquitin carboxyl-terminal hydrolase CYLD OS=Homo sapiens OX=9606 GN=CYLD PE=1 SV=1	CYLD_HUMAN	107 kDa		0.073	0.5	unknown	1.0024	2.22442	1.0156	2.26758	0.8318	2.26565	0.854	2.26762	0.408	18.3808	1.5584	2.27937	1.1649	2.31304	1.3041	2.36218	1.0137	2.23321
933	TRUE	Empty	General transcription and DNA repair factor IIH helicase subunit XPD (Fragment) OS=Homo sapiens OX=9606 GN=ERCC2 PE=1 SV=2	A8MX75_HUMAN	81 kDa		0.073	-0.39	unknown	1.0025	2.31426	1.1887	2.31426	1.0646	2.31426	0.9735	2.31426	1.7289	2.31426	0.8375	2.31426	0.9563	2.31426	0.8092	2.31426	1.0753	2.31426
935	TRUE	Empty	4-trimethylaminobutyraldehyde dehydrogenase OS=Homo sapiens OX=9606 GN=ALDH9A1 PE=1 SV=3	AL9A1_HUMAN	54 kDa		0.074	-0.12	unknown	1.0015	2.35388	1.2242	2.4146	0.9772	2.4146	1.1943	2.42523	0.8319	2.74765	0.8222	2.50643	1.0506	2.54994	0.9971	2.47754	1.0194	2.41585
936	TRUE	Empty	Cluster of 60S ribosomal protein L7 OS=Homo sapiens OX=9606 GN=RPL7 PE=1 SV=1 (RL7_HUMAN)	RL7_HUMAN	29 kDa	TRUE	0.074	0.34	unknown	1.0015	2.48804	0.9972	2.50827	1.2396	2.49543	0.943	2.55903	0.3748	65.9789	1.3673	2.59743	1.0847	2.48635	1.2907	2.5705	0.9032	2.61127
937	TRUE	Empty	cAMP-dependent protein kinase type II-alpha regulatory subunit OS=Homo sapiens OX=9606 GN=PRKAR2A PE=1 SV=2	KAP2_HUMAN	46 kDa	TRUE	0.074	0.16	unknown	1.0015	2.30963	0.8606	2.3734	1.3134	2.35693	1.0926	2.3694	0.8513	2.4556	1.1301	2.35233	1.2842	2.40671	1.1331	2.32913	1.0178	2.35063
938	TRUE	Empty	Amine oxidase [flavin-containing] B OS=Homo sapiens OX=9606 GN=MAOB PE=1 SV=3	AOFB_HUMAN	59 kDa	TRUE	0.074	0.54	unknown	1.0024	2.21622	0.9476	2.30777	0.5775	3.05581	0.6104	2.609	1.096	3.4234	0.9633	2.3303	1.0344	2.4516	1.9809	2.62142	1.0576	2.39123
939	TRUE	Empty	Eukaryotic translation initiation factor 3 subunit C OS=Homo sapiens OX=9606 GN=EIF3C PE=1 SV=1	EIF3C_HUMAN	105 kDa	TRUE	0.075	-0.25	unknown	1.0022	2.56442	1.2632	2.65107	1.1723	2.68891	1.0881	2.79451	1.4364	2.81301	1.1593	2.65835	1.0247	2.67538	0.9117	2.58636	1.0735	2.74645
940	TRUE	Empty	Cluster of Cytoplasmic dynein 1 intermediate chain 2 OS=Homo sapiens OX=9606 GN=DYNC1I2 PE=1 SV=3 (DC1I2_HUMAN)	DC1I2_HUMAN	71 kDa	TRUE	0.075	0.62	unknown	1.0012	2.24917	0.3015	2.3481	0.5929	2.28255	0.8096	2.26417	0.6537	2.27677	0.8072	2.33773	0.8145	2.2878	1.2954	2.24917	0.6763	2.34963
941	TRUE	Empty	F-actin-capping protein subunit alpha-1 OS=Homo sapiens OX=9606 GN=CAPZA1 PE=1 SV=3	CAZA1_HUMAN	33 kDa	TRUE	0.075	-0.14	unknown	1.0024	2.2344	1.2689	2.24581	1.1432	2.23942	1.2479	2.24709	1.139	2.28873	1.0264	2.25636	1.0828	2.30856	1.033	2.27785	1.1834	2.25688
942	TRUE	Empty	Centrosomal protein of 104 kDa OS=Homo sapiens OX=9606 GN=CEP104 PE=1 SV=1	CE104_HUMAN	104 kDa		0.075	0.29	unknown	1.0024	2.29834	0.9755	2.29834	1.0061	2.29834	1.0015	2.29834	1.3098	2.29834	1.2579	2.29834	1.5888	2.29834	1.3729	2.29834	1.0524	2.29834
943	TRUE	Empty	Cysteine--tRNA ligase, cytoplasmic OS=Homo sapiens OX=9606 GN=CARS PE=1 SV=3	SYCC_HUMAN	85 kDa	TRUE	0.075	-0.21	unknown	1.0013	2.32789	0.9798	2.38046	1.0316	2.3205	1.2264	2.33769	1.1059	2.33161	0.839	2.32875	1.0298	2.33909	0.9092	2.35317	0.9853	2.61663
944	TRUE	Empty	Fibronectin type III domain-containing protein 3B OS=Homo sapiens OX=9606 GN=FNDC3B PE=1 SV=2	FND3B_HUMAN	133 kDa		0.075	-0.65	unknown	1.0026	2.42603	1.7771	2.42603	1.3152	2.42603	1.268	2.42603	0.8915	2.42603	0.9726	2.42603	0.5174	2.42603	0.8689	2.42603	0.9619	2.42603
945	TRUE	Empty	NADH dehydrogenase [ubiquinone] 1 alpha subcomplex subunit 6 OS=Homo sapiens OX=9606 GN=NDUFA6 PE=1 SV=1	A0A0C4DGS0_HUMAN	15 kDa		0.075	0.66	unknown	1.0024	2.24987	0.8637	2.30638	0.7479	2.33269	0.5606	2.32211	1.2653	2.25825	1.2436	2.25671	1.6583	2.39274	1.565	2.28007	0.9081	2.24993
946	TRUE	Empty	Epidermal growth factor receptor kinase substrate 8 OS=Homo sapiens OX=9606 GN=EPS8 PE=1 SV=1	A0A2R8YE63_HUMAN	94 kDa	TRUE	0.075	-0.32	unknown	1.0023	2.23196	1.5289	2.23196	1.5705	2.23196	1.1785	2.23196	1.6622	2.23196	1.4008	2.23196	1.081	2.23196	1.2133	2.23196	1.0525	2.23196
947	TRUE	Empty	SPATS2-like protein (Fragment) OS=Homo sapiens OX=9606 GN=SPATS2L PE=1 SV=1	C9JGM8_HUMAN	22 kDa	TRUE	0.075	0.55	unknown	1.0015	2.48601	1.2379	2.50533	0.6832	2.48098	0.8207	2.50169	0.8351	2.50208	1.0702	2.51256	1.5911	2.48601	1.0692	2.49603	1.4263	2.52603
948	TRUE	Empty	V-type proton ATPase subunit F OS=Homo sapiens OX=9606 GN=ATP6V1F PE=1 SV=2	VATF_HUMAN	13 kDa		0.075	1.59	unknown	1.0024	2.27217	0.2532	2.27217	0.3768	2.27217	0.4973	2.27217	1.3067	2.27217	0.9951	2.27217	1.7554	2.27217	1.7267	2.27217	1.2971	2.27217
949	TRUE	Empty	Cluster of Perilipin-3 OS=Homo sapiens OX=9606 GN=PLIN3 PE=1 SV=3 (PLIN3_HUMAN)	PLIN3_HUMAN	47 kDa	TRUE	0.076	-0.58	unknown	1.0013	2.37453	1.0612	2.45127	1.4233	2.37306	1.1534	2.35688	3.2928	2.37101	0.4369	9.80129	1.1797	2.41028	0.4601	12.5965	1.5038	2.37755
950	TRUE	Empty	Iron-sulfur protein NUBPL OS=Homo sapiens OX=9606 GN=NUBPL PE=1 SV=3	NUBPL_HUMAN	34 kDa		0.076	0.43	unknown	1.0024	2.25589	1.323	2.51609	0.7437	2.61676	0.9242	2.33106	0.7288	2.33095	1.0885	2.27217	0.9894	2.46867	1.2761	2.29419	1.5761	2.25937
951	TRUE	Empty	Nuclear cap-binding protein subunit 3 OS=Homo sapiens OX=9606 GN=NCBP3 PE=1 SV=2	NCBP3_HUMAN	71 kDa		0.076	0.83	unknown	1.0026	2.4449	0.7721	2.4449	1.0533	2.4449	0.4954	2.4449	0.3951	2.4449	1.581	2.4449	0.9598	2.4449	1.083	2.4449	0.9609	2.4449
952	TRUE	Empty	Melanoma-associated antigen D2 OS=Homo sapiens OX=9606 GN=MAGED2 PE=1 SV=2	MAGD2_HUMAN	65 kDa		0.076	0.64	unknown	1.0024	2.27217	0.9016	2.27217	0.7034	2.27217	0.4868	2.27217	1.3092	2.27217	1.1912	2.27217	0.9965	2.27217	1.3855	2.27217	1.4353	2.27217
953	TRUE	Empty	Serine/threonine-protein kinase TBK1 OS=Homo sapiens OX=9606 GN=TBK1 PE=1 SV=1	TBK1_HUMAN	84 kDa		0.076	-0.3	unknown	1.0023	2.22599	0.9172	2.25195	0.7282	2.22103	0.954	2.21706	0.8708	2.93273	0.778	2.23277	0.7222	2.23789	0.7751	2.25815	0.5623	2.23209
954	TRUE	Empty	TBC1 domain family member 9 OS=Homo sapiens OX=9606 GN=TBC1D9 PE=2 SV=2	TBCD9_HUMAN	143 kDa		0.076	-0.21	unknown	1.0023	2.22761	1.3315	2.22761	1.217	2.22761	1.1219	2.22761	1.2003	2.22761	0.8929	2.22761	1.1421	2.22761	0.9933	2.22761	1.175	2.22761
955	TRUE	Empty	Diablo homolog, mitochondrial OS=Homo sapiens OX=9606 GN=DIABLO PE=1 SV=1	A0A024RBT2_HUMAN	19 kDa		0.076	0.42	unknown	1.0013	2.3172	1.2957	2.44574	1.0674	2.31275	1.1266	2.33579	1.4369	2.90017	1.2701	2.34557	1.8422	2.79729	1.729	2.39406	1.7885	2.37112
956	TRUE	Empty	Protein TSSC4 OS=Homo sapiens OX=9606 GN=TSSC4 PE=1 SV=3	TSSC4_HUMAN	34 kDa		0.076	-0.97	unknown	1.0023	2.23196	0.5109	2.23196	0.6909	2.23196	1.3786	2.23196	2.0691	2.23196	0.5735	2.23196	0.4205	2.23196	0.453	2.23196	0.6113	2.23196
957	TRUE	Empty	Cluster of RNA cytidine acetyltransferase OS=Homo sapiens OX=9606 GN=NAT10 PE=1 SV=2 (NAT10_HUMAN)	NAT10_HUMAN	116 kDa	TRUE	0.077	-0.32	unknown	1.0012	2.26218	1.2036	2.27169	1.0755	2.25981	0.9999	2.3105	1.0763	2.62686	0.8231	2.26418	0.9068	2.25398	0.8549	2.29688	0.9035	2.3074
958	TRUE	Empty	Cytosolic Fe-S cluster assembly factor NARFL OS=Homo sapiens OX=9606 GN=NARFL PE=1 SV=1	NARFL_HUMAN	53 kDa		0.077	0.34	unknown	1.0025	2.33318	0.8225	2.33318	1.0013	2.33318	0.7045	2.33318	0.9003	2.33318	1.0938	2.33318	0.868	2.33318	1.1707	2.33318	1.1957	2.33318
959	TRUE	Empty	Caspase-3 OS=Homo sapiens OX=9606 GN=CASP3 PE=1 SV=2	CASP3_HUMAN	32 kDa		0.077	-0.38	unknown	1.0017	2.59373	0.8019	2.61499	1.3733	2.62116	1.0667	2.63323	1.3949	2.8296	1.1441	2.64796	0.7157	2.61925	0.8115	2.61437	0.8928	2.62116
960	TRUE	Empty	cDNA FLJ57527, highly similar to 60S ribosomal protein L31 OS=Homo sapiens OX=9606 GN=RPL31 PE=1 SV=1	B7Z4C8_HUMAN	15 kDa		0.077	0.75	unknown	1.0013	2.37677	0.7751	2.44531	0.8713	2.36813	0.7795	2.4758	0.8615	2.48056	0.8136	2.49244	1.0891	2.40629	2.1404	2.37037	1.9568	2.39099
961	TRUE	Empty	Hydroxyacylglutathione hydrolase, mitochondrial OS=Homo sapiens OX=9606 GN=HAGH PE=1 SV=2	GLO2_HUMAN	34 kDa		0.077	0.29	unknown	1.0014	2.41011	0.9753	2.40327	0.7976	2.39979	1.0512	2.39979	0.8385	3.05502	1.0638	2.46007	1.0661	2.4747	1.0606	2.45736	1.2932	2.47882
962	TRUE	Empty	Creatine kinase U-type, mitochondrial OS=Homo sapiens OX=9606 GN=CKMT1A PE=1 SV=1	KCRU_HUMAN	47 kDa	TRUE	0.077	0.48	unknown	1.0012	2.26218	1.7156	2.26232	0.7381	2.5505	0.5802	2.57635	0.893	2.31186	1.0783	2.31225	1.165	2.29095	2.1375	2.27067	0.9687	2.42296
963	TRUE	Empty	Cluster of THO complex subunit 1 OS=Homo sapiens OX=9606 GN=THOC1 PE=1 SV=1 (A0A087WWS1_HUMAN)	A0A087WWS1_HUMAN	76 kDa	TRUE	0.078	-0.18	unknown	1.0024	2.24098	1.0929	2.31705	1.0976	2.31118	1.1957	2.44073	1.3673	2.25519	1.1003	2.29385	1.0414	2.34976	1.0437	2.36777	0.9837	2.24294
964	TRUE	Empty	Zinc finger protein 512, isoform CRA_b OS=Homo sapiens OX=9606 GN=ZNF512 PE=1 SV=1	G3XAG1_HUMAN	65 kDa	TRUE	0.079	0.55	unknown	1.0024	2.24098	0.6314	2.24098	0.6463	2.24098	0.5846	2.24098	0.9257	2.24098	1.3619	2.24098	0.8293	2.24098	0.7702	2.24098	1.1505	2.24098
965	TRUE	Empty	Porphobilinogen deaminase OS=Homo sapiens OX=9606 GN=HMBS PE=1 SV=1	F5H345_HUMAN	36 kDa		0.079	-0.6	unknown	1.0024	2.25962	1.114	2.25962	1.4449	2.25962	1.6768	2.25962	1.6767	2.25962	0.768	2.25962	0.7897	2.25962	0.9541	2.25962	1.5948	2.25962
966	TRUE	Empty	Galactocerebrosidase OS=Homo sapiens OX=9606 GN=GALC PE=1 SV=3	GALC_HUMAN	77 kDa		0.079	0.94	unknown	1.0023	2.23196	0.6724	2.23196	1.3621	2.23196	0.7119	2.23196	0.4394	2.23196	0.9664	2.23196	1.2551	2.23196	1.8203	2.23196	1.615	2.23196
967	TRUE	Empty	Cluster of Store-operated calcium entry-associated regulatory factor OS=Homo sapiens OX=9606 GN=SARAF PE=1 SV=1 (SARAF_HUMAN)	SARAF_HUMAN	37 kDa	TRUE	0.079	0.35	unknown	1.0013	2.30868	1.0637	2.30466	0.5265	2.34941	0.5895	2.30868	0.8936	2.32882	0.8729	2.31506	0.9668	2.41653	1.1494	2.31913	0.8132	2.31832
968	TRUE	Empty	Manganese-transporting ATPase 13A1 OS=Homo sapiens OX=9606 GN=ATP13A1 PE=1 SV=2	AT131_HUMAN	133 kDa	TRUE	0.079	-0.94	unknown	1.0024	2.24098	1.0422	2.24098	0.7833	2.24098	0.8609	2.24098	2.2804	2.24098	0.5373	2.24098	0.4653	2.24098	0.9098	2.24098	0.4718	2.24098
969	TRUE	Empty	Urokinase plasminogen activator surface receptor OS=Homo sapiens OX=9606 GN=PLAUR PE=1 SV=1	M0R1I2_HUMAN	32 kDa		0.079	-0.59	unknown	1.0024	2.24591	0.7342	2.24591	1.0093	2.24591	0.9349	2.24591	0.9903	2.24591	0.8369	2.24591	0.7407	2.24591	0.3992	2.24591	0.551	2.24591
970	TRUE	Empty	Long-chain fatty acid transport protein 3 OS=Homo sapiens OX=9606 GN=SLC27A3 PE=2 SV=3	S27A3_HUMAN	79 kDa		0.08	0.12	unknown	1.0015	2.4062	1.4217	2.54518	0.5673	3.06493	1.1307	2.44944	0.3682	43.4016	0.7829	2.42012	0.8325	2.52077	1.1238	2.44862	1.1919	2.47393
971	TRUE	Empty	Regulator of G-protein signaling 3 OS=Homo sapiens OX=9606 GN=RGS3 PE=1 SV=2	RGS3_HUMAN	132 kDa		0.08	0.72	unknown	1.0027	2.51669	0.6682	2.51669	0.6129	2.51669	0.6673	2.51669	1.158	2.51669	1.4406	2.51669	1.378	2.51669	1.0709	2.51669	1.0606	2.51669
972	TRUE	Empty	Ankyrin repeat and SAM domain-containing protein 1A OS=Homo sapiens OX=9606 GN=ANKS1A PE=1 SV=4	ANS1A_HUMAN	123 kDa	TRUE	0.081	-0.35	unknown	1.0012	2.28768	1.5922	2.46201	1.0897	2.53071	1.0395	2.5743	1.3243	3.72618	1.0468	2.39287	0.8655	2.51005	0.9718	2.30698	0.8031	5.0314
973	TRUE	Empty	Cluster of ATP-dependent 6-phosphofructokinase, platelet type OS=Homo sapiens OX=9606 GN=PFKP PE=1 SV=2 (PFKAP_HUMAN)	PFKAP_HUMAN	86 kDa	TRUE	0.081	0.81	unknown	1.003	2.76067	0.6262	2.76067	0.8813	2.76067	0.8102	2.76067	Value missing	2.76067	1.2595	2.76067	0.7364	2.76067	0.9804	2.76067	1.0621	2.76067
974	TRUE	Empty	Serine/arginine-rich splicing factor 5 OS=Homo sapiens OX=9606 GN=SRSF5 PE=1 SV=1	SRSF5_HUMAN	31 kDa	TRUE	0.081	0.5	unknown	1.0025	2.37499	0.9145	2.37499	1.0184	2.37499	0.5956	2.37499	1.2859	2.37499	1.4257	2.37499	1.184	2.37499	1.1106	2.37499	1.5843	2.37499
975	TRUE	Empty	Probable leucine--tRNA ligase, mitochondrial OS=Homo sapiens OX=9606 GN=LARS2 PE=1 SV=2	SYLM_HUMAN	102 kDa		0.081	-0.31	unknown	1.0013	2.32839	1.5615	2.34307	0.9166	2.35317	1.0944	2.46056	1.5714	2.39173	0.9903	2.48562	1.3763	2.38709	0.947	2.36935	0.8179	2.42634
976	TRUE	Empty	SAM and SH3 domain-containing protein 3 OS=Homo sapiens OX=9606 GN=SASH3 PE=1 SV=2	SASH3_HUMAN	42 kDa		0.081	0.75	unknown	1.0024	2.28166	0.8644	2.28166	1.5535	2.28166	0.9248	2.28166	0.6928	2.28166	1.9912	2.28166	1.3288	2.28166	1.5524	2.28166	1.6124	2.28166
977	TRUE	Empty	Differentially expressed in FDCP 6 homolog OS=Homo sapiens OX=9606 GN=DEF6 PE=1 SV=1	DEFI6_HUMAN	74 kDa		0.081	0.85	unknown	1.0012	2.27756	0.9762	2.44943	0.986	2.53432	0.708	2.29567	0.2771	8.16379	2.0995	2.47452	1.6924	2.52245	1.6007	2.64233	0.8998	2.31499
978	TRUE	Empty	Granzyme A OS=Homo sapiens OX=9606 GN=GZMA PE=1 SV=2	GRAA_HUMAN	29 kDa		0.081	0.67	unknown	1.0024	2.28166	1.1841	2.28166	0.8245	2.28166	0.5983	2.28166	0.9987	2.28166	1.8997	2.28166	1.1562	2.28166	1.1586	2.28166	1.5064	2.28166
979	TRUE	Empty	LIM domain-containing protein 2 OS=Homo sapiens OX=9606 GN=LIMD2 PE=1 SV=1	LIMD2_HUMAN	14 kDa	TRUE	0.081	0.97	unknown	1.0023	2.23196	0.4869	2.23196	0.7444	2.23196	0.4988	2.23196	1.0324	2.23196	2.2293	2.23196	0.7217	2.23196	1.2688	2.23196	1.3135	2.23196
980	TRUE	Empty	Proteasome subunit beta type-7 OS=Homo sapiens OX=9606 GN=PSMB7 PE=1 SV=1	PSB7_HUMAN	30 kDa		0.081	-1.04	unknown	1.0014	2.42314	1.3991	2.41259	1.961	2.441	1.9015	2.40799	1.0967	2.44962	0.6388	2.42247	0.6642	2.42145	0.5141	2.41573	1.8002	2.43679
981	TRUE	Empty	CD302 antigen OS=Homo sapiens OX=9606 GN=CD302 PE=4 SV=1	A0A087WT00_HUMAN	22 kDa		0.081	0.78	unknown	1.0024	2.23379	1.01	2.23379	1.0489	2.23379	0.9567	2.23379	0.8482	2.23379	1.8742	2.23379	1.8578	2.23379	2.0621	2.23379	0.9675	2.23379
982	TRUE	Empty	High affinity immunoglobulin gamma Fc receptor I (Fragment) OS=Homo sapiens OX=9606 GN=FCGR1A PE=1 SV=1	C9JSN8_HUMAN	28 kDa		0.081	-0.71	unknown	1.0013	2.28747	0.7811	2.27535	1.1476	2.29372	1.3867	2.28137	1.6514	2.28137	0.8766	2.28354	0.7669	2.29471	0.5134	2.2995	0.8288	2.30928
983	TRUE	Empty	Transitional endoplasmic reticulum ATPase OS=Homo sapiens OX=9606 GN=VCP PE=1 SV=4	TERA_HUMAN	89 kDa	TRUE	0.082	-0.18	unknown	1.002	2.45577	1.2399	2.54955	1.1158	2.52956	1.1002	2.54786	1.4691	3.08239	1.0053	2.51581	1.2312	2.76961	0.9871	2.68794	1.1076	2.61777
984	TRUE	Empty	Cluster of Transcription factor Sp3 OS=Homo sapiens OX=9606 GN=SP3 PE=1 SV=1 (H0Y6K5_HUMAN)	H0Y6K5_HUMAN	75 kDa	TRUE	0.082	0.35	unknown	1.0015	2.36498	0.7455	2.50928	1.2292	2.45014	0.6635	2.47787	0.5969	2.47461	1.3435	2.46333	0.7744	2.42137	1.0397	2.37597	0.8197	2.37811
985	TRUE	Empty	Cluster of Baculoviral IAP repeat-containing protein 1 OS=Homo sapiens OX=9606 GN=NAIP PE=1 SV=1 (A0A0G2JS53_HUMAN)	A0A0G2JS53_HUMAN	160 kDa	TRUE	0.082	-0.54	unknown	1.0024	2.23076	0.8028	2.25802	1.1008	2.26396	1.6039	2.24889	2.7036	2.26311	0.8756	2.31926	0.7797	2.37345	0.9531	2.28853	1.2364	2.26589
986	TRUE	Empty	Cluster of Double-stranded RNA-binding protein Staufen homolog 1 OS=Homo sapiens OX=9606 GN=STAU1 PE=1 SV=1 (A0A087X1A5_HUMAN)	A0A087X1A5_HUMAN	55 kDa	TRUE	0.082	1	unknown	1.0026	2.39542	0.6596	2.39542	0.6911	2.39542	0.5687	2.39542	0.346	2.39542	1.2612	2.39542	0.616	2.39542	0.9897	2.39542	1.945	2.39542
987	TRUE	Empty	Inactive phospholipase C-like protein 2 OS=Homo sapiens OX=9606 GN=PLCL2 PE=1 SV=2	PLCL2_HUMAN	126 kDa		0.082	0.89	unknown	1.0025	2.33318	0.4713	2.33318	0.8543	2.33318	0.5568	2.33318	0.872	2.33318	1.5409	2.33318	1.5265	2.33318	1.2222	2.33318	0.7887	2.33318
988	TRUE	Empty	Cluster of NADH dehydrogenase [ubiquinone] 1 alpha subcomplex subunit 7 OS=Homo sapiens OX=9606 GN=NDUFA7 PE=1 SV=3 (NDUA7_HUMAN)	NDUA7_HUMAN	13 kDa	TRUE	0.082	0.59	unknown	1.0014	2.41011	0.622	2.4689	0.5321	2.41332	0.3495	2.46329	1.1212	3.46466	0.5511	2.42141	0.8396	2.86487	1.2974	2.41412	0.9268	2.41349
989	TRUE	Empty	Cluster of Kinase suppressor of Ras 1 OS=Homo sapiens OX=9606 GN=KSR1 PE=1 SV=3 (KSR1_HUMAN)	KSR1_HUMAN	102 kDa	TRUE	0.082	0.44	unknown	1.0013	2.40632	1.1341	2.43751	0.532	2.44755	1.0131	2.43105	0.5564	2.44746	1.2175	2.45111	0.8981	2.42286	1.2861	2.43516	0.8258	2.42712
990	TRUE	Empty	Multifunctional protein ADE2 (Fragment) OS=Homo sapiens OX=9606 GN=PAICS PE=1 SV=1	E9PBS1_HUMAN	46 kDa		0.082	-0.85	unknown	1.0024	2.23544	1.0931	2.23544	1.5954	2.23544	1.2315	2.23544	2.3055	2.23544	0.4329	2.23544	0.876	2.23544	0.8327	2.23544	1.3417	2.23544
991	TRUE	Empty	Cluster of 26S proteasome non-ATPase regulatory subunit 5 (Fragment) OS=Homo sapiens OX=9606 GN=PSMD5 PE=1 SV=2 (Q4VXH0_HUMAN)	Q4VXH0_HUMAN	13 kDa	TRUE	0.082	-0.46	unknown	1.0028	2.57606	1.5406	2.57606	1.1342	2.57606	1.2991	2.57606	1.5529	2.57606	0.9131	2.57606	1.1446	2.57606	0.8127	2.57606	1.1643	2.57606
992	TRUE	Empty	Gasdermin-E OS=Homo sapiens OX=9606 GN=GSDME PE=1 SV=2	GSDME_HUMAN	55 kDa	TRUE	0.082	-0.88	unknown	1.0024	2.29834	0.5411	2.29834	3.4323	2.29834	0.6781	2.29834	0.7584	2.29834	0.4256	2.29834	0.4937	2.29834	0.2836	2.29834	0.7208	2.29834
993	TRUE	Empty	Cytochrome c-type heme lyase OS=Homo sapiens OX=9606 GN=HCCS PE=1 SV=1	CCHL_HUMAN	31 kDa		0.082	-0.45	unknown	1.0024	2.28166	2.2265	2.28166	1.7427	2.28166	1.4867	2.28166	1.361	2.28166	0.958	2.28166	1.6515	2.28166	1.1505	2.28166	1.214	2.28166
994	TRUE	Empty	Cluster of E3 SUMO-protein ligase RanBP2 OS=Homo sapiens OX=9606 GN=RANBP2 PE=1 SV=2 (RBP2_HUMAN)	RBP2_HUMAN	358 kDa	TRUE	0.083	0.11	unknown	1.0014	2.33753	1.0341	2.39729	1.1415	2.40486	1.025	2.39223	0.4814	3.41194	1.1868	2.3992	0.8271	2.7128	1.0545	2.45738	0.9078	2.52604
995	TRUE	Empty	Cluster of Phosphoglycerate mutase 1 OS=Homo sapiens OX=9606 GN=PGAM1 PE=1 SV=2 (PGAM1_HUMAN)	PGAM1_HUMAN	29 kDa	TRUE	0.083	-0.18	unknown	1.0016	2.40608	1.0184	2.45641	1.1424	2.46277	1.2756	2.4342	1.1085	2.4976	1.0144	2.4872	1.0332	2.447	0.8858	2.45446	1.0888	2.46367
996	TRUE	Empty	AMP deaminase 2 OS=Homo sapiens OX=9606 GN=AMPD2 PE=1 SV=2	AMPD2_HUMAN	101 kDa	TRUE	0.083	0.27	unknown	1.0014	2.2691	1.0594	2.32471	0.974	2.31557	1.0914	2.49573	0.9348	2.76364	1.5719	2.31823	1.3984	2.31381	1.1927	2.34171	0.8107	2.42661
997	TRUE	Empty	Splicing factor 3B subunit 2 OS=Homo sapiens OX=9606 GN=SF3B2 PE=1 SV=2	SF3B2_HUMAN	100 kDa	TRUE	0.083	0.31	unknown	1.0013	2.27935	0.8075	2.28193	1.5452	2.28365	0.7864	2.28374	0.7621	7.91699	1.3351	2.29216	1.2349	2.30861	1.3631	2.27792	0.8393	2.29656
998	TRUE	Empty	DNA mismatch repair protein Msh2 OS=Homo sapiens OX=9606 GN=MSH2 PE=1 SV=1	MSH2_HUMAN	105 kDa		0.083	-0.31	unknown	1.0013	2.29583	1.3085	2.36704	0.9344	2.30869	0.8197	2.36805	0.7752	2.43524	1.125	2.33005	0.6447	2.36651	0.7681	2.32081	0.5899	2.3116
999	TRUE	Empty	Rho-associated protein kinase 2 OS=Homo sapiens OX=9606 GN=ROCK2 PE=1 SV=4	ROCK2_HUMAN	161 kDa	TRUE	0.084	-0.17	unknown	1.0012	2.26936	1.0936	2.2973	1.0313	2.42465	1.1994	2.32723	1.4185	3.34393	1.1179	2.27802	1.0179	3.31205	1.2015	2.4772	0.8726	2.3323
1000	TRUE	Empty	Cluster of WD repeat-containing protein 81 OS=Homo sapiens OX=9606 GN=WDR81 PE=1 SV=1 (A0A0J9YXM6_HUMAN)	A0A0J9YXM6_HUMAN	212 kDa	TRUE	0.084	-0.19	unknown	1.0015	2.37724	1.2662	2.38506	1.2862	2.41802	1.1336	2.43773	1.1698	2.90413	1.0706	2.49041	1.1481	2.49357	0.8301	2.41822	1.2548	2.4002
1001	TRUE	Empty	Torsin-4A OS=Homo sapiens OX=9606 GN=TOR4A PE=1 SV=2	TOR4A_HUMAN	47 kDa		0.084	-0.24	unknown	1.0013	2.36546	1.398	2.37031	1.0211	2.37958	0.858	2.40931	1.3497	2.62105	0.9123	2.3812	0.8046	2.50788	1.0116	2.38938	1.0789	2.35992
1002	TRUE	Empty	Survival motor neuron protein OS=Homo sapiens OX=9606 GN=SMN2 PE=1 SV=1	A0A1W2PRV5_HUMAN	30 kDa		0.084	0.71	unknown	1.0024	2.24664	0.8226	2.2926	1.0894	2.34407	0.6554	2.34047	1.1284	3.79585	1.3777	2.31431	2.653	3.47178	1.8967	2.38927	0.6528	2.56059
1003	TRUE	Empty	DNA replication licensing factor MCM7 OS=Homo sapiens OX=9606 GN=MCM7 PE=1 SV=4	MCM7_HUMAN	81 kDa		0.084	-0.51	unknown	1.0024	2.24939	1.5406	2.24939	0.9637	2.24939	1.2745	2.24939	1.2338	2.24939	0.8219	2.24939	1.0027	2.24939	0.7102	2.24939	0.9721	2.24939
1004	TRUE	Empty	Leukocyte surface antigen CD47 (Fragment) OS=Homo sapiens OX=9606 GN=CD47 PE=1 SV=1	A0A2R8Y484_HUMAN	20 kDa		0.084	-0.49	unknown	1.0013	2.3542	1.0298	2.34772	1.4964	2.35243	1.3634	2.42746	3.0304	5.12751	0.8867	2.47431	1.0662	3.17394	0.8986	2.53312	1.281	2.4502
1005	TRUE	Empty	Bromodomain-containing protein 3 OS=Homo sapiens OX=9606 GN=BRD3 PE=1 SV=1	BRD3_HUMAN	80 kDa	TRUE	0.085	1.05	unknown	1.0024	2.29834	0.6563	2.29834	0.606	2.29834	0.3382	2.29834	0.2405	2.29834	1.2256	2.29834	0.9028	2.29834	1.0595	2.29834	0.4928	2.29834
1006	TRUE	Empty	N-acetylglucosamine-6-phosphate deacetylase OS=Homo sapiens OX=9606 GN=AMDHD2 PE=1 SV=2	NAGA_HUMAN	44 kDa	TRUE	0.085	-0.98	unknown	1.0028	2.61303	0.9122	2.61303	2.2169	2.61303	1.4864	2.61303	0.5798	2.61303	0.4799	2.61303	0.6332	2.61303	0.5114	2.61303	0.7435	2.61303
1007	TRUE	Empty	Uncharacterized protein C11orf16 OS=Homo sapiens OX=9606 GN=C11orf16 PE=2 SV=3	CK016_HUMAN	52 kDa		0.085	1.6	unknown	1.0024	2.25588	1.0153	2.25588	0.1838	2.25588	0.5113	2.25588	0.7386	2.25588	1.4101	2.25588	2.8172	2.25588	2.4595	2.25588	0.686	2.25588
1008	TRUE	Empty	DnaJ homolog subfamily C member 10 OS=Homo sapiens OX=9606 GN=DNAJC10 PE=1 SV=2	DJC10_HUMAN	91 kDa		0.086	-0.29	unknown	1.0012	2.24608	1.0043	2.28644	1.4076	2.24166	0.9665	2.2691	0.9233	2.43681	0.8473	2.25137	0.7818	2.42786	1.1666	2.28153	0.7164	2.28502
1009	TRUE	Empty	CD2-associated protein OS=Homo sapiens OX=9606 GN=CD2AP PE=1 SV=1	CD2AP_HUMAN	71 kDa		0.086	0.26	unknown	1.0024	2.22442	0.9477	2.54652	1.2278	2.36467	0.7919	2.29123	1.3507	2.9436	1.2413	2.46264	1.4739	2.54962	1.1437	2.29356	1.2008	2.35882
1011	TRUE	Empty	Hematopoietic lineage cell-specific protein OS=Homo sapiens OX=9606 GN=HCLS1 PE=1 SV=3	HCLS1_HUMAN	54 kDa		0.087	-0.31	unknown	1.0017	2.43615	0.9101	2.49105	1.5668	2.55569	1.3494	2.48937	1.5339	2.85769	1.2269	2.50166	1.0498	2.77563	0.9343	2.60868	1.0276	2.57548
1012	TRUE	Empty	Protein SOGA1 OS=Homo sapiens OX=9606 GN=SOGA1 PE=1 SV=2	SOGA1_HUMAN	160 kDa		0.087	0.35	unknown	1.0025	2.33318	1.1125	2.33318	0.7937	2.33318	0.9923	2.33318	0.7392	2.33318	1.1581	2.33318	1.057	2.33318	1.3001	2.33318	1.0581	2.33318
1013	TRUE	Empty	Kalirin (Fragment) OS=Homo sapiens OX=9606 GN=KALRN PE=1 SV=1	H7BXZ5_HUMAN	336 kDa	TRUE	0.087	1.12	unknown	1.0025	2.35244	0.7396	2.35244	0.4568	2.35244	0.475	2.35244	1.2833	2.35244	1.8955	2.35244	1.1083	2.35244	1.6628	2.35244	1.2119	2.35244
1014	TRUE	Empty	Sialate O-acetylesterase OS=Homo sapiens OX=9606 GN=SIAE PE=1 SV=1	SIAE_HUMAN	58 kDa		0.087	-0.31	unknown	1.002	2.47608	1.8825	2.65364	1.0728	2.54069	1.0987	2.55608	0.7464	2.80923	1.0523	2.5143	0.7814	2.5919	0.7851	2.48374	1.1465	2.63537
1015	TRUE	Empty	Cluster of Nuclear factor 1 OS=Homo sapiens OX=9606 GN=NFIC PE=1 SV=1 (A0A286YEX4_HUMAN)	A0A286YEX4_HUMAN	58 kDa	TRUE	0.087	0.85	unknown	1.0024	2.25962	0.5982	2.25962	0.6665	2.25962	0.6891	2.25962	Value missing	2.25962	1.0891	2.25962	0.8303	2.25962	1.2161	2.25962	0.6043	2.25962
1016	TRUE	Empty	DNA-directed RNA polymerase III subunit RPC3 OS=Homo sapiens OX=9606 GN=POLR3C PE=1 SV=1	E9PHH9_HUMAN	46 kDa		0.087	-0.33	unknown	1.0024	2.23544	1.109	2.265	1.0987	2.23272	0.9965	2.23124	1.898	2.23241	0.8398	2.24801	1.248	2.24136	0.9835	2.2223	0.8694	2.29326
1017	TRUE	Empty	Cilia- and flagella-associated protein 77 OS=Homo sapiens OX=9606 GN=CFAP77 PE=1 SV=1	CFA77_HUMAN	36 kDa	TRUE	0.087	0.68	unknown	1.0012	2.27756	0.9743	2.29724	0.6935	2.31429	0.7678	2.35213	1.5055	2.31807	1.9072	2.87469	1.1076	2.28224	1.8595	2.30539	1.3984	2.35333
1018	TRUE	Empty	Transducin-like enhancer protein 3 (Fragment) OS=Homo sapiens OX=9606 GN=TLE3 PE=1 SV=1	H0YLI3_HUMAN	65 kDa	TRUE	0.087	-0.56	unknown	1.0024	2.25687	2.2234	2.25687	2.1264	2.25687	2.2225	2.25687	1.6307	2.25687	2.1807	2.25687	1.1821	2.25687	0.9634	2.25687	1.4785	2.25687
1019	TRUE	Empty	Ataxin-2-like protein OS=Homo sapiens OX=9606 GN=ATXN2L PE=1 SV=2	ATX2L_HUMAN	113 kDa	TRUE	0.088	-0.19	unknown	1.0015	2.39339	0.9643	2.76203	1.3014	2.60159	0.8946	2.91444	1.1875	3.43538	1.1959	2.43663	0.9932	3.02157	0.8835	2.55291	0.6763	3.09791
1020	TRUE	Empty	DENN domain-containing protein 3 OS=Homo sapiens OX=9606 GN=DENND3 PE=1 SV=2	DEND3_HUMAN	136 kDa		0.088	-0.78	unknown	1.0024	2.25588	1.0399	2.25588	2.0414	2.25588	1.2182	2.25588	2.6504	2.25588	0.9606	2.25588	0.8073	2.25588	0.7843	2.25588	1.306	2.25588
1021	TRUE	Empty	Acyl-CoA-binding domain-containing protein 5 OS=Homo sapiens OX=9606 GN=ACBD5 PE=1 SV=1	ACBD5_HUMAN	60 kDa		0.088	0.23	unknown	1.0013	2.36322	0.7102	2.38254	0.8415	2.42993	0.6462	2.41341	0.8631	2.43526	0.8	2.3619	1.0155	2.46696	0.8742	2.38495	0.9269	2.38448
1022	TRUE	Empty	Secretory carrier-associated membrane protein 3 OS=Homo sapiens OX=9606 GN=SCAMP3 PE=1 SV=3	SCAM3_HUMAN	38 kDa		0.088	-0.32	unknown	1.0012	2.26218	1.308	2.28783	1.1118	2.29663	1.1308	2.27665	1.3399	2.25433	1.0303	2.27678	0.9466	2.42494	0.7823	2.29074	1.188	2.40482
1023	TRUE	Empty	Peroxisomal 2,4-dienoyl-CoA reductase OS=Homo sapiens OX=9606 GN=DECR2 PE=1 SV=1	DECR2_HUMAN	31 kDa	TRUE	0.088	-0.84	unknown	1.0024	2.23544	1.4575	2.23544	1.2695	2.23544	0.9156	2.23544	0.7707	2.23544	0.969	2.23544	0.4571	2.23544	0.4566	2.23544	0.6652	2.23544
1024	TRUE	Empty	Cluster of RNA-binding protein 34 OS=Homo sapiens OX=9606 GN=RBM34 PE=1 SV=2 (RBM34_HUMAN)	RBM34_HUMAN	49 kDa	TRUE	0.089	0.72	unknown	1.0023	2.22599	0.818	2.22599	0.9098	2.22599	0.7521	2.22599	0.3506	2.22599	1.3804	2.22599	0.8527	2.22599	1.5221	2.22599	0.8856	2.22599
1025	TRUE	Empty	Collagen alpha-3(VI) chain OS=Homo sapiens OX=9606 GN=COL6A3 PE=1 SV=5	CO6A3_HUMAN	344 kDa	TRUE	0.089	-0.41	unknown	1.0026	2.39542	1.1423	2.39542	1.7819	2.39542	1.1226	2.39542	1.0092	2.39542	1.0558	2.39542	0.7582	2.39542	1.0378	2.39542	0.877	2.39542
1026	TRUE	Empty	Collagen alpha-2(IV) chain OS=Homo sapiens OX=9606 GN=COL4A2 PE=1 SV=4	CO4A2_HUMAN	168 kDa		0.089	-1.88	unknown	1.0024	2.25588	3.9598	2.25588	0.317	2.25588	0.5712	2.25588	1.3122	2.25588	0.3455	2.25588	0.2792	2.25588	Value missing	2.25588	0.3201	2.25588
1027	TRUE	Empty	Laminin subunit beta-2 OS=Homo sapiens OX=9606 GN=LAMB2 PE=1 SV=2	LAMB2_HUMAN	196 kDa	TRUE	0.089	-1.36	unknown	1.0013	2.33467	2.5218	2.33638	1.2548	2.32373	0.5069	2.43774	1.5949	2.37136	0.487	2.37942	0.5665	2.35322	0.688	2.35592	0.3929	2.3701
1028	TRUE	Empty	Nuclear factor NF-kappa-B p105 subunit OS=Homo sapiens OX=9606 GN=NFKB1 PE=1 SV=2	NFKB1_HUMAN	105 kDa		0.089	-0.27	unknown	1.0013	2.37677	1.1324	2.4026	1.0333	2.46418	1.4406	2.46323	1.0989	2.81236	1.0946	2.49579	0.7721	2.56049	0.9288	2.39202	1.1331	2.38402
1029	TRUE	Empty	TBC1 domain family member 2B OS=Homo sapiens OX=9606 GN=TBC1D2B PE=1 SV=2	TBD2B_HUMAN	110 kDa		0.089	0.45	unknown	1.0024	2.24939	0.7729	2.24939	0.6904	2.24939	0.7439	2.24939	1.1253	2.24939	1.1498	2.24939	0.8343	2.24939	1.0931	2.24939	1.4991	2.24939
1030	TRUE	Empty	Ribosomal protein S6 kinase alpha-5 OS=Homo sapiens OX=9606 GN=RPS6KA5 PE=1 SV=1	KS6A5_HUMAN	90 kDa	TRUE	0.089	0.65	unknown	1.0024	2.25588	1.5418	2.25588	0.7697	2.25588	1.1964	2.25588	0.6693	2.25588	1.4288	2.25588	1.6816	2.25588	1.7936	2.25588	1.3286	2.25588
1031	TRUE	Empty	Formin-1 OS=Homo sapiens OX=9606 GN=FMN1 PE=1 SV=3	FMN1_HUMAN	158 kDa		0.089	-4.8	unknown	1.0023	2.22586	0.1731	2.22586	3.6807	2.22586	0.8058	2.22586	1.9105	2.22586	0.1891	2.22586	Value missing	2.22586	Value missing	2.22586	0.4776	2.22586
1032	TRUE	Empty	Deoxynucleotidyltransferase terminal-interacting protein 1 OS=Homo sapiens OX=9606 GN=DNTTIP1 PE=1 SV=2	TDIF1_HUMAN	37 kDa		0.089	0.29	unknown	1.0027	2.53824	0.878	2.53824	1.067	2.53824	0.7477	2.53824	0.8696	2.53824	1.1359	2.53824	0.9932	2.53824	1.1356	2.53824	1.0456	2.53824
1033	TRUE	Empty	FAD-linked sulfhydryl oxidase ALR OS=Homo sapiens OX=9606 GN=GFER PE=1 SV=2	ALR_HUMAN	23 kDa		0.089	1.02	unknown	1.0025	2.34724	0.6407	2.34724	0.4527	2.34724	0.4302	2.34724	Value missing	2.34724	0.8324	2.34724	0.6121	2.34724	0.6298	2.34724	1.0993	2.34724
1034	TRUE	Empty	Isoaspartyl peptidase/L-asparaginase OS=Homo sapiens OX=9606 GN=ASRGL1 PE=1 SV=1	A0A087WUG3_HUMAN	17 kDa		0.089	0.55	unknown	1.0026	2.42603	0.5579	2.42603	1.1075	2.42603	0.6993	2.42603	0.6231	2.42603	0.7249	2.42603	1.1329	2.42603	1.336	2.42603	1.0771	2.42603
1035	TRUE	Empty	Mothers against decapentaplegic homolog 5 (Fragment) OS=Homo sapiens OX=9606 GN=SMAD5 PE=1 SV=1	D6RBB4_HUMAN	15 kDa	TRUE	0.089	0.34	unknown	1.0023	2.23196	1.2041	2.23196	1.0783	2.23196	1.1744	2.23196	1.6019	2.23196	1.4259	2.23196	1.6525	2.23196	1.5612	2.23196	1.7329	2.23196
1036	TRUE	Empty	39S ribosomal protein L53, mitochondrial OS=Homo sapiens OX=9606 GN=MRPL53 PE=1 SV=1	RM53_HUMAN	12 kDa		0.089	0.59	unknown	1.0024	2.24939	0.6107	2.24939	0.7076	2.24939	0.5322	2.24939	0.9699	2.24939	0.965	2.24939	1.3407	2.24939	1.0628	2.24939	0.8365	2.24939
1037	TRUE	Empty	Influenza virus NS1A-binding protein OS=Homo sapiens OX=9606 GN=IVNS1ABP PE=1 SV=3	NS1BP_HUMAN	72 kDa		0.09	-0.44	unknown	1.0012	2.27756	1.8852	2.35258	0.9219	2.27765	1.1881	2.27747	2.3054	2.93614	1.4044	2.28817	1.1039	2.28163	0.8632	2.2756	0.8587	2.30636
1038	TRUE	Empty	Cluster of Clathrin heavy chain 1 OS=Homo sapiens OX=9606 GN=CLTC PE=1 SV=5 (CLH1_HUMAN)	CLH1_HUMAN	192 kDa	TRUE	0.091	-0.38	unknown	1.0016	2.35545	1.3031	2.41809	1.1722	2.47192	1.1462	2.42068	1.0947	3.31678	0.9142	2.44158	0.8414	2.93916	0.7997	2.56555	0.9566	2.46539
1039	TRUE	Empty	DNA-directed RNA polymerase II subunit RPB1 OS=Homo sapiens OX=9606 GN=POLR2A PE=1 SV=2	RPB1_HUMAN	217 kDa	TRUE	0.091	-0.12	unknown	1.0014	2.31938	1.0332	2.41111	1.003	2.41444	0.9643	2.38597	1.0031	2.65253	0.9271	2.3823	0.9119	2.51955	0.9837	2.36271	0.7977	2.36048
1040	TRUE	Empty	Apolipoprotein A-IV OS=Homo sapiens OX=9606 GN=APOA4 PE=1 SV=3	APOA4_HUMAN	45 kDa		0.091	2.3	unknown	1.0025	2.33318	0.4917	2.33318	0.23	2.33318	0.2712	2.33318	1.8444	2.33318	1.0573	2.33318	2.9476	2.33318	3.2533	2.33318	1.6107	2.33318
1041	TRUE	Empty	Beta-arrestin-2 OS=Homo sapiens OX=9606 GN=ARRB2 PE=1 SV=2	ARRB2_HUMAN	46 kDa	TRUE	0.091	-0.21	unknown	1.0014	2.31504	0.9296	2.36823	1.1007	2.37417	1.0419	2.36065	0.9133	2.73304	0.8825	2.36137	0.611	2.61578	0.8903	2.46408	1.0576	2.36343
1042	TRUE	Empty	Probable ATP-dependent RNA helicase DHX34 OS=Homo sapiens OX=9606 GN=DHX34 PE=1 SV=2	DHX34_HUMAN	128 kDa	TRUE	0.091	-0.81	unknown	1.0023	2.22586	1.4869	2.22586	1.6494	2.22586	1.253	2.22586	0.7909	2.22586	1.1284	2.22586	0.3023	2.22586	0.7788	2.22586	0.8141	2.22586
1043	TRUE	Empty	Nuclear inhibitor of protein phosphatase 1 OS=Homo sapiens OX=9606 GN=PPP1R8 PE=1 SV=2	PP1R8_HUMAN	38 kDa		0.091	0.39	unknown	1.0024	2.23141	0.7286	2.27391	1.0251	2.27174	0.8147	2.27282	0.1875	33.1164	1.3607	2.24189	0.7944	2.2422	1.0257	2.2257	1.0023	2.30783
1044	TRUE	Empty	Cullin-2 OS=Homo sapiens OX=9606 GN=CUL2 PE=1 SV=1	A0A0A0MTN0_HUMAN	89 kDa	TRUE	0.092	0.19	unknown	1.0015	2.34875	0.9599	2.56909	0.8811	2.47714	0.9211	2.4777	0.6838	4.64816	0.9278	2.50592	0.9634	2.38981	0.8791	2.44063	1.1432	2.38286
1045	TRUE	Empty	Proteasome activator complex subunit 4 OS=Homo sapiens OX=9606 GN=PSME4 PE=1 SV=2	PSME4_HUMAN	211 kDa		0.092	-0.54	unknown	1.0023	2.23196	1.0815	2.31529	1.0355	2.23751	1.5245	2.37186	0.7848	3.06241	0.7713	2.42648	0.9846	2.2344	0.4604	2.38164	0.9312	2.49976
1046	TRUE	Empty	Interferon-induced protein with tetratricopeptide repeats 2 OS=Homo sapiens OX=9606 GN=IFIT2 PE=1 SV=1	A0A087X279_HUMAN	56 kDa	TRUE	0.092	0.57	unknown	1.0014	2.33623	1.6613	2.5514	0.3762	2.57451	0.7071	2.99442	0.3681	28.9005	1.541	2.34224	0.6345	3.03749	0.8149	2.48077	1.0618	2.61837
1047	TRUE	Empty	Cysteine-rich with EGF-like domain protein 1 OS=Homo sapiens OX=9606 GN=CRELD1 PE=1 SV=3	CREL1_HUMAN	45 kDa		0.092	0.29	unknown	1.0015	2.4062	0.9696	2.46667	0.5496	2.40926	0.7837	2.44324	0.9971	2.46059	1.0252	2.42926	0.8444	2.70889	1.266	2.46603	0.8516	2.45526
1048	TRUE	Empty	Cluster of Kinesin-like protein KIF3B OS=Homo sapiens OX=9606 GN=KIF3B PE=1 SV=1 (KIF3B_HUMAN)	KIF3B_HUMAN	85 kDa	TRUE	0.093	0.77	unknown	1.0024	2.25962	1.2169	2.25962	0.8856	2.25962	0.8297	2.25962	1.2795	2.25962	1.7666	2.25962	1.9762	2.25962	2.2086	2.25962	1.2069	2.25962
1049	TRUE	Empty	Tyrosine-protein phosphatase non-receptor type 11 OS=Homo sapiens OX=9606 GN=PTPN11 PE=1 SV=2	PTN11_HUMAN	68 kDa	TRUE	0.093	-0.19	unknown	1.0013	2.3255	1.2247	2.34954	1.0674	2.36228	1.2779	2.43068	0.8564	2.8432	0.9571	2.39735	1.1201	2.46419	0.8839	2.35922	0.9648	2.41421
1050	TRUE	Empty	Golgin subfamily A member 1 OS=Homo sapiens OX=9606 GN=GOLGA1 PE=1 SV=3	GOGA1_HUMAN	88 kDa		0.093	0.52	unknown	1.0023	2.22855	1.0733	2.22855	0.8222	2.22855	0.6605	2.22855	1.2654	2.22855	1.2243	2.22855	1.3549	2.22855	1.1118	2.22855	1.7583	2.22855
1051	TRUE	Empty	Integrator complex subunit 13 OS=Homo sapiens OX=9606 GN=INTS13 PE=1 SV=2	INT13_HUMAN	80 kDa		0.093	-0.19	unknown	1.0013	2.33658	1.3686	2.43217	1.2798	2.36667	1.3875	2.4238	1.4252	2.90514	1.3411	2.71499	1.1867	2.54697	1.1477	2.43989	1.0986	2.61318
1052	TRUE	Empty	Glutathione S-transferase C-terminal domain-containing protein OS=Homo sapiens OX=9606 GN=GSTCD PE=1 SV=2	GSTCD_HUMAN	71 kDa		0.093	-0.22	unknown	1.0024	2.25588	1.1513	2.25588	1.2737	2.25588	1.0846	2.25588	1.5605	2.25588	1.1064	2.25588	1.07	2.25588	1.1103	2.25588	1.016	2.25588
1053	TRUE	Empty	Type 1 phosphatidylinositol 4,5-bisphosphate 4-phosphatase OS=Homo sapiens OX=9606 GN=PIP4P1 PE=1 SV=1	PP4P1_HUMAN	29 kDa		0.093	-0.32	unknown	1.0024	2.21622	1.3864	2.23145	0.896	2.26768	0.9608	2.24805	1.5405	2.34888	1.0129	2.22738	0.9422	2.27651	0.9307	2.3043	0.8109	2.34255
1054	TRUE	Empty	Ubiquitin carboxyl-terminal hydrolase 24 OS=Homo sapiens OX=9606 GN=USP24 PE=1 SV=3	UBP24_HUMAN	294 kDa	TRUE	0.094	-0.2	unknown	1.0013	2.30681	1.2944	2.4513	0.9716	2.31948	1.1308	2.30946	1.335	2.51031	1.0591	2.34577	0.8908	2.37115	1.065	2.35687	1.0055	2.32263
1055	TRUE	Empty	Coiled-coil domain-containing protein 186 OS=Homo sapiens OX=9606 GN=CCDC186 PE=1 SV=2	CC186_HUMAN	104 kDa		0.094	-0.85	unknown	1.0024	2.24939	1.3651	2.24939	1.8379	2.24939	1.0178	2.24939	2.2572	2.24939	1.569	2.24939	0.7338	2.24939	0.7121	2.24939	0.7374	2.24939
1056	TRUE	Empty	Cluster of D-glutamate cyclase, mitochondrial OS=Homo sapiens OX=9606 GN=DGLUCY PE=1 SV=2 (GLUCM_HUMAN)	GLUCM_HUMAN	66 kDa	TRUE	0.094	0.7	unknown	1.0026	2.39542	1.1509	2.39542	0.5417	2.39542	0.6449	2.39542	0.551	2.39542	0.7862	2.39542	1.0127	2.39542	1.4629	2.39542	1.2429	2.39542
1057	TRUE	Empty	Cluster of Nuclear distribution protein nudE homolog 1 (Fragment) OS=Homo sapiens OX=9606 GN=NDE1 PE=1 SV=1 (I3L2T8_HUMAN)	I3L2T8_HUMAN	14 kDa	TRUE	0.094	0.76	unknown	1.0023	2.23196	1.0535	2.23196	1.5513	2.23196	0.9369	2.23196	0.4504	2.23196	1.8573	2.23196	0.9568	2.23196	1.8721	2.23196	1.7717	2.23196
1058	TRUE	Empty	Digestive organ expansion factor homolog OS=Homo sapiens OX=9606 GN=DIEXF PE=1 SV=2	DIEXF_HUMAN	87 kDa		0.094	0.39	unknown	1.0024	2.28166	0.9002	2.28166	0.8825	2.28166	0.7986	2.28166	0.54	2.28166	1.1547	2.28166	1.0051	2.28166	1.0427	2.28166	0.8507	2.28166
1059	TRUE	Empty	RNA 3'-terminal phosphate cyclase OS=Homo sapiens OX=9606 GN=RTCA PE=1 SV=1	RTCA_HUMAN	39 kDa		0.094	-0.32	unknown	1.0025	2.3249	1.1519	2.35184	1.5857	2.33835	1.4377	2.35729	1.4305	2.56473	1.0687	2.36859	1.1217	2.38854	0.8988	2.37451	1.4628	2.33279
1060	TRUE	Empty	3-oxoacyl-[acyl-carrier-protein] synthase, mitochondrial OS=Homo sapiens OX=9606 GN=OXSM PE=1 SV=1	OXSM_HUMAN	49 kDa		0.094	-0.4	unknown	1.0013	2.29781	1.3967	2.29781	0.9115	2.31769	0.9306	2.30908	1.1374	2.42217	0.514	2.35347	1.2915	2.29691	0.937	2.31423	0.7051	2.31806
1061	TRUE	Empty	RNA-binding protein 27 OS=Homo sapiens OX=9606 GN=RBM27 PE=1 SV=2	RBM27_HUMAN	119 kDa		0.095	0.83	unknown	1.0013	2.33467	0.7753	2.34524	1.1152	2.37784	0.6106	2.34166	Value missing	39.4962	1.1255	2.32642	0.7713	2.38913	1.3199	2.33292	1.3515	2.35988
1062	TRUE	Empty	GDP-mannose 4,6 dehydratase OS=Homo sapiens OX=9606 GN=GMDS PE=1 SV=1	GMDS_HUMAN	42 kDa		0.095	-0.33	unknown	1.0026	2.4449	1.4994	2.4449	1.1556	2.4449	1.1243	2.4449	1.4055	2.4449	0.9922	2.4449	1.2089	2.4449	0.9766	2.4449	0.949	2.4449
1063	TRUE	Empty	Malonyl-CoA decarboxylase, mitochondrial OS=Homo sapiens OX=9606 GN=MLYCD PE=1 SV=3	DCMC_HUMAN	55 kDa	TRUE	0.095	0.43	unknown	1.0013	2.28747	1.2055	2.35159	0.6113	2.3407	0.643	2.29619	1.0716	2.36138	0.8673	2.42038	1.3865	2.35509	0.9217	2.34657	1.8012	2.62147
1064	TRUE	Empty	Germinal-center associated nuclear protein OS=Homo sapiens OX=9606 GN=MCM3AP PE=1 SV=2	GANP_HUMAN	218 kDa	TRUE	0.096	-0.22	unknown	1.0013	2.25085	0.9338	2.26099	1.1116	2.27065	1.036	2.27776	1.499	2.84259	1.0635	2.25998	0.9312	2.38094	0.8549	2.29375	0.9058	2.25832
1065	TRUE	Empty	ATP-dependent RNA helicase DHX30 OS=Homo sapiens OX=9606 GN=DHX30 PE=1 SV=1	DHX30_HUMAN	134 kDa		0.097	-0.18	unknown	1.0013	2.29818	1.2866	2.3179	0.9214	2.29953	0.8039	2.30151	0.8853	2.31878	0.9718	2.29969	0.7377	2.42809	0.8538	2.31407	0.7907	2.33629
1066	TRUE	Empty	Coiled-coil domain-containing protein 91 OS=Homo sapiens OX=9606 GN=CCDC91 PE=1 SV=2	CCD91_HUMAN	50 kDa		0.097	0.29	unknown	1.0014	2.53003	1.2713	2.5744	1.1427	2.53514	1.2894	2.55886	Value missing	136.042	1.3229	2.53514	1.4261	2.5683	1.1188	2.55677	1.4053	2.53514
1067	TRUE	Empty	Atlastin-1 OS=Homo sapiens OX=9606 GN=ATL1 PE=1 SV=1	ATLA1_HUMAN	64 kDa	TRUE	0.097	0.44	unknown	1.0025	2.3249	1.6948	2.35474	0.4942	2.39637	0.8608	2.35554	0.7209	2.59784	1.1757	2.36453	0.8279	2.39297	1.1777	2.38172	1.5359	2.4259
1068	TRUE	Empty	Solute carrier family 15 member 4 OS=Homo sapiens OX=9606 GN=SLC15A4 PE=1 SV=1	S15A4_HUMAN	62 kDa		0.097	-0.7	unknown	1.0024	2.24098	0.9694	2.24098	1.1059	2.24098	0.5408	2.24098	1.569	2.24098	0.6803	2.24098	0.6451	2.24098	0.7242	2.24098	0.4247	2.24098
1069	TRUE	Empty	U4/U6 small nuclear ribonucleoprotein Prp31 OS=Homo sapiens OX=9606 GN=PRPF31 PE=1 SV=1	E7EVX8_HUMAN	55 kDa		0.098	0.23	unknown	1.0013	2.3255	0.9713	2.35679	1.2563	2.35634	0.7299	2.37092	0.4388	2.6012	1.1476	2.36461	0.729	2.35862	1.0127	2.34943	0.9957	2.36296
1070	TRUE	Empty	Interferon-induced GTP-binding protein Mx2 OS=Homo sapiens OX=9606 GN=MX2 PE=1 SV=1	MX2_HUMAN	82 kDa	TRUE	0.098	-0.27	unknown	1.0012	2.25156	1.1074	2.25945	1.0954	2.26601	0.8939	2.26658	1.5747	2.27883	0.8256	2.26498	1.3017	2.27224	0.5844	2.25755	1.247	2.3342
1071	TRUE	Empty	Probable ATP-dependent RNA helicase DDX41 OS=Homo sapiens OX=9606 GN=DDX41 PE=1 SV=2	DDX41_HUMAN	70 kDa		0.098	-0.24	unknown	1.0012	2.24333	1.1882	2.2816	1.14	2.39555	1.2205	2.27829	1.3087	2.48019	0.9629	2.30115	1.1893	2.73561	1.001	2.51034	0.9917	2.36919
1072	TRUE	Empty	Polypeptide N-acetylgalactosaminyltransferase 12 OS=Homo sapiens OX=9606 GN=GALNT12 PE=1 SV=3	GLT12_HUMAN	67 kDa		0.098	0.42	unknown	1.0013	2.29583	1.821	2.33082	0.4258	2.6289	0.8823	2.32337	1.0715	2.52797	1.0623	2.32686	1.6219	2.31596	1.6558	2.31831	0.9305	2.31368
1073	TRUE	Empty	Receptor expression-enhancing protein 5 OS=Homo sapiens OX=9606 GN=REEP5 PE=1 SV=3	REEP5_HUMAN	21 kDa		0.098	0.33	unknown	1.0017	2.45354	1.1025	2.56575	0.8026	2.52622	0.9393	2.53519	1.0099	3.38554	1.1181	2.49331	1.4372	2.95909	1.0941	2.50746	1.2453	2.56837
1074	TRUE	Empty	NADPH:adrenodoxin oxidoreductase, mitochondrial OS=Homo sapiens OX=9606 GN=FDXR PE=1 SV=1	A0A0A0MSZ4_HUMAN	57 kDa	TRUE	0.099	0.29	unknown	1.0013	2.29729	1.4756	2.42828	0.9047	2.45356	0.8525	2.47572	1.4057	3.31151	0.908	2.50227	1.8209	2.77501	1.838	2.54173	1.1745	2.6918
1075	TRUE	Empty	Mucin-2 OS=Homo sapiens OX=9606 GN=MUC2 PE=1 SV=1	A0A0G2JR65_HUMAN	303 kDa	TRUE	0.099	0.73	unknown	1.0024	2.23076	0.9511	2.39079	0.7637	2.47281	0.8537	2.42846	2.2143	3.0829	1.3657	2.47609	1.3202	2.61735	5.2449	2.2849	1.3856	2.28871
1076	TRUE	Empty	Heterogeneous nuclear ribonucleoprotein A0 OS=Homo sapiens OX=9606 GN=HNRNPA0 PE=1 SV=1	ROA0_HUMAN	31 kDa		0.099	0.41	unknown	1.002	2.41567	0.7858	2.4123	0.8334	2.42125	0.5016	2.4381	Value missing	39.1681	1.02	2.41901	0.6254	2.85659	0.8092	2.47445	0.7719	2.4186
1077	TRUE	Empty	RING finger protein unkempt homolog OS=Homo sapiens OX=9606 GN=UNK PE=1 SV=2	UNK_HUMAN	88 kDa		0.099	0.17	unknown	1.0025	2.34688	0.8852	2.3381	1.1094	2.38526	0.8331	2.40991	0.9675	2.36196	1.2394	2.35253	1.0136	2.35557	1.0423	2.35796	0.983	2.34252
1078	TRUE	Empty	Cluster of Rab GDP dissociation inhibitor beta OS=Homo sapiens OX=9606 GN=GDI2 PE=1 SV=2 (GDIB_HUMAN)	GDIB_HUMAN	51 kDa	TRUE	0.1	-0.2	unknown	1.0017	2.64369	1.28	2.65861	1.305	2.67417	1.0921	2.62843	1.0403	2.77096	0.95	2.64266	1.0097	2.69992	1.1096	2.68318	1.0415	2.6361
1079	TRUE	Empty	Cluster of Nuclear receptor corepressor 1 OS=Homo sapiens OX=9606 GN=NCOR1 PE=1 SV=2 (NCOR1_HUMAN)	NCOR1_HUMAN	270 kDa	TRUE	0.1	0.29	unknown	1.0013	2.31758	0.7464	2.33419	1.0383	2.41016	0.6407	2.36015	0.9591	2.77991	1.3771	2.44354	0.9706	2.61407	1.0436	2.37727	0.7336	2.48583
1080	TRUE	Empty	Trans-3-hydroxy-L-proline dehydratase OS=Homo sapiens OX=9606 GN=L3HYPDH PE=1 SV=2	T3HPD_HUMAN	38 kDa		0.1	-0.48	unknown	1.0024	2.23544	2.1156	2.23544	1.7683	2.23544	1.6996	2.23544	1.255	2.23544	1.517	2.23544	0.8891	2.23544	1.4407	2.23544	1.0788	2.23544
1081	TRUE	Empty	DDB1- and CUL4-associated factor 7 OS=Homo sapiens OX=9606 GN=DCAF7 PE=1 SV=1	DCAF7_HUMAN	39 kDa		0.1	-0.34	unknown	1.0027	2.51669	1.1417	2.51669	1.064	2.51669	0.9745	2.51669	0.785	2.51669	0.9669	2.51669	0.5961	2.51669	0.828	2.51669	0.763	2.51669
1082	TRUE	Empty	Nucleoside diphosphate kinase B OS=Homo sapiens OX=9606 GN=NME2 PE=1 SV=1	NDKB_HUMAN	17 kDa		0.1	-0.36	unknown	1.0017	2.43615	0.9547	2.52359	1.3246	2.60681	1.1957	2.57062	2.1746	4.10878	0.7568	2.51718	1.3163	3.7172	0.9049	2.89489	1.2555	2.49269
1083	TRUE	Empty	Enoyl-CoA delta isomerase 2, mitochondrial OS=Homo sapiens OX=9606 GN=ECI2 PE=1 SV=1	A0A0C4DGA2_HUMAN	40 kDa	TRUE	0.1	-0.46	unknown	1.0024	2.22442	1.5227	2.23294	1.361	2.23815	1.3798	2.24904	2.2265	2.36639	0.6113	2.40509	1.711	2.36208	1.3609	2.35852	1.0348	2.35392
1084	TRUE	Empty	Sortilin OS=Homo sapiens OX=9606 GN=SORT1 PE=1 SV=3	SORT_HUMAN	92 kDa		0.1	0.43	unknown	1.0012	2.27756	0.7431	2.32847	0.5542	2.36976	0.6801	2.30767	1.1596	2.32032	1.2323	2.37002	0.9897	2.30085	1.206	2.26747	0.7296	2.27321
1085	TRUE	Empty	Cluster of B-cell receptor-associated protein 31 OS=Homo sapiens OX=9606 GN=BCAP31 PE=1 SV=3 (BAP31_HUMAN)	BAP31_HUMAN	28 kDa	TRUE	0.1	-0.81	unknown	1.0017	2.82029	1.8296	2.79674	1.795	2.83552	1.2292	2.83151	0.6404	2.85865	0.7554	2.81076	0.6366	2.83552	0.7118	2.83151	0.886	2.81379
1086	TRUE	Empty	Ubiquitin-like-conjugating enzyme ATG3 OS=Homo sapiens OX=9606 GN=ATG3 PE=1 SV=1	ATG3_HUMAN	36 kDa		0.1	0.27	unknown	1.0025	2.35244	0.9821	2.35244	1.2642	2.35244	0.9688	2.35244	0.8951	2.35244	1.1711	2.35244	1.4093	2.35244	1.2038	2.35244	1.1533	2.35244
1087	TRUE	Empty	Serine dehydratase-like OS=Homo sapiens OX=9606 GN=SDSL PE=1 SV=1	SDSL_HUMAN	35 kDa		0.1	-0.48	unknown	1.0024	2.2344	1.0503	2.29585	1.2434	2.29536	1.5287	2.30229	1.3996	2.27736	0.8449	2.37738	0.8255	2.27275	0.694	2.24406	1.7092	2.32632
1088	TRUE	Empty	Protein POF1B OS=Homo sapiens OX=9606 GN=POF1B PE=1 SV=3	POF1B_HUMAN	68 kDa		0.1	1.04	unknown	1.0012	2.26936	1.6848	2.39354	0.1463	2.5459	0.2888	2.29783	0.8192	2.36211	0.9703	2.27349	0.8749	2.31169	2.1026	2.29173	0.6057	2.28613
1089	TRUE	Empty	Glyoxalase domain-containing protein 4 OS=Homo sapiens OX=9606 GN=GLOD4 PE=1 SV=1	F6TLX2_HUMAN	55 kDa		0.1	-0.19	unknown	1.0014	2.3772	1.0983	2.40691	1.257	2.39164	1.2605	2.41166	0.7804	2.48976	0.92	2.39963	0.9414	2.38224	0.8129	2.43524	1.1897	2.40697
1090	TRUE	Empty	Src substrate cortactin OS=Homo sapiens OX=9606 GN=CTTN PE=1 SV=2	SRC8_HUMAN	62 kDa	TRUE	0.1	0.38	unknown	1.0028	2.61303	1.152	2.61303	0.9022	2.61303	0.6608	2.61303	0.8276	2.61303	1.3573	2.61303	0.9978	2.61303	1.0638	2.61303	1.1272	2.61303
1091	TRUE	Empty	Differentially expressed in FDCP 8 homolog OS=Homo sapiens OX=9606 GN=DEF8 PE=1 SV=2	DEFI8_HUMAN	59 kDa		0.1	-1	unknown	1.0023	2.23196	1.1393	2.23196	0.9838	2.23196	1.153	2.23196	2.3906	2.23196	0.556	2.23196	1.373	2.23196	0.6431	2.23196	0.4147	2.23196
1092	TRUE	Empty	Armadillo repeat-containing protein 10 OS=Homo sapiens OX=9606 GN=ARMC10 PE=1 SV=1	ARM10_HUMAN	38 kDa		0.1	0.6	unknown	1.0023	2.22586	0.8452	2.22586	0.5226	2.22586	0.6092	2.22586	1.1568	2.22586	0.9129	2.22586	0.8754	2.22586	1.4367	2.22586	1.378	2.22586
1093	TRUE	Empty	Pre-mRNA-splicing factor ATP-dependent RNA helicase PRP16 OS=Homo sapiens OX=9606 GN=DHX38 PE=1 SV=2	PRP16_HUMAN	141 kDa		0.1	0.34	unknown	1.0024	2.24664	0.8979	2.27368	1.2548	2.32083	0.7697	2.29341	0.7338	2.28579	1.4221	2.26378	0.9906	2.28431	1.2463	2.28367	0.9173	2.24339
1094	TRUE	Empty	Signal peptidase complex subunit 3 OS=Homo sapiens OX=9606 GN=SPCS3 PE=1 SV=1	SPCS3_HUMAN	20 kDa	TRUE	0.1	-0.22	unknown	1.0024	2.25589	1.35	2.26584	0.9581	2.27123	0.9851	2.26802	1.0963	2.2711	0.7214	2.31863	0.9847	2.26048	1.0775	2.28608	0.9735	2.27831
1095	TRUE	Empty	Cluster of Pyruvate dehydrogenase E1 component subunit alpha, somatic form, mitochondrial OS=Homo sapiens OX=9606 GN=PDHA1 PE=1 SV=3 (ODPA_HUMAN)	ODPA_HUMAN	43 kDa	TRUE	0.1	-0.29	unknown	1.0017	2.55575	1.5415	2.60241	0.7458	2.63542	0.9152	2.57064	0.8201	2.76397	0.5957	2.66344	1.0096	2.83163	0.859	2.5808	0.7234	2.57167
1096	TRUE	Empty	Striatin-3 OS=Homo sapiens OX=9606 GN=STRN3 PE=1 SV=3	STRN3_HUMAN	87 kDa	TRUE	0.1	0.17	unknown	1.0013	2.30868	1.0787	2.33621	1.3417	2.32287	1.0367	2.33998	1.1936	2.33548	1.2284	2.31667	1.3516	2.33957	1.4114	2.38793	1.2368	2.3255
1097	TRUE	Empty	Serine/threonine-protein phosphatase 4 regulatory subunit 2 (Fragment) OS=Homo sapiens OX=9606 GN=PPP4R2 PE=1 SV=1	C9IZ04_HUMAN	26 kDa		0.1	-0.28	unknown	1.0024	2.29834	1.3973	2.29834	1.7375	2.29834	1.6732	2.29834	1.8617	2.29834	1.7806	2.29834	1.2725	2.29834	1.1739	2.29834	1.3026	2.29834
1098	TRUE	Empty	Cluster of Splicing factor 45 OS=Homo sapiens OX=9606 GN=RBM17 PE=1 SV=1 (SPF45_HUMAN)	SPF45_HUMAN	45 kDa	TRUE	0.11	0.23	unknown	1.0025	2.31426	1.0038	2.31426	1.066	2.31426	1.0158	2.31426	0.9454	2.31426	1.3035	2.31426	1.3349	2.31426	1.136	2.31426	0.9783	2.31426
1099	TRUE	Empty	Sodium/potassium-transporting ATPase subunit beta-1 OS=Homo sapiens OX=9606 GN=ATP1B1 PE=1 SV=1	AT1B1_HUMAN	35 kDa		0.11	0.4	unknown	1.0024	2.25589	1.1592	2.26081	0.728	2.30881	0.8443	2.25774	1.3847	2.56984	1.0263	2.2519	1.3877	2.29016	1.5125	2.3025	1.302	2.28709
1100	TRUE	Empty	Nuclear pore complex protein Nup160 (Fragment) OS=Homo sapiens OX=9606 GN=NUP160 PE=1 SV=2	E9PR16_HUMAN	127 kDa		0.11	-0.17	unknown	1.0013	2.28984	1.3832	2.28615	1.1644	2.28411	1.009	2.29299	1.2375	2.6111	1.2246	2.30586	1.019	2.36505	1.0831	2.30619	0.9175	2.31914
1101	TRUE	Empty	Protein transport protein Sec24C OS=Homo sapiens OX=9606 GN=SEC24C PE=1 SV=1	G5EA31_HUMAN	112 kDa		0.11	-0.21	unknown	1.0024	2.23379	1.0909	2.33392	1.018	2.3942	1.1662	2.28201	1.0464	2.31712	1.082	2.44188	0.8229	2.32757	1.0322	2.34229	0.8304	2.23385
1102	TRUE	Empty	Cluster of Protein phosphatase 1 regulatory subunit 7 OS=Homo sapiens OX=9606 GN=PPP1R7 PE=1 SV=1 (PP1R7_HUMAN)	PP1R7_HUMAN	42 kDa	TRUE	0.11	-0.33	unknown	1.0013	2.28747	0.6812	2.32183	1.0359	2.58416	0.7474	2.31118	0.8233	2.2953	0.5697	2.40323	0.7157	2.34341	0.6497	2.39008	0.6468	2.37027
1103	TRUE	Empty	Probable ATP-dependent RNA helicase DDX28 OS=Homo sapiens OX=9606 GN=DDX28 PE=1 SV=2	DDX28_HUMAN	60 kDa	TRUE	0.11	-0.39	unknown	1.0014	2.41912	0.8542	2.42336	1.1323	2.41267	0.9954	2.4057	1.7658	2.42336	0.6389	2.40395	1.2989	2.42616	0.9947	2.40539	0.6797	2.47545
1104	TRUE	Empty	U4/U6 small nuclear ribonucleoprotein Prp4 OS=Homo sapiens OX=9606 GN=PRPF4 PE=1 SV=2	PRP4_HUMAN	58 kDa		0.11	-0.39	unknown	1.0013	2.37677	1.1591	2.43256	1.4633	2.37264	1.4011	2.35588	0.9597	2.8959	1.002	2.3928	0.847	2.52607	0.8865	2.38318	1.132	2.41036
1105	TRUE	Empty	ATP synthase subunit d, mitochondrial OS=Homo sapiens OX=9606 GN=ATP5H PE=1 SV=3	ATP5H_HUMAN	18 kDa		0.11	0.25	unknown	1.0015	2.34875	1.1318	2.53928	0.867	2.36257	0.9538	2.52599	0.8338	3.2888	0.8323	2.78674	1.3252	2.42558	1.2716	2.42277	1.1435	2.36798
1106	TRUE	Empty	Protein-arginine deiminase type-4 OS=Homo sapiens OX=9606 GN=PADI4 PE=1 SV=2	PADI4_HUMAN	74 kDa	TRUE	0.11	-1.37	unknown	1.0023	2.23196	0.5503	2.23196	0.387	2.23196	0.9402	2.23196	3.6405	2.23196	0.7379	2.23196	0.1738	2.23196	0.33	2.23196	0.2399	2.23196
1107	TRUE	Empty	NF-X1-type zinc finger protein NFXL1 OS=Homo sapiens OX=9606 GN=NFXL1 PE=1 SV=2	NFXL1_HUMAN	101 kDa		0.11	0.65	unknown	1.0025	2.34724	0.7905	2.34724	1.414	2.34724	1.2571	2.34724	2.1236	2.34724	2.6799	2.34724	2.047	2.34724	1.7286	2.34724	1.9369	2.34724
1108	TRUE	Empty	Cluster of Serine/threonine-protein phosphatase 2A 55 kDa regulatory subunit B alpha isoform OS=Homo sapiens OX=9606 GN=PPP2R2A PE=1 SV=1 (2ABA_HUMAN)	2ABA_HUMAN	52 kDa	TRUE	0.11	-0.14	unknown	1.0026	2.42603	1.0446	2.42603	0.9952	2.42603	1.0095	2.42603	0.9052	2.42603	0.7893	2.42603	0.9193	2.42603	0.9523	2.42603	0.9227	2.42603
1109	TRUE	Empty	Beclin-1 OS=Homo sapiens OX=9606 GN=BECN1 PE=1 SV=2	BECN1_HUMAN	52 kDa		0.11	-0.36	unknown	1.0023	2.22761	1.6884	2.22761	1.2391	2.22761	1.712	2.22761	2.1765	2.22761	1.3857	2.22761	1.4447	2.22761	1.1311	2.22761	1.2612	2.22761
1110	TRUE	Empty	Phosphatidylinositol 5-phosphate 4-kinase type-2 beta OS=Homo sapiens OX=9606 GN=PIP4K2B PE=1 SV=1	PI42B_HUMAN	47 kDa	TRUE	0.11	-0.47	unknown	1.0023	2.22764	1.4383	2.22764	1.1395	2.22764	1.4631	2.22764	1.6306	2.22764	0.6374	2.22764	1.6011	2.22764	1.0065	2.22764	1.0138	2.22764
1111	TRUE	Empty	Cluster of Tensin-3 OS=Homo sapiens OX=9606 GN=TNS3 PE=1 SV=2 (TENS3_HUMAN)	TENS3_HUMAN	155 kDa	TRUE	0.11	-0.38	unknown	1.0012	2.25156	0.8551	2.2661	1.3921	2.29345	1.2389	2.27222	1.4383	2.56896	0.7872	2.29456	1.19	2.27073	0.8438	2.27439	0.8529	2.43411
1112	TRUE	Empty	Cluster of Aldehyde dehydrogenase family 3 member B1 OS=Homo sapiens OX=9606 GN=ALDH3B1 PE=1 SV=1 (AL3B1_HUMAN)	AL3B1_HUMAN	52 kDa	TRUE	0.11	0.27	unknown	1.0022	2.49944	1.6197	2.81084	0.5487	3.95552	0.9902	3.85278	0.8624	5.94847	0.9618	2.73118	1.901	3.62177	1.6144	3.02666	1.1713	2.64171
1113	TRUE	Empty	Endoplasmic reticulum aminopeptidase 1 OS=Homo sapiens OX=9606 GN=ERAP1 PE=1 SV=3	ERAP1_HUMAN	107 kDa		0.11	0.14	unknown	1.0014	2.37328	1.1426	2.46514	1.1265	2.4573	0.9407	2.45212	1.0036	3.29304	1.3604	2.39775	1.4458	2.70819	0.6758	2.44497	1.4034	2.54748
1114	TRUE	Empty	Phosphatidylglycerophosphatase and protein-tyrosine phosphatase 1 OS=Homo sapiens OX=9606 GN=PTPMT1 PE=1 SV=1	PTPM1_HUMAN	23 kDa		0.11	0.34	unknown	1.0014	2.36827	1.1352	2.47289	0.6563	2.66412	0.8753	2.55754	0.9866	3.40047	0.8617	2.66206	1.7303	2.9283	0.9043	2.39064	1.3056	2.4722
1115	TRUE	Empty	Mitochondrial mRNA pseudouridine synthase RPUSD3 OS=Homo sapiens OX=9606 GN=RPUSD3 PE=1 SV=3	RUSD3_HUMAN	38 kDa		0.11	-0.47	unknown	1.0024	2.23544	1.4547	2.23544	1.1923	2.23544	1.1755	2.23544	1.2176	2.23544	0.8789	2.23544	1.4341	2.23544	0.7046	2.23544	0.7964	2.23544
1116	TRUE	Empty	Immunoglobulin heavy variable 3-15 OS=Homo sapiens OX=9606 GN=IGHV3-15 PE=3 SV=1	HV315_HUMAN	13 kDa	TRUE	0.11	1.06	unknown	1.0029	2.68838	0.3061	2.68838	0.6792	2.68838	0.7603	2.68838	0.8765	2.68838	1.6509	2.68838	1.6286	2.68838	1.6622	2.68838	0.5423	2.68838
1117	TRUE	Empty	Erythrocyte band 7 integral membrane protein OS=Homo sapiens OX=9606 GN=STOM PE=1 SV=3	STOM_HUMAN	32 kDa		0.11	-0.25	unknown	1.0013	2.3066	0.9052	2.40877	0.6821	2.38558	0.7572	2.41903	2.3204	2.35152	0.6801	2.43383	0.9985	2.35546	0.7247	2.40326	0.9105	2.38542
1118	TRUE	Empty	LEM domain-containing protein 2 OS=Homo sapiens OX=9606 GN=LEMD2 PE=1 SV=1	LEMD2_HUMAN	57 kDa		0.11	0.36	unknown	1.0014	2.34934	1.6015	2.44898	1.0395	2.55251	0.8082	2.45516	0.9564	2.80998	1.1255	2.48942	1.8292	2.51953	1.8747	2.96197	0.9056	2.38365
1119	TRUE	Empty	Negative elongation factor B OS=Homo sapiens OX=9606 GN=NELFB PE=1 SV=1	A0A0X1KG71_HUMAN	70 kDa		0.11	-0.17	unknown	1.0014	2.35646	1.1382	2.48906	1.0672	2.68321	1.1343	2.61077	1.2809	2.38529	1.1919	2.42329	1.0745	2.66424	0.9633	2.50913	0.8971	2.49957
1120	TRUE	Empty	G protein-coupled receptor 107, isoform CRA_c OS=Homo sapiens OX=9606 GN=GPR107 PE=1 SV=1	G5E994_HUMAN	64 kDa		0.11	-0.48	unknown	1.0024	2.29834	1.376	2.29834	1.2571	2.29834	0.872	2.29834	1.7739	2.29834	0.7983	2.29834	1.1678	2.29834	0.9464	2.29834	0.8144	2.29834
1121	TRUE	Empty	Calumenin OS=Homo sapiens OX=9606 GN=CALU PE=1 SV=2	CALU_HUMAN	37 kDa		0.11	-0.46	unknown	1.0023	2.23196	0.7449	2.23196	1.407	2.23196	1.0685	2.23196	0.8081	2.23196	0.6433	2.23196	0.5833	2.23196	0.8857	2.23196	0.7312	2.23196
1122	TRUE	Empty	Chloride intracellular channel protein OS=Homo sapiens OX=9606 GN=CLIC5 PE=1 SV=1	A0A2R8Y615_HUMAN	27 kDa	TRUE	0.11	-0.52	unknown	1.0024	2.23544	1.2076	2.23544	1.0834	2.23544	1.0599	2.23544	0.9356	2.23544	1.1139	2.23544	0.4457	2.23544	0.6938	2.23544	0.8708	2.23544
1123	TRUE	Empty	BCL2/adenovirus E1B 19 kDa protein-interacting protein 3-like OS=Homo sapiens OX=9606 GN=BNIP3L PE=1 SV=1	BNI3L_HUMAN	24 kDa		0.11	-0.5	unknown	1.0024	2.27217	0.9801	2.27217	1.1192	2.27217	1.0601	2.27217	1.4562	2.27217	0.6998	2.27217	0.7103	2.27217	1.357	2.27217	0.6644	2.27217
1124	TRUE	Empty	Cluster of Syntaxin-binding protein 2 OS=Homo sapiens OX=9606 GN=STXBP2 PE=1 SV=2 (STXB2_HUMAN)	STXB2_HUMAN	66 kDa	TRUE	0.11	-0.29	unknown	1.0016	2.45446	1.0865	2.6179	0.9583	2.58086	1.3015	2.58932	0.695	3.52365	0.8836	2.65528	0.8724	2.72154	0.6211	2.89348	0.8745	2.5356
1125	TRUE	Empty	AP-2 complex subunit mu OS=Homo sapiens OX=9606 GN=AP2M1 PE=1 SV=1	A0A087WY71_HUMAN	50 kDa		0.11	-0.22	unknown	1.0015	2.34875	1.3346	2.40683	1.1785	2.48616	0.994	2.4275	0.8444	3.20613	0.9773	2.40273	0.8642	2.89818	0.9682	2.43504	0.9434	2.44671
1126	TRUE	Empty	Protein polybromo-1 (Fragment) OS=Homo sapiens OX=9606 GN=PBRM1 PE=1 SV=8	E7EVG2_HUMAN	168 kDa		0.11	0.25	unknown	1.0014	2.37964	0.8852	2.39455	0.8709	2.38563	0.7003	2.49808	0.8899	2.56736	1.0005	2.43788	1.0332	2.4126	0.9075	2.4154	1.0045	2.42525
1127	TRUE	Empty	Protein transport protein sec16 OS=Homo sapiens OX=9606 GN=SEC16A PE=1 SV=1	F1T0I1_HUMAN	249 kDa		0.11	0.11	unknown	1.0014	2.30776	1.0015	2.32675	1.1401	2.36978	0.9143	2.35214	0.4115	18.2111	1.1285	2.62475	0.9439	2.50613	1.0348	2.46836	0.8571	2.39089
1128	TRUE	Empty	Succinate-semialdehyde dehydrogenase, mitochondrial OS=Homo sapiens OX=9606 GN=ALDH5A1 PE=1 SV=2	SSDH_HUMAN	57 kDa		0.11	0.36	unknown	1.0014	2.39189	1.7381	2.46537	0.6025	2.57967	0.8372	2.56682	1.082	2.98984	0.8358	2.43387	1.6681	2.49056	1.5156	2.4433	1.1309	2.52768
1129	TRUE	Empty	Programmed cell death 6-interacting protein OS=Homo sapiens OX=9606 GN=PDCD6IP PE=1 SV=1	PDC6I_HUMAN	96 kDa		0.11	-0.09	unknown	1.0017	2.48699	1.1465	2.59325	1.2373	2.67834	1.242	2.54815	1.2217	4.47463	0.9302	2.96166	1.5201	3.82091	1.143	2.90683	1.161	2.76152
1130	TRUE	Empty	DnaJ homolog subfamily C member 1 OS=Homo sapiens OX=9606 GN=DNAJC1 PE=1 SV=1	DNJC1_HUMAN	64 kDa		0.11	0.74	unknown	1.0028	2.64209	1.0979	2.64209	1.4466	2.64209	0.8623	2.64209	Value missing	2.64209	1.3686	2.64209	1.2535	2.64209	1.5061	2.64209	1.4141	2.64209
1131	TRUE	Empty	DNA-directed RNA polymerase III subunit RPC5 OS=Homo sapiens OX=9606 GN=POLR3E PE=1 SV=1	A0A0C4DH01_HUMAN	76 kDa		0.11	-0.44	unknown	1.0024	2.25962	1.1259	2.25962	1.2781	2.25962	0.9253	2.25962	2.071	2.25962	0.8829	2.25962	1.1089	2.25962	1.0635	2.25962	0.7484	2.25962
1132	TRUE	Empty	Lysosomal Pro-X carboxypeptidase OS=Homo sapiens OX=9606 GN=PRCP PE=1 SV=1	PCP_HUMAN	56 kDa		0.11	-0.42	unknown	1.0035	3.25241	0.9377	3.25241	0.956	3.25241	0.7197	3.25241	0.5906	3.25241	0.6022	3.25241	0.5926	3.25241	0.6735	3.25241	0.503	3.25241
1134	TRUE	Empty	Non-specific serine/threonine protein kinase OS=Homo sapiens OX=9606 GN=RPS6KA3 PE=1 SV=2	B1AXG1_HUMAN	81 kDa	TRUE	0.11	0.22	unknown	1.0014	2.34762	1.0565	2.35545	0.8861	2.35273	1.1478	2.37666	0.6313	2.38653	1.1761	2.39889	0.8604	2.45043	1.0369	2.42458	1.2194	2.35364
1135	TRUE	Empty	RNA-binding protein 14 OS=Homo sapiens OX=9606 GN=RBM14 PE=1 SV=2	RBM14_HUMAN	69 kDa	TRUE	0.11	0.1	unknown	1.0017	2.35649	0.8181	2.44663	1.1814	2.38383	0.9548	2.44074	0.8894	3.07138	1.0883	2.45227	1.1278	2.54654	1.0752	2.38157	0.9308	2.41787
1136	TRUE	Empty	Probable helicase with zinc finger domain OS=Homo sapiens OX=9606 GN=HELZ PE=1 SV=2	HELZ_HUMAN	219 kDa		0.11	-0.4	unknown	1.0026	2.42603	0.8143	2.42603	1.24	2.42603	1.0173	2.42603	0.8932	2.42603	0.9819	2.42603	0.5602	2.42603	0.7727	2.42603	0.69	2.42603
1137	TRUE	Empty	Nucleosome assembly protein 1-like 4 OS=Homo sapiens OX=9606 GN=NAP1L4 PE=1 SV=1	NP1L4_HUMAN	43 kDa	TRUE	0.11	0.42	unknown	1.0015	2.51459	0.841	2.55637	0.9825	2.50087	0.7412	2.52446	0.982	3.22111	1.1688	2.5095	1.387	2.85752	1.1647	2.54013	0.9751	2.67066
1138	TRUE	Empty	Long-chain-fatty-acid--CoA ligase 4 OS=Homo sapiens OX=9606 GN=ACSL4 PE=1 SV=2	ACSL4_HUMAN	79 kDa	TRUE	0.11	-0.65	unknown	1.0023	2.22586	1.1135	2.22586	1.8263	2.22586	0.9321	2.22586	0.6179	2.22586	0.6124	2.22586	0.7859	2.22586	0.755	2.22586	0.5228	2.22586
1139	TRUE	Empty	mRNA-capping enzyme OS=Homo sapiens OX=9606 GN=RNGTT PE=1 SV=1	MCE1_HUMAN	69 kDa		0.11	-0.43	unknown	1.0023	2.22855	1.3618	2.22855	1.0516	2.22855	1.0533	2.22855	1.0079	2.22855	0.6488	2.22855	0.8076	2.22855	0.798	2.22855	1.0809	2.22855
1140	TRUE	Empty	EARP-interacting protein OS=Homo sapiens OX=9606 GN=EIPR1 PE=1 SV=1	F8WB12_HUMAN	10 kDa		0.11	-0.25	unknown	1.0024	2.24939	1.5683	2.24939	1.4426	2.24939	1.6537	2.24939	1.4952	2.24939	1.1813	2.24939	1.5352	2.24939	1.1061	2.24939	1.4148	2.24939
1141	TRUE	Empty	DNA repair protein RAD50 OS=Homo sapiens OX=9606 GN=RAD50 PE=1 SV=1	RAD50_HUMAN	154 kDa	TRUE	0.12	-0.26	unknown	1.0015	2.4062	1.3989	2.47499	0.9153	2.57143	1.1299	2.44279	0.752	2.98492	1.003	2.47046	0.8156	2.52641	0.8931	2.45002	0.767	2.43316
1142	TRUE	Empty	Mitogen-activated protein kinase kinase kinase 6 OS=Homo sapiens OX=9606 GN=MAP3K6 PE=1 SV=3	M3K6_HUMAN	143 kDa	TRUE	0.12	-0.73	unknown	1.0024	2.23544	0.5744	2.23544	1.6045	2.23544	1.16	2.23544	1.393	2.23544	0.8418	2.23544	0.6148	2.23544	0.5558	2.23544	0.7649	2.23544
1143	TRUE	Empty	Ankyrin repeat domain-containing protein 27 OS=Homo sapiens OX=9606 GN=ANKRD27 PE=1 SV=2	ANR27_HUMAN	117 kDa		0.12	-0.45	unknown	1.0023	2.22599	1.4041	2.22599	1.1625	2.22599	1.3354	2.22599	1.6308	2.22599	0.8685	2.22599	1.3225	2.22599	0.7102	2.22599	1.2231	2.22599
1144	TRUE	Empty	Enoyl-CoA hydratase domain-containing protein 3, mitochondrial (Fragment) OS=Homo sapiens OX=9606 GN=ECHDC3 PE=1 SV=1	Q5W0J8_HUMAN	25 kDa		0.12	-0.42	unknown	1.0013	2.34566	1.3225	2.34746	1.0676	2.36001	1.4012	2.34373	0.7515	2.35988	0.7346	2.34911	0.8806	2.34566	0.8841	2.34366	0.8084	2.36523
1145	TRUE	Empty	Calcium and integrin-binding protein 1 OS=Homo sapiens OX=9606 GN=CIB1 PE=1 SV=4	CIB1_HUMAN	22 kDa		0.12	0.67	unknown	1.0023	2.22855	0.726	2.22855	0.6064	2.22855	0.6698	2.22855	1.3612	2.22855	1.2996	2.22855	0.9481	2.22855	1.4996	2.22855	1.3079	2.22855
1146	TRUE	Empty	Thimet oligopeptidase OS=Homo sapiens OX=9606 GN=THOP1 PE=1 SV=2	THOP1_HUMAN	79 kDa		0.12	-0.25	unknown	1.0014	2.32669	1.0374	2.34259	1.1918	2.34462	1.3109	2.38151	0.7285	2.55368	1.0281	2.31962	0.882	2.35008	0.7498	2.46803	0.9425	2.55984
1147	TRUE	Empty	WD repeat-containing protein 19 OS=Homo sapiens OX=9606 GN=WDR19 PE=1 SV=2	WDR19_HUMAN	152 kDa		0.12	0.94	unknown	1.0024	2.27217	0.6913	2.27217	0.3649	2.27217	0.4523	2.27217	0.4731	2.27217	1.3363	2.27217	0.5564	2.27217	1.7141	2.27217	0.5798	2.27217
1148	TRUE	Empty	Signal recognition particle receptor subunit beta (Fragment) OS=Homo sapiens OX=9606 GN=SRPRB PE=1 SV=1	H7C4H2_HUMAN	18 kDa		0.12	0.3	unknown	1.0013	2.3172	0.9602	2.44131	0.8605	2.32682	0.6847	2.50485	0.496	3.65214	0.9894	2.50492	0.7868	2.36259	1.4195	2.38716	0.719	2.33522
1149	TRUE	Empty	Importin subunit alpha-5 OS=Homo sapiens OX=9606 GN=KPNA1 PE=1 SV=3	IMA5_HUMAN	60 kDa	TRUE	0.12	-0.3	unknown	1.0024	2.24939	1.393	2.24939	1.6171	2.24939	1.1107	2.24939	1.7129	2.24939	1.0738	2.24939	1.2663	2.24939	1.0299	2.24939	1.3202	2.24939
1150	TRUE	Empty	Syntaxin-7 OS=Homo sapiens OX=9606 GN=STX7 PE=1 SV=4	STX7_HUMAN	30 kDa		0.12	-0.38	unknown	1.0016	2.31295	1.0409	2.46956	1.5268	2.4478	1.1711	2.44142	0.5151	4.66637	0.9038	2.42642	0.7649	2.99388	0.8797	2.56044	0.8913	2.41628
1151	TRUE	Empty	Cluster of Tubulin-folding cofactor B OS=Homo sapiens OX=9606 GN=TBCB PE=1 SV=2 (TBCB_HUMAN)	TBCB_HUMAN	27 kDa	TRUE	0.12	0.22	unknown	1.0014	2.37983	1.3327	2.46248	1.079	2.45882	1.1684	2.43864	1.1978	3.11649	1.5295	2.51403	1.2181	2.83025	1.3458	2.52801	1.4786	2.41777
1152	TRUE	Empty	Cluster of SLIT-ROBO Rho GTPase-activating protein 2 OS=Homo sapiens OX=9606 GN=SRGAP2 PE=1 SV=1 (B7ZM87_HUMAN)	B7ZM87_HUMAN	121 kDa	TRUE	0.12	-0.24	unknown	1.0024	2.24939	0.9053	2.25842	1.2842	2.25076	1.171	2.2544	0.9437	2.24754	0.9135	2.29183	0.8957	2.30333	1.0418	2.40221	0.7848	2.25367
1153	TRUE	Empty	E1A-binding protein p400 OS=Homo sapiens OX=9606 GN=EP400 PE=1 SV=4	EP400_HUMAN	343 kDa	TRUE	0.12	0.24	unknown	1.0012	2.27756	0.8437	2.36926	1.0893	2.36186	0.8608	2.35188	1.1398	2.43273	1.2464	2.29141	0.9824	2.30772	1.1489	2.28502	1.2267	2.29799
1154	TRUE	Empty	Cluster of Ethylmalonyl-CoA decarboxylase OS=Homo sapiens OX=9606 GN=ECHDC1 PE=1 SV=2 (ECHD1_HUMAN)	ECHD1_HUMAN	34 kDa	TRUE	0.12	-0.45	unknown	1.0024	2.22442	1.6966	2.23419	0.9741	2.24003	1.3316	2.2391	1.1556	2.4297	0.7001	2.42554	1.3206	2.26549	0.8397	2.28971	0.9237	2.39211
1155	TRUE	Empty	Integrin alpha-5 OS=Homo sapiens OX=9606 GN=ITGA5 PE=1 SV=2	ITA5_HUMAN	115 kDa		0.12	-0.38	unknown	1.0014	2.34762	0.7189	2.71039	1.2748	2.66297	1.276	2.46416	0.6886	3.09175	0.8477	2.43432	0.6674	2.85343	0.6543	2.44232	0.8072	2.36431
1156	TRUE	Empty	L-xylulose reductase OS=Homo sapiens OX=9606 GN=DCXR PE=1 SV=2	DCXR_HUMAN	26 kDa		0.12	-0.25	unknown	1.0013	2.35843	1.5385	2.48915	1.4013	2.45464	1.5434	2.63513	1.522	2.89388	0.8664	2.38672	1.963	2.41387	1.0875	2.46269	1.3475	2.51553
1157	TRUE	Empty	Cluster of Ras-related protein Rab-18 OS=Homo sapiens OX=9606 GN=RAB18 PE=1 SV=1 (RAB18_HUMAN)	RAB18_HUMAN	23 kDa	TRUE	0.12	-0.19	unknown	1.0025	2.28768	1.3035	2.46758	1.2617	2.35526	0.9013	2.35011	1.3139	2.33164	0.8267	2.31624	1.2211	2.30806	1.021	2.29993	1.1101	2.33834
1158	TRUE	Empty	Forkhead box protein K1 OS=Homo sapiens OX=9606 GN=FOXK1 PE=1 SV=1	FOXK1_HUMAN	75 kDa	TRUE	0.12	-0.52	unknown	1.0021	2.7165	0.9754	2.88615	0.5628	2.78291	0.3557	9.98809	0.4008	4.08788	0.5529	7.91463	0.2484	5.41639	0.2707	5.54059	0.437	7.08128
1159	TRUE	Empty	Cluster of Protein kinase C beta type OS=Homo sapiens OX=9606 GN=PRKCB PE=1 SV=4 (KPCB_HUMAN)	KPCB_HUMAN	77 kDa	TRUE	0.12	-1.46	unknown	1.0024	2.25962	0.6468	2.25962	2.5636	2.25962	1.5672	2.25962	6.505	2.25962	0.8997	2.25962	0.713	2.25962	0.6137	2.25962	0.7464	2.25962
1160	TRUE	Empty	Pre-mRNA-splicing factor RBM22 OS=Homo sapiens OX=9606 GN=RBM22 PE=1 SV=1	RBM22_HUMAN	47 kDa		0.12	0.7	unknown	1.0024	2.25588	0.4116	2.25588	0.9391	2.25588	0.7209	2.25588	0.5403	2.25588	0.9863	2.25588	1.4519	2.25588	1.0794	2.25588	0.6801	2.25588
1161	TRUE	Empty	Cluster of Gamma-soluble NSF attachment protein OS=Homo sapiens OX=9606 GN=NAPG PE=1 SV=1 (SNAG_HUMAN)	SNAG_HUMAN	35 kDa	TRUE	0.12	-0.6	unknown	1.0027	2.47891	1.3897	2.47891	1.7798	2.47891	1.6018	2.47891	0.7479	2.47891	0.7198	2.47891	0.8666	2.47891	0.9241	2.47891	1.0046	2.47891
1162	TRUE	Empty	rRNA methyltransferase 3, mitochondrial OS=Homo sapiens OX=9606 GN=MRM3 PE=1 SV=2	MRM3_HUMAN	47 kDa		0.12	-0.7	unknown	1.0015	2.47493	1.0336	2.46601	1.0422	2.47333	0.9548	2.46322	0.5179	2.48804	0.5315	2.47705	0.5433	2.47895	0.7492	2.48223	0.3704	2.48036
1163	TRUE	Empty	Leucine-zipper-like transcriptional regulator 1 OS=Homo sapiens OX=9606 GN=LZTR1 PE=1 SV=2	LZTR1_HUMAN	95 kDa	TRUE	0.12	-0.71	unknown	1.0025	2.31426	1.3966	2.31426	0.8354	2.31426	0.8073	2.31426	3.6941	2.31426	0.7116	2.31426	0.9086	2.31426	0.6799	2.31426	0.7908	2.31426
1164	TRUE	Empty	Transmembrane glycoprotein NMB OS=Homo sapiens OX=9606 GN=GPNMB PE=1 SV=2	GPNMB_HUMAN	64 kDa		0.12	-0.29	unknown	1.0015	2.4062	0.9331	2.43113	1.4273	2.42909	1.0963	2.40793	0.8475	2.44622	0.8244	2.4286	0.9356	2.43644	0.7901	2.41082	0.8932	2.51018
1165	TRUE	Empty	Histone deacetylase OS=Homo sapiens OX=9606 GN=HDAC10 PE=1 SV=1	C9J8B8_HUMAN	66 kDa		0.12	-0.3	unknown	1.0028	2.57606	1.0555	2.57606	0.8989	2.57606	0.9832	2.57606	1.2418	2.57606	0.7317	2.57606	0.8639	2.57606	1.0418	2.57606	0.755	2.57606
1166	TRUE	Empty	Cluster of Stress-70 protein, mitochondrial OS=Homo sapiens OX=9606 GN=HSPA9 PE=1 SV=2 (GRP75_HUMAN)	GRP75_HUMAN	74 kDa	TRUE	0.12	-0.22	unknown	1.0022	2.41839	1.054	2.47489	1.159	2.49584	1.0105	2.5325	1.0525	3.56413	0.8668	2.52256	1.0829	2.89857	0.9306	2.61209	0.7616	2.67599
1167	TRUE	Empty	Deleted in malignant brain tumors 1 protein OS=Homo sapiens OX=9606 GN=DMBT1 PE=1 SV=2	DMBT1_HUMAN	261 kDa		0.12	0.21	unknown	1.0015	2.35388	1.0722	2.474	0.7632	2.48052	0.6188	2.59767	0.9768	3.91834	1.2713	2.39419	0.8044	2.63811	1.7895	2.47426	0.4732	2.87576
1168	TRUE	Empty	Pre-B-cell leukemia transcription factor-interacting protein 1 OS=Homo sapiens OX=9606 GN=PBXIP1 PE=1 SV=1	PBIP1_HUMAN	81 kDa	TRUE	0.12	-0.37	unknown	1.0024	2.24664	1.6316	2.28075	1.2579	2.28189	1.1546	2.31014	2.6586	2.28349	1.2844	2.409	1.2031	2.2913	1.532	2.2781	0.8978	2.40665
1169	TRUE	Empty	Prolyl 3-hydroxylase 1 OS=Homo sapiens OX=9606 GN=P3H1 PE=1 SV=2	P3H1_HUMAN	83 kDa	TRUE	0.12	0.55	unknown	1.0025	2.33318	0.8577	2.33318	0.6317	2.33318	0.586	2.33318	0.9443	2.33318	0.9968	2.33318	0.9958	2.33318	1.8918	2.33318	0.7753	2.33318
1170	TRUE	Empty	Pre-mRNA-processing factor 39 OS=Homo sapiens OX=9606 GN=PRPF39 PE=1 SV=3	PRP39_HUMAN	78 kDa		0.12	-0.24	unknown	1.0023	2.22855	1.5277	2.22855	1.3094	2.22855	1.4422	2.22855	1.7479	2.22855	1.5205	2.22855	1.2632	2.22855	1.0343	2.22855	1.2886	2.22855
1171	TRUE	Empty	[Pyruvate dehydrogenase (acetyl-transferring)] kinase isozyme 1, mitochondrial OS=Homo sapiens OX=9606 GN=PDK1 PE=1 SV=1	PDK1_HUMAN	49 kDa		0.12	-0.44	unknown	1.0025	2.35244	1.3269	2.35244	0.9082	2.35244	1.0335	2.35244	1.5584	2.35244	0.7791	2.35244	1.1816	2.35244	0.8935	2.35244	0.7222	2.35244
1172	TRUE	Empty	Cluster of ATPase family AAA domain-containing protein 3A OS=Homo sapiens OX=9606 GN=ATAD3A PE=1 SV=2 (ATD3A_HUMAN)	ATD3A_HUMAN	71 kDa	TRUE	0.12	-0.49	unknown	1.0024	2.23544	1.4622	2.23544	1.2632	2.23544	1.4003	2.23544	0.8751	2.23544	0.9826	2.23544	0.6746	2.23544	0.9555	2.23544	0.9364	2.23544
1173	TRUE	Empty	Rho GTPase-activating protein 4 OS=Homo sapiens OX=9606 GN=ARHGAP4 PE=1 SV=1	E7EQN5_HUMAN	103 kDa	TRUE	0.12	-0.4	unknown	1.0013	2.28747	0.6083	2.31044	1.0761	2.30534	1.0777	2.29955	0.8762	2.386	0.9385	2.32652	0.5341	2.40347	0.8765	2.35429	0.4579	2.3012
1174	TRUE	Empty	Mitochondrial thiamine pyrophosphate carrier OS=Homo sapiens OX=9606 GN=SLC25A19 PE=1 SV=1	TPC_HUMAN	36 kDa		0.12	-0.31	unknown	1.0013	2.35588	1.4274	2.4583	0.8823	2.3653	0.966	2.36129	1.1648	3.76176	0.6551	2.38552	0.8825	2.42558	0.8348	2.36898	1.1555	2.35514
1175	TRUE	Empty	SH3 domain-binding glutamic acid-rich-like protein OS=Homo sapiens OX=9606 GN=SH3BGRL PE=1 SV=1	SH3L1_HUMAN	13 kDa		0.12	0.7	unknown	1.0013	2.29729	0.9162	2.56387	0.832	2.48076	0.7418	2.39309	2.0351	3.73373	1.3286	2.59063	1.6007	3.5173	1.433	2.4757	2.322	2.6591
1176	TRUE	Empty	Dephospho-CoA kinase domain-containing protein OS=Homo sapiens OX=9606 GN=DCAKD PE=1 SV=1	DCAKD_HUMAN	27 kDa		0.12	0.55	unknown	1.0028	2.64209	1.1464	2.64209	0.5696	2.64209	0.611	2.64209	0.6289	2.64209	0.9115	2.64209	0.8736	2.64209	1.5619	2.64209	0.9307	2.64209
1177	TRUE	Empty	Retinoblastoma-like protein 2 OS=Homo sapiens OX=9606 GN=RBL2 PE=1 SV=3	RBL2_HUMAN	128 kDa		0.12	0.76	unknown	1.0026	2.4449	0.8414	2.4449	0.834	2.4449	1.0043	2.4449	Value missing	2.4449	1.4182	2.4449	0.7785	2.4449	1.317	2.4449	1.1952	2.4449
1178	TRUE	Empty	40S ribosomal protein S21 OS=Homo sapiens OX=9606 GN=RPS21 PE=1 SV=1	RS21_HUMAN	9 kDa		0.12	0.73	unknown	1.0025	2.37499	0.4021	2.37499	0.5535	2.37499	0.5371	2.37499	0.8396	2.37499	0.6674	2.37499	0.6947	2.37499	0.9898	2.37499	1.8452	2.37499
1179	TRUE	Empty	RCC1 domain-containing protein 1 OS=Homo sapiens OX=9606 GN=RCCD1 PE=1 SV=1	G3V2I3_HUMAN	40 kDa		0.12	-0.3	unknown	1.0024	2.25588	1.2504	2.25588	0.9249	2.25588	1.1168	2.25588	1.1609	2.25588	1.11	2.25588	0.7004	2.25588	0.9017	2.25588	0.9476	2.25588
1180	TRUE	Empty	4-aminobutyrate aminotransferase, mitochondrial OS=Homo sapiens OX=9606 GN=ABAT PE=1 SV=3	GABT_HUMAN	56 kDa		0.12	0.57	unknown	1.0024	2.27217	1.0229	2.27217	0.5642	2.27217	0.6322	2.27217	0.647	2.27217	1.0086	2.27217	0.8386	2.27217	1.3308	2.27217	0.9809	2.27217
1181	TRUE	Empty	Cluster of Histone acetyltransferase p300 OS=Homo sapiens OX=9606 GN=EP300 PE=1 SV=2 (EP300_HUMAN)	EP300_HUMAN	264 kDa	TRUE	0.12	-0.38	unknown	1.0024	2.23076	1.0462	2.25649	1.0394	2.26608	0.8228	2.36404	1.2029	2.23986	0.8014	2.2984	0.6281	2.24339	0.8613	2.28308	0.905	2.28325
1182	TRUE	Empty	Cluster of Perilipin-2 OS=Homo sapiens OX=9606 GN=PLIN2 PE=1 SV=2 (PLIN2_HUMAN)	PLIN2_HUMAN	48 kDa	TRUE	0.12	-1.62	unknown	1.0026	2.4449	0.7179	2.4449	2.9739	2.4449	0.4939	2.4449	0.729	2.4449	0.3245	2.4449	0.1451	2.4449	0.189	2.4449	0.7686	2.4449
1183	TRUE	Empty	Probable cysteine--tRNA ligase, mitochondrial OS=Homo sapiens OX=9606 GN=CARS2 PE=1 SV=1	SYCM_HUMAN	62 kDa		0.12	-0.18	unknown	1.0017	2.35834	1.8429	2.54174	0.8427	2.42262	1.0803	2.44058	1.221	2.4735	0.9537	2.40775	1.1296	2.41458	0.9181	2.39799	1.2035	2.42165
1184	TRUE	Empty	5'-3' exoribonuclease 2 OS=Homo sapiens OX=9606 GN=XRN2 PE=1 SV=1	XRN2_HUMAN	109 kDa		0.12	-0.21	unknown	1.0015	2.3412	1.0069	2.38742	1.0365	2.37147	0.8489	2.45584	1.0021	2.77423	0.9724	2.41126	0.8267	2.50836	0.8434	2.52604	0.7466	2.47495
1185	TRUE	Empty	UHRF1-binding protein 1-like OS=Homo sapiens OX=9606 GN=UHRF1BP1L PE=1 SV=2	UH1BL_HUMAN	164 kDa	TRUE	0.12	0.44	unknown	1.0025	2.37499	0.7992	2.37499	0.8891	2.37499	0.7431	2.37499	0.6493	2.37499	1.3764	2.37499	0.9954	2.37499	1.1879	2.37499	0.7239	2.37499
1186	TRUE	Empty	Serologically defined colon cancer antigen 8 OS=Homo sapiens OX=9606 GN=SDCCAG8 PE=1 SV=1	SDCG8_HUMAN	83 kDa		0.12	0.32	unknown	1.0024	2.28166	0.7405	2.28166	0.869	2.28166	0.8679	2.28166	0.9133	2.28166	0.9527	2.28166	0.8519	2.28166	1.4335	2.28166	1.0815	2.28166
1187	TRUE	Empty	Carabin OS=Homo sapiens OX=9606 GN=TBC1D10C PE=1 SV=1	TB10C_HUMAN	50 kDa		0.12	0.59	unknown	1.0025	2.33318	0.8986	2.33318	0.597	2.33318	1.0698	2.33318	1.6729	2.33318	1.4777	2.33318	1.9135	2.33318	1.3186	2.33318	1.3322	2.33318
1188	TRUE	Empty	Cluster of Vasodilator-stimulated phosphoprotein OS=Homo sapiens OX=9606 GN=VASP PE=1 SV=3 (VASP_HUMAN)	VASP_HUMAN	40 kDa	TRUE	0.12	0.49	unknown	1.0025	2.35244	0.6136	2.35244	1.0906	2.35244	0.8066	2.35244	0.6331	2.35244	1.0009	2.35244	1.0269	2.35244	1.3003	2.35244	0.9844	2.35244
1189	TRUE	Empty	Tudor domain-containing protein 3 OS=Homo sapiens OX=9606 GN=TDRD3 PE=1 SV=1	TDRD3_HUMAN	73 kDa		0.12	0.62	unknown	1.0024	2.24098	1.3875	2.24098	1.2993	2.24098	0.9165	2.24098	0.9602	2.24098	2.0268	2.24098	2.5103	2.24098	1.5611	2.24098	1.0803	2.24098
1190	TRUE	Empty	Guanylate-binding protein 6 OS=Homo sapiens OX=9606 GN=GBP6 PE=2 SV=1	GBP6_HUMAN	72 kDa		0.12	-0.66	unknown	1.0024	2.22442	4.6705	2.22824	0.4018	2.30865	0.2894	2.4823	0.6043	2.22858	0.1196	18.6924	0.2261	2.6314	0.5301	2.23593	0.4135	2.23749
1191	TRUE	Empty	Uncharacterized protein KIAA2013 OS=Homo sapiens OX=9606 GN=KIAA2013 PE=1 SV=1	K2013_HUMAN	69 kDa	TRUE	0.12	-0.26	unknown	1.0013	2.31815	1.1714	2.33506	0.8692	2.32596	0.9666	2.32132	0.9763	3.15098	0.8563	2.34314	0.9878	2.35756	0.7881	2.38532	0.6791	2.39963
1192	TRUE	Empty	Calcium/calmodulin-dependent protein kinase kinase 2 OS=Homo sapiens OX=9606 GN=CAMKK2 PE=1 SV=2	KKCC2_HUMAN	65 kDa		0.12	0.35	unknown	1.0024	2.23076	1.0987	2.24445	0.6712	2.26067	0.9923	2.25222	1.3104	2.49118	1.4146	2.2728	1.109	2.31584	1.1503	2.23998	1.362	2.28519
1193	TRUE	Empty	Multiple inositol polyphosphate phosphatase 1 OS=Homo sapiens OX=9606 GN=MINPP1 PE=1 SV=1	MINP1_HUMAN	55 kDa		0.12	-0.32	unknown	1.0013	2.30037	1.312	2.30903	0.8121	2.31121	1.0311	2.30473	1.0717	2.30209	0.8584	2.30979	0.673	2.73307	1.0844	2.34507	0.7387	2.43098
1194	TRUE	Empty	Tyrosine-protein phosphatase non-receptor type 12 OS=Homo sapiens OX=9606 GN=PTPN12 PE=1 SV=3	PTN12_HUMAN	88 kDa	TRUE	0.12	-0.2	unknown	1.0013	2.29729	1.0863	2.49153	1.1828	2.38824	1.5114	2.41112	1.148	2.63362	1.1421	2.47406	1.198	2.42248	1.0468	2.46187	0.9262	2.38743
1195	TRUE	Empty	Polymerase delta-interacting protein 3 OS=Homo sapiens OX=9606 GN=POLDIP3 PE=1 SV=2	PDIP3_HUMAN	46 kDa	TRUE	0.12	0.2	unknown	1.0013	2.42994	0.9171	2.4302	1.0073	2.41814	0.8417	2.42768	0.9583	2.65665	1.113	2.4478	0.9757	2.44112	1.0583	2.43535	1.1554	2.42685
1196	TRUE	Empty	Calcium load-activated calcium channel OS=Homo sapiens OX=9606 GN=TMCO1 PE=1 SV=1	J9JIE6_HUMAN	27 kDa		0.12	-0.23	unknown	1.0013	2.30042	1.131	2.42395	1.211	2.34751	0.8735	2.35131	0.8619	2.57666	0.7881	2.35847	0.7538	2.40814	0.9603	2.35344	1.0572	2.51525
1197	TRUE	Empty	Uncharacterized protein OS=Homo sapiens OX=9606 PE=4 SV=1	A0A2R8YF49_HUMAN	177 kDa		0.12	1.04	unknown	1.0026	2.39542	1.3482	2.39542	0.2978	2.39542	0.5568	2.39542	0.4201	2.39542	1.2426	2.39542	1.0177	2.39542	1.2781	2.39542	0.8667	2.39542
1198	TRUE	Empty	Cluster of Eukaryotic translation initiation factor 4 gamma 1 OS=Homo sapiens OX=9606 GN=EIF4G1 PE=1 SV=1 (E7EUU4_HUMAN)	E7EUU4_HUMAN	172 kDa	TRUE	0.12	0.31	unknown	1.0025	2.31426	1.0693	2.31426	1.1802	2.31426	0.909	2.31426	0.7904	2.31426	1.0839	2.31426	1.2758	2.31426	1.1434	2.31426	1.3446	2.31426
1199	TRUE	Empty	DNA polymerase-transactivated protein 6, isoform CRA_b OS=Homo sapiens OX=9606 GN=SPATS2L PE=1 SV=1	B8ZZZ7_HUMAN	55 kDa	TRUE	0.12	1.31	unknown	1.0023	2.22855	1.3875	2.22855	0.5338	2.22855	0.4712	2.22855	Value missing	2.22855	1.6524	2.22855	0.6747	2.22855	1.0955	2.22855	1.6518	2.22855
1200	TRUE	Empty	CAP-Gly domain-containing linker protein 2 OS=Homo sapiens OX=9606 GN=CLIP2 PE=1 SV=1	CLIP2_HUMAN	116 kDa	TRUE	0.12	0.3	unknown	1.0014	2.34762	1.096	2.54715	1.1418	2.62881	0.9468	2.81295	0.4291	3.81966	1.2035	2.36563	0.9815	2.54836	1.2136	2.41194	0.9784	2.48152
1201	TRUE	Empty	Calmodulin-regulated spectrin-associated protein 2 OS=Homo sapiens OX=9606 GN=CAMSAP2 PE=1 SV=3	CAMP2_HUMAN	168 kDa	TRUE	0.12	0.73	unknown	1.0023	2.22855	0.6485	2.22855	0.8809	2.22855	0.6622	2.22855	0.299	2.22855	1.7233	2.22855	0.7577	2.22855	0.7194	2.22855	1.078	2.22855
1202	TRUE	Empty	Transducin-like enhancer protein 1 OS=Homo sapiens OX=9606 GN=TLE1 PE=1 SV=2	TLE1_HUMAN	83 kDa	TRUE	0.12	-0.29	unknown	1.0023	2.23196	1.2498	2.23196	1.2668	2.23196	1.4046	2.23196	0.8522	2.23196	0.9832	2.23196	1.0233	2.23196	0.8201	2.23196	1.02	2.23196
1203	TRUE	Empty	Glioma pathogenesis-related protein 1 OS=Homo sapiens OX=9606 GN=GLIPR1 PE=1 SV=3	GLIP1_HUMAN	30 kDa		0.12	-0.42	unknown	1.0023	2.22599	1.0027	2.22599	1.3421	2.22599	1.3224	2.22599	1.5187	2.22599	1.0036	2.22599	1.0788	2.22599	1.0669	2.22599	0.7277	2.22599
1204	TRUE	Empty	Cluster of Serine/threonine-protein phosphatase 2A 65 kDa regulatory subunit A alpha isoform OS=Homo sapiens OX=9606 GN=PPP2R1A PE=1 SV=4 (2AAA_HUMAN)	2AAA_HUMAN	65 kDa	TRUE	0.13	-0.13	unknown	1.0015	2.36492	0.9866	2.49103	0.9407	2.41243	1.1904	2.43228	1.0028	3.07173	0.9625	2.41983	0.8957	2.46515	0.9153	2.45144	0.961	2.5259
1205	TRUE	Empty	Exocyst complex component 8 OS=Homo sapiens OX=9606 GN=EXOC8 PE=1 SV=2	EXOC8_HUMAN	82 kDa	TRUE	0.13	0.2	unknown	1.0017	2.48699	0.9445	2.49452	0.8028	2.4905	0.8354	2.5017	0.5518	2.9719	0.9754	2.57895	0.8711	2.7463	0.9427	2.81041	0.8238	2.6434
1206	TRUE	Empty	Uncharacterized protein (Fragment) OS=Homo sapiens OX=9606 PE=4 SV=2	A0A096LPI6_HUMAN	30 kDa	TRUE	0.13	-0.15	unknown	1.0015	2.39339	1.2161	2.43913	1.0123	2.55489	0.9667	2.48241	0.9395	3.37122	0.8194	2.44209	0.8555	2.97024	0.9335	2.54281	1.0743	2.42118
1207	TRUE	Empty	Exonuclease 3'-5' domain-containing protein 2 OS=Homo sapiens OX=9606 GN=EXD2 PE=1 SV=2	EXD2_HUMAN	70 kDa		0.13	0.23	unknown	1.0012	2.25924	1.1831	2.30639	0.7583	2.44441	0.6971	2.31499	0.6421	6.0625	0.939	2.463	0.8501	2.39412	1.1729	2.36418	0.8667	2.42638
1208	TRUE	Empty	Cluster of MICOS complex subunit MIC25 OS=Homo sapiens OX=9606 GN=CHCHD6 PE=1 SV=1 (MIC25_HUMAN)	MIC25_HUMAN	26 kDa	TRUE	0.13	0.57	unknown	1.0027	2.47891	1.0596	2.47891	0.6243	2.47891	0.6465	2.47891	0.562	2.47891	1.4861	2.47891	0.7403	2.47891	1.2715	2.47891	0.8127	2.47891
1209	TRUE	Empty	Poly(A) RNA polymerase, mitochondrial OS=Homo sapiens OX=9606 GN=MTPAP PE=1 SV=1	PAPD1_HUMAN	66 kDa		0.13	-0.55	unknown	1.0013	2.33658	1.3198	2.38529	1.0266	2.41554	1.1206	2.3706	0.5384	2.3542	0.7764	2.34586	0.4501	2.34606	0.7422	2.33337	0.6974	2.36295
1210	TRUE	Empty	Complement C3 OS=Homo sapiens OX=9606 GN=C3 PE=1 SV=2	CO3_HUMAN	187 kDa	TRUE	0.13	0.31	unknown	1.0014	2.3612	0.7141	2.50244	0.4761	2.53989	0.8262	2.4257	1.622	2.67726	1.4521	2.41582	0.7696	2.42427	1.4251	2.42069	0.6293	2.50666
1211	TRUE	Empty	RNA-binding protein 26 OS=Homo sapiens OX=9606 GN=RBM26 PE=1 SV=1	A0A087X0H9_HUMAN	114 kDa	TRUE	0.13	0.32	unknown	1.0013	2.39963	0.8362	2.54088	0.8466	2.44746	0.9426	2.44591	1.09	2.81865	1.1047	2.38803	1.2025	2.75945	1.1224	2.53226	1.1206	2.58237
[truncated: 3,165 more rows]

## Sheet: Scaffod Export
#bharg005_kviken_20190302_17204_TMTcells_Allfiles, Quantitative Samples View Report created on 03/04/2019
[truncated: 4,369 more rows]
