# Supplementary material for: Novel protein pathways in development and progression of pulmonary sarcoidosis
Source: Sci Rep. 2020 Aug 6;10:13282. doi: 10.1038/s41598-020-69281-8 (PMC7413390; doi:10.1038/s41598-020-69281-8)
Supplement: Supplementary file 3 — Supplementary Table S2 [file 41598_2020_69281_MOESM3_ESM.xlsx]

## Sheet: Index
Novel Protein Pathways in Development and Progression of Pulmonary Sarcoidosis. Bhargava M, Viken KJ, Barkes B, Griffin TJ, Gillespie M, Jagtap PD, Sajulga R, Peterson EJ, Dincer HE, Li L, Restrepo CI, O'Connor BP, Fingerlin TE, Perlman Dm, Maier LA
Supplemtnal Table 2: Maxquant database search results for protien identfication in the bronchoalveolar lavage fluid
Original File	Excel export of the sequence database search in Maxquant
HAP CON REV	Highabudance proteins, reverse matches and contraminant proteins highlighted
Pateint sample ID and the annotated groups					Color Legend for HAP Highlighted Worksheet
	Sample ID	Class label
1	8559	Control				High abundance proteins
2	8603	Control				Reverse matches
3	9458	Control				Contaminant protiens
4	8493	Control
5	9453	Contorl
6	9194	Control
7	24084	Control
1	4239	Nonproggressive
2	23963	Nonproggressive
3	36981	Nonproggressive
4	44890	Nonproggressive
1	18254	Nonproggressive
2	47738	Progressive
3	41349	Progressive
4	37167	Progressive
5	14258	Progressive
6	42787	Progressive
Description of the Header Terms for Maxquant Proteins Summary Reprot for this Workbook.
Header Name		Description
Protein IDs		Identifier(s) of protein(s) contained in the protein group. They are sorted by number of identified peptides in descending order.
Majority protein IDs		These are the IDs of those proteins that have at least half of the peptides that the leading protein has.
Peptide counts (all)		Number of peptides associated with each protein in protein group, occuring in the order as the protein IDs occur in the 'Protein IDs' column. Here distinct peptide sequences are counted. Modified forms or different charges are counted as one peptide.
Peptide counts (razor+unique)		Number of peptides associated with each protein in protein group, occuring in the order as the protein IDs occur in the 'Protein IDs' column. Here distinct peptide sequences are counted. Modified forms or different charges are counted as one peptide.
Peptide counts (unique)		Number of peptides associated with each protein in protein group, occuring in the order as the protein IDs occur in the 'Protein IDs' column. Here distinct peptide sequences are counted. Modified forms or different charges are counted as one peptide.
Fasta headers		Fasta headers(s) of protein(s) contained within the group.
Number of proteins		Number of proteins contained within the group. This corresponds to the number of entries in the colum 'Protein IDs'.
Peptides		The total number of peptide sequences associated with the protein group (i.e. for all the proteins in the group).
Razor + unique peptides		The total number of razor + unique peptides associated with the protein group (i.e. these peptides are shared with another protein group).
Unique peptides		The total number of unique peptides associated with the protein group (i.e. these peptides are not shared with another protein group).
Peptides		Number of peptides (distinct peptide sequences) in experiment
Razor + unique peptides		Number of razor + unique peptides (distinct peptide sequences) in each sample
Unique peptides		Number of unique peptides (distinct peptide sequences) in each sample
Sequence coverage [%]		Percentage of the sequence that is covered by the identified peptides of the best protein sequence contained in the group.
Unique + razor sequence coverage [%]		Percentage of the sequence that is covered by the identified unique and razor peptides of the best protein sequence contained in the group.
Unique sequence coverage [%]		Percentage of the sequence that is covered by the identified unique peptides of the best protein sequence contained in the group.
Mol. weight [kDa]		Molecular weight of the leading protein sequence contained in the protein group.
Sequence length		The length of the leading protein sequence contained in the group.
Sequence lengths		The length of all sequences of the proteins contained in the group.
Q-value		This is the ratio of reverse to forward protein groups.
Score		Protein score which is derived from peptide posterior error probabilities.
Identification type ” + exp		Indicates whether this experiment was identified by MS/MS or only by matching between runs.
“Sequence coverage ” + exp + “ [%]”		Percentage of the sequence that is covered by the identified peptides in this sample of the longest protein sequence contained within the group.
“Intensity ” + exp		Summed up eXtracted Ion Current (XIC) of all isotopic clusters associated with the identified AA sequence.
LFQ intensity
MS/MS Count
MS/MS count
Only identified by site		When marked with '+', this particular protein group was identified only by a modification site.
Reverse		When marked with '+', this particular protein group contains no protein, made up of at least 50% of the peptides of the leading protein, with a peptide derived from the reversed part of the decoy database. These should be removed for further data analysis. The 50% rule is in place to prevent spurious protein hits to erroneously flag the protein group as reverse.
Potential contaminant		When marked with '+', this particular protein group was found to be a commonly occurring contaminant. These should be removed for further data analysis.
id		A unique (consecutive) identifier for each row in the proteinGroups table, which is used to cross-link the information in this file with the information stored in the other files.
Peptide IDs		Identifier(s) of the associated peptide sequence(s) summary, which can be found in the file 'peptides.txt'.
Peptide is razor		Indicates for each peptide ID if it is a razor or group unique peptide (true) or a non unique non razor peptide (false).
Mod. peptide IDs
Evidence IDs
MS/MS IDs
Best MS/MS		The identifier of the best (in terms of quality) MS/MS scans identifying the peptides of this protein, referenced against the msms table.

## Sheet: Original File
Protein IDs	Majority protein IDs	Peptide counts (all)	Peptide counts (razor+unique)	Peptide counts (unique)	Fasta headers	Number of proteins	Peptides	Razor + unique peptides	Unique peptides	Peptides 14258_rep_01	Peptides 14258_rep_02	Peptides 14258_rep_03	Peptides 18254_rep_01	Peptides 18254_rep_02	Peptides 18254_rep_03	Peptides 23963_rep_01	Peptides 23963_rep_02	Peptides 23963_rep_03	Peptides 24084_rep_01	Peptides 24084_rep_02	Peptides 24084_rep_03	Peptides 36981_rep_01	Peptides 36981_rep_02	Peptides 36981_rep_03	Peptides 37167_rep_01	Peptides 37167_rep_02	Peptides 37167_rep_03	Peptides 41349_rep_01	Peptides 41349_rep_02	Peptides 41349_rep_03	Peptides 4239_rep_01	Peptides 4239_rep_02	Peptides 4239_rep_03	Peptides 42787_rep_01	Peptides 42787_rep_02	Peptides 42787_rep_03	Peptides 44890_rep_01	Peptides 44890_rep_02	Peptides 44890_rep_03	Peptides 47738_rep_01	Peptides 47738_rep_01_repeat	Peptides 47738_rep_02	Peptides 47738_rep_03	Peptides 8493_rep_01	Peptides 8493_rep_02	Peptides 8493_rep_03	Peptides 8559_rep_01	Peptides 8559_rep_02	Peptides 8559_rep_03
CON__A3EZ82;sp|Q6E0U4|DMKN_HUMAN;CON__A3EZ79	CON__A3EZ82;sp|Q6E0U4|DMKN_HUMAN;CON__A3EZ79	3;3;2	3;3;2	3;3;2	;sp|Q6E0U4|DMKN_HUMAN Dermokine OS=Homo sapiens OX=9606 GN=DMKN PE=1 SV=3;	3	3	3	3	1	0	0	1	0	0	0	1	1	0	1	0	0	1	0	1	0	1	1	0	1	1	1	0	3	2	3	0	1	1	1	0	1	0	0	1	0	0	1	0
CON__ENSEMBL:ENSBTAP00000024146	CON__ENSEMBL:ENSBTAP00000024146	5	1	1		1	5	1	1	4	3	4	4	3	5	5	5	5	4	2	4	5	5	5	2	3	5	3	5	5	2	3	4	5	4	5	2	3	3	5	5	5	5	2	2	4	2	3	1
CON__ENSEMBL:ENSBTAP00000031900	CON__ENSEMBL:ENSBTAP00000031900	9	1	1		1	9	1	1	7	9	9	8	7	7	7	8	9	9	8	7	7	8	7	9	9	8	8	9	8	6	8	8	7	9	7	7	7	8	9	8	9	6	7	6	5	6	7	3
CON__ENSEMBL:ENSBTAP00000038253	CON__ENSEMBL:ENSBTAP00000038253	8	1	1		1	8	1	1	7	6	6	6	5	4	7	3	6	7	7	5	7	8	7	8	6	4	6	5	7	7	8	7	6	8	8	8	8	8	7	7	6	8	6	6	4	7	5	0
sp|K1H4_HUMAN|;CON__O76011;tr|A0A140TA69|A0A140TA69_HUMAN;tr|A0A140TA62|A0A140TA62_HUMAN;sp|O76011|KRT34_HUMAN;CON__Q8IUT8	sp|K1H4_HUMAN|;CON__O76011;tr|A0A140TA69|A0A140TA69_HUMAN;tr|A0A140TA62|A0A140TA62_HUMAN;sp|O76011|KRT34_HUMAN;CON__Q8IUT8	2;2;2;2;2;2	2;2;2;2;2;2	2;2;2;2;2;2	sp|K1H4_HUMAN|;;tr|A0A140TA69|A0A140TA69_HUMAN Keratin, type I cuticular Ha4 OS=Homo sapiens OX=9606 GN=KRT34 PE=3 SV=1;tr|A0A140TA62|A0A140TA62_HUMAN Uncharacterized protein OS=Homo sapiens OX=9606 GN=LOC100653049 PE=3 SV=2;sp|O76011|KRT34_HUMAN Keratin,	6	2	2	2	0	0	0	0	0	0	0	0	0	2	1	2	0	0	0	0	0	0	0	0	0	0	0	1	0	0	0	0	0	0	0	0	0	0	0	0	0	0	0	0
sp|TRYP_PIG|;CON__P00761	sp|TRYP_PIG|;CON__P00761	5;5	5;5	5;5	sp|TRYP_PIG|;	2	5	5	5	4	4	4	5	4	5	3	3	2	3	4	4	4	4	5	3	3	4	4	3	4	4	3	4	3	4	5	5	4	4	4	4	4	5	4	3	4	4	4	3
CON__P00978	CON__P00978	3	2	2		1	3	2	2	0	1	3	1	2	1	3	3	2	1	1	0	1	1	1	1	3	1	1	1	2	1	1	2	1	3	3	1	1	2	1	1	1	2	1	0	1	1	0	0
CON__P01966	CON__P01966	6	2	2		1	6	2	2	4	3	4	4	2	3	2	1	1	3	3	2	4	4	3	3	3	2	4	2	1	3	3	2	5	5	5	3	4	1	6	4	4	4	3	2	2	3	3	0
CON__P02533;sp|P02533|K1C14_HUMAN;CON__Q6IFX2;CON__A2A4G1;CON__Q3ZAW8;CON__P19012;tr|C9JM50|C9JM50_HUMAN;CON__Q9Z2K1;sp|P08727|K1C19_HUMAN;CON__P08727;sp|P19012|K1C15_HUMAN;tr|K7ENV3|K7ENV3_HUMAN;CON__P19001;tr|K7EMS3|K7EMS3_HUMAN;CON__Q61782;tr|A8MT21|A8MT21_HUMAN;tr|C9JTG5|C9JTG5_HUMAN	CON__P02533;sp|P02533|K1C14_HUMAN	16;16;5;5;4;4;4;4;4;4;4;3;3;2;1;1;1	12;12;4;1;2;2;2;2;2;2;2;3;1;2;1;1;1	4;4;1;0;0;0;0;0;0;0;0;0;0;0;1;0;0	;sp|P02533|K1C14_HUMAN Keratin, type I cytoskeletal 14 OS=Homo sapiens OX=9606 GN=KRT14 PE=1 SV=4	17	16	12	4	13	10	9	9	12	11	14	11	10	12	14	11	15	11	11	14	12	9	11	8	9	13	10	7	14	11	8	12	10	10	9	12	11	11	10	10	7	5	6	0
sp|P02538|K2C6A_HUMAN;CON__P02538;CON__Q8VED5;sp|O95678|K2C75_HUMAN;CON__O95678	sp|P02538|K2C6A_HUMAN;CON__P02538	21;21;6;6;6	15;15;2;2;2	2;2;0;0;0	sp|P02538|K2C6A_HUMAN Keratin, type II cytoskeletal 6A OS=Homo sapiens OX=9606 GN=KRT6A PE=1 SV=3;	5	21	15	2	14	12	11	17	11	8	16	10	10	15	17	12	16	14	11	15	9	13	17	12	14	12	11	10	10	9	11	12	13	10	14	16	15	11	11	9	6	8	9	0
CON__P02662;sp|CAS1_BOVIN|	CON__P02662;sp|CAS1_BOVIN|	1;1	1;1	1;1	;sp|CAS1_BOVIN|	2	1	1	1	0	0	0	0	0	0	1	0	0	1	1	0	1	1	1	1	1	1	0	0	0	1	0	0	0	0	0	0	0	0	1	1	1	0	0	0	0	0	0	0
CON__P02663;sp|CAS2_BOVIN|	CON__P02663;sp|CAS2_BOVIN|	3;3	3;3	3;3	;sp|CAS2_BOVIN|	2	3	3	3	0	0	0	0	0	0	0	0	0	0	0	0	0	2	2	1	1	2	0	0	0	0	1	1	0	2	0	0	1	0	1	1	1	2	1	1	0	0	0	0
CON__P02754	CON__P02754	2	2	2		1	2	2	2	0	0	1	1	0	0	1	2	1	1	1	1	2	2	1	1	1	1	0	0	0	1	0	0	0	0	0	0	0	0	1	1	1	0	0	0	0	0	0	0
sp|P02768|ALBU_HUMAN;sp|ALBU_HUMAN|;CON__P02768-1;tr|A0A0C4DGB6|A0A0C4DGB6_HUMAN;tr|H0YA55|H0YA55_HUMAN;tr|B7WNR0|B7WNR0_HUMAN;tr|D6RHD5|D6RHD5_HUMAN;tr|C9JKR2|C9JKR2_HUMAN;tr|A0A087WWT3|A0A087WWT3_HUMAN;tr|H7C013|H7C013_HUMAN	sp|P02768|ALBU_HUMAN;sp|ALBU_HUMAN|;CON__P02768-1;tr|A0A0C4DGB6|A0A0C4DGB6_HUMAN;tr|H0YA55|H0YA55_HUMAN;tr|B7WNR0|B7WNR0_HUMAN;tr|D6RHD5|D6RHD5_HUMAN;tr|C9JKR2|C9JKR2_HUMAN;tr|A0A087WWT3|A0A087WWT3_HUMAN	74;74;74;68;59;59;57;47;40;18	74;74;74;68;59;59;57;47;40;18	68;68;68;62;53;55;53;43;37;16	sp|P02768|ALBU_HUMAN Serum albumin OS=Homo sapiens OX=9606 GN=ALB PE=1 SV=2;sp|ALBU_HUMAN|;;tr|A0A0C4DGB6|A0A0C4DGB6_HUMAN Serum albumin OS=Homo sapiens OX=9606 GN=ALB PE=1 SV=1;tr|H0YA55|H0YA55_HUMAN Serum albumin (Fragment) OS=Homo sapiens OX=9606 GN=ALB	10	74	74	68	63	63	60	66	49	44	65	53	55	69	68	56	66	59	56	69	60	55	70	61	53	69	57	55	65	61	55	63	56	48	66	68	65	56	61	50	40	46	40	15
82;226583;226584;226585;226586;226587;226588;226589;226590;226591;226592;226593;226594;226595;226596;226597;226598;226599;226600;226601;226602;226603;226604;226605;226606;226607;226608;226609;226610;226611;226612;226613;226614;226615;226616;226617;226618;226619;226620;226621;226622;226623;226624;226625;226626;226627;226628;226629;226630;226631;226632;226633;226634;226635;226636;226637;226638;2266…	180;181;182;183;184;185;186;187;188;189;190;191;192;193;194;195;196;197;198;199;200;201;202;203;204;205;206;207;208;209;210;211;212;213;214;215;216;217;218;219;220;221;222;223;224;225;226;227;228;229;230;231;232;233;234;235;236;237;238;239;240;241;242;243;244;245;246;247;248;249;250;251;252;253;254;255;256;257;258;259;260;261;262;263;264;265;266;267;268;269;270;271;272;273;511;512;513;514;515;516…	181;215;514;558;3187;3337;4555;4690;5604;13696;17656;19574;19740;20672;20717;20873;20912;23739;24216;27964;28041;29651;32786;33258;33428;37754;39041;39261;52759;52792;67698;68486;69365;69733;71056;71072;72209;72332;72506;76201;76544;82343;82408;83571;85380;85753;85772;86035;86057;90253;97084;98458;99780;99783;101127;103345;104026;114958;123532;123549;123557;131365;134913;134982;137839;139488;1450…	9;10;11;12	111;147;353;572
sp|ALBU_BOVIN|;CON__P02769	sp|ALBU_BOVIN|;CON__P02769	21;21	15;15	15;15	sp|ALBU_BOVIN|;	2	21	15	15	12	13	14	14	10	13	10	9	9	7	7	5	7	8	7	9	7	9	20	18	16	8	8	6	8	9	6	9	8	7	11	9	9	7	6	7	6	7	6	3
CON__P05787;sp|P05787|K2C8_HUMAN;tr|F8VUG2|F8VUG2_HUMAN;tr|F8W1U3|F8W1U3_HUMAN;CON__H-INV:HIT000292931;CON__Q9DCV7;tr|F8VP67|F8VP67_HUMAN;tr|H0YIB2|H0YIB2_HUMAN;CON__Q61726;sp|P78386|KRT85_HUMAN;sp|KRHB5_HUMAN|;CON__P78386;tr|A0A1W2PR46|A0A1W2PR46_HUMAN;sp|K2M3_SHEEP|;CON__Q9H552;sp|K2M2_SHEEP|;sp|P41219|PERI_HUMAN;tr|A0A1X7SBR3|A0A1X7SBR3_HUMAN;sp|P17661|DESM_HUMAN;tr|K7EMP8|K7EMP8_HUMAN;sp|P141…	CON__P05787;sp|P05787|K2C8_HUMAN;tr|F8VUG2|F8VUG2_HUMAN;tr|F8W1U3|F8W1U3_HUMAN;CON__H-INV:HIT000292931	10;10;7;6;5;4;3;1;1;1;1;1;1;1;1;1;1;1;1;1;1;1;1;1;1;1;1;1	5;5;3;2;4;0;2;1;0;0;0;0;0;0;0;0;0;0;0;0;0;0;0;0;0;0;0;0	5;5;3;2;4;0;2;1;0;0;0;0;0;0;0;0;0;0;0;0;0;0;0;0;0;0;0;0	;sp|P05787|K2C8_HUMAN Keratin, type II cytoskeletal 8 OS=Homo sapiens OX=9606 GN=KRT8 PE=1 SV=7;tr|F8VUG2|F8VUG2_HUMAN Keratin, type II cytoskeletal 8 (Fragment) OS=Homo sapiens OX=9606 GN=KRT8 PE=1 SV=1;tr|F8W1U3|F8W1U3_HUMAN Keratin, type II cytoskeletal	28	10	5	5	4	4	6	8	2	6	4	1	0	6	5	2	4	1	0	5	4	3	5	2	3	5	2	4	2	2	2	6	3	1	7	6	5	4	2	1	0	2	1	1
sp|P08729|K2C7_HUMAN;CON__Q3KNV1;CON__P08729;tr|A0A1W2PRP1|A0A1W2PRP1_HUMAN	sp|P08729|K2C7_HUMAN;CON__Q3KNV1;CON__P08729	10;10;10;2	6;6;6;2	6;6;6;2	sp|P08729|K2C7_HUMAN Keratin, type II cytoskeletal 7 OS=Homo sapiens OX=9606 GN=KRT7 PE=1 SV=5;;	4	10	6	6	4	3	6	8	2	7	3	1	0	4	4	1	3	1	0	4	4	2	3	2	2	5	3	4	2	2	1	4	3	1	7	7	3	5	1	1	0	1	1	0
CON__P08779;sp|P08779|K1C16_HUMAN;tr|K7ENW6|K7ENW6_HUMAN	CON__P08779;sp|P08779|K1C16_HUMAN	14;14;2	4;4;1	4;4;1	;sp|P08779|K1C16_HUMAN Keratin, type I cytoskeletal 16 OS=Homo sapiens OX=9606 GN=KRT16 PE=1 SV=4	3	14	4	4	11	10	9	9	11	10	11	9	7	11	12	10	11	9	11	11	11	9	8	7	8	11	9	7	11	10	7	9	8	9	9	11	11	10	7	8	8	5	6	0
CON__P12763	CON__P12763	10	6	6		1	10	6	6	7	9	10	7	6	10	4	4	4	5	4	4	4	4	4	4	5	5	4	8	5	5	4	8	4	5	4	4	4	4	7	6	5	6	4	4	4	7	4	2
CON__P13645;sp|P13645|K1C10_HUMAN;sp|K1C10_HUMAN|;CON__P02535-1;CON__P08730-1;sp|Q7Z3Y7|K1C28_HUMAN;CON__Q148H6;CON__Q7Z3Y7;sp|Q7Z3Z0|K1C25_HUMAN;CON__Q2M2I5;sp|Q2M2I5|K1C24_HUMAN;tr|A0A1B0GVI3|A0A1B0GVI3_HUMAN;CON__Q7Z3Y8;CON__Q7Z3Z0;sp|Q7Z3Y8|K1C27_HUMAN;sp|Q7Z3Y9|K1C26_HUMAN;CON__Q92764;sp|K1H5_HUMAN|;CON__Q14532;sp|K1H2_HUMAN|;sp|Q14532|K1H2_HUMAN;CON__Q99456;tr|A0A3B3ITG2|A0A3B3ITG2_HUMAN;CO…	CON__P13645;sp|P13645|K1C10_HUMAN;sp|K1C10_HUMAN|	28;28;27;6;4;3;3;3;2;2;2;2;2;2;2;1;1;1;1;1;1;1;1;1;1;1;1;1;1;1;1;1;1;1;1	28;28;27;6;4;3;3;3;2;2;2;2;2;2;2;1;1;1;1;1;1;1;1;1;1;1;1;1;1;1;1;1;1;1;1	21;21;20;2;0;1;1;1;1;0;0;2;1;1;1;0;0;0;0;0;0;0;0;0;0;0;0;0;0;0;0;0;0;0;0	;sp|P13645|K1C10_HUMAN Keratin, type I cytoskeletal 10 OS=Homo sapiens OX=9606 GN=KRT10 PE=1 SV=6;sp|K1C10_HUMAN|	35	28	28	21	21	22	23	19	21	18	20	21	20	22	22	20	20	20	20	22	20	18	22	20	19	24	21	22	23	22	17	20	20	17	17	17	20	16	17	16	16	16	14	0
sp|P13647|K2C5_HUMAN;CON__P13647;tr|F8W0C6|F8W0C6_HUMAN;tr|F8VV57|F8VV57_HUMAN;tr|H0YIN9|H0YIN9_HUMAN;tr|H0YI76|H0YI76_HUMAN;tr|F8VU69|F8VU69_HUMAN	sp|P13647|K2C5_HUMAN;CON__P13647	20;20;9;7;4;4;3	11;11;2;7;3;2;3	3;3;0;2;1;1;0	sp|P13647|K2C5_HUMAN Keratin, type II cytoskeletal 5 OS=Homo sapiens OX=9606 GN=KRT5 PE=1 SV=3;	7	20	11	3	11	10	12	13	9	10	11	11	13	14	15	11	13	12	11	15	10	11	11	8	13	11	11	9	10	9	13	10	10	11	14	14	12	8	10	10	8	6	8	0
CON__P34955	CON__P34955	5	5	5		1	5	5	5	2	3	4	2	2	5	0	0	0	0	0	0	1	0	0	1	1	1	1	2	2	1	0	3	0	1	2	0	0	1	1	0	0	1	0	0	1	0	0	3
CON__P35908v2;sp|P35908|K22E_HUMAN;CON__P35908;sp|K22E_HUMAN|;CON__Q6NXH9;sp|Q86Y46|K2C73_HUMAN;sp|Q7Z794|K2C1B_HUMAN;CON__Q9R0H5;sp|Q7RTS7|K2C74_HUMAN;CON__Q7RTS7;CON__Q7Z794;CON__Q32MB2;tr|F8W1S1|F8W1S1_HUMAN;tr|H0YID6|H0YID6_HUMAN;tr|H0YIC5|H0YIC5_HUMAN;sp|Q3SY84|K2C71_HUMAN;CON__Q3SY84;CON__Q14CN4-1;sp|Q14CN4|K2C72_HUMAN;sp|P12036|NFH_HUMAN	CON__P35908v2;sp|P35908|K22E_HUMAN;CON__P35908;sp|K22E_HUMAN|	31;31;30;30;3;2;2;2;2;2;2;2;2;1;1;1;1;1;1;1	28;28;27;27;2;2;1;1;2;2;1;2;2;1;1;1;1;1;1;1	18;18;17;17;0;0;0;0;0;0;0;0;0;0;0;0;0;0;0;0	;sp|P35908|K22E_HUMAN Keratin, type II cytoskeletal 2 epidermal OS=Homo sapiens OX=9606 GN=KRT2 PE=1 SV=2;;sp|K22E_HUMAN|	20	31	28	18	22	24	25	25	17	20	29	23	22	25	26	24	27	25	26	26	23	22	24	19	18	26	26	23	24	24	21	24	24	22	21	25	23	18	18	14	16	14	15	0
CON__P48668;sp|P48668|K2C6C_HUMAN;CON__P04259	CON__P48668;sp|P48668|K2C6C_HUMAN;CON__P04259	20;20;18	1;1;1	0;0;0	;sp|P48668|K2C6C_HUMAN Keratin, type II cytoskeletal 6C OS=Homo sapiens OX=9606 GN=KRT6C PE=1 SV=3;	3	20	1	0	15	14	11	17	11	8	16	8	9	16	17	12	17	16	11	17	10	13	17	12	14	13	13	10	11	9	11	12	13	10	14	16	15	11	13	11	7	8	9	0
sp|Q8N339|MT1M_HUMAN;sp|P80297|MT1X_HUMAN;sp|P04732|MT1E_HUMAN;sp|P02795|MT2_HUMAN;CON__P67983;sp|P13640|MT1G_HUMAN	sp|Q8N339|MT1M_HUMAN;sp|P80297|MT1X_HUMAN;sp|P04732|MT1E_HUMAN;sp|P02795|MT2_HUMAN;CON__P67983;sp|P13640|MT1G_HUMAN	1;1;1;1;1;1	1;1;1;1;1;1	1;1;1;1;1;1	sp|Q8N339|MT1M_HUMAN Metallothionein-1M OS=Homo sapiens OX=9606 GN=MT1M PE=3 SV=2;sp|P80297|MT1X_HUMAN Metallothionein-1X OS=Homo sapiens OX=9606 GN=MT1X PE=1 SV=1;sp|P04732|MT1E_HUMAN Metallothionein-1E OS=Homo sapiens OX=9606 GN=MT1E PE=1 SV=1;sp|P02795|	6	1	1	1	0	1	1	1	1	1	0	0	1	1	1	1	1	1	1	1	1	1	1	1	1	1	1	1	1	1	1	1	1	1	1	1	1	1	1	1	1	0	1	0
sp|Q04695|K1C17_HUMAN;CON__Q04695;tr|K7EPJ9|K7EPJ9_HUMAN;tr|F5GWP8|F5GWP8_HUMAN;tr|K7ESE1|K7ESE1_HUMAN	sp|Q04695|K1C17_HUMAN;CON__Q04695;tr|K7EPJ9|K7EPJ9_HUMAN;tr|F5GWP8|F5GWP8_HUMAN	9;9;7;6;2	5;5;4;3;1	2;2;2;1;0	sp|Q04695|K1C17_HUMAN Keratin, type I cytoskeletal 17 OS=Homo sapiens OX=9606 GN=KRT17 PE=1 SV=2;;tr|K7EPJ9|K7EPJ9_HUMAN Keratin, type I cytoskeletal 17 (Fragment) OS=Homo sapiens OX=9606 GN=KRT17 PE=1 SV=1;tr|F5GWP8|F5GWP8_HUMAN Keratin, type I cytoskelet	5	9	5	2	4	6	5	3	4	9	4	5	4	5	4	4	4	5	3	4	3	4	4	4	3	4	3	2	6	3	3	4	3	2	4	4	3	4	5	4	4	3	2	0
CON__Q29RQ1	CON__Q29RQ1	9	3	3		1	9	3	3	7	7	4	6	6	5	5	7	4	5	6	5	6	7	4	6	7	6	6	6	4	5	7	4	6	7	5	5	4	4	3	3	5	4	5	3	4	3	3	0
CON__Q2UVX4	CON__Q2UVX4	8	3	3		1	8	3	3	4	5	5	4	4	4	4	4	4	2	3	3	3	4	4	6	5	4	4	5	3	3	3	5	3	5	3	3	3	1	4	4	4	4	3	4	1	3	1	0
CON__Q32PI4	CON__Q32PI4	3	1	1		1	3	1	1	1	2	1	1	1	3	1	1	2	1	1	2	1	1	1	1	2	2	1	1	1	1	1	1	1	1	1	1	1	1	1	2	1	1	1	1	1	1	1	0
CON__Q3MHH8	CON__Q3MHH8	10	1	1		1	10	1	1	8	7	4	9	4	4	7	4	4	8	9	6	6	6	4	9	6	6	7	5	6	9	5	4	8	7	4	5	3	2	7	9	9	3	8	6	4	3	4	1
CON__Q3SX09	CON__Q3SX09	4	3	3		1	4	3	3	1	3	3	3	3	3	1	1	1	1	1	1	1	1	1	1	2	1	1	2	2	1	1	2	1	2	1	1	1	2	3	2	1	2	1	1	1	1	0	0
CON__Q3SZH5	CON__Q3SZH5	2	2	2		1	2	2	2	0	1	1	0	0	2	0	0	0	0	0	0	0	0	0	0	0	0	0	0	0	0	0	1	0	0	0	0	0	0	0	0	0	0	0	0	0	0	0	0
sp|Q5D862|FILA2_HUMAN;CON__Q5D862	sp|Q5D862|FILA2_HUMAN;CON__Q5D862	1;1	1;1	1;1	sp|Q5D862|FILA2_HUMAN Filaggrin-2 OS=Homo sapiens OX=9606 GN=FLG2 PE=1 SV=1;	2	1	1	1	0	1	0	0	0	1	1	1	1	1	1	1	1	1	1	1	1	1	0	0	1	1	1	1	1	1	1	1	1	1	1	0	0	0	0	1	1	0	0	0
CON__Q6IME9	CON__Q6IME9	2	1	1		1	2	1	1	0	0	0	0	0	0	2	2	1	2	2	2	2	2	1	1	1	0	1	1	0	2	2	0	0	0	0	1	1	0	1	1	1	1	1	2	0	0	0	0
sp|Q9NSB2|KRT84_HUMAN;sp|KRHB4_HUMAN|;CON__Q9NSB2;CON__Q6ISB0	sp|Q9NSB2|KRT84_HUMAN;sp|KRHB4_HUMAN|;CON__Q9NSB2;CON__Q6ISB0	6;6;6;6	2;2;2;2	2;2;2;2	sp|Q9NSB2|KRT84_HUMAN Keratin, type II cuticular Hb4 OS=Homo sapiens OX=9606 GN=KRT84 PE=2 SV=2;sp|KRHB4_HUMAN|;;	4	6	2	2	3	0	2	3	2	1	3	1	0	5	5	3	3	1	0	4	2	2	3	0	2	3	2	1	2	1	1	4	3	0	4	4	3	2	1	1	0	1	1	0
sp|Q8N1N4|K2C78_HUMAN;CON__Q8N1N4-2;CON__Q7RTT2	sp|Q8N1N4|K2C78_HUMAN;CON__Q8N1N4-2;CON__Q7RTT2	5;5;5	2;2;2	2;2;2	sp|Q8N1N4|K2C78_HUMAN Keratin, type II cytoskeletal 78 OS=Homo sapiens OX=9606 GN=KRT78 PE=1 SV=2;;	3	5	2	2	3	1	3	3	3	3	4	2	2	3	4	3	3	2	4	3	3	4	3	1	5	2	1	3	1	3	3	2	4	2	3	3	3	3	2	1	0	1	2	0
sp|Q86YZ3|HORN_HUMAN;CON__Q86YZ3	sp|Q86YZ3|HORN_HUMAN;CON__Q86YZ3	5;5	5;5	5;5	sp|Q86YZ3|HORN_HUMAN Hornerin OS=Homo sapiens OX=9606 GN=HRNR PE=1 SV=2;	2	5	5	5	3	4	3	1	0	0	3	3	2	3	3	4	3	3	2	4	4	4	3	2	3	4	3	3	3	4	4	3	4	4	1	3	4	3	0	0	0	0	0	0
CON__Q95121	CON__Q95121	9	1	1		1	9	1	1	7	8	8	6	5	6	7	6	6	7	8	7	7	8	5	7	9	6	8	9	6	7	8	7	8	8	7	7	6	5	7	8	8	8	6	6	4	5	4	2
REV__CON__P35900;REV__sp|P35900|K1C20_HUMAN;REV__tr|J3QR55|J3QR55_HUMAN;REV__sp|K1H1_HUMAN|;REV__CON__ENSEMBL:ENSP00000377550;REV__CON__Q9C075;REV__sp|Q9C075|K1C23_HUMAN;REV__CON__Q6IFU5;REV__CON__Q9UE12;REV__sp|Q6A162|K1C40_HUMAN;REV__tr|A0A140TA69|A0A140TA69_HUMAN;REV__CON__Q8IUT8;REV__sp|O76011|KRT34_HUMAN;REV__sp|K1C15_SHEEP|;REV__CON__Q497I4;REV__sp|P13646|K1C13_HUMAN;REV__tr|A0A140TA62|A0A1…	REV__CON__P35900;REV__sp|P35900|K1C20_HUMAN;REV__tr|J3QR55|J3QR55_HUMAN;REV__sp|K1H1_HUMAN|;REV__CON__ENSEMBL:ENSP00000377550;REV__CON__Q9C075;REV__sp|Q9C075|K1C23_HUMAN;REV__CON__Q6IFU5;REV__CON__Q9UE12;REV__sp|Q6A162|K1C40_HUMAN;REV__tr|A0A140TA69|A0A140TA69_HUMAN;REV__CON__Q8IUT8;REV__sp|O76011|KRT34_HUMAN;REV__sp|K1C15_SHEEP|;REV__CON__Q497I4;REV__sp|P13646|K1C13_HUMAN;REV__tr|A0A140TA62|A0A1…	2;2;1;1;1;1;1;1;1;1;1;1;1;1;1;1;1;1;1;1;1;1;1;1;1;1;1;1;1;1;1;1;1;1;1	2;2;1;1;1;1;1;1;1;1;1;1;1;1;1;1;1;1;1;1;1;1;1;1;1;1;1;1;1;1;1;1;1;1;1	2;2;1;1;1;1;1;1;1;1;1;1;1;1;1;1;1;1;1;1;1;1;1;1;1;1;1;1;1;1;1;1;1;1;1	;sp|P35900|K1C20_HUMAN Keratin, type I cytoskeletal 20 OS=Homo sapiens OX=9606 GN=KRT20 PE=1 SV=1;tr|J3QR55|J3QR55_HUMAN Keratin, type I cytoskeletal 23 (Fragment) OS=Homo sapiens OX=9606 GN=KRT23 PE=1 SV=1;sp|K1H1_HUMAN|;;;sp|Q9C075|K1C23_HUMAN Keratin, t	35	2	2	2	1	1	1	1	1	1	1	1	1	1	1	1	1	1	2	1	1	1	1	1	1	1	1	1	0	1	1	1	1	1	1	1	1	1	1	1	2	1	1	0
REV__tr|F8W9B8|F8W9B8_HUMAN;REV__sp|O00471|EXOC5_HUMAN;REV__tr|A0A0A0MSI8|A0A0A0MSI8_HUMAN	REV__tr|F8W9B8|F8W9B8_HUMAN;REV__sp|O00471|EXOC5_HUMAN;REV__tr|A0A0A0MSI8|A0A0A0MSI8_HUMAN	2;2;2	2;2;2	2;2;2	tr|F8W9B8|F8W9B8_HUMAN Exocyst complex component 5 OS=Homo sapiens OX=9606 GN=EXOC5 PE=1 SV=1;sp|O00471|EXOC5_HUMAN Exocyst complex component 5 OS=Homo sapiens OX=9606 GN=EXOC5 PE=1 SV=1;tr|A0A0A0MSI8|A0A0A0MSI8_HUMAN Exocyst complex component 5 OS=Homo sa	3	2	2	2	1	1	1	1	1	1	1	0	0	1	1	1	1	2	1	2	2	1	2	2	1	2	1	1	2	2	1	2	2	1	1	1	2	1	2	0	0	1	1	0
REV__tr|A0A087WY22|A0A087WY22_HUMAN;REV__tr|A0A087X1X2|A0A087X1X2_HUMAN;REV__tr|B1AJS0|B1AJS0_HUMAN;REV__tr|B1AJR6|B1AJR6_HUMAN;REV__sp|O14522|PTPRT_HUMAN;REV__tr|B1AJR8|B1AJR8_HUMAN;REV__tr|B1AJR9|B1AJR9_HUMAN;REV__tr|A0A075B6H0|A0A075B6H0_HUMAN	REV__tr|A0A087WY22|A0A087WY22_HUMAN;REV__tr|A0A087X1X2|A0A087X1X2_HUMAN;REV__tr|B1AJS0|B1AJS0_HUMAN;REV__tr|B1AJR6|B1AJR6_HUMAN;REV__sp|O14522|PTPRT_HUMAN;REV__tr|B1AJR8|B1AJR8_HUMAN;REV__tr|B1AJR9|B1AJR9_HUMAN;REV__tr|A0A075B6H0|A0A075B6H0_HUMAN	1;1;1;1;1;1;1;1	1;1;1;1;1;1;1;1	1;1;1;1;1;1;1;1	tr|A0A087WY22|A0A087WY22_HUMAN Receptor-type tyrosine-protein phosphatase T OS=Homo sapiens OX=9606 GN=PTPRT PE=1 SV=1;tr|A0A087X1X2|A0A087X1X2_HUMAN Receptor-type tyrosine-protein phosphatase T OS=Homo sapiens OX=9606 GN=PTPRT PE=1 SV=1;tr|B1AJS0|B1AJS0_H	8	1	1	1	0	0	0	0	0	0	0	0	0	0	0	1	0	0	0	0	0	0	0	0	0	0	0	0	0	0	0	0	0	0	0	0	0	0	0	0	0	0	0	0
REV__sp|O15062|ZBTB5_HUMAN	REV__sp|O15062|ZBTB5_HUMAN	1	1	1	sp|O15062|ZBTB5_HUMAN Zinc finger and BTB domain-containing protein 5 OS=Homo sapiens OX=9606 GN=ZBTB5 PE=1 SV=1	1	1	1	1	0	1	0	0	0	0	0	0	0	0	0	0	1	0	0	0	0	0	0	0	0	1	1	0	0	0	0	1	0	0	0	0	0	0	0	0	0	0	0	0
REV__tr|H0YJE6|H0YJE6_HUMAN;REV__sp|P11277|SPTB1_HUMAN	REV__tr|H0YJE6|H0YJE6_HUMAN;REV__sp|P11277|SPTB1_HUMAN	1;1	1;1	1;1	tr|H0YJE6|H0YJE6_HUMAN Spectrin beta chain, erythrocytic (Fragment) OS=Homo sapiens OX=9606 GN=SPTB PE=1 SV=1;sp|P11277|SPTB1_HUMAN Spectrin beta chain, erythrocytic OS=Homo sapiens OX=9606 GN=SPTB PE=1 SV=5	2	1	1	1	1	1	0	1	1	1	1	1	0	1	1	1	1	1	1	1	1	0	1	1	0	1	1	1	1	1	0	1	1	1	0	0	0	0	0	0	0	0	0	0
REV__sp|Q2M1P5|KIF7_HUMAN	REV__sp|Q2M1P5|KIF7_HUMAN	1	1	1	sp|Q2M1P5|KIF7_HUMAN Kinesin-like protein KIF7 OS=Homo sapiens OX=9606 GN=KIF7 PE=1 SV=2	1	1	1	1	1	1	0	1	1	0	0	1	0	1	1	0	1	1	1	0	0	0	0	0	0	0	0	0	1	0	1	1	1	1	1	0	1	1	1	1	1	1	1	0
REV__sp|Q5T7B8|KIF24_HUMAN	REV__sp|Q5T7B8|KIF24_HUMAN	2	2	2	sp|Q5T7B8|KIF24_HUMAN Kinesin-like protein KIF24 OS=Homo sapiens OX=9606 GN=KIF24 PE=1 SV=2	1	2	2	2	2	2	2	2	2	2	2	2	1	2	2	2	2	1	1	2	2	2	1	2	0	1	1	1	1	1	2	2	2	2	2	2	1	1	1	1	1	1	1	0
REV__sp|Q5VUA4|ZN318_HUMAN	REV__sp|Q5VUA4|ZN318_HUMAN	2	2	2	sp|Q5VUA4|ZN318_HUMAN Zinc finger protein 318 OS=Homo sapiens OX=9606 GN=ZNF318 PE=1 SV=2	1	2	2	2	1	0	1	1	1	0	1	1	1	1	1	0	1	1	1	1	0	1	1	1	1	1	1	1	2	2	1	1	1	0	2	1	1	1	1	1	1	0	0	0
REV__tr|C9JI97|C9JI97_HUMAN;REV__sp|Q5XPI4|RN123_HUMAN	REV__tr|C9JI97|C9JI97_HUMAN;REV__sp|Q5XPI4|RN123_HUMAN	2;2	2;2	2;2	tr|C9JI97|C9JI97_HUMAN E3 ubiquitin-protein ligase RNF123 OS=Homo sapiens OX=9606 GN=RNF123 PE=1 SV=1;sp|Q5XPI4|RN123_HUMAN E3 ubiquitin-protein ligase RNF123 OS=Homo sapiens OX=9606 GN=RNF123 PE=1 SV=1	2	2	2	2	1	1	1	2	2	2	1	0	1	2	1	2	1	1	2	2	1	2	1	1	2	2	2	1	1	2	1	1	2	2	2	1	2	1	2	1	0	1	2	0
REV__tr|D6RBJ8|D6RBJ8_HUMAN;REV__tr|A6NJ38|A6NJ38_HUMAN;REV__tr|A6NHM7|A6NHM7_HUMAN;REV__sp|Q7Z5H3|RHG22_HUMAN	REV__tr|D6RBJ8|D6RBJ8_HUMAN;REV__tr|A6NJ38|A6NJ38_HUMAN;REV__tr|A6NHM7|A6NHM7_HUMAN;REV__sp|Q7Z5H3|RHG22_HUMAN	1;1;1;1	1;1;1;1	1;1;1;1	tr|D6RBJ8|D6RBJ8_HUMAN Rho GTPase-activating protein 22 OS=Homo sapiens OX=9606 GN=ARHGAP22 PE=1 SV=1;tr|A6NJ38|A6NJ38_HUMAN Rho GTPase-activating protein 22 OS=Homo sapiens OX=9606 GN=ARHGAP22 PE=1 SV=1;tr|A6NHM7|A6NHM7_HUMAN Rho GTPase activating protein	4	1	1	1	1	1	1	1	1	1	1	1	1	0	0	1	0	1	0	0	1	0	0	0	0	1	0	0	0	0	0	0	1	0	0	0	1	1	0	1	0	0	1	0
REV__sp|Q86UR5|RIMS1_HUMAN;REV__tr|E5RGM0|E5RGM0_HUMAN;REV__tr|H0YBU6|H0YBU6_HUMAN	REV__sp|Q86UR5|RIMS1_HUMAN;REV__tr|E5RGM0|E5RGM0_HUMAN;REV__tr|H0YBU6|H0YBU6_HUMAN	2;1;1	2;1;1	2;1;1	sp|Q86UR5|RIMS1_HUMAN Regulating synaptic membrane exocytosis protein 1 OS=Homo sapiens OX=9606 GN=RIMS1 PE=1 SV=1;tr|E5RGM0|E5RGM0_HUMAN Regulating synaptic membrane exocytosis protein 1 (Fragment) OS=Homo sapiens OX=9606 GN=RIMS1 PE=1 SV=1;tr|H0YBU6|H0YB	3	2	2	2	1	1	1	2	2	2	1	1	2	2	2	2	2	1	1	2	2	1	2	1	1	2	1	1	1	2	1	2	1	2	1	2	1	1	2	2	2	0	1	0
REV__sp|Q8WXX0|DYH7_HUMAN	REV__sp|Q8WXX0|DYH7_HUMAN	2	2	2	sp|Q8WXX0|DYH7_HUMAN Dynein heavy chain 7, axonemal OS=Homo sapiens OX=9606 GN=DNAH7 PE=1 SV=2	1	2	2	2	2	2	2	1	1	1	1	0	1	1	1	1	1	1	1	1	1	1	1	1	1	1	1	1	1	1	1	1	1	1	1	1	1	1	1	1	1	1	1	0
REV__sp|Q8WZ42|TITIN_HUMAN;REV__tr|A0A0A0MTS7|A0A0A0MTS7_HUMAN;REV__tr|A0A0A0MRA3|A0A0A0MRA3_HUMAN;REV__tr|H7C1P9|H7C1P9_HUMAN	REV__sp|Q8WZ42|TITIN_HUMAN;REV__tr|A0A0A0MTS7|A0A0A0MTS7_HUMAN;REV__tr|A0A0A0MRA3|A0A0A0MRA3_HUMAN	5;5;4;1	5;5;4;1	5;5;4;1	sp|Q8WZ42|TITIN_HUMAN Titin OS=Homo sapiens OX=9606 GN=TTN PE=1 SV=4;tr|A0A0A0MTS7|A0A0A0MTS7_HUMAN Titin OS=Homo sapiens OX=9606 GN=TTN PE=1 SV=1;tr|A0A0A0MRA3|A0A0A0MRA3_HUMAN Titin OS=Homo sapiens OX=9606 GN=TTN PE=1 SV=1	4	5	5	5	2	3	4	3	3	5	3	3	2	4	4	5	3	3	3	3	4	3	3	4	3	3	4	2	5	3	2	2	3	2	2	2	3	3	4	4	3	3	3	0
REV__sp|Q9H3E2|SNX25_HUMAN	REV__sp|Q9H3E2|SNX25_HUMAN	2	2	2	sp|Q9H3E2|SNX25_HUMAN Sorting nexin-25 OS=Homo sapiens OX=9606 GN=SNX25 PE=1 SV=2	1	2	2	2	1	1	1	1	1	1	1	1	1	1	1	1	1	1	1	1	1	1	1	1	1	1	1	1	1	1	1	2	1	1	0	1	1	1	1	0	1	1	0	0
REV__tr|B7ZBI5|B7ZBI5_HUMAN;REV__tr|B7ZBI4|B7ZBI4_HUMAN;REV__sp|Q9P218|COKA1_HUMAN	REV__tr|B7ZBI5|B7ZBI5_HUMAN;REV__tr|B7ZBI4|B7ZBI4_HUMAN;REV__sp|Q9P218|COKA1_HUMAN	1;1;1	1;1;1	1;1;1	tr|B7ZBI5|B7ZBI5_HUMAN Collagen alpha-1(XX) chain (Fragment) OS=Homo sapiens OX=9606 GN=COL20A1 PE=4 SV=1;tr|B7ZBI4|B7ZBI4_HUMAN Collagen alpha-1(XX) chain (Fragment) OS=Homo sapiens OX=9606 GN=COL20A1 PE=4 SV=1;sp|Q9P218|COKA1_HUMAN Collagen alpha-1(XX) c	3	1	1	1	0	0	0	0	1	0	0	0	0	0	1	1	0	0	0	1	0	1	1	0	0	0	1	0	0	0	0	0	1	1	0	0	1	1	0	1	0	0	0	0
REV__tr|F8W7S5|F8W7S5_HUMAN;REV__tr|A0A087WVV2|A0A087WVV2_HUMAN;REV__sp|Q9P2E9|RRBP1_HUMAN	REV__tr|F8W7S5|F8W7S5_HUMAN;REV__tr|A0A087WVV2|A0A087WVV2_HUMAN;REV__sp|Q9P2E9|RRBP1_HUMAN	1;1;1	1;1;1	1;1;1	tr|F8W7S5|F8W7S5_HUMAN Ribosome-binding protein 1 OS=Homo sapiens OX=9606 GN=RRBP1 PE=1 SV=1;tr|A0A087WVV2|A0A087WVV2_HUMAN Ribosome-binding protein 1 OS=Homo sapiens OX=9606 GN=RRBP1 PE=1 SV=1;sp|Q9P2E9|RRBP1_HUMAN Ribosome-binding protein 1 OS=Homo sapie	3	1	1	1	1	0	0	1	0	0	1	0	0	1	1	1	1	0	0	1	0	0	1	0	1	1	0	1	1	0	0	1	1	0	0	1	0	0	1	1	0	0	0	0
REV__tr|A0A087WYF0|A0A087WYF0_HUMAN	REV__tr|A0A087WYF0|A0A087WYF0_HUMAN	2	2	2	tr|A0A087WYF0|A0A087WYF0_HUMAN Nucleolar protein of 40 kDa OS=Homo sapiens OX=9606 GN=ZCCHC17 PE=1 SV=1	1	2	2	2	0	0	0	0	1	0	1	1	0	1	2	1	1	1	0	0	1	1	1	0	0	0	1	0	0	1	1	0	1	0	0	0	0	0	0	1	1	1	0	0
sp|A0A075B6I0|LV861_HUMAN	sp|A0A075B6I0|LV861_HUMAN	3	3	3	sp|A0A075B6I0|LV861_HUMAN Immunoglobulin lambda variable 8-61 OS=Homo sapiens OX=9606 GN=IGLV8-61 PE=3 SV=7	1	3	3	3	3	3	3	2	2	3	2	3	2	2	3	3	1	2	3	2	2	2	2	3	3	1	2	3	2	3	3	1	2	2	1	2	2	2	2	3	2	2	2	0
tr|A0A1W2PQ80|A0A1W2PQ80_HUMAN;sp|A0A075B6I4|LVX54_HUMAN	tr|A0A1W2PQ80|A0A1W2PQ80_HUMAN;sp|A0A075B6I4|LVX54_HUMAN	1;1	1;1	1;1	tr|A0A1W2PQ80|A0A1W2PQ80_HUMAN Immunoglobulin lambda variable 10-54 OS=Homo sapiens OX=9606 GN=IGLV10-54 PE=1 SV=1;sp|A0A075B6I4|LVX54_HUMAN Immunoglobulin lambda variable 10-54 OS=Homo sapiens OX=9606 GN=IGLV10-54 PE=3 SV=1	2	1	1	1	1	1	1	1	1	0	1	1	1	1	1	1	1	1	1	1	1	0	0	0	0	1	1	0	1	1	1	1	1	0	1	1	0	1	1	1	1	1	1	0
sp|P04211|LV743_HUMAN;sp|A0A075B6I9|LV746_HUMAN	sp|P04211|LV743_HUMAN;sp|A0A075B6I9|LV746_HUMAN	2;2	2;2	2;2	sp|P04211|LV743_HUMAN Immunoglobulin lambda variable 7-43 OS=Homo sapiens OX=9606 GN=IGLV7-43 PE=3 SV=2;sp|A0A075B6I9|LV746_HUMAN Immunoglobulin lambda variable 7-46 OS=Homo sapiens OX=9606 GN=IGLV7-46 PE=3 SV=4	2	2	2	2	2	2	1	2	1	1	1	1	1	1	2	2	1	1	1	2	2	1	1	1	1	2	2	1	1	1	1	1	1	1	1	1	1	0	1	1	1	1	1	0
sp|P80748|LV321_HUMAN;sp|A0A075B6K5|LV39_HUMAN;sp|A0A075B6K2|LV312_HUMAN	sp|P80748|LV321_HUMAN;sp|A0A075B6K5|LV39_HUMAN;sp|A0A075B6K2|LV312_HUMAN	2;2;1	2;2;1	2;2;1	sp|P80748|LV321_HUMAN Immunoglobulin lambda variable 3-21 OS=Homo sapiens OX=9606 GN=IGLV3-21 PE=1 SV=2;sp|A0A075B6K5|LV39_HUMAN Immunoglobulin lambda variable 3-9 OS=Homo sapiens OX=9606 GN=IGLV3-9 PE=3 SV=1;sp|A0A075B6K2|LV312_HUMAN Immunoglobulin lambda	3	2	2	2	2	2	2	2	2	2	2	2	2	2	2	2	2	2	2	2	2	2	2	2	2	2	2	2	1	1	2	2	2	2	1	0	1	1	1	2	1	2	2	0
tr|A0A087X0Q4|A0A087X0Q4_HUMAN;sp|P01615|KVD28_HUMAN;sp|A0A075B6P5|KV228_HUMAN;sp|P01614|KVD40_HUMAN;sp|A0A087WW87|KV240_HUMAN	tr|A0A087X0Q4|A0A087X0Q4_HUMAN;sp|P01615|KVD28_HUMAN;sp|A0A075B6P5|KV228_HUMAN;sp|P01614|KVD40_HUMAN;sp|A0A087WW87|KV240_HUMAN	3;3;3;3;3	2;2;2;2;2	2;2;2;2;2	tr|A0A087X0Q4|A0A087X0Q4_HUMAN Immunoglobulin kappa variable 2-40 OS=Homo sapiens OX=9606 GN=IGKV2-40 PE=1 SV=1;sp|P01615|KVD28_HUMAN Immunoglobulin kappa variable 2D-28 OS=Homo sapiens OX=9606 GN=IGKV2D-28 PE=1 SV=2;sp|A0A075B6P5|KV228_HUMAN Immunoglobuli	5	3	2	2	3	3	2	2	2	2	3	2	2	3	3	3	3	3	2	2	2	2	2	2	2	3	2	2	2	2	2	1	2	2	2	2	2	2	2	2	2	2	2	1
sp|A2NJV5|KV229_HUMAN;sp|A0A0A0MRZ7|KVD26_HUMAN;sp|A0A075B6S2|KVD29_HUMAN	sp|A2NJV5|KV229_HUMAN;sp|A0A0A0MRZ7|KVD26_HUMAN;sp|A0A075B6S2|KVD29_HUMAN	3;3;3	1;1;1	1;1;1	sp|A2NJV5|KV229_HUMAN Immunoglobulin kappa variable 2-29 OS=Homo sapiens OX=9606 GN=IGKV2-29 PE=3 SV=2;sp|A0A0A0MRZ7|KVD26_HUMAN Immunoglobulin kappa variable 2D-26 OS=Homo sapiens OX=9606 GN=IGKV2D-26 PE=3 SV=1;sp|A0A075B6S2|KVD29_HUMAN Immunoglobulin kap	3	3	1	1	2	2	2	3	2	1	2	3	3	2	3	3	3	2	3	3	3	2	2	2	2	2	2	3	2	2	2	1	1	2	2	1	1	2	3	2	1	1	2	0
sp|A0A075B6S5|KV127_HUMAN;sp|A0A0C4DH67|KV108_HUMAN;sp|A0A0C4DH69|KV109_HUMAN	sp|A0A075B6S5|KV127_HUMAN;sp|A0A0C4DH67|KV108_HUMAN;sp|A0A0C4DH69|KV109_HUMAN	2;1;1	2;1;1	2;1;1	sp|A0A075B6S5|KV127_HUMAN Immunoglobulin kappa variable 1-27 OS=Homo sapiens OX=9606 GN=IGKV1-27 PE=3 SV=1;sp|A0A0C4DH67|KV108_HUMAN Immunoglobulin kappa variable 1-8 OS=Homo sapiens OX=9606 GN=IGKV1-8 PE=3 SV=1;sp|A0A0C4DH69|KV109_HUMAN Immunoglobulin kap	3	2	2	2	2	2	1	1	1	0	1	1	1	2	2	1	2	1	1	1	1	1	1	1	0	1	1	1	1	1	1	1	1	1	1	1	1	0	1	0	0	1	1	0
tr|A0A0G2JSC0|A0A0G2JSC0_HUMAN;sp|A0A0G2JS06|LV539_HUMAN;sp|A0A087WSX0|LV545_HUMAN	tr|A0A0G2JSC0|A0A0G2JSC0_HUMAN;sp|A0A0G2JS06|LV539_HUMAN;sp|A0A087WSX0|LV545_HUMAN	1;1;1	1;1;1	1;1;1	tr|A0A0G2JSC0|A0A0G2JSC0_HUMAN Immunoglobulin lambda variable 5-45 (Fragment) OS=Homo sapiens OX=9606 GN=IGLV5-45 PE=1 SV=1;sp|A0A0G2JS06|LV539_HUMAN Immunoglobulin lambda variable 5-39 OS=Homo sapiens OX=9606 GN=IGLV5-39 PE=3 SV=1;sp|A0A087WSX0|LV545_HUMA	3	1	1	1	0	1	1	1	0	0	1	0	0	1	1	1	1	0	0	1	1	1	1	0	0	1	1	1	1	0	0	0	0	0	1	1	0	0	0	0	0	0	0	0
sp|A0A087WSY6|KVD15_HUMAN	sp|A0A087WSY6|KVD15_HUMAN	2	1	1	sp|A0A087WSY6|KVD15_HUMAN Immunoglobulin kappa variable 3D-15 OS=Homo sapiens OX=9606 GN=IGKV3D-15 PE=3 SV=6	1	2	1	1	2	2	2	1	2	1	1	2	1	2	2	2	1	2	2	2	1	2	0	1	1	1	2	2	1	1	2	0	0	1	1	0	0	1	2	2	1	0	0	0
sp|P04433|KV311_HUMAN;sp|A0A0A0MRZ8|KVD11_HUMAN	sp|P04433|KV311_HUMAN;sp|A0A0A0MRZ8|KVD11_HUMAN	2;2	2;2	2;2	sp|P04433|KV311_HUMAN Immunoglobulin kappa variable 3-11 OS=Homo sapiens OX=9606 GN=IGKV3-11 PE=1 SV=1;sp|A0A0A0MRZ8|KVD11_HUMAN Immunoglobulin kappa variable 3D-11 OS=Homo sapiens OX=9606 GN=IGKV3D-11 PE=3 SV=6	2	2	2	2	2	2	2	2	1	2	2	2	2	2	2	2	2	2	2	2	2	2	2	2	2	2	2	2	2	2	2	2	2	2	1	1	2	1	2	2	2	1	1	0
sp|A0A0A0MT36|KVD21_HUMAN;tr|A0A0C4DH26|A0A0C4DH26_HUMAN	sp|A0A0A0MT36|KVD21_HUMAN;tr|A0A0C4DH26|A0A0C4DH26_HUMAN	1;1	1;1	1;1	sp|A0A0A0MT36|KVD21_HUMAN Immunoglobulin kappa variable 6D-21 OS=Homo sapiens OX=9606 GN=IGKV6D-21 PE=3 SV=1;tr|A0A0C4DH26|A0A0C4DH26_HUMAN Immunoglobulin kappa variable 6D-41 (non-functional) (Fragment) OS=Homo sapiens OX=9606 GN=IGKV6D-41 PE=4 SV=1	2	1	1	1	1	1	1	1	1	1	1	1	1	0	1	1	1	1	1	0	0	1	0	0	0	0	0	1	0	0	1	0	0	0	0	0	0	0	1	1	1	0	0	0
sp|A0A0B4J1U7|HV601_HUMAN	sp|A0A0B4J1U7|HV601_HUMAN	1	1	1	sp|A0A0B4J1U7|HV601_HUMAN Immunoglobulin heavy variable 6-1 OS=Homo sapiens OX=9606 GN=IGHV6-1 PE=3 SV=1	1	1	1	1	1	1	1	1	1	1	1	1	1	1	1	1	1	1	1	1	1	1	1	1	1	1	1	1	1	1	1	1	1	1	1	1	1	1	1	1	1	1	1	0
sp|A0A0B4J1V0|HV315_HUMAN;sp|A0A0B4J1Y9|HV372_HUMAN;sp|A0A0B4J1V6|HV373_HUMAN;sp|A0A0A0MS15|HV349_HUMAN	sp|A0A0B4J1V0|HV315_HUMAN;sp|A0A0B4J1Y9|HV372_HUMAN	6;3;2;1	6;3;2;1	6;3;2;1	sp|A0A0B4J1V0|HV315_HUMAN Immunoglobulin heavy variable 3-15 OS=Homo sapiens OX=9606 GN=IGHV3-15 PE=3 SV=1;sp|A0A0B4J1Y9|HV372_HUMAN Immunoglobulin heavy variable 3-72 OS=Homo sapiens OX=9606 GN=IGHV3-72 PE=3 SV=1	4	6	6	6	5	5	4	5	4	4	5	5	4	6	6	6	5	4	4	4	5	3	5	4	4	5	5	4	4	4	4	4	4	4	2	3	3	3	5	5	3	2	4	0
sp|A0A0B4J1X5|HV374_HUMAN;tr|A0A075B7E8|A0A075B7E8_HUMAN;tr|A0A075B7B8|A0A075B7B8_HUMAN;sp|A0A0J9YVY3|HV741_HUMAN	sp|A0A0B4J1X5|HV374_HUMAN;tr|A0A075B7E8|A0A075B7E8_HUMAN	5;3;1;1	5;3;1;1	2;2;0;0	sp|A0A0B4J1X5|HV374_HUMAN Immunoglobulin heavy variable 3-74 OS=Homo sapiens OX=9606 GN=IGHV3-74 PE=3 SV=1;tr|A0A075B7E8|A0A075B7E8_HUMAN Immunoglobulin heavy variable 3/OR16-13 (non-functional) (Fragment) OS=Homo sapiens OX=9606 GN=IGHV3OR16-13 PE=1 SV=1	4	5	5	2	3	4	4	5	4	4	4	4	4	4	5	4	3	2	3	5	4	4	2	2	3	3	3	2	2	2	3	3	3	3	1	2	1	1	4	3	4	4	4	0
sp|P0DP09|KV113_HUMAN;sp|A0A0B4J2D9|KVD13_HUMAN	sp|P0DP09|KV113_HUMAN;sp|A0A0B4J2D9|KVD13_HUMAN	2;2	2;2	2;2	sp|P0DP09|KV113_HUMAN Immunoglobulin kappa variable 1-13 OS=Homo sapiens OX=9606 GN=IGKV1-13 PE=3 SV=1;sp|A0A0B4J2D9|KVD13_HUMAN Immunoglobulin kappa variable 1D-13 OS=Homo sapiens OX=9606 GN=IGKV1D-13 PE=3 SV=1	2	2	2	2	1	1	1	0	0	0	1	1	1	1	1	1	0	0	0	0	0	0	0	0	0	0	0	0	0	0	0	0	0	0	0	0	0	0	1	0	0	0	0	0
sp|P0DP01|HV108_HUMAN;sp|P01743|HV146_HUMAN;sp|P01742|HV169_HUMAN;sp|A0A0C4DH29|HV103_HUMAN;sp|A0A0B4J2H0|HV69D_HUMAN	sp|P0DP01|HV108_HUMAN;sp|P01743|HV146_HUMAN;sp|P01742|HV169_HUMAN;sp|A0A0C4DH29|HV103_HUMAN;sp|A0A0B4J2H0|HV69D_HUMAN	1;1;1;1;1	1;1;1;1;1	1;1;1;1;1	sp|P0DP01|HV108_HUMAN Immunoglobulin heavy variable 1-8 OS=Homo sapiens OX=9606 GN=IGHV1-8 PE=3 SV=1;sp|P01743|HV146_HUMAN Immunoglobulin heavy variable 1-46 OS=Homo sapiens OX=9606 GN=IGHV1-46 PE=1 SV=2;sp|P01742|HV169_HUMAN Immunoglobulin heavy variable	5	1	1	1	1	1	1	1	1	1	1	1	1	1	1	1	1	1	1	1	1	1	1	1	1	0	0	1	0	1	0	1	1	0	1	0	0	0	1	0	0	0	1	0
sp|A0A0C4DH25|KVD20_HUMAN	sp|A0A0C4DH25|KVD20_HUMAN	2	2	2	sp|A0A0C4DH25|KVD20_HUMAN Immunoglobulin kappa variable 3D-20 OS=Homo sapiens OX=9606 GN=IGKV3D-20 PE=3 SV=1	1	2	2	2	1	1	1	1	1	1	2	2	2	1	1	1	1	1	1	1	1	1	1	1	1	1	1	1	1	1	1	1	1	1	1	1	1	1	1	1	1	1	1	0
sp|A0A0C4DH31|HV118_HUMAN	sp|A0A0C4DH31|HV118_HUMAN	2	2	1	sp|A0A0C4DH31|HV118_HUMAN Immunoglobulin heavy variable 1-18 OS=Homo sapiens OX=9606 GN=IGHV1-18 PE=3 SV=1	1	2	2	1	2	2	2	2	2	2	2	2	2	2	2	2	2	2	2	2	2	2	2	2	2	2	2	2	2	2	2	1	2	2	2	2	2	2	2	2	1	2	1	0
sp|P01825|HV459_HUMAN;sp|P0DP08|HVD82_HUMAN;sp|P0DP06|HVD34_HUMAN;sp|A0A0C4DH41|HV461_HUMAN;sp|P06331|HV434_HUMAN;sp|P01824|HV439_HUMAN;tr|A0A0J9YWU9|A0A0J9YWU9_HUMAN;tr|A0A087WW49|A0A087WW49_HUMAN;sp|A0A075B6R2|HV404_HUMAN;sp|P0DP07|HV431_HUMAN;sp|A0A087WSY4|HV432_HUMAN	sp|P01825|HV459_HUMAN;sp|P0DP08|HVD82_HUMAN;sp|P0DP06|HVD34_HUMAN;sp|A0A0C4DH41|HV461_HUMAN;sp|P06331|HV434_HUMAN;sp|P01824|HV439_HUMAN;tr|A0A0J9YWU9|A0A0J9YWU9_HUMAN;tr|A0A087WW49|A0A087WW49_HUMAN;sp|A0A075B6R2|HV404_HUMAN;sp|P0DP07|HV431_HUMAN;sp|A0A087WSY4|HV432_HUMAN	2;2;2;2;2;2;1;1;1;1;1	2;2;2;2;2;2;1;1;1;1;1	2;2;2;2;2;2;1;1;1;1;1	sp|P01825|HV459_HUMAN Immunoglobulin heavy variable 4-59 OS=Homo sapiens OX=9606 GN=IGHV4-59 PE=1 SV=2;sp|P0DP08|HVD82_HUMAN Immunoglobulin heavy variable 4-38-2 OS=Homo sapiens OX=9606 GN=IGHV4-38-2 PE=3 SV=1;sp|P0DP06|HVD34_HUMAN Immunoglobulin heavy var	11	2	2	2	1	1	1	1	2	2	2	2	2	1	2	2	1	1	1	1	2	1	2	1	1	1	0	1	1	1	1	2	1	2	1	0	1	1	1	2	1	1	2	0
sp|P01767|HV353_HUMAN;sp|A0A0C4DH42|HV366_HUMAN;sp|P0DP02|HVC33_HUMAN;sp|P01772|HV333_HUMAN;sp|A0A0J9YX35|HV64D_HUMAN;sp|A0A075B6Q5|HV364_HUMAN	sp|P01767|HV353_HUMAN;sp|A0A0C4DH42|HV366_HUMAN;sp|P0DP02|HVC33_HUMAN;sp|P01772|HV333_HUMAN	4;4;4;4;1;1	2;2;2;2;1;1	0;0;0;0;0;0	sp|P01767|HV353_HUMAN Immunoglobulin heavy variable 3-53 OS=Homo sapiens OX=9606 GN=IGHV3-53 PE=1 SV=2;sp|A0A0C4DH42|HV366_HUMAN Immunoglobulin heavy variable 3-66 OS=Homo sapiens OX=9606 GN=IGHV3-66 PE=3 SV=1;sp|P0DP02|HVC33_HUMAN Immunoglobulin heavy var	6	4	2	0	2	3	4	4	4	3	3	4	4	3	4	3	1	2	2	4	4	3	2	2	2	2	2	3	1	2	1	4	4	2	2	1	2	1	3	3	2	3	2	0
tr|A0A0J9YVU5|A0A0J9YVU5_HUMAN;sp|A0A0C4DH43|HV70D_HUMAN	tr|A0A0J9YVU5|A0A0J9YVU5_HUMAN;sp|A0A0C4DH43|HV70D_HUMAN	1;1	1;1	1;1	tr|A0A0J9YVU5|A0A0J9YVU5_HUMAN Immunoglobulin heavy variable 2-70 (Fragment) OS=Homo sapiens OX=9606 GN=IGHV2-70 PE=4 SV=1;sp|A0A0C4DH43|HV70D_HUMAN Immunoglobulin heavy variable 2-70D OS=Homo sapiens OX=9606 GN=IGHV2-70D PE=3 SV=1	2	1	1	1	1	1	1	1	1	1	1	1	1	1	1	1	1	1	1	1	1	1	1	1	1	1	1	1	1	1	1	1	0	0	1	1	1	1	1	0	1	1	0	0
sp|A0A0C4DH68|KV224_HUMAN;tr|A0A075B6R9|A0A075B6R9_HUMAN	sp|A0A0C4DH68|KV224_HUMAN;tr|A0A075B6R9|A0A075B6R9_HUMAN	4;3	4;3	3;2	sp|A0A0C4DH68|KV224_HUMAN Immunoglobulin kappa variable 2-24 OS=Homo sapiens OX=9606 GN=IGKV2-24 PE=3 SV=1;tr|A0A075B6R9|A0A075B6R9_HUMAN Immunoglobulin kappa variable 2D-24 (non-functional) (Fragment) OS=Homo sapiens OX=9606 GN=IGKV2D-24 PE=4 SV=1	2	4	4	3	4	4	4	4	3	2	3	4	4	2	4	4	2	2	3	4	4	2	4	3	2	4	4	4	4	4	3	3	2	2	4	3	3	3	3	2	1	2	2	0
sp|P04432|KVD39_HUMAN;sp|P01611|KVD12_HUMAN;sp|P01597|KV139_HUMAN;sp|A0A0C4DH73|KV112_HUMAN;sp|A0A0C4DH72|KV106_HUMAN	sp|P04432|KVD39_HUMAN;sp|P01611|KVD12_HUMAN;sp|P01597|KV139_HUMAN;sp|A0A0C4DH73|KV112_HUMAN;sp|A0A0C4DH72|KV106_HUMAN	1;1;1;1;1	1;1;1;1;1	1;1;1;1;1	sp|P04432|KVD39_HUMAN Immunoglobulin kappa variable 1D-39 OS=Homo sapiens OX=9606 GN=IGKV1D-39 PE=3 SV=2;sp|P01611|KVD12_HUMAN Immunoglobulin kappa variable 1D-12 OS=Homo sapiens OX=9606 GN=IGKV1D-12 PE=1 SV=2;sp|P01597|KV139_HUMAN Immunoglobulin kappa var	5	1	1	1	1	1	1	1	1	1	1	1	1	1	1	1	1	1	1	1	1	1	1	1	1	1	1	1	1	1	1	1	1	1	1	1	1	0	1	0	0	1	1	0
sp|A0A1B0GWB2|PRT1B_HUMAN	sp|A0A1B0GWB2|PRT1B_HUMAN	2	2	2	sp|A0A1B0GWB2|PRT1B_HUMAN Proline rich transmembrane protein 1B OS=Homo sapiens OX=9606 GN=PRRT1B PE=3 SV=1	1	2	2	2	0	1	0	0	0	0	0	0	0	1	2	2	0	0	0	0	2	1	1	0	0	1	1	1	1	1	0	2	1	1	1	0	1	1	1	1	1	0	0	0
tr|A0A0C4DG90|A0A0C4DG90_HUMAN;sp|A4D0S4|LAMB4_HUMAN	tr|A0A0C4DG90|A0A0C4DG90_HUMAN;sp|A4D0S4|LAMB4_HUMAN	2;2	2;2	2;2	tr|A0A0C4DG90|A0A0C4DG90_HUMAN Laminin subunit beta-4 (Fragment) OS=Homo sapiens OX=9606 GN=LAMB4 PE=4 SV=1;sp|A4D0S4|LAMB4_HUMAN Laminin subunit beta-4 OS=Homo sapiens OX=9606 GN=LAMB4 PE=2 SV=1	2	2	2	2	0	0	0	1	1	1	1	1	1	1	1	1	1	2	2	1	1	1	1	2	2	0	1	1	0	1	1	0	1	1	1	1	1	2	0	1	1	0	1	0
sp|H3BSY2|GOG8M_HUMAN;sp|A6NC78|GOG8I_HUMAN;sp|D6RF30|GOG8K_HUMAN;tr|A0A1W2PRN1|A0A1W2PRN1_HUMAN;tr|A0A1W2PQV4|A0A1W2PQV4_HUMAN;tr|A0A1B0GVY7|A0A1B0GVY7_HUMAN;sp|H3BQL2|GOG8T_HUMAN;sp|P0CJ92|GOG8H_HUMAN;sp|A6NMD2|GOG8J_HUMAN	sp|H3BSY2|GOG8M_HUMAN;sp|A6NC78|GOG8I_HUMAN;sp|D6RF30|GOG8K_HUMAN;tr|A0A1W2PRN1|A0A1W2PRN1_HUMAN;tr|A0A1W2PQV4|A0A1W2PQV4_HUMAN;tr|A0A1B0GVY7|A0A1B0GVY7_HUMAN;sp|H3BQL2|GOG8T_HUMAN;sp|P0CJ92|GOG8H_HUMAN;sp|A6NMD2|GOG8J_HUMAN	2;2;1;1;1;1;1;1;1	2;2;1;1;1;1;1;1;1	2;2;1;1;1;1;1;1;1	sp|H3BSY2|GOG8M_HUMAN Golgin subfamily A member 8M OS=Homo sapiens OX=9606 GN=GOLGA8M PE=3 SV=1;sp|A6NC78|GOG8I_HUMAN Putative golgin subfamily A member 8I OS=Homo sapiens OX=9606 GN=GOLGA8IP PE=5 SV=2;sp|D6RF30|GOG8K_HUMAN Golgin subfamily A member 8K OS=	9	2	2	2	2	1	1	2	2	1	1	1	0	0	2	2	2	2	1	2	1	2	1	1	1	0	1	0	2	2	1	2	1	0	1	1	2	1	2	2	2	1	2	0
sp|A6NMB1|SIG16_HUMAN	sp|A6NMB1|SIG16_HUMAN	1	1	1	sp|A6NMB1|SIG16_HUMAN Sialic acid-binding Ig-like lectin 16 OS=Homo sapiens OX=9606 GN=SIGLEC16 PE=2 SV=3	1	1	1	1	1	1	0	1	1	1	1	0	0	0	0	0	1	1	1	1	1	1	0	1	0	0	0	1	1	1	1	1	1	1	1	1	1	1	1	1	1	1	1	0
sp|A8K7I4|CLCA1_HUMAN	sp|A8K7I4|CLCA1_HUMAN	2	2	2	sp|A8K7I4|CLCA1_HUMAN Calcium-activated chloride channel regulator 1 OS=Homo sapiens OX=9606 GN=CLCA1 PE=1 SV=3	1	2	2	2	0	0	0	0	0	0	0	0	0	0	0	0	0	0	0	0	0	0	0	0	0	0	0	0	0	0	0	0	0	0	0	0	0	0	0	0	0	0	0	0
sp|P04745|AMY1_HUMAN;sp|AMYS_HUMAN|;sp|P19961|AMY2B_HUMAN;sp|P04746|AMYP_HUMAN;tr|Q5T085|Q5T085_HUMAN;tr|H7BZQ8|H7BZQ8_HUMAN;tr|Q5T084|Q5T084_HUMAN;tr|C9J2Z5|C9J2Z5_HUMAN;tr|C9JWK7|C9JWK7_HUMAN	sp|P04745|AMY1_HUMAN;sp|AMYS_HUMAN|;sp|P19961|AMY2B_HUMAN;sp|P04746|AMYP_HUMAN;tr|Q5T085|Q5T085_HUMAN	31;31;28;27;17;14;7;6;4	31;31;28;27;17;14;7;6;4	22;22;19;19;11;8;2;1;0	sp|P04745|AMY1_HUMAN Alpha-amylase 1 OS=Homo sapiens OX=9606 GN=AMY1A PE=1 SV=2;sp|AMYS_HUMAN|;sp|P19961|AMY2B_HUMAN Alpha-amylase 2B OS=Homo sapiens OX=9606 GN=AMY2B PE=1 SV=1;sp|P04746|AMYP_HUMAN Pancreatic alpha-amylase OS=Homo sapiens OX=9606 GN=AMY2A	9	31	31	22	21	22	21	24	9	10	21	13	14	23	28	18	22	19	13	25	20	18	23	18	17	26	20	21	24	22	22	9	10	6	27	27	24	19	25	19	13	10	12	2
sp|P01008|ANT3_HUMAN;sp|ANT3_HUMAN|;tr|Q8TCE1|Q8TCE1_HUMAN;CON__P41361	sp|P01008|ANT3_HUMAN;sp|ANT3_HUMAN|;tr|Q8TCE1|Q8TCE1_HUMAN	27;27;17;6	27;27;17;6	27;27;17;6	sp|P01008|ANT3_HUMAN Antithrombin-III OS=Homo sapiens OX=9606 GN=SERPINC1 PE=1 SV=1;sp|ANT3_HUMAN|;tr|Q8TCE1|Q8TCE1_HUMAN Antithrombin-III OS=Homo sapiens OX=9606 GN=SERPINC1 PE=1 SV=1	4	27	27	27	22	22	22	21	17	17	26	20	18	25	25	21	24	21	18	22	20	19	21	20	18	21	18	21	23	22	22	17	17	14	23	22	21	20	17	15	11	14	12	3
sp|ANXA5_HUMAN|;sp|P08758|ANXA5_HUMAN;tr|D6RBL5|D6RBL5_HUMAN;tr|E9PHT9|E9PHT9_HUMAN;tr|D6RBE9|D6RBE9_HUMAN;tr|D6RCN3|D6RCN3_HUMAN	sp|ANXA5_HUMAN|;sp|P08758|ANXA5_HUMAN;tr|D6RBL5|D6RBL5_HUMAN;tr|E9PHT9|E9PHT9_HUMAN;tr|D6RBE9|D6RBE9_HUMAN	36;36;28;21;19;4	36;36;28;21;19;4	36;36;28;21;19;4	sp|ANXA5_HUMAN|;sp|P08758|ANXA5_HUMAN Annexin A5 OS=Homo sapiens OX=9606 GN=ANXA5 PE=1 SV=2;tr|D6RBL5|D6RBL5_HUMAN Annexin OS=Homo sapiens OX=9606 GN=ANXA5 PE=1 SV=1;tr|E9PHT9|E9PHT9_HUMAN Annexin OS=Homo sapiens OX=9606 GN=ANXA5 PE=1 SV=1;tr|D6RBE9|D6RBE9	6	36	36	36	25	25	25	27	16	21	24	18	16	33	33	21	31	20	18	29	23	20	30	25	19	31	21	22	30	24	19	29	22	20	32	31	26	21	28	20	18	24	18	9
sp|B0I1T2|MYO1G_HUMAN;tr|A0A3B3IU30|A0A3B3IU30_HUMAN	sp|B0I1T2|MYO1G_HUMAN;tr|A0A3B3IU30|A0A3B3IU30_HUMAN	2;1	2;1	2;1	sp|B0I1T2|MYO1G_HUMAN Unconventional myosin-Ig OS=Homo sapiens OX=9606 GN=MYO1G PE=1 SV=2;tr|A0A3B3IU30|A0A3B3IU30_HUMAN Unconventional myosin-Ig OS=Homo sapiens OX=9606 GN=MYO1G PE=1 SV=1	2	2	2	2	0	0	0	0	0	0	0	0	0	0	0	0	0	0	0	0	0	0	0	0	0	0	0	0	0	0	0	2	2	1	0	0	0	0	0	0	0	0	0	0
sp|P61769|B2MG_HUMAN;sp|B2MG_HUMAN|;tr|H0YLF3|H0YLF3_HUMAN;tr|F5H6I0|F5H6I0_HUMAN	sp|P61769|B2MG_HUMAN;sp|B2MG_HUMAN|;tr|H0YLF3|H0YLF3_HUMAN;tr|F5H6I0|F5H6I0_HUMAN	5;5;3;3	5;5;3;3	5;5;3;3	sp|P61769|B2MG_HUMAN Beta-2-microglobulin OS=Homo sapiens OX=9606 GN=B2M PE=1 SV=1;sp|B2MG_HUMAN|;tr|H0YLF3|H0YLF3_HUMAN Beta-2-microglobulin (Fragment) OS=Homo sapiens OX=9606 GN=B2M PE=1 SV=1;tr|F5H6I0|F5H6I0_HUMAN Beta-2-microglobulin OS=Homo sapiens OX	4	5	5	5	3	4	4	3	2	2	4	3	2	5	5	3	4	2	3	4	2	3	4	4	3	5	4	3	4	3	3	5	3	3	5	4	2	2	4	3	1	3	2	0
tr|A0A0B4J231|A0A0B4J231_HUMAN;sp|B9A064|IGLL5_HUMAN;sp|P0CG04|IGLC1_HUMAN	tr|A0A0B4J231|A0A0B4J231_HUMAN;sp|B9A064|IGLL5_HUMAN;sp|P0CG04|IGLC1_HUMAN	10;10;9	5;5;4	5;5;4	tr|A0A0B4J231|A0A0B4J231_HUMAN Immunoglobulin lambda-like polypeptide 5 OS=Homo sapiens OX=9606 GN=IGLL5 PE=1 SV=1;sp|B9A064|IGLL5_HUMAN Immunoglobulin lambda-like polypeptide 5 OS=Homo sapiens OX=9606 GN=IGLL5 PE=2 SV=2;sp|P0CG04|IGLC1_HUMAN Immunoglobuli	3	10	5	5	9	9	9	8	8	6	8	8	9	9	8	9	8	8	8	8	7	8	8	8	6	9	7	8	8	8	7	8	7	9	7	7	7	6	7	6	5	7	6	2
sp|CAH1_HUMAN|;sp|P00915|CAH1_HUMAN;tr|E5RHP7|E5RHP7_HUMAN;tr|E5RH81|E5RH81_HUMAN;tr|E5RFE7|E5RFE7_HUMAN;tr|E5RJI8|E5RJI8_HUMAN;tr|H0YBE2|H0YBE2_HUMAN;tr|E5RJF6|E5RJF6_HUMAN;tr|E5RG81|E5RG81_HUMAN;tr|E5RIF9|E5RIF9_HUMAN;tr|E5RG43|E5RG43_HUMAN;tr|E5RGU8|E5RGU8_HUMAN;tr|E5RFL2|E5RFL2_HUMAN;tr|E5RII2|E5RII2_HUMAN	sp|CAH1_HUMAN|;sp|P00915|CAH1_HUMAN;tr|E5RHP7|E5RHP7_HUMAN;tr|E5RH81|E5RH81_HUMAN;tr|E5RFE7|E5RFE7_HUMAN;tr|E5RJI8|E5RJI8_HUMAN;tr|H0YBE2|H0YBE2_HUMAN	14;14;12;11;10;7;7;6;6;6;6;5;5;4	14;14;12;11;10;7;7;6;6;6;6;5;5;4	14;14;12;11;10;7;7;6;6;6;6;5;5;4	sp|CAH1_HUMAN|;sp|P00915|CAH1_HUMAN Carbonic anhydrase 1 OS=Homo sapiens OX=9606 GN=CA1 PE=1 SV=2;tr|E5RHP7|E5RHP7_HUMAN Carbonic anhydrase 1 (Fragment) OS=Homo sapiens OX=9606 GN=CA1 PE=1 SV=1;tr|E5RH81|E5RH81_HUMAN Carbonic anhydrase 1 (Fragment) OS=Homo	14	14	14	14	6	4	3	2	3	2	3	3	3	6	4	4	9	6	6	9	7	5	7	6	6	8	4	5	13	13	10	2	1	2	11	12	11	9	6	4	6	4	2	0
sp|CAH2_HUMAN|;sp|P00918|CAH2_HUMAN;tr|E5RID5|E5RID5_HUMAN;tr|E5RK37|E5RK37_HUMAN	sp|CAH2_HUMAN|;sp|P00918|CAH2_HUMAN	10;10;3;3	10;10;3;3	10;10;3;3	sp|CAH2_HUMAN|;sp|P00918|CAH2_HUMAN Carbonic anhydrase 2 OS=Homo sapiens OX=9606 GN=CA2 PE=1 SV=2	4	10	10	10	4	6	6	9	5	6	4	3	5	9	8	8	9	7	6	8	7	8	8	6	8	7	8	8	9	7	7	9	7	8	7	10	8	8	8	7	7	3	6	1
sp|CATA_HUMAN|;sp|P04040|CATA_HUMAN	sp|CATA_HUMAN|;sp|P04040|CATA_HUMAN	11;11	11;11	11;11	sp|CATA_HUMAN|;sp|P04040|CATA_HUMAN Catalase OS=Homo sapiens OX=9606 GN=CAT PE=1 SV=3	2	11	11	11	4	4	5	5	3	3	4	5	3	7	7	7	6	7	5	4	7	4	9	7	5	7	7	7	9	10	7	6	7	8	8	8	7	7	6	8	5	2	2	0
tr|A0A1B0GV23|A0A1B0GV23_HUMAN;tr|A0A1B0GWE8|A0A1B0GWE8_HUMAN;sp|P07339|CATD_HUMAN;sp|CATD_HUMAN|;tr|A0A1B0GW44|A0A1B0GW44_HUMAN;tr|A0A1B0GVD5|A0A1B0GVD5_HUMAN;tr|A0A1B0GVP3|A0A1B0GVP3_HUMAN;tr|A0A1B0GU92|A0A1B0GU92_HUMAN;tr|A0A1B0GU03|A0A1B0GU03_HUMAN;tr|H7C1V0|H7C1V0_HUMAN;tr|H7C469|H7C469_HUMAN;tr|F8WD96|F8WD96_HUMAN;tr|C9JH19|C9JH19_HUMAN;tr|F8W787|F8W787_HUMAN;tr|A0A1B0GVF1|A0A1B0GVF1_HUMAN;…	tr|A0A1B0GV23|A0A1B0GV23_HUMAN;tr|A0A1B0GWE8|A0A1B0GWE8_HUMAN;sp|P07339|CATD_HUMAN;sp|CATD_HUMAN|;tr|A0A1B0GW44|A0A1B0GW44_HUMAN;tr|A0A1B0GVD5|A0A1B0GVD5_HUMAN;tr|A0A1B0GVP3|A0A1B0GVP3_HUMAN;tr|A0A1B0GU92|A0A1B0GU92_HUMAN;tr|A0A1B0GU03|A0A1B0GU03_HUMAN;tr|H7C1V0|H7C1V0_HUMAN;tr|H7C469|H7C469_HUMAN	17;17;17;17;16;16;14;13;13;9;9;8;8;6;2;1	17;17;17;17;16;16;14;13;13;9;9;8;8;6;2;1	17;17;17;17;16;16;14;13;13;9;9;8;8;6;2;1	tr|A0A1B0GV23|A0A1B0GV23_HUMAN Cathepsin D OS=Homo sapiens OX=9606 GN=CTSD PE=1 SV=1;tr|A0A1B0GWE8|A0A1B0GWE8_HUMAN Cathepsin D OS=Homo sapiens OX=9606 GN=CTSD PE=1 SV=1;sp|P07339|CATD_HUMAN Cathepsin D OS=Homo sapiens OX=9606 GN=CTSD PE=1 SV=1;sp|CATD_HUM	16	17	17	17	13	13	9	12	10	8	12	9	10	16	16	12	14	11	11	14	14	12	15	13	10	12	12	11	13	11	10	13	11	11	10	13	13	10	15	13	9	13	8	0
sp|P08311|CATG_HUMAN;sp|CATG_HUMAN|	sp|P08311|CATG_HUMAN;sp|CATG_HUMAN|	2;2	2;2	2;2	sp|P08311|CATG_HUMAN Cathepsin G OS=Homo sapiens OX=9606 GN=CTSG PE=1 SV=2;sp|CATG_HUMAN|	2	2	2	2	0	0	0	0	0	0	0	0	0	2	2	0	2	2	1	1	0	1	2	0	1	2	2	0	1	1	1	1	1	0	0	1	1	0	0	0	0	0	0	0
sp|CO5_HUMAN|;sp|P01031|CO5_HUMAN;CON__Q1A7A4	sp|CO5_HUMAN|;sp|P01031|CO5_HUMAN	20;20;5	20;20;5	20;20;5	sp|CO5_HUMAN|;sp|P01031|CO5_HUMAN Complement C5 OS=Homo sapiens OX=9606 GN=C5 PE=1 SV=4	3	20	20	20	15	12	15	13	13	16	12	13	16	13	13	17	9	11	15	12	12	14	13	10	14	12	12	14	13	13	16	8	11	10	11	15	13	13	12	10	8	10	9	0
tr|Q5VVP7|Q5VVP7_HUMAN;sp|P02741|CRP_HUMAN;sp|CRP_HUMAN|	tr|Q5VVP7|Q5VVP7_HUMAN;sp|P02741|CRP_HUMAN;sp|CRP_HUMAN|	2;2;2	2;2;2	2;2;2	tr|Q5VVP7|Q5VVP7_HUMAN C-reactive protein OS=Homo sapiens OX=9606 GN=CRP PE=1 SV=1;sp|P02741|CRP_HUMAN C-reactive protein OS=Homo sapiens OX=9606 GN=CRP PE=1 SV=1;sp|CRP_HUMAN|	3	2	2	2	2	1	2	2	1	1	1	1	1	1	1	1	1	1	1	2	1	1	2	2	2	1	1	1	2	1	2	2	2	1	2	2	2	1	1	1	1	1	1	0
tr|C9JFR7|C9JFR7_HUMAN;sp|CYC_HUMAN|;sp|P99999|CYC_HUMAN;sp|CYC_HORSE|;CON__P62894	tr|C9JFR7|C9JFR7_HUMAN;sp|CYC_HUMAN|;sp|P99999|CYC_HUMAN	6;6;6;1;1	6;6;6;1;1	6;6;6;1;1	tr|C9JFR7|C9JFR7_HUMAN Cytochrome c (Fragment) OS=Homo sapiens OX=9606 GN=CYCS PE=1 SV=1;sp|CYC_HUMAN|;sp|P99999|CYC_HUMAN Cytochrome c OS=Homo sapiens OX=9606 GN=CYCS PE=1 SV=2	5	6	6	6	4	4	4	3	3	2	2	3	2	3	4	4	2	4	2	3	4	3	3	4	3	4	4	4	4	4	2	3	4	5	4	4	3	3	3	4	3	2	3	0
tr|S4R3A2|S4R3A2_HUMAN;tr|S4R371|S4R371_HUMAN;sp|FABPH_HUMAN|;sp|P05413|FABPH_HUMAN	tr|S4R3A2|S4R3A2_HUMAN;tr|S4R371|S4R371_HUMAN;sp|FABPH_HUMAN|;sp|P05413|FABPH_HUMAN	3;3;3;3	3;3;3;3	3;3;3;3	tr|S4R3A2|S4R3A2_HUMAN Fatty acid-binding protein, heart OS=Homo sapiens OX=9606 GN=FABP3 PE=1 SV=1;tr|S4R371|S4R371_HUMAN Fatty acid-binding protein, heart (Fragment) OS=Homo sapiens OX=9606 GN=FABP3 PE=1 SV=1;sp|FABPH_HUMAN|;sp|P05413|FABPH_HUMAN Fatty a	4	3	3	3	0	1	0	0	0	0	0	0	0	2	2	1	1	1	0	1	2	1	2	1	1	1	1	1	1	1	0	2	2	2	2	2	3	1	1	1	2	1	0	0
sp|P06396|GELS_HUMAN;sp|GELS_HUMAN|;tr|A0A0A0MS51|A0A0A0MS51_HUMAN;tr|A0A0A0MT01|A0A0A0MT01_HUMAN;CON__Q3SX14;tr|A0A0U1RQL8|A0A0U1RQL8_HUMAN;tr|Q5T0H8|Q5T0H8_HUMAN	sp|P06396|GELS_HUMAN;sp|GELS_HUMAN|;tr|A0A0A0MS51|A0A0A0MS51_HUMAN;tr|A0A0A0MT01|A0A0A0MT01_HUMAN;CON__Q3SX14	40;40;38;38;28;10;3	40;40;38;38;28;10;3	28;28;26;26;17;0;3	sp|P06396|GELS_HUMAN Gelsolin OS=Homo sapiens OX=9606 GN=GSN PE=1 SV=1;sp|GELS_HUMAN|;tr|A0A0A0MS51|A0A0A0MS51_HUMAN Gelsolin OS=Homo sapiens OX=9606 GN=GSN PE=1 SV=1;tr|A0A0A0MT01|A0A0A0MT01_HUMAN Gelsolin OS=Homo sapiens OX=9606 GN=GSN PE=1 SV=1;	7	40	40	28	30	31	29	32	17	17	26	23	22	34	36	28	30	25	21	30	32	26	30	21	18	31	28	24	30	27	25	29	31	22	27	26	27	24	29	18	17	15	10	2
sp|GSTA1_HUMAN|;sp|P08263|GSTA1_HUMAN;sp|Q16772|GSTA3_HUMAN;tr|Q5JW85|Q5JW85_HUMAN;sp|Q7RTV2|GSTA5_HUMAN;tr|Q5JW84|Q5JW84_HUMAN	sp|GSTA1_HUMAN|;sp|P08263|GSTA1_HUMAN	23;23;11;10;10;4	7;7;1;1;3;1	7;7;1;1;3;1	sp|GSTA1_HUMAN|;sp|P08263|GSTA1_HUMAN Glutathione S-transferase A1 OS=Homo sapiens OX=9606 GN=GSTA1 PE=1 SV=3	6	23	7	7	16	13	10	19	11	9	16	13	11	19	16	13	18	14	12	20	18	15	21	18	16	21	16	11	20	18	9	21	17	15	20	21	19	16	14	11	10	12	8	1
sp|HBA_HUMAN|;sp|P69905|HBA_HUMAN;tr|A0A2R8Y7C0|A0A2R8Y7C0_HUMAN;sp|P02008|HBAZ_HUMAN	sp|HBA_HUMAN|;sp|P69905|HBA_HUMAN;tr|A0A2R8Y7C0|A0A2R8Y7C0_HUMAN	6;6;5;1	6;6;5;1	2;2;1;0	sp|HBA_HUMAN|;sp|P69905|HBA_HUMAN Hemoglobin subunit alpha OS=Homo sapiens OX=9606 GN=HBA1 PE=1 SV=2;tr|A0A2R8Y7C0|A0A2R8Y7C0_HUMAN Hemoglobin subunit alpha (Fragment) OS=Homo sapiens OX=9606 GN=HBA2 PE=1 SV=1	4	6	6	2	5	4	4	6	4	4	4	3	3	5	5	4	5	5	4	5	5	4	5	4	3	5	5	4	6	6	6	5	4	3	6	6	6	6	5	4	4	5	5	0
sp|HBB_HUMAN|;sp|P68871|HBB_HUMAN;tr|F8W6P5|F8W6P5_HUMAN;tr|A0A2R8Y7R2|A0A2R8Y7R2_HUMAN;tr|A0A0J9YWK4|A0A0J9YWK4_HUMAN;tr|A8MUF7|A8MUF7_HUMAN;CON__P02070;sp|P02100|HBE_HUMAN	sp|HBB_HUMAN|;sp|P68871|HBB_HUMAN;tr|F8W6P5|F8W6P5_HUMAN;tr|A0A2R8Y7R2|A0A2R8Y7R2_HUMAN	9;9;6;6;2;1;1;1	9;9;6;6;2;1;1;1	4;4;3;3;1;0;0;0	sp|HBB_HUMAN|;sp|P68871|HBB_HUMAN Hemoglobin subunit beta OS=Homo sapiens OX=9606 GN=HBB PE=1 SV=2;tr|F8W6P5|F8W6P5_HUMAN Hemoglobin subunit beta (Fragment) OS=Homo sapiens OX=9606 GN=HBB PE=1 SV=1;tr|A0A2R8Y7R2|A0A2R8Y7R2_HUMAN Hemoglobin subunit beta OS=	8	9	9	4	6	5	5	7	4	5	4	1	4	6	6	3	7	5	5	7	4	3	5	3	3	7	3	4	9	9	9	6	5	4	9	7	9	8	5	3	3	4	2	0
sp|K1M1_SHEEP|	sp|K1M1_SHEEP|	3	2	1	sp|K1M1_SHEEP|	1	3	2	1	1	1	1	1	1	1	2	2	2	2	3	2	1	1	1	1	1	1	1	1	1	2	2	1	1	1	1	1	1	2	2	2	2	1	1	1	1	1	1	0
sp|K7EJ46|SIM22_HUMAN	sp|K7EJ46|SIM22_HUMAN	2	2	2	sp|K7EJ46|SIM22_HUMAN Small integral membrane protein 22 OS=Homo sapiens OX=9606 GN=SMIM22 PE=2 SV=1	1	2	2	2	1	2	2	1	1	1	2	1	1	2	2	1	2	1	1	2	2	1	2	1	1	2	2	2	2	2	2	2	2	1	2	2	2	1	2	1	1	2	1	0
sp|P61626|LYSC_HUMAN;sp|LYSC_HUMAN|;tr|F8VV32|F8VV32_HUMAN;tr|A0A0B4J259|A0A0B4J259_HUMAN	sp|P61626|LYSC_HUMAN;sp|LYSC_HUMAN|;tr|F8VV32|F8VV32_HUMAN;tr|A0A0B4J259|A0A0B4J259_HUMAN	11;11;7;7	11;11;7;7	11;11;7;7	sp|P61626|LYSC_HUMAN Lysozyme C OS=Homo sapiens OX=9606 GN=LYZ PE=1 SV=1;sp|LYSC_HUMAN|;tr|F8VV32|F8VV32_HUMAN Lysozyme OS=Homo sapiens OX=9606 GN=LYZ PE=1 SV=1;tr|A0A0B4J259|A0A0B4J259_HUMAN Lysozyme OS=Homo sapiens OX=9606 GN=LYZ PE=1 SV=1	4	11	11	11	10	10	10	10	9	6	8	8	6	9	9	9	7	10	10	10	11	11	10	10	10	8	11	8	11	10	10	10	9	9	9	9	10	9	10	11	7	8	9	0
tr|B4DLR8|B4DLR8_HUMAN;sp|P15559|NQO1_HUMAN;sp|NQO1_HUMAN|;tr|H3BRK3|H3BRK3_HUMAN;tr|H3BNV2|H3BNV2_HUMAN	tr|B4DLR8|B4DLR8_HUMAN;sp|P15559|NQO1_HUMAN;sp|NQO1_HUMAN|;tr|H3BRK3|H3BRK3_HUMAN;tr|H3BNV2|H3BNV2_HUMAN	6;6;6;5;4	6;6;6;5;4	6;6;6;5;4	tr|B4DLR8|B4DLR8_HUMAN NAD(P)H dehydrogenase [quinone] 1 OS=Homo sapiens OX=9606 GN=NQO1 PE=1 SV=1;sp|P15559|NQO1_HUMAN NAD(P)H dehydrogenase [quinone] 1 OS=Homo sapiens OX=9606 GN=NQO1 PE=1 SV=1;sp|NQO1_HUMAN|;tr|H3BRK3|H3BRK3_HUMAN NAD(P)H dehydrogenase	5	6	6	6	1	2	0	2	1	1	0	0	0	1	1	1	0	0	0	6	6	6	0	1	1	1	1	1	5	3	2	6	5	5	1	5	4	2	0	1	1	0	2	0
tr|Q5TD07|Q5TD07_HUMAN;sp|NQO2_HUMAN|;sp|P16083|NQO2_HUMAN;tr|Q5TD05|Q5TD05_HUMAN;tr|A2A2U4|A2A2U4_HUMAN	tr|Q5TD07|Q5TD07_HUMAN;sp|NQO2_HUMAN|;sp|P16083|NQO2_HUMAN;tr|Q5TD05|Q5TD05_HUMAN	8;8;8;6;3	8;8;8;6;3	8;8;8;6;3	tr|Q5TD07|Q5TD07_HUMAN Ribosyldihydronicotinamide dehydrogenase [quinone] OS=Homo sapiens OX=9606 GN=NQO2 PE=1 SV=1;sp|NQO2_HUMAN|;sp|P16083|NQO2_HUMAN Ribosyldihydronicotinamide dehydrogenase [quinone] OS=Homo sapiens OX=9606 GN=NQO2 PE=1 SV=5;tr|Q5TD05|Q	5	8	8	8	6	5	5	7	3	5	1	1	1	8	7	7	5	6	4	4	3	5	7	7	6	5	5	5	6	6	5	6	7	7	7	8	8	7	4	2	4	5	4	0
sp|O00115|DNS2A_HUMAN;tr|K7ENE5|K7ENE5_HUMAN	sp|O00115|DNS2A_HUMAN;tr|K7ENE5|K7ENE5_HUMAN	5;3	5;3	5;3	sp|O00115|DNS2A_HUMAN Deoxyribonuclease-2-alpha OS=Homo sapiens OX=9606 GN=DNASE2 PE=1 SV=2;tr|K7ENE5|K7ENE5_HUMAN Deoxyribonuclease-2-alpha (Fragment) OS=Homo sapiens OX=9606 GN=DNASE2 PE=1 SV=1	2	5	5	5	3	3	3	3	2	2	2	2	2	4	4	3	3	2	1	4	5	4	3	4	3	4	3	3	3	3	4	3	4	2	3	2	3	3	5	3	2	2	2	0
sp|Q13838|DX39B_HUMAN;sp|O00148|DX39A_HUMAN;tr|Q5STU3|Q5STU3_HUMAN;tr|F6R6M7|F6R6M7_HUMAN;tr|A0A0G2JJZ9|A0A0G2JJZ9_HUMAN;tr|A0A140T9X3|A0A140T9X3_HUMAN;tr|F6WLT2|F6WLT2_HUMAN;tr|K7EQN7|K7EQN7_HUMAN;tr|F6TRA5|F6TRA5_HUMAN;tr|A0A0A0MT12|A0A0A0MT12_HUMAN;tr|F6S4E6|F6S4E6_HUMAN;tr|K7ENP6|K7ENP6_HUMAN;tr|A0A0G2JHN7|A0A0G2JHN7_HUMAN;tr|F6QYI9|F6QYI9_HUMAN;tr|A0A0G2JJL7|A0A0G2JJL7_HUMAN;tr|H0Y400|H0Y400…	sp|Q13838|DX39B_HUMAN;sp|O00148|DX39A_HUMAN;tr|Q5STU3|Q5STU3_HUMAN;tr|F6R6M7|F6R6M7_HUMAN;tr|A0A0G2JJZ9|A0A0G2JJZ9_HUMAN;tr|A0A140T9X3|A0A140T9X3_HUMAN;tr|F6WLT2|F6WLT2_HUMAN;tr|K7EQN7|K7EQN7_HUMAN;tr|F6TRA5|F6TRA5_HUMAN;tr|A0A0A0MT12|A0A0A0MT12_HUMAN;tr|F6S4E6|F6S4E6_HUMAN;tr|K7ENP6|K7ENP6_HUMAN;tr|A0A0G2JHN7|A0A0G2JHN7_HUMAN;tr|F6QYI9|F6QYI9_HUMAN;tr|A0A0G2JJL7|A0A0G2JJL7_HUMAN;tr|H0Y400|H0Y400…	2;2;2;1;1;1;1;1;1;1;1;1;1;1;1;1;1;1;1;1;1;1;1	2;2;2;1;1;1;1;1;1;1;1;1;1;1;1;1;1;1;1;1;1;1;1	2;2;2;1;1;1;1;1;1;1;1;1;1;1;1;1;1;1;1;1;1;1;1	sp|Q13838|DX39B_HUMAN Spliceosome RNA helicase DDX39B OS=Homo sapiens OX=9606 GN=DDX39B PE=1 SV=1;sp|O00148|DX39A_HUMAN ATP-dependent RNA helicase DDX39A OS=Homo sapiens OX=9606 GN=DDX39A PE=1 SV=2;tr|Q5STU3|Q5STU3_HUMAN Spliceosome RNA helicase DDX39B OS=	23	2	2	2	1	2	1	1	1	1	0	0	0	0	0	0	0	0	0	0	0	0	0	1	1	0	0	0	0	0	1	0	0	0	2	1	0	1	0	0	0	0	0	0
tr|F5H6E2|F5H6E2_HUMAN;sp|O00159|MYO1C_HUMAN;tr|I3L501|I3L501_HUMAN;tr|I3L3Y6|I3L3Y6_HUMAN;tr|I3L204|I3L204_HUMAN	tr|F5H6E2|F5H6E2_HUMAN;sp|O00159|MYO1C_HUMAN	4;4;1;1;1	4;4;1;1;1	4;4;1;1;1	tr|F5H6E2|F5H6E2_HUMAN Unconventional myosin-Ic OS=Homo sapiens OX=9606 GN=MYO1C PE=1 SV=1;sp|O00159|MYO1C_HUMAN Unconventional myosin-Ic OS=Homo sapiens OX=9606 GN=MYO1C PE=1 SV=4	5	4	4	4	1	2	1	0	2	2	2	2	1	2	2	2	1	2	2	2	3	1	3	1	1	2	2	1	1	2	2	2	2	3	1	3	1	1	0	2	2	0	1	0
tr|H3BNE1|H3BNE1_HUMAN;tr|H3BR18|H3BR18_HUMAN;tr|H3BM38|H3BM38_HUMAN;tr|H3BPJ0|H3BPJ0_HUMAN;sp|O00161|SNP23_HUMAN;tr|H3BNG6|H3BNG6_HUMAN;tr|H3BU94|H3BU94_HUMAN	tr|H3BNE1|H3BNE1_HUMAN;tr|H3BR18|H3BR18_HUMAN;tr|H3BM38|H3BM38_HUMAN;tr|H3BPJ0|H3BPJ0_HUMAN;sp|O00161|SNP23_HUMAN;tr|H3BNG6|H3BNG6_HUMAN;tr|H3BU94|H3BU94_HUMAN	2;2;2;2;2;1;1	2;2;2;2;2;1;1	2;2;2;2;2;1;1	tr|H3BNE1|H3BNE1_HUMAN Synaptosomal-associated protein 23 OS=Homo sapiens OX=9606 GN=SNAP23 PE=1 SV=1;tr|H3BR18|H3BR18_HUMAN Synaptosomal-associated protein (Fragment) OS=Homo sapiens OX=9606 GN=SNAP23 PE=1 SV=1;tr|H3BM38|H3BM38_HUMAN Synaptosomal-associat	7	2	2	2	1	1	1	0	0	0	0	0	0	1	1	1	0	0	1	1	1	1	0	1	1	1	1	1	1	1	1	1	0	1	1	0	1	0	1	1	0	0	0	0
sp|O00182|LEG9_HUMAN;tr|J3QS92|J3QS92_HUMAN;tr|J3KSY2|J3KSY2_HUMAN;sp|Q6DKI2|LEG9C_HUMAN;sp|Q3B8N2|LEG9B_HUMAN;tr|J3KSA0|J3KSA0_HUMAN;tr|J3QSH0|J3QSH0_HUMAN;tr|J3KS82|J3KS82_HUMAN;tr|J3KT17|J3KT17_HUMAN;tr|J3QR96|J3QR96_HUMAN	sp|O00182|LEG9_HUMAN;tr|J3QS92|J3QS92_HUMAN;tr|J3KSY2|J3KSY2_HUMAN;sp|Q6DKI2|LEG9C_HUMAN;sp|Q3B8N2|LEG9B_HUMAN	3;2;2;2;2;1;1;1;1;1	3;2;2;2;2;1;1;1;1;1	3;2;2;2;2;1;1;1;1;1	sp|O00182|LEG9_HUMAN Galectin-9 OS=Homo sapiens OX=9606 GN=LGALS9 PE=1 SV=2;tr|J3QS92|J3QS92_HUMAN Galectin (Fragment) OS=Homo sapiens OX=9606 GN=LGALS9 PE=1 SV=1;tr|J3KSY2|J3KSY2_HUMAN Galectin OS=Homo sapiens OX=9606 GN=LGALS9C PE=4 SV=1;sp|Q6DKI2|LEG9C_	10	3	3	3	1	1	1	2	1	1	1	0	0	1	2	3	0	0	1	3	2	2	3	2	1	2	2	1	2	1	1	3	3	2	1	2	2	3	3	3	3	1	0	0
tr|J3QRY4|J3QRY4_HUMAN;sp|O00231|PSD11_HUMAN	tr|J3QRY4|J3QRY4_HUMAN;sp|O00231|PSD11_HUMAN	1;1	1;1	1;1	tr|J3QRY4|J3QRY4_HUMAN 26S proteasome non-ATPase regulatory subunit 11 (Fragment) OS=Homo sapiens OX=9606 GN=PSMD11 PE=1 SV=8;sp|O00231|PSD11_HUMAN 26S proteasome non-ATPase regulatory subunit 11 OS=Homo sapiens OX=9606 GN=PSMD11 PE=1 SV=3	2	1	1	1	0	0	0	0	0	0	0	0	0	0	0	0	1	0	0	0	0	0	0	0	0	0	0	0	1	0	0	1	1	1	0	0	0	0	0	1	1	0	0	0
sp|O00241|SIRB1_HUMAN;tr|H3BRP9|H3BRP9_HUMAN;tr|H3BV43|H3BV43_HUMAN;tr|H3BML4|H3BML4_HUMAN;tr|H9KV29|H9KV29_HUMAN	sp|O00241|SIRB1_HUMAN;tr|H3BRP9|H3BRP9_HUMAN;tr|H3BV43|H3BV43_HUMAN;tr|H3BML4|H3BML4_HUMAN;tr|H9KV29|H9KV29_HUMAN	11;9;9;9;9	5;3;3;3;3	5;3;3;3;3	sp|O00241|SIRB1_HUMAN Signal-regulatory protein beta-1 OS=Homo sapiens OX=9606 GN=SIRPB1 PE=1 SV=5;tr|H3BRP9|H3BRP9_HUMAN Signal-regulatory protein beta-1 (Fragment) OS=Homo sapiens OX=9606 GN=SIRPB1 PE=4 SV=1;tr|H3BV43|H3BV43_HUMAN Uncharacterized protein	5	11	5	5	8	10	9	7	7	4	9	6	8	9	9	9	9	9	7	9	9	7	9	10	10	8	9	9	9	7	8	10	8	8	6	6	9	7	10	6	7	7	6	0
sp|O00299|CLIC1_HUMAN	sp|O00299|CLIC1_HUMAN	20	20	20	sp|O00299|CLIC1_HUMAN Chloride intracellular channel protein 1 OS=Homo sapiens OX=9606 GN=CLIC1 PE=1 SV=4	1	20	20	20	13	17	14	16	12	13	15	12	9	19	18	13	17	14	10	17	16	12	18	16	12	17	13	13	17	15	12	17	15	14	18	19	17	14	12	12	8	10	8	0
sp|O00391|QSOX1_HUMAN;tr|A8MXT8|A8MXT8_HUMAN	sp|O00391|QSOX1_HUMAN	12;2	12;2	12;2	sp|O00391|QSOX1_HUMAN Sulfhydryl oxidase 1 OS=Homo sapiens OX=9606 GN=QSOX1 PE=1 SV=3	2	12	12	12	3	5	3	3	3	3	4	6	6	10	9	6	7	7	6	6	8	6	9	5	6	7	10	11	8	8	6	3	6	7	10	10	10	9	9	6	5	6	4	0
sp|O00410|IPO5_HUMAN;tr|C9JZD8|C9JZD8_HUMAN;tr|E7EQT5|E7EQT5_HUMAN;tr|E7ETV3|E7ETV3_HUMAN;tr|H0Y8C6|H0Y8C6_HUMAN	sp|O00410|IPO5_HUMAN;tr|C9JZD8|C9JZD8_HUMAN;tr|E7EQT5|E7EQT5_HUMAN;tr|E7ETV3|E7ETV3_HUMAN;tr|H0Y8C6|H0Y8C6_HUMAN	2;1;1;1;1	2;1;1;1;1	2;1;1;1;1	sp|O00410|IPO5_HUMAN Importin-5 OS=Homo sapiens OX=9606 GN=IPO5 PE=1 SV=4;tr|C9JZD8|C9JZD8_HUMAN Importin-5 (Fragment) OS=Homo sapiens OX=9606 GN=IPO5 PE=1 SV=1;tr|E7EQT5|E7EQT5_HUMAN Importin-5 OS=Homo sapiens OX=9606 GN=IPO5 PE=1 SV=1;tr|E7ETV3|E7ETV3_HU	5	2	2	2	0	2	2	0	0	1	0	0	0	0	0	0	0	0	0	0	0	0	0	0	0	0	0	2	0	0	0	0	0	0	0	0	0	0	0	0	0	0	0	0
tr|A0A2R8YCE9|A0A2R8YCE9_HUMAN;tr|A0A2R8Y4U7|A0A2R8Y4U7_HUMAN;tr|E9PFW2|E9PFW2_HUMAN;sp|O00462|MANBA_HUMAN;tr|A0A2R8Y524|A0A2R8Y524_HUMAN;tr|A0A2R8Y7N1|A0A2R8Y7N1_HUMAN;tr|A0A2R8YE79|A0A2R8YE79_HUMAN;tr|A0A2R8YEC9|A0A2R8YEC9_HUMAN;tr|A0A2R8Y7A7|A0A2R8Y7A7_HUMAN;tr|A0A2R8Y211|A0A2R8Y211_HUMAN	tr|A0A2R8YCE9|A0A2R8YCE9_HUMAN;tr|A0A2R8Y4U7|A0A2R8Y4U7_HUMAN;tr|E9PFW2|E9PFW2_HUMAN;sp|O00462|MANBA_HUMAN;tr|A0A2R8Y524|A0A2R8Y524_HUMAN;tr|A0A2R8Y7N1|A0A2R8Y7N1_HUMAN;tr|A0A2R8YE79|A0A2R8YE79_HUMAN;tr|A0A2R8YEC9|A0A2R8YEC9_HUMAN	3;3;3;3;3;2;2;2;1;1	2;2;2;2;2;2;2;2;1;1	2;2;2;2;2;2;2;2;1;1	tr|A0A2R8YCE9|A0A2R8YCE9_HUMAN Beta-mannosidase OS=Homo sapiens OX=9606 GN=MANBA PE=1 SV=1;tr|A0A2R8Y4U7|A0A2R8Y4U7_HUMAN Beta-mannosidase OS=Homo sapiens OX=9606 GN=MANBA PE=1 SV=1;tr|E9PFW2|E9PFW2_HUMAN Beta-mannosidase OS=Homo sapiens OX=9606 GN=MANBA P	10	3	2	2	2	3	3	2	1	2	1	1	1	3	3	2	1	2	1	2	2	2	3	3	3	3	3	3	3	2	1	3	3	3	2	1	2	1	3	3	2	1	1	0
sp|O00468|AGRIN_HUMAN;tr|A0A087X208|A0A087X208_HUMAN;tr|H0Y5U1|H0Y5U1_HUMAN	sp|O00468|AGRIN_HUMAN;tr|A0A087X208|A0A087X208_HUMAN;tr|H0Y5U1|H0Y5U1_HUMAN	2;2;1	2;2;1	2;2;1	sp|O00468|AGRIN_HUMAN Agrin OS=Homo sapiens OX=9606 GN=AGRN PE=1 SV=6;tr|A0A087X208|A0A087X208_HUMAN Agrin OS=Homo sapiens OX=9606 GN=AGRN PE=1 SV=1;tr|H0Y5U1|H0Y5U1_HUMAN Agrin (Fragment) OS=Homo sapiens OX=9606 GN=AGRN PE=1 SV=2	3	2	2	2	1	1	2	2	2	2	1	1	1	1	1	2	1	1	1	1	2	2	1	2	2	1	1	1	1	2	1	2	2	2	2	2	2	2	2	2	2	2	2	0
sp|O00533|NCHL1_HUMAN;tr|A0A087X0M8|A0A087X0M8_HUMAN;tr|H7C0J0|H7C0J0_HUMAN	sp|O00533|NCHL1_HUMAN;tr|A0A087X0M8|A0A087X0M8_HUMAN	5;5;1	5;5;1	5;5;1	sp|O00533|NCHL1_HUMAN Neural cell adhesion molecule L1-like protein OS=Homo sapiens OX=9606 GN=CHL1 PE=1 SV=4;tr|A0A087X0M8|A0A087X0M8_HUMAN Neural cell adhesion molecule L1-like protein OS=Homo sapiens OX=9606 GN=CHL1 PE=1 SV=1	3	5	5	5	2	3	3	4	2	1	4	2	3	4	3	3	3	3	3	3	4	2	4	3	3	3	4	3	4	3	3	2	3	3	3	4	5	3	4	2	2	1	1	0
sp|O00560|SDCB1_HUMAN;tr|B4DHN5|B4DHN5_HUMAN;tr|E9PBU7|E9PBU7_HUMAN	sp|O00560|SDCB1_HUMAN;tr|B4DHN5|B4DHN5_HUMAN;tr|E9PBU7|E9PBU7_HUMAN	18;10;10	18;10;10	3;2;2	sp|O00560|SDCB1_HUMAN Syntenin-1 OS=Homo sapiens OX=9606 GN=SDCBP PE=1 SV=1;tr|B4DHN5|B4DHN5_HUMAN cDNA FLJ55055, moderately similar to Syntenin-1 OS=Homo sapiens OX=9606 GN=SDCBP PE=1 SV=1;tr|E9PBU7|E9PBU7_HUMAN Syntenin-1 OS=Homo sapiens OX=9606 GN=SDCBP	3	18	18	3	8	9	8	8	5	5	7	6	6	15	16	10	6	6	3	13	10	8	8	6	6	9	7	6	11	8	6	15	13	8	13	11	12	10	7	8	6	5	7	1
tr|A0A087WVZ1|A0A087WVZ1_HUMAN;tr|A0A0J9YVQ7|A0A0J9YVQ7_HUMAN;tr|A0A2R8Y645|A0A2R8Y645_HUMAN;sp|O00571|DDX3X_HUMAN;tr|A0A2R8Y4A4|A0A2R8Y4A4_HUMAN;tr|A0A2R8YFS5|A0A2R8YFS5_HUMAN;tr|A0A2U3TZJ9|A0A2U3TZJ9_HUMAN;sp|O15523|DDX3Y_HUMAN;tr|A0A2R8YFR4|A0A2R8YFR4_HUMAN;tr|A0A0D9SG12|A0A0D9SG12_HUMAN;tr|A0A2R8YCW1|A0A2R8YCW1_HUMAN;tr|A0A2R8YF78|A0A2R8YF78_HUMAN;tr|A0A0D9SFB3|A0A0D9SFB3_HUMAN;tr|F6S8Q4|F6S8…	tr|A0A087WVZ1|A0A087WVZ1_HUMAN;tr|A0A0J9YVQ7|A0A0J9YVQ7_HUMAN;tr|A0A2R8Y645|A0A2R8Y645_HUMAN;sp|O00571|DDX3X_HUMAN;tr|A0A2R8Y4A4|A0A2R8Y4A4_HUMAN;tr|A0A2R8YFS5|A0A2R8YFS5_HUMAN;tr|A0A2U3TZJ9|A0A2U3TZJ9_HUMAN;sp|O15523|DDX3Y_HUMAN;tr|A0A2R8YFR4|A0A2R8YFR4_HUMAN;tr|A0A0D9SG12|A0A0D9SG12_HUMAN;tr|A0A2R8YCW1|A0A2R8YCW1_HUMAN;tr|A0A2R8YF78|A0A2R8YF78_HUMAN;tr|A0A0D9SFB3|A0A0D9SFB3_HUMAN;tr|F6S8Q4|F6S8…	1;1;1;1;1;1;1;1;1;1;1;1;1;1;1;1;1;1	1;1;1;1;1;1;1;1;1;1;1;1;1;1;1;1;1;1	1;1;1;1;1;1;1;1;1;1;1;1;1;1;1;1;1;1	tr|A0A087WVZ1|A0A087WVZ1_HUMAN ATP-dependent RNA helicase DDX3X (Fragment) OS=Homo sapiens OX=9606 GN=DDX3X PE=1 SV=2;tr|A0A0J9YVQ7|A0A0J9YVQ7_HUMAN ATP-dependent RNA helicase DDX3X (Fragment) OS=Homo sapiens OX=9606 GN=DDX3X PE=1 SV=2;tr|A0A2R8Y645|A0A2R8	18	1	1	1	0	1	0	0	0	1	0	0	0	0	0	0	0	0	0	0	0	0	0	1	0	0	0	0	0	0	0	0	0	0	0	0	0	0	0	0	0	0	0	0
sp|O00592|PODXL_HUMAN	sp|O00592|PODXL_HUMAN	4	4	4	sp|O00592|PODXL_HUMAN Podocalyxin OS=Homo sapiens OX=9606 GN=PODXL PE=1 SV=2	1	4	4	4	2	2	2	3	3	3	1	1	2	4	3	4	2	2	3	2	3	3	3	2	2	3	2	3	3	4	3	4	2	4	3	4	2	3	4	3	3	3	3	0
sp|O00602|FCN1_HUMAN;tr|A0A087WVE2|A0A087WVE2_HUMAN	sp|O00602|FCN1_HUMAN;tr|A0A087WVE2|A0A087WVE2_HUMAN	1;1	1;1	1;1	sp|O00602|FCN1_HUMAN Ficolin-1 OS=Homo sapiens OX=9606 GN=FCN1 PE=1 SV=2;tr|A0A087WVE2|A0A087WVE2_HUMAN Ficolin-1 OS=Homo sapiens OX=9606 GN=FCN1 PE=1 SV=1	2	1	1	1	1	1	1	1	0	0	1	1	1	1	1	1	0	0	0	1	1	0	1	1	0	1	1	0	0	1	0	1	1	1	1	1	1	0	1	0	0	0	0	0
sp|O00754|MA2B1_HUMAN;tr|M0QZ24|M0QZ24_HUMAN;tr|M0QXY0|M0QXY0_HUMAN;tr|M0R174|M0R174_HUMAN;tr|M0R2P5|M0R2P5_HUMAN	sp|O00754|MA2B1_HUMAN;tr|M0QZ24|M0QZ24_HUMAN	8;4;1;1;1	8;4;1;1;1	8;4;1;1;1	sp|O00754|MA2B1_HUMAN Lysosomal alpha-mannosidase OS=Homo sapiens OX=9606 GN=MAN2B1 PE=1 SV=3;tr|M0QZ24|M0QZ24_HUMAN Uncharacterized protein (Fragment) OS=Homo sapiens OX=9606 PE=4 SV=1	5	8	8	8	4	3	4	6	3	2	6	5	3	7	8	5	5	5	3	7	4	4	6	4	3	7	6	5	5	6	5	3	4	4	7	6	6	4	7	6	3	2	2	0
sp|O00757|F16P2_HUMAN	sp|O00757|F16P2_HUMAN	4	2	2	sp|O00757|F16P2_HUMAN Fructose-1,6-bisphosphatase isozyme 2 OS=Homo sapiens OX=9606 GN=FBP2 PE=1 SV=2	1	4	2	2	4	4	4	4	4	4	3	3	2	3	3	3	3	4	4	4	4	4	4	4	3	3	4	4	3	3	3	4	4	3	4	4	4	4	4	4	3	3	2	0
sp|O00764|PDXK_HUMAN;tr|F2Z2Y4|F2Z2Y4_HUMAN;tr|A8MV33|A8MV33_HUMAN	sp|O00764|PDXK_HUMAN;tr|F2Z2Y4|F2Z2Y4_HUMAN	7;6;1	7;6;1	7;6;1	sp|O00764|PDXK_HUMAN Pyridoxal kinase OS=Homo sapiens OX=9606 GN=PDXK PE=1 SV=1;tr|F2Z2Y4|F2Z2Y4_HUMAN Pyridoxal kinase OS=Homo sapiens OX=9606 GN=PDXK PE=1 SV=1	3	7	7	7	1	2	1	0	0	1	0	0	0	2	2	0	0	0	0	0	0	1	1	1	0	0	0	0	6	6	6	3	2	3	6	5	5	5	0	0	0	0	0	0
sp|O14745|NHRF1_HUMAN;tr|J3QRP6|J3QRP6_HUMAN	sp|O14745|NHRF1_HUMAN;tr|J3QRP6|J3QRP6_HUMAN	6;4	6;4	6;4	sp|O14745|NHRF1_HUMAN Na(+)/H(+) exchange regulatory cofactor NHE-RF1 OS=Homo sapiens OX=9606 GN=SLC9A3R1 PE=1 SV=4;tr|J3QRP6|J3QRP6_HUMAN Na(+)/H(+) exchange regulatory cofactor NHE-RF1 (Fragment) OS=Homo sapiens OX=9606 GN=SLC9A3R1 PE=1 SV=1	2	6	6	6	3	4	2	3	2	3	1	2	3	5	5	5	2	1	3	4	4	4	2	3	3	3	1	2	3	1	4	3	4	3	2	2	3	4	3	2	3	1	1	0
tr|A0A2R8YGD1|A0A2R8YGD1_HUMAN;tr|A0A2R8YD45|A0A2R8YD45_HUMAN;sp|O14773|TPP1_HUMAN;tr|A0A2R8YDY1|A0A2R8YDY1_HUMAN;tr|A0A2R8Y7I4|A0A2R8Y7I4_HUMAN;tr|A0A2R8Y7U1|A0A2R8Y7U1_HUMAN	tr|A0A2R8YGD1|A0A2R8YGD1_HUMAN;tr|A0A2R8YD45|A0A2R8YD45_HUMAN;sp|O14773|TPP1_HUMAN;tr|A0A2R8YDY1|A0A2R8YDY1_HUMAN;tr|A0A2R8Y7I4|A0A2R8Y7I4_HUMAN;tr|A0A2R8Y7U1|A0A2R8Y7U1_HUMAN	2;2;2;1;1;1	2;2;2;1;1;1	2;2;2;1;1;1	tr|A0A2R8YGD1|A0A2R8YGD1_HUMAN Tripeptidyl-peptidase 1 OS=Homo sapiens OX=9606 GN=TPP1 PE=1 SV=1;tr|A0A2R8YD45|A0A2R8YD45_HUMAN Tripeptidyl-peptidase 1 OS=Homo sapiens OX=9606 GN=TPP1 PE=1 SV=1;sp|O14773|TPP1_HUMAN Tripeptidyl-peptidase 1 OS=Homo sapiens O	6	2	2	2	2	2	1	2	1	0	2	2	0	2	2	2	2	2	0	2	2	1	1	0	0	2	2	2	2	1	0	2	2	1	2	2	2	1	2	2	0	0	0	0
sp|O14818|PSA7_HUMAN;tr|H0Y586|H0Y586_HUMAN;sp|Q8TAA3|PSMA8_HUMAN;tr|A0A087WYS6|A0A087WYS6_HUMAN;tr|F5GY34|F5GY34_HUMAN	sp|O14818|PSA7_HUMAN	12;5;5;3;2	12;5;5;3;2	12;5;5;3;2	sp|O14818|PSA7_HUMAN Proteasome subunit alpha type-7 OS=Homo sapiens OX=9606 GN=PSMA7 PE=1 SV=1	5	12	12	12	7	8	9	10	8	9	7	4	5	10	11	11	10	9	6	12	10	8	11	10	7	9	9	9	10	7	7	9	11	9	11	10	12	9	9	10	7	8	7	0
sp|O14948|TFEC_HUMAN	sp|O14948|TFEC_HUMAN	1	1	1	sp|O14948|TFEC_HUMAN Transcription factor EC OS=Homo sapiens OX=9606 GN=TFEC PE=1 SV=1	1	1	1	1	0	0	0	0	0	0	0	0	0	0	0	0	0	0	0	0	1	1	1	1	0	0	0	0	0	0	0	0	1	0	0	0	0	0	1	0	0	1	1	0
sp|O15031|PLXB2_HUMAN;tr|E2PU09|E2PU09_HUMAN;tr|A6QRH1|A6QRH1_HUMAN	sp|O15031|PLXB2_HUMAN;tr|E2PU09|E2PU09_HUMAN;tr|A6QRH1|A6QRH1_HUMAN	4;4;3	4;4;3	4;4;3	sp|O15031|PLXB2_HUMAN Plexin-B2 OS=Homo sapiens OX=9606 GN=PLXNB2 PE=1 SV=3;tr|E2PU09|E2PU09_HUMAN Plexin-B2 (Fragment) OS=Homo sapiens OX=9606 GN=PLXNB2 PE=1 SV=1;tr|A6QRH1|A6QRH1_HUMAN Plexin-B2 (Fragment) OS=Homo sapiens OX=9606 GN=PLXNB2 PE=1 SV=8	3	4	4	4	2	3	3	2	3	3	1	2	3	2	1	3	1	2	2	3	3	3	1	3	1	2	2	3	0	3	2	1	4	2	2	2	3	3	2	1	3	1	2	0
sp|O15067|PUR4_HUMAN;tr|H0YGH1|H0YGH1_HUMAN;tr|J3KTQ5|J3KTQ5_HUMAN	sp|O15067|PUR4_HUMAN	7;2;1	7;2;1	7;2;1	sp|O15067|PUR4_HUMAN Phosphoribosylformylglycinamidine synthase OS=Homo sapiens OX=9606 GN=PFAS PE=1 SV=4	3	7	7	7	3	2	1	3	4	5	2	2	2	2	5	5	2	3	3	5	5	5	6	4	5	4	5	3	4	5	5	5	5	4	4	3	5	4	5	1	3	2	1	0
sp|O15143|ARC1B_HUMAN;tr|C9JEY1|C9JEY1_HUMAN;tr|C9K057|C9K057_HUMAN;tr|A0A1W2PNV4|A0A1W2PNV4_HUMAN	sp|O15143|ARC1B_HUMAN;tr|C9JEY1|C9JEY1_HUMAN;tr|C9K057|C9K057_HUMAN;tr|A0A1W2PNV4|A0A1W2PNV4_HUMAN	2;1;1;1	2;1;1;1	2;1;1;1	sp|O15143|ARC1B_HUMAN Actin-related protein 2/3 complex subunit 1B OS=Homo sapiens OX=9606 GN=ARPC1B PE=1 SV=3;tr|C9JEY1|C9JEY1_HUMAN Actin-related protein 2/3 complex subunit 1B (Fragment) OS=Homo sapiens OX=9606 GN=ARPC1B PE=1 SV=2;tr|C9K057|C9K057_HUMAN	4	2	2	2	1	1	1	1	2	2	1	1	1	1	1	1	1	1	0	1	1	2	1	1	1	1	1	1	2	1	2	1	2	2	2	1	1	1	1	1	1	0	0	0
tr|F8VR50|F8VR50_HUMAN;tr|C9JZD1|C9JZD1_HUMAN;sp|O15145|ARPC3_HUMAN	tr|F8VR50|F8VR50_HUMAN;tr|C9JZD1|C9JZD1_HUMAN;sp|O15145|ARPC3_HUMAN	1;1;1	1;1;1	1;1;1	tr|F8VR50|F8VR50_HUMAN Actin-related protein 2/3 complex subunit 3 (Fragment) OS=Homo sapiens OX=9606 GN=ARPC3 PE=1 SV=1;tr|C9JZD1|C9JZD1_HUMAN Actin-related protein 2/3 complex subunit 3 (Fragment) OS=Homo sapiens OX=9606 GN=ARPC3 PE=1 SV=1;sp|O15145|ARPC	3	1	1	1	1	0	0	1	1	1	0	0	0	1	1	1	0	0	0	1	1	0	1	0	0	0	1	0	0	0	0	1	1	1	1	1	1	1	0	0	1	0	0	0
tr|C9J0H3|C9J0H3_HUMAN;tr|C9JE06|C9JE06_HUMAN;tr|C9J7K9|C9J7K9_HUMAN;sp|O15162|PLS1_HUMAN	tr|C9J0H3|C9J0H3_HUMAN;tr|C9JE06|C9JE06_HUMAN;tr|C9J7K9|C9J7K9_HUMAN;sp|O15162|PLS1_HUMAN	1;1;1;1	1;1;1;1	1;1;1;1	tr|C9J0H3|C9J0H3_HUMAN Phospholipid scramblase (Fragment) OS=Homo sapiens OX=9606 GN=PLSCR1 PE=1 SV=1;tr|C9JE06|C9JE06_HUMAN Phospholipid scramblase (Fragment) OS=Homo sapiens OX=9606 GN=PLSCR1 PE=1 SV=1;tr|C9J7K9|C9J7K9_HUMAN Phospholipid scramblase OS=Ho	4	1	1	1	1	1	1	1	1	1	0	0	1	1	1	0	0	0	1	1	1	0	0	1	1	0	0	1	0	0	1	1	0	1	1	0	0	0	1	0	1	0	0	0
sp|O15232|MATN3_HUMAN	sp|O15232|MATN3_HUMAN	1	1	1	sp|O15232|MATN3_HUMAN Matrilin-3 OS=Homo sapiens OX=9606 GN=MATN3 PE=1 SV=2	1	1	1	1	0	0	0	0	0	0	0	0	0	0	0	0	0	0	0	0	0	0	0	0	0	0	0	0	0	0	1	0	0	0	0	0	0	0	0	0	0	0	0	0
tr|C9JKZ3|C9JKZ3_HUMAN;sp|O15393|TMPS2_HUMAN;tr|C9JB05|C9JB05_HUMAN;tr|C9J5Y1|C9J5Y1_HUMAN	tr|C9JKZ3|C9JKZ3_HUMAN;sp|O15393|TMPS2_HUMAN;tr|C9JB05|C9JB05_HUMAN;tr|C9J5Y1|C9J5Y1_HUMAN	2;2;1;1	2;2;1;1	2;2;1;1	tr|C9JKZ3|C9JKZ3_HUMAN Transmembrane protease serine 2 (Fragment) OS=Homo sapiens OX=9606 GN=TMPRSS2 PE=1 SV=1;sp|O15393|TMPS2_HUMAN Transmembrane protease serine 2 OS=Homo sapiens OX=9606 GN=TMPRSS2 PE=1 SV=3;tr|C9JB05|C9JB05_HUMAN Transmembrane protease	4	2	2	2	2	2	2	2	2	2	2	2	2	2	2	2	2	2	2	2	2	2	2	2	2	2	2	2	2	2	2	2	1	2	2	2	2	2	2	2	1	1	2	0
sp|O15400|STX7_HUMAN	sp|O15400|STX7_HUMAN	3	3	3	sp|O15400|STX7_HUMAN Syntaxin-7 OS=Homo sapiens OX=9606 GN=STX7 PE=1 SV=4	1	3	3	3	1	2	2	0	2	2	1	2	3	3	3	3	2	2	2	2	3	3	2	2	2	1	2	2	2	1	2	2	3	2	3	2	3	3	1	1	2	0	1	0
tr|A0A3B3IRX8|A0A3B3IRX8_HUMAN;sp|O15484|CAN5_HUMAN;tr|E7EV01|E7EV01_HUMAN	tr|A0A3B3IRX8|A0A3B3IRX8_HUMAN;sp|O15484|CAN5_HUMAN;tr|E7EV01|E7EV01_HUMAN	2;2;2	2;2;2	2;2;2	tr|A0A3B3IRX8|A0A3B3IRX8_HUMAN Calpain-5 (Fragment) OS=Homo sapiens OX=9606 GN=CAPN5 PE=1 SV=1;sp|O15484|CAN5_HUMAN Calpain-5 OS=Homo sapiens OX=9606 GN=CAPN5 PE=1 SV=2;tr|E7EV01|E7EV01_HUMAN Calpain-5 OS=Homo sapiens OX=9606 GN=CAPN5 PE=1 SV=2	3	2	2	2	2	1	2	2	2	2	1	0	0	2	2	2	0	1	1	2	2	1	2	2	1	1	0	1	2	1	1	2	2	2	2	2	2	2	2	2	2	0	0	0
tr|A0A286YFA2|A0A286YFA2_HUMAN;tr|A0A286YF22|A0A286YF22_HUMAN;tr|A0A2C9F2M7|A0A2C9F2M7_HUMAN;sp|O43175|SERA_HUMAN;tr|A0A286YF34|A0A286YF34_HUMAN;tr|A0A286YER3|A0A286YER3_HUMAN;tr|A0A286YFC8|A0A286YFC8_HUMAN;tr|A0A286YFB2|A0A286YFB2_HUMAN;tr|A0A286YFM8|A0A286YFM8_HUMAN;tr|A0A286YFL2|A0A286YFL2_HUMAN	tr|A0A286YFA2|A0A286YFA2_HUMAN;tr|A0A286YF22|A0A286YF22_HUMAN;tr|A0A2C9F2M7|A0A2C9F2M7_HUMAN;sp|O43175|SERA_HUMAN;tr|A0A286YF34|A0A286YF34_HUMAN;tr|A0A286YER3|A0A286YER3_HUMAN;tr|A0A286YFC8|A0A286YFC8_HUMAN;tr|A0A286YFB2|A0A286YFB2_HUMAN;tr|A0A286YFM8|A0A286YFM8_HUMAN;tr|A0A286YFL2|A0A286YFL2_HUMAN	2;2;2;2;1;1;1;1;1;1	2;2;2;2;1;1;1;1;1;1	2;2;2;2;1;1;1;1;1;1	tr|A0A286YFA2|A0A286YFA2_HUMAN D-3-phosphoglycerate dehydrogenase OS=Homo sapiens OX=9606 GN=PHGDH PE=1 SV=1;tr|A0A286YF22|A0A286YF22_HUMAN D-3-phosphoglycerate dehydrogenase OS=Homo sapiens OX=9606 GN=PHGDH PE=1 SV=1;tr|A0A2C9F2M7|A0A2C9F2M7_HUMAN D-3-pho	10	2	2	2	0	2	2	1	0	2	0	0	0	0	0	0	0	0	0	0	0	0	0	0	0	0	0	1	0	0	0	0	0	0	1	1	0	1	0	0	0	0	0	0
tr|H3BVD9|H3BVD9_HUMAN;sp|O43278|SPIT1_HUMAN;tr|H3BTQ8|H3BTQ8_HUMAN;tr|H3BSM2|H3BSM2_HUMAN;tr|H3BMB6|H3BMB6_HUMAN;tr|H3BNW5|H3BNW5_HUMAN	tr|H3BVD9|H3BVD9_HUMAN;sp|O43278|SPIT1_HUMAN;tr|H3BTQ8|H3BTQ8_HUMAN;tr|H3BSM2|H3BSM2_HUMAN;tr|H3BMB6|H3BMB6_HUMAN	12;12;10;7;6;3	12;12;10;7;6;3	6;6;5;5;0;1	tr|H3BVD9|H3BVD9_HUMAN Kunitz-type protease inhibitor 1 (Fragment) OS=Homo sapiens OX=9606 GN=SPINT1 PE=1 SV=1;sp|O43278|SPIT1_HUMAN Kunitz-type protease inhibitor 1 OS=Homo sapiens OX=9606 GN=SPINT1 PE=1 SV=2;tr|H3BTQ8|H3BTQ8_HUMAN Kunitz-type protease in	6	12	12	6	10	8	8	8	6	5	8	7	7	10	10	10	8	8	8	8	10	8	8	8	8	11	7	9	7	9	8	6	9	8	7	7	6	4	10	7	7	7	6	0
sp|O43291|SPIT2_HUMAN;tr|K7EKQ0|K7EKQ0_HUMAN;tr|K7EM91|K7EM91_HUMAN	sp|O43291|SPIT2_HUMAN;tr|K7EKQ0|K7EKQ0_HUMAN;tr|K7EM91|K7EM91_HUMAN	2;1;1	2;1;1	2;1;1	sp|O43291|SPIT2_HUMAN Kunitz-type protease inhibitor 2 OS=Homo sapiens OX=9606 GN=SPINT2 PE=1 SV=2;tr|K7EKQ0|K7EKQ0_HUMAN Kunitz-type protease inhibitor 2 (Fragment) OS=Homo sapiens OX=9606 GN=SPINT2 PE=1 SV=8;tr|K7EM91|K7EM91_HUMAN Kunitz-type protease in	3	2	2	2	2	1	1	0	0	1	2	1	1	2	1	0	1	2	0	0	0	0	1	0	0	2	2	1	1	0	0	0	1	0	1	1	1	0	1	1	0	1	0	0
tr|B4DT28|B4DT28_HUMAN;sp|O43390|HNRPR_HUMAN	tr|B4DT28|B4DT28_HUMAN;sp|O43390|HNRPR_HUMAN	2;2	2;2	2;2	tr|B4DT28|B4DT28_HUMAN Heterogeneous nuclear ribonucleoprotein R, isoform CRA_a OS=Homo sapiens OX=9606 GN=HNRNPR PE=1 SV=1;sp|O43390|HNRPR_HUMAN Heterogeneous nuclear ribonucleoprotein R OS=Homo sapiens OX=9606 GN=HNRNPR PE=1 SV=1	2	2	2	2	0	2	2	2	0	2	0	0	0	0	0	0	0	0	0	0	0	0	0	1	0	0	0	2	0	0	0	0	0	0	2	1	0	0	0	0	0	0	0	0
sp|O43396|TXNL1_HUMAN;tr|K7ER96|K7ER96_HUMAN;tr|K7EPB7|K7EPB7_HUMAN;tr|K7EKG2|K7EKG2_HUMAN	sp|O43396|TXNL1_HUMAN;tr|K7ER96|K7ER96_HUMAN;tr|K7EPB7|K7EPB7_HUMAN	4;3;2;1	4;3;2;1	4;3;2;1	sp|O43396|TXNL1_HUMAN Thioredoxin-like protein 1 OS=Homo sapiens OX=9606 GN=TXNL1 PE=1 SV=3;tr|K7ER96|K7ER96_HUMAN Thioredoxin-like protein 1 (Fragment) OS=Homo sapiens OX=9606 GN=TXNL1 PE=1 SV=1;tr|K7EPB7|K7EPB7_HUMAN Thioredoxin-like protein 1 OS=Homo sa	4	4	4	4	3	3	3	4	3	2	0	3	2	3	4	2	2	4	2	2	3	3	2	2	2	4	2	2	3	2	2	4	3	3	4	3	3	3	3	2	2	2	3	0
tr|C9JQD4|C9JQD4_HUMAN;sp|O43447|PPIH_HUMAN;tr|H0YEL5|H0YEL5_HUMAN;tr|C9JAN8|C9JAN8_HUMAN	tr|C9JQD4|C9JQD4_HUMAN;sp|O43447|PPIH_HUMAN;tr|H0YEL5|H0YEL5_HUMAN	4;4;3;1	4;4;3;1	4;4;3;1	tr|C9JQD4|C9JQD4_HUMAN Peptidyl-prolyl cis-trans isomerase (Fragment) OS=Homo sapiens OX=9606 GN=PPIH PE=1 SV=1;sp|O43447|PPIH_HUMAN Peptidyl-prolyl cis-trans isomerase H OS=Homo sapiens OX=9606 GN=PPIH PE=1 SV=1;tr|H0YEL5|H0YEL5_HUMAN Peptidyl-prolyl cis-	4	4	4	4	3	2	2	2	0	0	0	0	0	4	4	3	1	1	1	2	3	0	4	3	2	3	2	3	4	3	1	2	4	3	2	3	4	3	1	1	0	0	0	0
sp|O43490|PROM1_HUMAN	sp|O43490|PROM1_HUMAN	16	16	16	sp|O43490|PROM1_HUMAN Prominin-1 OS=Homo sapiens OX=9606 GN=PROM1 PE=1 SV=1	1	16	16	16	7	6	6	8	4	7	5	2	2	14	16	11	9	6	5	13	11	14	12	9	9	11	10	12	13	12	11	15	14	13	15	16	16	12	14	8	9	5	3	0
sp|O43493|TGON2_HUMAN	sp|O43493|TGON2_HUMAN	3	3	3	sp|O43493|TGON2_HUMAN Trans-Golgi network integral membrane protein 2 OS=Homo sapiens OX=9606 GN=TGOLN2 PE=1 SV=3	1	3	3	3	3	3	2	0	1	2	3	3	3	3	3	3	3	3	3	3	3	2	3	3	3	3	3	3	2	2	3	2	2	3	3	1	1	2	2	3	3	2	1	0
sp|O43505|B4GA1_HUMAN	sp|O43505|B4GA1_HUMAN	5	5	5	sp|O43505|B4GA1_HUMAN Beta-1,4-glucuronyltransferase 1 OS=Homo sapiens OX=9606 GN=B4GAT1 PE=1 SV=1	1	5	5	5	4	3	4	3	1	2	2	4	4	4	4	4	3	3	3	3	3	2	4	2	3	4	4	3	5	4	4	0	3	1	2	3	5	2	4	3	2	2	2	0
sp|O43598|DNPH1_HUMAN;tr|H0Y8X4|H0Y8X4_HUMAN	sp|O43598|DNPH1_HUMAN;tr|H0Y8X4|H0Y8X4_HUMAN	3;3	3;3	3;3	sp|O43598|DNPH1_HUMAN 2-deoxynucleoside 5-phosphate N-hydrolase 1 OS=Homo sapiens OX=9606 GN=DNPH1 PE=1 SV=1;tr|H0Y8X4|H0Y8X4_HUMAN 2-deoxynucleoside 5-phosphate N-hydrolase 1 (Fragment) OS=Homo sapiens OX=9606 GN=DNPH1 PE=1 SV=1	2	3	3	3	3	2	3	3	2	3	2	1	0	3	3	3	3	3	1	3	2	3	3	3	2	3	1	1	3	2	2	3	3	2	3	3	3	1	2	2	1	2	2	0
tr|M0R1L7|M0R1L7_HUMAN;sp|O43633|CHM2A_HUMAN;tr|M0QXX8|M0QXX8_HUMAN;tr|M0R1T5|M0R1T5_HUMAN	tr|M0R1L7|M0R1L7_HUMAN;sp|O43633|CHM2A_HUMAN;tr|M0QXX8|M0QXX8_HUMAN;tr|M0R1T5|M0R1T5_HUMAN	2;2;1;1	2;2;1;1	2;2;1;1	tr|M0R1L7|M0R1L7_HUMAN Charged multivesicular body protein 2a (Fragment) OS=Homo sapiens OX=9606 GN=CHMP2A PE=1 SV=1;sp|O43633|CHM2A_HUMAN Charged multivesicular body protein 2a OS=Homo sapiens OX=9606 GN=CHMP2A PE=1 SV=1;tr|M0QXX8|M0QXX8_HUMAN Charged mul	4	2	2	2	1	2	2	0	0	1	0	0	1	2	2	1	0	0	1	1	1	1	0	1	0	0	1	1	1	2	1	2	2	2	2	2	2	2	1	0	1	0	0	0
sp|O43707|ACTN4_HUMAN;tr|F5GXS2|F5GXS2_HUMAN;tr|H7C144|H7C144_HUMAN;tr|K7EJH8|K7EJH8_HUMAN;sp|Q08043|ACTN3_HUMAN;sp|P35609|ACTN2_HUMAN;tr|A0A087WSZ2|A0A087WSZ2_HUMAN;tr|G3V2E8|G3V2E8_HUMAN;tr|K7EP19|K7EP19_HUMAN;tr|G3V5M4|G3V5M4_HUMAN;tr|F6THM6|F6THM6_HUMAN;tr|M0QZQ3|M0QZQ3_HUMAN;tr|C9JY79|C9JY79_HUMAN;sp|Q9H254|SPTN4_HUMAN	sp|O43707|ACTN4_HUMAN;tr|F5GXS2|F5GXS2_HUMAN	32;17;12;6;6;5;4;2;2;2;1;1;1;1	32;17;12;6;6;5;4;2;2;2;1;1;1;1	21;12;9;3;0;0;0;0;0;0;0;1;1;1	sp|O43707|ACTN4_HUMAN Alpha-actinin-4 OS=Homo sapiens OX=9606 GN=ACTN4 PE=1 SV=2;tr|F5GXS2|F5GXS2_HUMAN Alpha-actinin-4 OS=Homo sapiens OX=9606 GN=ACTN4 PE=1 SV=2	14	32	32	21	21	20	19	25	12	14	11	11	10	24	26	23	15	15	10	24	17	18	24	19	17	20	19	18	22	17	17	26	24	17	28	27	27	17	23	18	10	15	9	0
tr|E9PDF6|E9PDF6_HUMAN;sp|O43795|MYO1B_HUMAN;tr|E7EQD9|E7EQD9_HUMAN;tr|A0A0U1RRI3|A0A0U1RRI3_HUMAN;tr|G3V342|G3V342_HUMAN;sp|Q9UBC5|MYO1A_HUMAN	tr|E9PDF6|E9PDF6_HUMAN;sp|O43795|MYO1B_HUMAN	7;7;2;1;1;1	7;7;2;1;1;1	7;7;2;1;1;1	tr|E9PDF6|E9PDF6_HUMAN Unconventional myosin-Ib OS=Homo sapiens OX=9606 GN=MYO1B PE=1 SV=1;sp|O43795|MYO1B_HUMAN Unconventional myosin-Ib OS=Homo sapiens OX=9606 GN=MYO1B PE=1 SV=3	6	7	7	7	5	4	4	3	2	3	1	0	1	5	4	4	2	2	2	5	6	4	2	2	2	1	3	3	1	3	2	7	7	7	6	3	5	5	1	3	1	0	0	0
tr|F8WDS9|F8WDS9_HUMAN;tr|E9PHS0|E9PHS0_HUMAN;sp|O43813|LANC1_HUMAN	tr|F8WDS9|F8WDS9_HUMAN;tr|E9PHS0|E9PHS0_HUMAN;sp|O43813|LANC1_HUMAN	4;4;4	4;4;4	4;4;4	tr|F8WDS9|F8WDS9_HUMAN Glutathione S-transferase LANCL1 OS=Homo sapiens OX=9606 GN=LANCL1 PE=1 SV=1;tr|E9PHS0|E9PHS0_HUMAN Glutathione S-transferase LANCL1 (Fragment) OS=Homo sapiens OX=9606 GN=LANCL1 PE=1 SV=1;sp|O43813|LANC1_HUMAN Glutathione S-transfera	3	4	4	4	1	1	1	2	2	2	0	0	1	2	2	1	0	1	0	2	2	2	2	2	3	1	2	1	2	2	2	4	3	2	2	4	4	2	2	1	1	0	2	0
sp|O43866|CD5L_HUMAN	sp|O43866|CD5L_HUMAN	4	4	4	sp|O43866|CD5L_HUMAN CD5 antigen-like OS=Homo sapiens OX=9606 GN=CD5L PE=1 SV=1	1	4	4	4	3	3	1	1	0	2	4	4	4	0	0	0	1	1	1	2	3	2	0	1	0	1	0	2	4	4	4	0	0	0	3	4	4	3	2	1	0	0	1	0
sp|O60218|AK1BA_HUMAN	sp|O60218|AK1BA_HUMAN	13	13	8	sp|O60218|AK1BA_HUMAN Aldo-keto reductase family 1 member B10 OS=Homo sapiens OX=9606 GN=AKR1B10 PE=1 SV=2	1	13	13	8	2	2	1	10	6	4	1	1	2	3	4	4	2	2	1	12	11	9	9	5	5	2	2	3	1	1	2	13	12	10	7	7	7	4	5	3	2	5	3	0
tr|M0QYG8|M0QYG8_HUMAN;tr|M0R1D2|M0R1D2_HUMAN;tr|M0R0C1|M0R0C1_HUMAN;tr|M0QYJ8|M0QYJ8_HUMAN;sp|O60234|GMFG_HUMAN	tr|M0QYG8|M0QYG8_HUMAN;tr|M0R1D2|M0R1D2_HUMAN;tr|M0R0C1|M0R0C1_HUMAN;tr|M0QYJ8|M0QYJ8_HUMAN;sp|O60234|GMFG_HUMAN	2;2;2;2;2	2;2;2;2;2	1;1;1;1;1	tr|M0QYG8|M0QYG8_HUMAN Glia maturation factor gamma OS=Homo sapiens OX=9606 GN=GMFG PE=1 SV=1;tr|M0R1D2|M0R1D2_HUMAN Glia maturation factor gamma OS=Homo sapiens OX=9606 GN=GMFG PE=1 SV=1;tr|M0R0C1|M0R0C1_HUMAN Glia maturation factor gamma OS=Homo sapiens	5	2	2	1	1	2	2	2	1	2	1	1	1	2	2	2	2	1	1	2	2	1	2	2	2	2	2	2	1	2	2	2	0	1	1	1	1	2	1	1	1	1	0	0
sp|O60449|LY75_HUMAN	sp|O60449|LY75_HUMAN	1	1	1	sp|O60449|LY75_HUMAN Lymphocyte antigen 75 OS=Homo sapiens OX=9606 GN=LY75 PE=1 SV=3	1	1	1	1	1	1	1	1	1	1	1	1	1	1	1	1	1	1	1	1	1	1	1	1	1	1	1	1	0	0	1	1	1	1	1	1	1	0	1	1	1	1	1	0
sp|O60462|NRP2_HUMAN;tr|C9JH98|C9JH98_HUMAN	sp|O60462|NRP2_HUMAN	7;1	7;1	7;1	sp|O60462|NRP2_HUMAN Neuropilin-2 OS=Homo sapiens OX=9606 GN=NRP2 PE=1 SV=3	2	7	7	7	7	7	6	7	5	6	7	6	6	7	6	7	5	6	6	6	6	5	6	7	6	6	5	7	5	6	6	4	4	5	4	4	5	4	4	3	4	2	2	0
sp|O60493|SNX3_HUMAN	sp|O60493|SNX3_HUMAN	2	2	2	sp|O60493|SNX3_HUMAN Sorting nexin-3 OS=Homo sapiens OX=9606 GN=SNX3 PE=1 SV=3	1	2	2	2	1	1	1	1	1	2	1	1	1	1	1	1	1	1	2	1	2	2	1	1	1	1	1	1	1	1	2	2	2	2	1	1	1	2	1	1	1	0	1	0
sp|O60506|HNRPQ_HUMAN;tr|B7Z645|B7Z645_HUMAN;tr|F6UXX1|F6UXX1_HUMAN	sp|O60506|HNRPQ_HUMAN;tr|B7Z645|B7Z645_HUMAN;tr|F6UXX1|F6UXX1_HUMAN	2;2;1	2;2;1	2;2;1	sp|O60506|HNRPQ_HUMAN Heterogeneous nuclear ribonucleoprotein Q OS=Homo sapiens OX=9606 GN=SYNCRIP PE=1 SV=2;tr|B7Z645|B7Z645_HUMAN Synaptotagmin binding, cytoplasmic RNA interacting protein, isoform CRA_b OS=Homo sapiens OX=9606 GN=SYNCRIP PE=1 SV=1;tr|F6	3	2	2	2	1	1	2	1	0	2	0	0	0	0	0	0	0	0	0	0	1	0	0	1	0	1	0	1	0	0	0	0	0	0	0	0	0	0	0	0	0	1	0	0
sp|O60635|TSN1_HUMAN	sp|O60635|TSN1_HUMAN	2	2	2	sp|O60635|TSN1_HUMAN Tetraspanin-1 OS=Homo sapiens OX=9606 GN=TSPAN1 PE=1 SV=2	1	2	2	2	2	1	1	1	1	1	0	0	0	2	2	1	1	1	1	2	1	1	1	0	0	2	1	0	1	0	0	2	1	1	1	1	1	1	1	1	0	0	1	0
tr|H0YKJ9|H0YKJ9_HUMAN;sp|O60637|TSN3_HUMAN	tr|H0YKJ9|H0YKJ9_HUMAN;sp|O60637|TSN3_HUMAN	1;1	1;1	1;1	tr|H0YKJ9|H0YKJ9_HUMAN Tetraspanin-3 OS=Homo sapiens OX=9606 GN=TSPAN3 PE=1 SV=1;sp|O60637|TSN3_HUMAN Tetraspanin-3 OS=Homo sapiens OX=9606 GN=TSPAN3 PE=2 SV=1	2	1	1	1	1	1	1	1	1	1	1	1	1	1	1	0	1	1	0	0	1	1	1	0	0	1	1	0	0	0	0	1	0	1	1	1	1	0	1	0	0	1	0	0
tr|K7EL96|K7EL96_HUMAN;tr|K7ERZ3|K7ERZ3_HUMAN;sp|O60664|PLIN3_HUMAN;tr|K7ER39|K7ER39_HUMAN	tr|K7EL96|K7EL96_HUMAN;tr|K7ERZ3|K7ERZ3_HUMAN;sp|O60664|PLIN3_HUMAN;tr|K7ER39|K7ER39_HUMAN	2;2;2;1	2;2;2;1	2;2;2;1	tr|K7EL96|K7EL96_HUMAN Perilipin-3 (Fragment) OS=Homo sapiens OX=9606 GN=PLIN3 PE=1 SV=8;tr|K7ERZ3|K7ERZ3_HUMAN Perilipin-3 (Fragment) OS=Homo sapiens OX=9606 GN=PLIN3 PE=1 SV=1;sp|O60664|PLIN3_HUMAN Perilipin-3 OS=Homo sapiens OX=9606 GN=PLIN3 PE=1 SV=3;t	4	2	2	2	1	1	1	2	0	0	1	1	1	1	1	2	0	1	1	1	0	2	2	2	2	1	1	1	1	1	1	1	1	2	1	2	2	0	1	0	1	0	0	0
sp|P06899|H2B1J_HUMAN;sp|P57053|H2BFS_HUMAN;sp|P62807|H2B1C_HUMAN;sp|Q16778|H2B2E_HUMAN;sp|O60814|H2B1K_HUMAN;sp|P58876|H2B1D_HUMAN;tr|U3KQK0|U3KQK0_HUMAN;sp|Q5QNW6|H2B2F_HUMAN;sp|P23527|H2B1O_HUMAN;sp|P33778|H2B1B_HUMAN;sp|Q93079|H2B1H_HUMAN;sp|Q99877|H2B1N_HUMAN;sp|Q99879|H2B1M_HUMAN;sp|Q99880|H2B1L_HUMAN;sp|Q8N257|H2B3B_HUMAN;sp|Q96A08|H2B1A_HUMAN;tr|A0A2R8Y619|A0A2R8Y619_HUMAN;sp|Q6DRA6|H2B2D…	sp|P06899|H2B1J_HUMAN;sp|P57053|H2BFS_HUMAN;sp|P62807|H2B1C_HUMAN;sp|Q16778|H2B2E_HUMAN;sp|O60814|H2B1K_HUMAN;sp|P58876|H2B1D_HUMAN;tr|U3KQK0|U3KQK0_HUMAN;sp|Q5QNW6|H2B2F_HUMAN;sp|P23527|H2B1O_HUMAN;sp|P33778|H2B1B_HUMAN;sp|Q93079|H2B1H_HUMAN;sp|Q99877|H2B1N_HUMAN;sp|Q99879|H2B1M_HUMAN;sp|Q99880|H2B1L_HUMAN;sp|Q8N257|H2B3B_HUMAN;sp|Q96A08|H2B1A_HUMAN	6;6;6;6;6;5;5;5;5;5;5;5;5;5;4;3;1;1;1	6;6;6;6;6;5;5;5;5;5;5;5;5;5;4;3;1;1;1	6;6;6;6;6;5;5;5;5;5;5;5;5;5;4;3;1;1;1	sp|P06899|H2B1J_HUMAN Histone H2B type 1-J OS=Homo sapiens OX=9606 GN=HIST1H2BJ PE=1 SV=3;sp|P57053|H2BFS_HUMAN Histone H2B type F-S OS=Homo sapiens OX=9606 GN=H2BFS PE=1 SV=2;sp|P62807|H2B1C_HUMAN Histone H2B type 1-C/E/F/G/I OS=Homo sapiens OX=9606 GN=HI	19	6	6	6	3	5	4	5	4	5	3	3	5	4	3	3	3	4	4	3	4	5	3	6	4	2	3	5	2	5	3	2	4	3	3	4	4	4	2	3	2	2	4	1
sp|O60884|DNJA2_HUMAN;tr|A0A087WT48|A0A087WT48_HUMAN	sp|O60884|DNJA2_HUMAN;tr|A0A087WT48|A0A087WT48_HUMAN	2;1	2;1	2;1	sp|O60884|DNJA2_HUMAN DnaJ homolog subfamily A member 2 OS=Homo sapiens OX=9606 GN=DNAJA2 PE=1 SV=1;tr|A0A087WT48|A0A087WT48_HUMAN DnaJ homolog subfamily A member 2 (Fragment) OS=Homo sapiens OX=9606 GN=DNAJA2 PE=1 SV=1	2	2	2	2	0	0	2	0	0	0	0	0	1	0	0	0	0	0	1	0	0	1	1	0	1	0	0	0	0	1	1	1	1	1	1	1	1	0	0	0	1	0	0	0
sp|O60890|OPHN1_HUMAN	sp|O60890|OPHN1_HUMAN	1	1	1	sp|O60890|OPHN1_HUMAN Oligophrenin-1 OS=Homo sapiens OX=9606 GN=OPHN1 PE=1 SV=1	1	1	1	1	0	1	0	1	0	0	1	0	0	0	0	0	0	0	1	0	0	0	0	0	0	0	0	0	0	1	0	1	0	1	0	0	0	1	1	0	0	1	0	0
sp|O75083|WDR1_HUMAN;tr|D6RD66|D6RD66_HUMAN	sp|O75083|WDR1_HUMAN;tr|D6RD66|D6RD66_HUMAN	23;16	23;16	23;16	sp|O75083|WDR1_HUMAN WD repeat-containing protein 1 OS=Homo sapiens OX=9606 GN=WDR1 PE=1 SV=4;tr|D6RD66|D6RD66_HUMAN WD repeat-containing protein 1 (Fragment) OS=Homo sapiens OX=9606 GN=WDR1 PE=1 SV=1	2	23	23	23	5	6	9	15	10	11	8	7	7	8	10	8	14	13	9	13	10	10	12	16	10	10	12	13	16	17	17	20	20	17	20	23	22	19	7	8	3	3	3	0
sp|O75131|CPNE3_HUMAN;tr|H0YB26|H0YB26_HUMAN	sp|O75131|CPNE3_HUMAN;tr|H0YB26|H0YB26_HUMAN	2;1	2;1	2;1	sp|O75131|CPNE3_HUMAN Copine-3 OS=Homo sapiens OX=9606 GN=CPNE3 PE=1 SV=1;tr|H0YB26|H0YB26_HUMAN Copine-3 (Fragment) OS=Homo sapiens OX=9606 GN=CPNE3 PE=1 SV=1	2	2	2	2	2	2	0	2	0	0	1	0	0	1	2	1	1	2	0	0	1	0	2	1	0	2	2	1	2	0	0	2	2	1	1	2	2	0	1	0	0	0	0	0
tr|A0A087X1L8|A0A087X1L8_HUMAN;sp|O75144|ICOSL_HUMAN;tr|K4DIA0|K4DIA0_HUMAN	tr|A0A087X1L8|A0A087X1L8_HUMAN;sp|O75144|ICOSL_HUMAN;tr|K4DIA0|K4DIA0_HUMAN	1;1;1	1;1;1	1;1;1	tr|A0A087X1L8|A0A087X1L8_HUMAN Uncharacterized protein OS=Homo sapiens OX=9606 GN=LOC102723996 PE=4 SV=1;sp|O75144|ICOSL_HUMAN ICOS ligand OS=Homo sapiens OX=9606 GN=ICOSLG PE=1 SV=2;tr|K4DIA0|K4DIA0_HUMAN ICOS ligand OS=Homo sapiens OX=9606 GN=ICOSLG PE=1	3	1	1	1	0	1	1	1	0	1	1	1	0	1	1	0	0	1	1	1	1	1	1	1	1	1	1	1	1	0	1	1	1	0	0	0	1	1	1	1	0	1	0	0
sp|O75223|GGCT_HUMAN;tr|M0QZK8|M0QZK8_HUMAN;tr|B8ZZK2|B8ZZK2_HUMAN;tr|H7BZK5|H7BZK5_HUMAN;tr|A0A0B4J1Y4|A0A0B4J1Y4_HUMAN	sp|O75223|GGCT_HUMAN;tr|M0QZK8|M0QZK8_HUMAN;tr|B8ZZK2|B8ZZK2_HUMAN	9;7;5;3;1	9;7;5;3;1	9;7;5;3;1	sp|O75223|GGCT_HUMAN Gamma-glutamylcyclotransferase OS=Homo sapiens OX=9606 GN=GGCT PE=1 SV=1;tr|M0QZK8|M0QZK8_HUMAN Uncharacterized protein OS=Homo sapiens OX=9606 PE=4 SV=1;tr|B8ZZK2|B8ZZK2_HUMAN Gamma-glutamylcyclotransferase OS=Homo sapiens OX=9606 GN=	5	9	9	9	4	5	8	7	7	8	3	3	5	7	7	9	4	3	6	7	7	7	7	9	9	4	6	8	8	7	9	7	7	8	5	7	7	9	6	7	7	5	7	0
tr|H0Y9X3|H0Y9X3_HUMAN;tr|A0A024QZ42|A0A024QZ42_HUMAN;tr|A0A087WZ38|A0A087WZ38_HUMAN;sp|O75340|PDCD6_HUMAN	tr|H0Y9X3|H0Y9X3_HUMAN;tr|A0A024QZ42|A0A024QZ42_HUMAN;tr|A0A087WZ38|A0A087WZ38_HUMAN;sp|O75340|PDCD6_HUMAN	1;1;1;1	1;1;1;1	1;1;1;1	tr|H0Y9X3|H0Y9X3_HUMAN Programmed cell death protein 6 (Fragment) OS=Homo sapiens OX=9606 GN=PDCD6 PE=1 SV=1;tr|A0A024QZ42|A0A024QZ42_HUMAN HCG1985580, isoform CRA_c OS=Homo sapiens OX=9606 GN=PDCD6 PE=1 SV=1;tr|A0A087WZ38|A0A087WZ38_HUMAN Programmed cell	4	1	1	1	1	1	1	1	1	0	1	1	1	1	1	1	1	0	0	1	1	1	1	1	0	1	1	1	1	1	0	1	1	1	1	1	1	1	1	1	0	1	0	0
tr|E5RIW3|E5RIW3_HUMAN;sp|O75347|TBCA_HUMAN;tr|E5RJD8|E5RJD8_HUMAN;tr|E5RHG6|E5RHG6_HUMAN	tr|E5RIW3|E5RIW3_HUMAN;sp|O75347|TBCA_HUMAN;tr|E5RJD8|E5RJD8_HUMAN;tr|E5RHG6|E5RHG6_HUMAN	3;3;3;2	3;3;3;2	3;3;3;2	tr|E5RIW3|E5RIW3_HUMAN Tubulin-specific chaperone A OS=Homo sapiens OX=9606 GN=TBCA PE=1 SV=1;sp|O75347|TBCA_HUMAN Tubulin-specific chaperone A OS=Homo sapiens OX=9606 GN=TBCA PE=1 SV=3;tr|E5RJD8|E5RJD8_HUMAN Tubulin-specific chaperone A OS=Homo sapiens OX	4	3	3	3	2	3	1	3	1	1	2	0	1	1	3	3	2	2	2	2	2	1	2	3	1	3	2	2	2	3	0	2	1	1	3	3	3	3	1	1	1	2	1	0
sp|O75351|VPS4B_HUMAN	sp|O75351|VPS4B_HUMAN	4	4	3	sp|O75351|VPS4B_HUMAN Vacuolar protein sorting-associated protein 4B OS=Homo sapiens OX=9606 GN=VPS4B PE=1 SV=2	1	4	4	3	3	2	2	2	1	1	3	1	2	4	3	1	3	1	1	2	1	1	2	0	1	2	1	4	2	2	2	3	3	2	2	3	3	2	1	1	1	1	0	0
sp|O75368|SH3L1_HUMAN	sp|O75368|SH3L1_HUMAN	5	5	5	sp|O75368|SH3L1_HUMAN SH3 domain-binding glutamic acid-rich-like protein OS=Homo sapiens OX=9606 GN=SH3BGRL PE=1 SV=1	1	5	5	5	3	3	3	2	2	2	2	2	2	4	4	3	3	2	2	4	2	4	4	3	3	4	2	2	3	4	2	5	4	3	5	5	5	3	4	1	2	3	1	0
sp|O75369|FLNB_HUMAN;tr|E7EN95|E7EN95_HUMAN;tr|A0A0A0MT44|A0A0A0MT44_HUMAN;sp|Q14315|FLNC_HUMAN	sp|O75369|FLNB_HUMAN;tr|E7EN95|E7EN95_HUMAN	21;20;1;1	20;20;1;0	20;20;1;0	sp|O75369|FLNB_HUMAN Filamin-B OS=Homo sapiens OX=9606 GN=FLNB PE=1 SV=2;tr|E7EN95|E7EN95_HUMAN Filamin-B OS=Homo sapiens OX=9606 GN=FLNB PE=1 SV=1	4	21	20	20	6	13	12	11	10	14	3	5	8	10	10	9	7	10	10	10	11	9	13	11	10	13	13	14	10	10	8	13	11	9	11	12	13	13	9	14	10	10	11	0
tr|A0A0C4DGI3|A0A0C4DGI3_HUMAN;tr|B4DJV2|B4DJV2_HUMAN;sp|O75390|CISY_HUMAN;tr|H0YIC4|H0YIC4_HUMAN;tr|F8VRI6|F8VRI6_HUMAN;tr|F8VPF9|F8VPF9_HUMAN;tr|F8VPA1|F8VPA1_HUMAN;tr|F8VR34|F8VR34_HUMAN;tr|F8W1S4|F8W1S4_HUMAN;tr|H0YH82|H0YH82_HUMAN	tr|A0A0C4DGI3|A0A0C4DGI3_HUMAN;tr|B4DJV2|B4DJV2_HUMAN;sp|O75390|CISY_HUMAN;tr|H0YIC4|H0YIC4_HUMAN	4;4;4;2;1;1;1;1;1;1	4;4;4;2;1;1;1;1;1;1	4;4;4;2;1;1;1;1;1;1	tr|A0A0C4DGI3|A0A0C4DGI3_HUMAN Citrate synthase OS=Homo sapiens OX=9606 GN=CS PE=1 SV=1;tr|B4DJV2|B4DJV2_HUMAN Citrate synthase OS=Homo sapiens OX=9606 GN=CS PE=1 SV=1;sp|O75390|CISY_HUMAN Citrate synthase, mitochondrial OS=Homo sapiens OX=9606 GN=CS PE=1	10	4	4	4	4	3	3	3	2	2	2	2	2	4	3	3	1	2	3	3	3	2	3	3	1	2	3	0	3	2	0	1	2	2	2	2	3	2	3	4	3	1	1	0
tr|S4R3Q6|S4R3Q6_HUMAN;sp|O75436|VP26A_HUMAN	tr|S4R3Q6|S4R3Q6_HUMAN;sp|O75436|VP26A_HUMAN	1;1	1;1	1;1	tr|S4R3Q6|S4R3Q6_HUMAN Vacuolar protein sorting-associated protein 26A OS=Homo sapiens OX=9606 GN=VPS26A PE=1 SV=1;sp|O75436|VP26A_HUMAN Vacuolar protein sorting-associated protein 26A OS=Homo sapiens OX=9606 GN=VPS26A PE=1 SV=2	2	1	1	1	1	1	0	1	1	1	0	0	0	1	1	1	1	1	1	1	1	1	1	1	0	0	1	0	1	1	1	1	1	1	1	1	1	1	0	1	1	1	1	0
sp|O75487|GPC4_HUMAN	sp|O75487|GPC4_HUMAN	2	2	2	sp|O75487|GPC4_HUMAN Glypican-4 OS=Homo sapiens OX=9606 GN=GPC4 PE=1 SV=4	1	2	2	2	2	2	2	1	1	2	1	2	1	2	2	2	1	1	2	2	2	2	1	2	0	1	1	0	2	2	1	2	1	0	1	2	1	0	1	1	0	1	1	0
sp|O75531|BAF_HUMAN	sp|O75531|BAF_HUMAN	1	1	1	sp|O75531|BAF_HUMAN Barrier-to-autointegration factor OS=Homo sapiens OX=9606 GN=BANF1 PE=1 SV=1	1	1	1	1	0	0	1	0	0	1	0	0	0	0	0	0	0	0	0	0	0	0	0	0	0	0	0	0	0	0	0	0	0	0	0	0	0	0	0	0	0	0	0	0
sp|O75558|STX11_HUMAN	sp|O75558|STX11_HUMAN	2	2	2	sp|O75558|STX11_HUMAN Syntaxin-11 OS=Homo sapiens OX=9606 GN=STX11 PE=1 SV=1	1	2	2	2	0	1	1	0	0	0	0	0	0	2	2	2	0	0	0	1	1	2	1	0	1	1	1	2	1	1	2	0	2	1	0	0	2	1	2	1	1	1	2	0
sp|O75636|FCN3_HUMAN	sp|O75636|FCN3_HUMAN	8	8	8	sp|O75636|FCN3_HUMAN Ficolin-3 OS=Homo sapiens OX=9606 GN=FCN3 PE=1 SV=2	1	8	8	8	5	4	5	5	4	2	6	5	3	5	5	5	4	3	2	7	6	6	5	5	2	5	4	2	6	6	4	6	5	2	7	7	7	5	2	4	1	0	1	0
sp|O75695|XRP2_HUMAN	sp|O75695|XRP2_HUMAN	2	2	2	sp|O75695|XRP2_HUMAN Protein XRP2 OS=Homo sapiens OX=9606 GN=RP2 PE=1 SV=4	1	2	2	2	2	1	2	2	2	2	0	0	0	1	2	2	1	0	0	2	2	2	1	1	1	0	2	1	2	1	2	2	2	2	2	1	2	2	2	2	2	0	1	0
sp|O75828|CBR3_HUMAN	sp|O75828|CBR3_HUMAN	7	5	5	sp|O75828|CBR3_HUMAN Carbonyl reductase [NADPH] 3 OS=Homo sapiens OX=9606 GN=CBR3 PE=1 SV=3	1	7	5	5	4	6	3	7	6	6	4	3	5	6	6	7	5	6	5	7	7	6	6	5	5	4	3	3	5	4	5	6	5	7	6	6	6	5	4	3	4	4	2	0
sp|O75874|IDHC_HUMAN;tr|C9J4N6|C9J4N6_HUMAN;tr|C9JLU6|C9JLU6_HUMAN;tr|C9JJE5|C9JJE5_HUMAN;sp|P48735|IDHP_HUMAN	sp|O75874|IDHC_HUMAN;tr|C9J4N6|C9J4N6_HUMAN	21;11;4;3;1	21;11;4;3;1	21;11;4;3;1	sp|O75874|IDHC_HUMAN Isocitrate dehydrogenase [NADP] cytoplasmic OS=Homo sapiens OX=9606 GN=IDH1 PE=1 SV=2;tr|C9J4N6|C9J4N6_HUMAN Isocitrate dehydrogenase [NADP] cytoplasmic (Fragment) OS=Homo sapiens OX=9606 GN=IDH1 PE=1 SV=1	5	21	21	21	9	7	9	14	8	7	5	4	6	11	9	10	10	9	9	15	14	11	15	15	14	14	12	10	15	14	13	18	17	15	19	17	19	16	17	13	8	11	9	0
sp|O75882|ATRN_HUMAN	sp|O75882|ATRN_HUMAN	13	13	13	sp|O75882|ATRN_HUMAN Attractin OS=Homo sapiens OX=9606 GN=ATRN PE=1 SV=2	1	13	13	13	8	10	8	11	8	9	10	10	10	10	10	10	8	8	10	11	12	12	8	9	11	9	10	12	11	11	12	11	10	9	11	11	11	9	9	11	9	8	7	0
sp|O75884|RBBP9_HUMAN	sp|O75884|RBBP9_HUMAN	3	3	3	sp|O75884|RBBP9_HUMAN Putative hydrolase RBBP9 OS=Homo sapiens OX=9606 GN=RBBP9 PE=1 SV=2	1	3	3	3	1	1	1	1	0	1	0	0	0	1	1	1	0	0	0	1	1	0	1	0	1	1	1	0	2	2	1	0	1	0	3	2	2	2	1	0	0	1	1	0
tr|A0A140T907|A0A140T907_HUMAN;tr|A0A140T9W4|A0A140T9W4_HUMAN;tr|A0A140T9X0|A0A140T9X0_HUMAN;tr|A2AB09|A2AB09_HUMAN;tr|A0A140T9R1|A0A140T9R1_HUMAN;sp|O75955|FLOT1_HUMAN	tr|A0A140T907|A0A140T907_HUMAN;tr|A0A140T9W4|A0A140T9W4_HUMAN;tr|A0A140T9X0|A0A140T9X0_HUMAN;tr|A2AB09|A2AB09_HUMAN;tr|A0A140T9R1|A0A140T9R1_HUMAN;sp|O75955|FLOT1_HUMAN	1;1;1;1;1;1	1;1;1;1;1;1	1;1;1;1;1;1	tr|A0A140T907|A0A140T907_HUMAN Flotillin-1 (Fragment) OS=Homo sapiens OX=9606 GN=FLOT1 PE=1 SV=1;tr|A0A140T9W4|A0A140T9W4_HUMAN Flotillin-1 (Fragment) OS=Homo sapiens OX=9606 GN=FLOT1 PE=1 SV=1;tr|A0A140T9X0|A0A140T9X0_HUMAN Flotillin-1 (Fragment) OS=Homo	6	1	1	1	1	1	1	1	0	1	0	0	0	1	1	1	0	0	0	1	1	1	0	0	0	0	0	0	1	1	0	1	1	1	1	1	0	1	0	0	0	0	0	0
sp|O76003|GLRX3_HUMAN	sp|O76003|GLRX3_HUMAN	1	1	1	sp|O76003|GLRX3_HUMAN Glutaredoxin-3 OS=Homo sapiens OX=9606 GN=GLRX3 PE=1 SV=2	1	1	1	1	0	1	0	0	0	1	0	0	0	0	0	0	0	0	0	0	1	0	0	1	0	0	0	1	0	0	0	0	0	0	0	0	0	0	0	0	0	0	0	0
sp|O94760|DDAH1_HUMAN;tr|B4DYP1|B4DYP1_HUMAN	sp|O94760|DDAH1_HUMAN	11;5	11;5	10;4	sp|O94760|DDAH1_HUMAN N(G),N(G)-dimethylarginine dimethylaminohydrolase 1 OS=Homo sapiens OX=9606 GN=DDAH1 PE=1 SV=3	2	11	11	10	6	8	8	6	7	8	6	8	7	9	9	8	8	8	8	6	8	6	8	10	6	8	6	8	8	8	8	7	7	8	7	8	5	9	7	9	9	7	7	0
sp|O94826|TOM70_HUMAN	sp|O94826|TOM70_HUMAN	1	1	1	sp|O94826|TOM70_HUMAN Mitochondrial import receptor subunit TOM70 OS=Homo sapiens OX=9606 GN=TOMM70 PE=1 SV=1	1	1	1	1	0	0	0	0	0	0	0	0	0	0	0	0	0	0	0	0	0	0	0	0	0	0	0	0	0	0	0	0	0	0	0	0	0	0	0	0	0	0	0	0
tr|K7EIG7|K7EIG7_HUMAN;tr|J3QRN6|J3QRN6_HUMAN;sp|O94832|MYO1D_HUMAN;tr|J3KRL0|J3KRL0_HUMAN	tr|K7EIG7|K7EIG7_HUMAN;tr|J3QRN6|J3QRN6_HUMAN;sp|O94832|MYO1D_HUMAN;tr|J3KRL0|J3KRL0_HUMAN	3;3;3;2	3;3;3;2	3;3;3;2	tr|K7EIG7|K7EIG7_HUMAN Unconventional myosin-Id OS=Homo sapiens OX=9606 GN=MYO1D PE=1 SV=1;tr|J3QRN6|J3QRN6_HUMAN Unconventional myosin-Id OS=Homo sapiens OX=9606 GN=MYO1D PE=1 SV=1;sp|O94832|MYO1D_HUMAN Unconventional myosin-Id OS=Homo sapiens OX=9606 GN=	4	3	3	3	3	3	1	1	2	2	1	0	1	3	3	2	0	2	1	3	2	1	0	1	1	1	0	1	1	0	2	3	2	3	2	1	2	0	0	0	1	0	0	0
sp|O94919|ENDD1_HUMAN	sp|O94919|ENDD1_HUMAN	4	4	4	sp|O94919|ENDD1_HUMAN Endonuclease domain-containing 1 protein OS=Homo sapiens OX=9606 GN=ENDOD1 PE=1 SV=2	1	4	4	4	3	2	4	1	1	1	1	2	2	2	1	2	3	3	3	1	2	2	4	2	3	1	2	4	2	2	2	2	1	3	3	2	3	3	2	2	2	1	0	0
sp|O94921|CDK14_HUMAN;tr|F8VXD2|F8VXD2_HUMAN;sp|Q00534|CDK6_HUMAN;tr|G3V5T9|G3V5T9_HUMAN;sp|P50750|CDK9_HUMAN;tr|E5RGN0|E5RGN0_HUMAN;tr|A0A087X209|A0A087X209_HUMAN;sp|Q96Q40|CDK15_HUMAN;tr|A0A087WZU2|A0A087WZU2_HUMAN;tr|A0A2R8YD28|A0A2R8YD28_HUMAN;tr|F5H6Z0|F5H6Z0_HUMAN;sp|Q07002|CDK18_HUMAN;sp|Q00536|CDK16_HUMAN;sp|Q00537|CDK17_HUMAN;tr|A0A2R8YF61|A0A2R8YF61_HUMAN;tr|A0A2R8Y7W5|A0A2R8Y7W5_HUMAN;…	sp|O94921|CDK14_HUMAN;tr|F8VXD2|F8VXD2_HUMAN;sp|Q00534|CDK6_HUMAN;tr|G3V5T9|G3V5T9_HUMAN;sp|P50750|CDK9_HUMAN;tr|E5RGN0|E5RGN0_HUMAN;tr|A0A087X209|A0A087X209_HUMAN;sp|Q96Q40|CDK15_HUMAN;tr|A0A087WZU2|A0A087WZU2_HUMAN;tr|A0A2R8YD28|A0A2R8YD28_HUMAN;tr|F5H6Z0|F5H6Z0_HUMAN;sp|Q07002|CDK18_HUMAN;sp|Q00536|CDK16_HUMAN;sp|Q00537|CDK17_HUMAN;tr|A0A2R8YF61|A0A2R8YF61_HUMAN;tr|A0A2R8Y7W5|A0A2R8Y7W5_HUMAN;…	2;1;1;1;1;1;1;1;1;1;1;1;1;1;1;1;1;1;1;1;1;1;1;1;1;1;1;1;1;1;1;1;1;1;1;1;1;1;1;1;1	2;1;1;1;1;1;1;1;1;1;1;1;1;1;1;1;1;1;1;1;1;1;1;1;1;1;1;1;1;1;1;1;1;1;1;1;1;1;1;1;1	2;1;1;1;1;1;1;1;1;1;1;1;1;1;1;1;1;1;1;1;1;1;1;1;1;1;1;1;1;1;1;1;1;1;1;1;1;1;1;1;1	sp|O94921|CDK14_HUMAN Cyclin-dependent kinase 14 OS=Homo sapiens OX=9606 GN=CDK14 PE=1 SV=3;tr|F8VXD2|F8VXD2_HUMAN Cyclin-dependent kinase 4 (Fragment) OS=Homo sapiens OX=9606 GN=CDK4 PE=1 SV=1;sp|Q00534|CDK6_HUMAN Cyclin-dependent kinase 6 OS=Homo sapiens	41	2	2	2	2	2	2	2	2	2	2	2	2	1	1	2	1	2	2	1	2	2	2	2	2	2	2	2	2	2	2	1	1	2	2	2	2	2	2	2	2	2	2	0
sp|O95164|UBL3_HUMAN	sp|O95164|UBL3_HUMAN	1	1	1	sp|O95164|UBL3_HUMAN Ubiquitin-like protein 3 OS=Homo sapiens OX=9606 GN=UBL3 PE=1 SV=1	1	1	1	1	1	0	1	0	1	1	0	0	0	0	0	0	0	0	0	0	0	1	0	0	0	1	1	1	0	0	1	1	1	1	1	0	0	1	0	0	1	0	0	0
sp|O95336|6PGL_HUMAN;tr|M0R261|M0R261_HUMAN;tr|M0R1L2|M0R1L2_HUMAN;tr|M0R0U3|M0R0U3_HUMAN	sp|O95336|6PGL_HUMAN;tr|M0R261|M0R261_HUMAN	13;9;6;5	13;9;6;5	13;9;6;5	sp|O95336|6PGL_HUMAN 6-phosphogluconolactonase OS=Homo sapiens OX=9606 GN=PGLS PE=1 SV=2;tr|M0R261|M0R261_HUMAN 6-phosphogluconolactonase (Fragment) OS=Homo sapiens OX=9606 GN=PGLS PE=1 SV=1	4	13	13	13	8	8	8	10	7	7	8	7	5	11	11	8	9	6	6	10	8	6	10	8	8	9	8	8	10	8	8	11	10	8	12	12	10	10	8	8	5	8	5	0
tr|A0A087WT27|A0A087WT27_HUMAN;tr|J3KN95|J3KN95_HUMAN;sp|O95394|AGM1_HUMAN;tr|H0Y8I3|H0Y8I3_HUMAN;tr|H0Y987|H0Y987_HUMAN;tr|D6RIS6|D6RIS6_HUMAN	tr|A0A087WT27|A0A087WT27_HUMAN;tr|J3KN95|J3KN95_HUMAN;sp|O95394|AGM1_HUMAN;tr|H0Y8I3|H0Y8I3_HUMAN;tr|H0Y987|H0Y987_HUMAN	3;3;3;2;2;1	3;3;3;2;2;1	3;3;3;2;2;1	tr|A0A087WT27|A0A087WT27_HUMAN Phosphoacetylglucosamine mutase OS=Homo sapiens OX=9606 GN=PGM3 PE=1 SV=1;tr|J3KN95|J3KN95_HUMAN Phosphoacetylglucosamine mutase OS=Homo sapiens OX=9606 GN=PGM3 PE=1 SV=1;sp|O95394|AGM1_HUMAN Phosphoacetylglucosamine mutase O	6	3	3	3	2	2	2	2	3	3	1	0	2	1	2	3	2	3	3	2	3	2	2	3	2	1	2	3	1	2	1	3	3	2	3	3	3	2	1	1	1	1	1	0
sp|O95436|NPT2B_HUMAN;tr|D6RBC0|D6RBC0_HUMAN	sp|O95436|NPT2B_HUMAN	5;1	5;1	5;1	sp|O95436|NPT2B_HUMAN Sodium-dependent phosphate transport protein 2B OS=Homo sapiens OX=9606 GN=SLC34A2 PE=1 SV=3	2	5	5	5	3	4	4	3	2	4	1	1	1	4	4	3	1	1	3	4	4	5	3	1	2	4	4	4	2	3	4	5	5	4	5	5	5	5	4	4	3	2	2	0
sp|O95479|G6PE_HUMAN;tr|R4GMU1|R4GMU1_HUMAN	sp|O95479|G6PE_HUMAN;tr|R4GMU1|R4GMU1_HUMAN	5;5	5;5	5;5	sp|O95479|G6PE_HUMAN GDH/6PGL endoplasmic bifunctional protein OS=Homo sapiens OX=9606 GN=H6PD PE=1 SV=2;tr|R4GMU1|R4GMU1_HUMAN GDH/6PGL endoplasmic bifunctional protein OS=Homo sapiens OX=9606 GN=H6PD PE=1 SV=1	2	5	5	5	2	3	0	0	0	1	1	1	1	4	4	4	0	0	0	1	2	2	0	3	1	1	3	2	0	0	0	0	1	2	1	1	0	0	1	2	3	1	1	0
sp|O95497|VNN1_HUMAN	sp|O95497|VNN1_HUMAN	1	1	1	sp|O95497|VNN1_HUMAN Pantetheinase OS=Homo sapiens OX=9606 GN=VNN1 PE=1 SV=2	1	1	1	1	0	0	1	1	0	0	0	0	0	1	0	0	1	1	1	0	0	1	1	0	1	1	1	1	1	1	1	0	1	1	0	1	1	1	1	0	1	1	1	0
sp|O95633|FSTL3_HUMAN;tr|A0A087X1Q2|A0A087X1Q2_HUMAN;tr|K7EM71|K7EM71_HUMAN;tr|A0A087WTD3|A0A087WTD3_HUMAN	sp|O95633|FSTL3_HUMAN;tr|A0A087X1Q2|A0A087X1Q2_HUMAN	3;2;1;1	3;2;1;1	3;2;1;1	sp|O95633|FSTL3_HUMAN Follistatin-related protein 3 OS=Homo sapiens OX=9606 GN=FSTL3 PE=1 SV=1;tr|A0A087X1Q2|A0A087X1Q2_HUMAN Follistatin-related protein 3 (Fragment) OS=Homo sapiens OX=9606 GN=FSTL3 PE=1 SV=1	4	3	3	3	2	2	2	1	1	1	1	1	1	3	2	2	2	1	2	0	1	1	3	2	2	3	1	3	2	1	2	0	0	0	3	1	1	2	1	2	1	0	0	0
sp|O95716|RAB3D_HUMAN	sp|O95716|RAB3D_HUMAN	3	2	2	sp|O95716|RAB3D_HUMAN Ras-related protein Rab-3D OS=Homo sapiens OX=9606 GN=RAB3D PE=1 SV=1	1	3	2	2	1	2	2	2	3	2	1	1	1	1	1	3	1	2	1	1	3	2	1	1	1	0	0	1	1	2	2	1	1	3	2	1	1	2	0	2	3	1	1	0
sp|O95833|CLIC3_HUMAN	sp|O95833|CLIC3_HUMAN	5	5	5	sp|O95833|CLIC3_HUMAN Chloride intracellular channel protein 3 OS=Homo sapiens OX=9606 GN=CLIC3 PE=1 SV=2	1	5	5	5	4	5	5	3	2	3	2	2	4	3	0	3	3	4	5	1	3	2	2	4	3	1	2	3	2	4	2	2	0	2	3	2	3	4	0	0	1	0	0	0
sp|O95834|EMAL2_HUMAN;tr|K7EIK7|K7EIK7_HUMAN;tr|A0A0C4DGQ7|A0A0C4DGQ7_HUMAN;tr|C9JRL6|C9JRL6_HUMAN;tr|K7ERY9|K7ERY9_HUMAN;tr|K7EII6|K7EII6_HUMAN;tr|K7EKG3|K7EKG3_HUMAN;tr|K7EKU5|K7EKU5_HUMAN;tr|K7EIM1|K7EIM1_HUMAN;tr|K7ELI8|K7ELI8_HUMAN;tr|K7EQR0|K7EQR0_HUMAN;tr|K7ELB2|K7ELB2_HUMAN;tr|K7ERR2|K7ERR2_HUMAN;tr|K7ERR9|K7ERR9_HUMAN;tr|K7EJV6|K7EJV6_HUMAN	sp|O95834|EMAL2_HUMAN;tr|K7EIK7|K7EIK7_HUMAN;tr|A0A0C4DGQ7|A0A0C4DGQ7_HUMAN;tr|C9JRL6|C9JRL6_HUMAN	15;15;11;10;4;4;4;4;3;3;3;2;2;1;1	15;15;11;10;4;4;4;4;3;3;3;2;2;1;1	15;15;11;10;4;4;4;4;3;3;3;2;2;1;1	sp|O95834|EMAL2_HUMAN Echinoderm microtubule-associated protein-like 2 OS=Homo sapiens OX=9606 GN=EML2 PE=1 SV=1;tr|K7EIK7|K7EIK7_HUMAN Echinoderm microtubule-associated protein-like 2 OS=Homo sapiens OX=9606 GN=EML2 PE=1 SV=1;tr|A0A0C4DGQ7|A0A0C4DGQ7_HUMA	15	15	15	15	11	8	6	13	12	10	9	8	7	11	12	11	9	11	8	12	10	11	10	7	10	8	9	7	11	9	11	11	11	11	12	13	14	12	9	8	9	8	7	0
sp|O95848|NUD14_HUMAN;tr|F8VU44|F8VU44_HUMAN	sp|O95848|NUD14_HUMAN	4;1	4;1	4;1	sp|O95848|NUD14_HUMAN Uridine diphosphate glucose pyrophosphatase OS=Homo sapiens OX=9606 GN=NUDT14 PE=1 SV=2	2	4	4	4	1	1	2	3	1	1	0	1	1	2	3	4	3	2	1	1	1	1	3	4	3	1	1	2	2	2	3	2	2	0	2	3	2	2	0	0	1	0	1	0
tr|A6NF51|A6NF51_HUMAN;sp|O95861|BPNT1_HUMAN;tr|F8VVW8|F8VVW8_HUMAN;tr|F8VZG4|F8VZG4_HUMAN;tr|F8W1J0|F8W1J0_HUMAN	tr|A6NF51|A6NF51_HUMAN;sp|O95861|BPNT1_HUMAN;tr|F8VVW8|F8VVW8_HUMAN;tr|F8VZG4|F8VZG4_HUMAN;tr|F8W1J0|F8W1J0_HUMAN	5;5;3;3;3	5;5;3;3;3	5;5;3;3;3	tr|A6NF51|A6NF51_HUMAN 3(2),5-bisphosphate nucleotidase 1 OS=Homo sapiens OX=9606 GN=BPNT1 PE=1 SV=2;sp|O95861|BPNT1_HUMAN 3(2),5-bisphosphate nucleotidase 1 OS=Homo sapiens OX=9606 GN=BPNT1 PE=1 SV=1;tr|F8VVW8|F8VVW8_HUMAN 3(2),5-bisphosphate nuc	5	5	5	5	1	1	1	0	0	2	0	0	0	1	1	2	0	0	0	2	3	2	3	2	3	1	1	2	4	2	2	3	3	4	3	5	3	3	3	4	3	3	3	0
sp|O95865|DDAH2_HUMAN;tr|H0Y7N1|H0Y7N1_HUMAN;tr|A0A140T971|A0A140T971_HUMAN;tr|Q5SSV3|Q5SSV3_HUMAN;tr|Q5SRR8|Q5SRR8_HUMAN	sp|O95865|DDAH2_HUMAN;tr|H0Y7N1|H0Y7N1_HUMAN;tr|A0A140T971|A0A140T971_HUMAN;tr|Q5SSV3|Q5SSV3_HUMAN;tr|Q5SRR8|Q5SRR8_HUMAN	3;2;2;2;2	2;1;1;1;1	2;1;1;1;1	sp|O95865|DDAH2_HUMAN N(G),N(G)-dimethylarginine dimethylaminohydrolase 2 OS=Homo sapiens OX=9606 GN=DDAH2 PE=1 SV=1;tr|H0Y7N1|H0Y7N1_HUMAN N(G),N(G)-dimethylarginine dimethylaminohydrolase 2 (Fragment) OS=Homo sapiens OX=9606 GN=DDAH2 PE=1 SV=1;tr|A0A140T	5	3	2	2	3	3	3	3	3	3	2	3	3	3	2	2	3	3	3	2	2	1	3	2	1	3	3	1	2	2	1	3	3	2	2	3	2	2	2	2	2	2	1	0
sp|O95994|AGR2_HUMAN;tr|B5MC07|B5MC07_HUMAN;tr|H7C3Z9|H7C3Z9_HUMAN;tr|H7C040|H7C040_HUMAN;tr|C9J3E2|C9J3E2_HUMAN;tr|B5MC62|B5MC62_HUMAN	sp|O95994|AGR2_HUMAN;tr|B5MC07|B5MC07_HUMAN;tr|H7C3Z9|H7C3Z9_HUMAN	4;3;2;1;1;1	4;3;2;1;1;1	3;2;1;0;1;0	sp|O95994|AGR2_HUMAN Anterior gradient protein 2 homolog OS=Homo sapiens OX=9606 GN=AGR2 PE=1 SV=1;tr|B5MC07|B5MC07_HUMAN Anterior gradient protein 2 homolog OS=Homo sapiens OX=9606 GN=AGR2 PE=1 SV=1;tr|H7C3Z9|H7C3Z9_HUMAN Anterior gradient protein 2 homol	6	4	4	3	3	2	3	3	2	3	2	2	3	2	2	2	3	4	4	2	3	4	2	4	3	2	4	4	2	4	2	1	2	2	2	3	2	2	2	2	2	2	1	0
sp|O96009|NAPSA_HUMAN;tr|M0QXC5|M0QXC5_HUMAN;tr|A0A0B4J2A8|A0A0B4J2A8_HUMAN	sp|O96009|NAPSA_HUMAN;tr|M0QXC5|M0QXC5_HUMAN	6;5;1	6;5;1	6;5;1	sp|O96009|NAPSA_HUMAN Napsin-A OS=Homo sapiens OX=9606 GN=NAPSA PE=1 SV=1;tr|M0QXC5|M0QXC5_HUMAN Napsin-A (Fragment) OS=Homo sapiens OX=9606 GN=NAPSA PE=1 SV=1	3	6	6	6	4	5	4	5	4	4	5	5	5	3	4	4	3	5	4	4	5	4	4	5	3	3	5	4	4	5	4	3	4	5	6	6	5	6	3	4	3	3	3	0
sp|P00326|ADH1G_HUMAN;tr|V9HW50|V9HW50_HUMAN;sp|P00325|ADH1B_HUMAN;tr|D6RHZ6|D6RHZ6_HUMAN;tr|A0A087WU81|A0A087WU81_HUMAN;sp|P07327|ADH1A_HUMAN;tr|A0A087WUC4|A0A087WUC4_HUMAN	sp|P00326|ADH1G_HUMAN;tr|V9HW50|V9HW50_HUMAN;sp|P00325|ADH1B_HUMAN;tr|D6RHZ6|D6RHZ6_HUMAN;tr|A0A087WU81|A0A087WU81_HUMAN;sp|P07327|ADH1A_HUMAN	7;6;6;5;4;4;3	7;6;6;5;4;4;3	7;6;6;5;4;4;3	sp|P00326|ADH1G_HUMAN Alcohol dehydrogenase 1C OS=Homo sapiens OX=9606 GN=ADH1C PE=1 SV=2;tr|V9HW50|V9HW50_HUMAN Alcohol dehydrogenase 1B OS=Homo sapiens OX=9606 GN=ADH1B PE=1 SV=1;sp|P00325|ADH1B_HUMAN Alcohol dehydrogenase 1B OS=Homo sapiens OX=9606 GN=A	7	7	7	7	3	2	3	3	3	2	1	0	1	4	3	4	3	4	4	2	4	6	5	6	6	4	4	2	7	6	6	5	3	3	4	4	4	4	2	2	3	0	0	0
sp|P00338|LDHA_HUMAN;tr|F5GYU2|F5GYU2_HUMAN;tr|F5GXY2|F5GXY2_HUMAN;tr|F5GXH2|F5GXH2_HUMAN;tr|F5GZQ4|F5GZQ4_HUMAN;tr|F5H5J4|F5H5J4_HUMAN;tr|F5H6W8|F5H6W8_HUMAN;tr|A0A087WUM2|A0A087WUM2_HUMAN;sp|Q6ZMR3|LDH6A_HUMAN;tr|F5H8H6|F5H8H6_HUMAN;tr|F5GXC7|F5GXC7_HUMAN;tr|F5GWW2|F5GWW2_HUMAN;tr|F5GXU1|F5GXU1_HUMAN	sp|P00338|LDHA_HUMAN	13;6;6;5;2;2;2;2;2;1;1;1;1	11;5;5;4;2;2;2;1;1;1;1;1;1	11;5;5;4;2;2;2;1;1;1;1;1;1	sp|P00338|LDHA_HUMAN L-lactate dehydrogenase A chain OS=Homo sapiens OX=9606 GN=LDHA PE=1 SV=2	13	13	11	11	6	8	9	10	8	12	5	6	5	6	6	8	7	6	7	9	10	8	7	8	9	8	9	9	8	10	9	8	10	11	10	8	10	11	5	6	6	7	7	0
sp|P00352|AL1A1_HUMAN;tr|Q5SYQ9|Q5SYQ9_HUMAN;tr|Q5SYQ8|Q5SYQ8_HUMAN;tr|Q5SYQ7|Q5SYQ7_HUMAN	sp|P00352|AL1A1_HUMAN	30;12;12;11	30;12;12;11	26;10;10;9	sp|P00352|AL1A1_HUMAN Retinal dehydrogenase 1 OS=Homo sapiens OX=9606 GN=ALDH1A1 PE=1 SV=2	4	30	30	26	21	27	24	26	21	18	18	16	14	28	29	21	25	22	19	27	22	21	28	23	17	28	21	19	26	24	22	27	25	23	25	26	26	21	23	18	16	21	16	2
tr|B1AHF3|B1AHF3_HUMAN;sp|P00387|NB5R3_HUMAN	tr|B1AHF3|B1AHF3_HUMAN;sp|P00387|NB5R3_HUMAN	1;1	1;1	1;1	tr|B1AHF3|B1AHF3_HUMAN NADH-cytochrome b5 reductase 3 (Fragment) OS=Homo sapiens OX=9606 GN=CYB5R3 PE=1 SV=1;sp|P00387|NB5R3_HUMAN NADH-cytochrome b5 reductase 3 OS=Homo sapiens OX=9606 GN=CYB5R3 PE=1 SV=3	2	1	1	1	0	0	1	0	0	0	0	0	0	1	1	1	1	0	1	1	1	0	1	0	0	1	1	0	1	1	1	1	1	1	1	1	1	1	1	1	0	0	0	0
sp|P00390|GSHR_HUMAN;tr|A0A2R8YF59|A0A2R8YF59_HUMAN;tr|H0YC68|H0YC68_HUMAN	sp|P00390|GSHR_HUMAN	10;3;3	10;3;3	10;3;3	sp|P00390|GSHR_HUMAN Glutathione reductase, mitochondrial OS=Homo sapiens OX=9606 GN=GSR PE=1 SV=2	3	10	10	10	5	4	5	6	5	4	3	3	4	7	6	5	5	4	4	9	8	8	6	5	5	6	4	4	8	8	6	6	8	6	8	9	8	7	6	5	4	3	2	0
sp|P00441|SODC_HUMAN;sp|SODC_HUMAN|;tr|H7BYH4|H7BYH4_HUMAN	sp|P00441|SODC_HUMAN;sp|SODC_HUMAN|;tr|H7BYH4|H7BYH4_HUMAN	8;8;6	8;8;6	8;8;6	sp|P00441|SODC_HUMAN Superoxide dismutase [Cu-Zn] OS=Homo sapiens OX=9606 GN=SOD1 PE=1 SV=2;sp|SODC_HUMAN|;tr|H7BYH4|H7BYH4_HUMAN Superoxide dismutase [Cu-Zn] OS=Homo sapiens OX=9606 GN=SOD1 PE=1 SV=1	3	8	8	8	6	5	6	6	4	6	4	4	2	7	7	3	5	4	4	7	6	5	7	7	6	5	6	6	7	6	6	5	6	5	7	7	7	6	6	7	2	6	4	0
sp|P00450|CERU_HUMAN;tr|H7C5N5|H7C5N5_HUMAN;tr|D6RE86|D6RE86_HUMAN	sp|P00450|CERU_HUMAN	60;8;4	60;8;4	1;0;0	sp|P00450|CERU_HUMAN Ceruloplasmin OS=Homo sapiens OX=9606 GN=CP PE=1 SV=1	3	60	60	1	45	50	45	50	35	36	52	44	41	56	51	38	51	45	41	56	47	42	53	44	36	56	45	42	52	47	39	49	41	38	52	50	50	37	47	35	29	40	33	15
39;145840;145841;145842;145843;147076;147077;147078;147079;147080;147081;147082;147083;147084;147085;147086;147087;147088;147089;147090;147091;163988;163989;163990;163991;163992;163993;163994;163995;163996;163997;163998;163999;164000;164001;164002;164003;164004;164005;164006;164007;164008;164009;164010;164011;164012;164013;164014;164015;164016;164017;164018;164019;164020;164021;164022;164023;1640…	3449;3450;3451;3452;4489;4490;4491;4492;4493;4494;4495;4496;4497;4498;4499;4500;4501;4502;4503;5052;5053;5054;5055;5056;5057;5058;5059;5060;5061;5062;5063;5064;5065;5066;5067;5068;5069;5070;5071;5072;5073;5074;5075;5076;5077;5078;5079;5080;5081;5082;5083;5084;5085;5086;5087;5088;5089;5090;5091;5092;5093;5094;5095;5096;5097;5098;5099;5100;5101;5102;5103;5104;5105;5106;5107;5108;5109;5110;5111;5112…	3451;4493;5400;7128;13968;24200;25094;25498;25644;26841;26899;33555;34466;34532;34547;38944;42006;42201;42238;42913;47317;51368;63048;63710;63887;64400;66793;66870;67919;75728;75826;86206;86370;88120;88301;89746;89798;89836;92787;98937;100413;101817;101833;102071;104293;110668;121316;121361;132412;134808;135267;135275;137225;144321;144372;146584;146787;149101;149107;155113	1;2;75;76	538;557;599;958
sp|P00491|PNPH_HUMAN;tr|G3V2H3|G3V2H3_HUMAN;tr|G3V5M2|G3V5M2_HUMAN	sp|P00491|PNPH_HUMAN	3;1;1	3;1;1	3;1;1	sp|P00491|PNPH_HUMAN Purine nucleoside phosphorylase OS=Homo sapiens OX=9606 GN=PNP PE=1 SV=2	3	3	3	3	0	1	1	2	1	2	0	0	1	3	3	1	1	0	1	3	2	3	3	2	1	1	0	1	2	2	1	3	3	3	3	3	3	3	2	2	1	0	0	0
sp|P00492|HPRT_HUMAN	sp|P00492|HPRT_HUMAN	2	2	2	sp|P00492|HPRT_HUMAN Hypoxanthine-guanine phosphoribosyltransferase OS=Homo sapiens OX=9606 GN=HPRT1 PE=1 SV=2	1	2	2	2	0	0	0	2	0	1	1	1	0	2	2	1	1	1	1	2	1	1	1	1	1	1	1	0	1	1	1	2	2	1	2	2	2	1	1	1	1	1	1	0
sp|P00505|AATM_HUMAN	sp|P00505|AATM_HUMAN	6	6	6	sp|P00505|AATM_HUMAN Aspartate aminotransferase, mitochondrial OS=Homo sapiens OX=9606 GN=GOT2 PE=1 SV=3	1	6	6	6	0	1	1	3	3	4	0	1	1	5	5	3	1	0	1	5	4	3	4	4	4	2	3	3	3	2	2	5	3	4	5	5	5	5	6	5	5	3	4	0
tr|A0A1W2PRR9|A0A1W2PRR9_HUMAN;tr|Q504U8|Q504U8_HUMAN;tr|E9PFD7|E9PFD7_HUMAN;sp|P00533|EGFR_HUMAN	tr|A0A1W2PRR9|A0A1W2PRR9_HUMAN;tr|Q504U8|Q504U8_HUMAN;tr|E9PFD7|E9PFD7_HUMAN;sp|P00533|EGFR_HUMAN	1;1;1;1	1;1;1;1	1;1;1;1	tr|A0A1W2PRR9|A0A1W2PRR9_HUMAN Epidermal growth factor receptor OS=Homo sapiens OX=9606 GN=EGFR PE=1 SV=1;tr|Q504U8|Q504U8_HUMAN Receptor protein-tyrosine kinase OS=Homo sapiens OX=9606 GN=EGFR PE=1 SV=1;tr|E9PFD7|E9PFD7_HUMAN Receptor protein-tyrosine kin	4	1	1	1	1	1	1	1	1	1	1	1	1	1	1	1	1	1	1	1	1	1	1	1	1	1	1	1	1	1	1	1	1	1	1	1	1	1	1	1	1	1	1	0
sp|P00558|PGK1_HUMAN;sp|P07205|PGK2_HUMAN	sp|P00558|PGK1_HUMAN	45;5	45;5	45;5	sp|P00558|PGK1_HUMAN Phosphoglycerate kinase 1 OS=Homo sapiens OX=9606 GN=PGK1 PE=1 SV=3	2	45	45	45	34	34	32	34	26	24	32	25	20	40	38	28	33	28	28	35	30	25	38	32	26	37	28	24	35	31	27	38	34	29	38	40	38	33	31	30	21	23	19	6
sp|P00568|KAD1_HUMAN;tr|Q5T9B7|Q5T9B7_HUMAN;tr|H0YID2|H0YID2_HUMAN;sp|Q9Y6K8|KAD5_HUMAN	sp|P00568|KAD1_HUMAN;tr|Q5T9B7|Q5T9B7_HUMAN	8;8;2;1	8;8;2;1	8;8;2;1	sp|P00568|KAD1_HUMAN Adenylate kinase isoenzyme 1 OS=Homo sapiens OX=9606 GN=AK1 PE=1 SV=3;tr|Q5T9B7|Q5T9B7_HUMAN Adenylate kinase isoenzyme 1 OS=Homo sapiens OX=9606 GN=AK1 PE=1 SV=1	4	8	8	8	3	4	4	5	5	4	4	3	3	6	6	6	7	6	2	5	6	3	6	6	3	6	4	4	6	7	7	6	5	3	7	5	6	6	3	4	2	4	3	0
sp|P00734|THRB_HUMAN;tr|E9PIT3|E9PIT3_HUMAN;tr|C9JV37|C9JV37_HUMAN;CON__P00735	sp|P00734|THRB_HUMAN;tr|E9PIT3|E9PIT3_HUMAN	26;24;10;3	26;24;10;3	26;24;10;3	sp|P00734|THRB_HUMAN Prothrombin OS=Homo sapiens OX=9606 GN=F2 PE=1 SV=2;tr|E9PIT3|E9PIT3_HUMAN Prothrombin OS=Homo sapiens OX=9606 GN=F2 PE=1 SV=1	4	26	26	26	13	15	14	17	15	12	21	16	14	18	15	15	17	17	14	18	16	14	12	14	10	17	13	15	20	19	16	15	14	10	24	22	22	17	18	14	8	12	8	0
tr|A0A3B3ISR2|A0A3B3ISR2_HUMAN;sp|P00736|C1R_HUMAN;tr|B4DPQ0|B4DPQ0_HUMAN;tr|F5H2D0|F5H2D0_HUMAN;tr|F5H1V0|F5H1V0_HUMAN;tr|F5H6Y3|F5H6Y3_HUMAN;tr|A0A3B3ITU4|A0A3B3ITU4_HUMAN	tr|A0A3B3ISR2|A0A3B3ISR2_HUMAN;sp|P00736|C1R_HUMAN;tr|B4DPQ0|B4DPQ0_HUMAN;tr|F5H2D0|F5H2D0_HUMAN	4;4;4;3;1;1;1	4;4;4;3;1;1;1	4;4;4;3;1;1;1	tr|A0A3B3ISR2|A0A3B3ISR2_HUMAN Complement C1r subcomponent OS=Homo sapiens OX=9606 GN=C1R PE=1 SV=1;sp|P00736|C1R_HUMAN Complement C1r subcomponent OS=Homo sapiens OX=9606 GN=C1R PE=1 SV=2;tr|B4DPQ0|B4DPQ0_HUMAN Complement C1r subcomponent OS=Homo sapiens	7	4	4	4	4	4	2	4	3	3	4	2	1	3	2	2	4	4	1	4	4	1	3	4	1	4	3	3	3	3	2	4	3	1	4	4	3	2	4	3	1	2	2	0
sp|P00738|HPT_HUMAN;tr|A0A0C4DGL8|A0A0C4DGL8_HUMAN;tr|J3QR68|J3QR68_HUMAN;tr|H0Y300|H0Y300_HUMAN;tr|J3QLC9|J3QLC9_HUMAN;tr|A0A087WU08|A0A087WU08_HUMAN;tr|H3BS21|H3BS21_HUMAN;sp|P00739|HPTR_HUMAN;tr|A0A0A0MRD9|A0A0A0MRD9_HUMAN;tr|J3KTC3|J3KTC3_HUMAN;tr|J3KRH2|J3KRH2_HUMAN;tr|J3KSV1|J3KSV1_HUMAN;tr|J3QQI8|J3QQI8_HUMAN;tr|H3BMJ7|H3BMJ7_HUMAN	sp|P00738|HPT_HUMAN;tr|A0A0C4DGL8|A0A0C4DGL8_HUMAN;tr|J3QR68|J3QR68_HUMAN;tr|H0Y300|H0Y300_HUMAN;tr|J3QLC9|J3QLC9_HUMAN;tr|A0A087WU08|A0A087WU08_HUMAN	17;15;15;15;13;12;8;7;4;3;3;2;2;2	17;15;15;15;13;12;8;7;4;3;3;2;2;2	17;15;15;15;13;12;8;7;4;3;3;2;2;2	sp|P00738|HPT_HUMAN Haptoglobin OS=Homo sapiens OX=9606 GN=HP PE=1 SV=1;tr|A0A0C4DGL8|A0A0C4DGL8_HUMAN Haptoglobin OS=Homo sapiens OX=9606 GN=HP PE=1 SV=1;tr|J3QR68|J3QR68_HUMAN Haptoglobin (Fragment) OS=Homo sapiens OX=9606 GN=HP PE=1 SV=1;tr|H0Y300|H0Y30	14	17	17	17	14	15	12	16	13	11	13	11	12	13	15	11	14	14	13	16	12	14	15	12	14	14	10	13	16	14	15	12	14	13	17	16	16	12	13	13	10	10	11	0
sp|P00742|FA10_HUMAN	sp|P00742|FA10_HUMAN	1	1	1	sp|P00742|FA10_HUMAN Coagulation factor X OS=Homo sapiens OX=9606 GN=F10 PE=1 SV=2	1	1	1	1	1	1	1	1	1	1	1	0	1	0	1	1	1	1	1	0	1	0	0	1	0	1	1	0	1	1	1	0	1	0	1	1	1	1	0	1	1	1	1	0
sp|P00746|CFAD_HUMAN;tr|K7ERG9|K7ERG9_HUMAN	sp|P00746|CFAD_HUMAN;tr|K7ERG9|K7ERG9_HUMAN	3;3	3;3	3;3	sp|P00746|CFAD_HUMAN Complement factor D OS=Homo sapiens OX=9606 GN=CFD PE=1 SV=5;tr|K7ERG9|K7ERG9_HUMAN Complement factor D OS=Homo sapiens OX=9606 GN=CFD PE=1 SV=1	2	3	3	3	2	1	1	1	0	0	2	1	1	3	3	1	2	1	0	2	0	1	3	1	1	3	2	0	2	1	0	2	0	0	3	2	2	1	2	1	0	2	0	0
sp|P00747|PLMN_HUMAN;CON__P06868	sp|P00747|PLMN_HUMAN	8;1	8;1	8;1	sp|P00747|PLMN_HUMAN Plasminogen OS=Homo sapiens OX=9606 GN=PLG PE=1 SV=2	2	8	8	8	5	3	4	6	5	4	7	5	5	4	3	4	6	4	3	6	5	5	2	4	4	6	2	3	6	5	6	4	3	2	6	5	5	5	4	3	1	3	3	0
sp|P00748|FA12_HUMAN	sp|P00748|FA12_HUMAN	3	3	3	sp|P00748|FA12_HUMAN Coagulation factor XII OS=Homo sapiens OX=9606 GN=F12 PE=1 SV=3	1	3	3	3	2	2	1	2	2	3	2	3	3	1	2	2	1	1	2	1	1	2	3	1	2	1	2	3	2	1	3	2	2	1	2	2	2	1	2	2	1	1	1	0
sp|P00966|ASSY_HUMAN;tr|Q5T6L6|Q5T6L6_HUMAN;tr|Q5T6L5|Q5T6L5_HUMAN	sp|P00966|ASSY_HUMAN;tr|Q5T6L6|Q5T6L6_HUMAN;tr|Q5T6L5|Q5T6L5_HUMAN	5;4;3	5;4;3	5;4;3	sp|P00966|ASSY_HUMAN Argininosuccinate synthase OS=Homo sapiens OX=9606 GN=ASS1 PE=1 SV=2;tr|Q5T6L6|Q5T6L6_HUMAN Argininosuccinate synthase (Fragment) OS=Homo sapiens OX=9606 GN=ASS1 PE=1 SV=1;tr|Q5T6L5|Q5T6L5_HUMAN Argininosuccinate synthase (Fragment) OS	3	5	5	5	1	3	2	2	0	3	0	0	0	0	0	0	0	0	0	1	0	0	0	0	0	0	0	0	1	0	0	1	0	0	2	2	1	0	0	0	0	0	0	0
sp|P01009|A1AT_HUMAN;tr|A0A024R6I7|A0A024R6I7_HUMAN;tr|A0A0G2JRN3|A0A0G2JRN3_HUMAN;tr|G3V2B9|G3V2B9_HUMAN;tr|G3V544|G3V544_HUMAN;tr|G3V5R8|G3V5R8_HUMAN;tr|G3V387|G3V387_HUMAN;tr|A0A0B4J278|A0A0B4J278_HUMAN;sp|P20848|A1ATR_HUMAN;tr|A0A0G2JPK4|A0A0G2JPK4_HUMAN	sp|P01009|A1AT_HUMAN;tr|A0A024R6I7|A0A024R6I7_HUMAN;tr|A0A0G2JRN3|A0A0G2JRN3_HUMAN	26;25;21;5;3;2;2;2;1;1	26;25;21;5;3;2;2;2;1;1	26;25;21;5;3;2;2;2;1;1	sp|P01009|A1AT_HUMAN Alpha-1-antitrypsin OS=Homo sapiens OX=9606 GN=SERPINA1 PE=1 SV=3;tr|A0A024R6I7|A0A024R6I7_HUMAN Alpha-1-antitrypsin OS=Homo sapiens OX=9606 GN=SERPINA1 PE=1 SV=1;tr|A0A0G2JRN3|A0A0G2JRN3_HUMAN Alpha-1-antitrypsin OS=Homo sapiens OX=96	10	26	26	26	18	19	17	23	15	12	21	20	16	25	23	17	21	17	10	23	19	16	22	16	12	24	19	14	23	21	14	23	20	14	24	24	23	16	17	15	11	17	16	2
sp|P01011|AACT_HUMAN;tr|G3V595|G3V595_HUMAN;tr|G3V3A0|G3V3A0_HUMAN	sp|P01011|AACT_HUMAN;tr|G3V595|G3V595_HUMAN	18;13;5	18;13;5	18;13;5	sp|P01011|AACT_HUMAN Alpha-1-antichymotrypsin OS=Homo sapiens OX=9606 GN=SERPINA3 PE=1 SV=2;tr|G3V595|G3V595_HUMAN Alpha-1-antichymotrypsin (Fragment) OS=Homo sapiens OX=9606 GN=SERPINA3 PE=1 SV=3	3	18	18	18	15	17	16	17	12	14	17	14	13	16	16	15	16	16	13	17	17	16	16	15	11	17	16	16	17	17	17	16	17	13	18	17	17	16	17	13	10	15	13	5
sp|P01019|ANGT_HUMAN	sp|P01019|ANGT_HUMAN	14	14	14	sp|P01019|ANGT_HUMAN Angiotensinogen OS=Homo sapiens OX=9606 GN=AGT PE=1 SV=1	1	14	14	14	10	12	13	13	11	10	12	12	11	13	13	9	11	13	10	12	12	12	13	12	9	12	12	13	13	12	12	13	11	8	12	13	13	12	11	10	8	13	13	3
sp|P01023|A2MG_HUMAN;tr|H0YFH1|H0YFH1_HUMAN;tr|F8W7L3|F8W7L3_HUMAN	sp|P01023|A2MG_HUMAN	60;3;3	60;3;3	53;3;3	sp|P01023|A2MG_HUMAN Alpha-2-macroglobulin OS=Homo sapiens OX=9606 GN=A2M PE=1 SV=3	3	60	60	53	40	44	41	45	33	33	51	47	44	42	41	35	41	40	34	45	41	35	41	36	28	39	29	32	52	47	42	42	31	30	54	53	55	41	23	22	13	20	15	1
sp|P01024|CO3_HUMAN;tr|M0QXZ3|M0QXZ3_HUMAN;tr|M0QYC8|M0QYC8_HUMAN;tr|M0R0Q9|M0R0Q9_HUMAN;tr|M0R1Q1|M0R1Q1_HUMAN;sp|O95568|MET18_HUMAN	sp|P01024|CO3_HUMAN	77;5;4;2;2;1	77;5;4;2;2;1	72;3;4;2;2;1	sp|P01024|CO3_HUMAN Complement C3 OS=Homo sapiens OX=9606 GN=C3 PE=1 SV=2	6	77	77	72	56	54	53	57	50	41	56	54	56	60	58	50	63	57	51	65	57	50	57	47	43	58	51	51	65	55	51	55	58	43	53	57	59	46	51	48	31	41	33	0
sp|P01034|CYTC_HUMAN	sp|P01034|CYTC_HUMAN	10	10	10	sp|P01034|CYTC_HUMAN Cystatin-C OS=Homo sapiens OX=9606 GN=CST3 PE=1 SV=1	1	10	10	10	8	7	6	6	5	3	8	4	4	9	9	7	8	6	4	8	6	5	9	6	5	10	6	6	8	5	4	9	7	6	6	7	8	6	6	5	3	3	3	1
sp|P01036|CYTS_HUMAN;sp|P09228|CYTT_HUMAN	sp|P01036|CYTS_HUMAN;sp|P09228|CYTT_HUMAN	6;4	6;4	3;2	sp|P01036|CYTS_HUMAN Cystatin-S OS=Homo sapiens OX=9606 GN=CST4 PE=1 SV=3;sp|P09228|CYTT_HUMAN Cystatin-SA OS=Homo sapiens OX=9606 GN=CST2 PE=1 SV=1	2	6	6	3	0	0	1	1	0	0	0	0	0	2	1	2	0	0	0	0	1	0	0	0	1	1	0	1	2	1	2	1	0	0	0	0	0	0	4	4	2	2	0	0
sp|P01037|CYTN_HUMAN	sp|P01037|CYTN_HUMAN	4	1	1	sp|P01037|CYTN_HUMAN Cystatin-SN OS=Homo sapiens OX=9606 GN=CST1 PE=1 SV=3	1	4	1	1	0	0	0	0	0	1	0	0	0	2	1	1	0	0	0	0	1	0	0	0	1	1	0	1	2	1	2	1	0	0	0	0	0	0	3	3	1	1	0	0
sp|P01042|KNG1_HUMAN	sp|P01042|KNG1_HUMAN	21	21	21	sp|P01042|KNG1_HUMAN Kininogen-1 OS=Homo sapiens OX=9606 GN=KNG1 PE=1 SV=2	1	21	21	21	14	13	15	17	13	12	18	13	14	15	17	12	16	11	14	15	14	12	13	11	13	14	12	14	16	14	15	10	9	12	17	16	14	10	11	11	8	11	10	0
sp|P01116|RASK_HUMAN;sp|P01111|RASN_HUMAN;tr|G3V4K2|G3V4K2_HUMAN;tr|G3V5T7|G3V5T7_HUMAN;sp|RASH_HUMAN|;sp|P01112|RASH_HUMAN	sp|P01116|RASK_HUMAN;sp|P01111|RASN_HUMAN	3;2;1;1;1;1	3;2;1;1;1;1	3;2;1;1;1;1	sp|P01116|RASK_HUMAN GTPase KRas OS=Homo sapiens OX=9606 GN=KRAS PE=1 SV=1;sp|P01111|RASN_HUMAN GTPase NRas OS=Homo sapiens OX=9606 GN=NRAS PE=1 SV=1	6	3	3	3	1	3	3	1	1	2	2	1	3	1	1	2	1	1	0	1	1	2	1	2	1	0	1	1	1	0	1	1	1	1	3	2	1	2	1	1	1	0	1	0
sp|P01130|LDLR_HUMAN;tr|J3KMZ9|J3KMZ9_HUMAN;tr|H0YMD1|H0YMD1_HUMAN;tr|H0YM92|H0YM92_HUMAN	sp|P01130|LDLR_HUMAN;tr|J3KMZ9|J3KMZ9_HUMAN;tr|H0YMD1|H0YMD1_HUMAN;tr|H0YM92|H0YM92_HUMAN	2;2;2;1	2;2;2;1	2;2;2;1	sp|P01130|LDLR_HUMAN Low-density lipoprotein receptor OS=Homo sapiens OX=9606 GN=LDLR PE=1 SV=1;tr|J3KMZ9|J3KMZ9_HUMAN Low-density lipoprotein receptor (Fragment) OS=Homo sapiens OX=9606 GN=LDLR PE=1 SV=1;tr|H0YMD1|H0YMD1_HUMAN Low-density lipoprotein rece	4	2	2	2	2	1	1	1	1	1	1	1	0	2	2	2	1	0	0	1	1	1	2	2	1	1	1	2	1	0	0	2	2	1	2	1	2	1	1	1	1	1	1	0
sp|P01591|IGJ_HUMAN;tr|D6RD17|D6RD17_HUMAN;tr|D6RHJ6|D6RHJ6_HUMAN;tr|C9JA05|C9JA05_HUMAN	sp|P01591|IGJ_HUMAN;tr|D6RD17|D6RD17_HUMAN;tr|D6RHJ6|D6RHJ6_HUMAN	10;9;7;3	10;9;7;3	10;9;7;3	sp|P01591|IGJ_HUMAN Immunoglobulin J chain OS=Homo sapiens OX=9606 GN=JCHAIN PE=1 SV=4;tr|D6RD17|D6RD17_HUMAN Immunoglobulin J chain (Fragment) OS=Homo sapiens OX=9606 GN=JCHAIN PE=1 SV=8;tr|D6RHJ6|D6RHJ6_HUMAN Immunoglobulin J chain (Fragment) OS=Homo sap	4	10	10	10	8	8	8	7	5	6	10	7	7	10	10	8	8	7	5	7	6	5	7	7	5	9	8	7	7	7	6	7	5	4	8	7	7	4	8	5	5	6	2	0
sp|P01601|KVD16_HUMAN	sp|P01601|KVD16_HUMAN	1	1	1	sp|P01601|KVD16_HUMAN Immunoglobulin kappa variable 1D-16 OS=Homo sapiens OX=9606 GN=IGKV1D-16 PE=3 SV=2	1	1	1	1	1	1	1	1	1	1	1	1	1	1	1	1	1	1	1	1	1	1	1	1	1	1	1	1	0	1	1	1	1	0	0	0	0	0	1	0	0	1	0	0
sp|P01602|KV105_HUMAN	sp|P01602|KV105_HUMAN	2	2	2	sp|P01602|KV105_HUMAN Immunoglobulin kappa variable 1-5 OS=Homo sapiens OX=9606 GN=IGKV1-5 PE=1 SV=2	1	2	2	2	2	1	1	1	1	0	1	0	1	2	2	1	0	1	1	1	1	1	0	1	1	1	1	1	1	1	1	1	1	1	1	0	1	1	1	0	1	1	1	0
sp|P01619|KV320_HUMAN	sp|P01619|KV320_HUMAN	2	2	2	sp|P01619|KV320_HUMAN Immunoglobulin kappa variable 3-20 OS=Homo sapiens OX=9606 GN=IGKV3-20 PE=1 SV=2	1	2	2	2	2	2	2	2	2	1	2	2	2	2	2	2	2	2	2	2	2	2	2	2	2	2	2	2	2	2	2	2	2	2	2	2	2	2	2	2	1	1	1	0
sp|P01624|KV315_HUMAN;tr|A0A0C4DH90|A0A0C4DH90_HUMAN;tr|A0A075B6H7|A0A075B6H7_HUMAN;sp|A0A0C4DH55|KVD07_HUMAN	sp|P01624|KV315_HUMAN;tr|A0A0C4DH90|A0A0C4DH90_HUMAN;tr|A0A075B6H7|A0A075B6H7_HUMAN;sp|A0A0C4DH55|KVD07_HUMAN	2;1;1;1	2;1;1;1	1;1;1;1	sp|P01624|KV315_HUMAN Immunoglobulin kappa variable 3-15 OS=Homo sapiens OX=9606 GN=IGKV3-15 PE=1 SV=2;tr|A0A0C4DH90|A0A0C4DH90_HUMAN Immunoglobulin kappa variable 3/OR2-268 (non-functional) (Fragment) OS=Homo sapiens OX=9606 GN=IGKV3OR2-268 PE=4 SV=5;tr|A	4	2	2	1	2	2	2	1	2	1	1	2	2	2	2	2	1	2	2	2	1	2	1	2	2	1	2	2	1	2	2	1	1	2	2	1	1	2	2	2	2	1	1	0
sp|P01700|LV147_HUMAN;sp|P01699|LV144_HUMAN	sp|P01700|LV147_HUMAN;sp|P01699|LV144_HUMAN	3;2	3;2	3;2	sp|P01700|LV147_HUMAN Immunoglobulin lambda variable 1-47 OS=Homo sapiens OX=9606 GN=IGLV1-47 PE=1 SV=2;sp|P01699|LV144_HUMAN Immunoglobulin lambda variable 1-44 OS=Homo sapiens OX=9606 GN=IGLV1-44 PE=1 SV=2	2	3	3	3	3	3	3	3	2	1	3	2	2	3	3	3	1	1	2	2	2	3	3	3	1	3	3	2	2	1	1	2	2	1	3	2	1	1	1	1	1	1	1	0
sp|P01701|LV151_HUMAN	sp|P01701|LV151_HUMAN	2	2	2	sp|P01701|LV151_HUMAN Immunoglobulin lambda variable 1-51 OS=Homo sapiens OX=9606 GN=IGLV1-51 PE=1 SV=2	1	2	2	2	0	1	1	2	1	1	2	1	1	2	1	2	0	0	0	2	2	1	1	0	1	1	1	1	0	0	0	1	0	0	0	1	0	0	1	0	0	1	1	0
sp|P01703|LV140_HUMAN	sp|P01703|LV140_HUMAN	1	1	1	sp|P01703|LV140_HUMAN Immunoglobulin lambda variable 1-40 OS=Homo sapiens OX=9606 GN=IGLV1-40 PE=1 SV=2	1	1	1	1	1	0	1	0	0	0	1	0	0	1	1	0	1	0	0	1	0	0	1	0	0	1	0	0	0	0	0	0	0	0	0	0	0	0	0	0	0	0	0	0
sp|P01704|LV214_HUMAN	sp|P01704|LV214_HUMAN	1	1	1	sp|P01704|LV214_HUMAN Immunoglobulin lambda variable 2-14 OS=Homo sapiens OX=9606 GN=IGLV2-14 PE=1 SV=2	1	1	1	1	1	0	1	1	1	1	1	1	1	1	1	1	1	1	0	1	1	1	0	1	0	0	1	1	1	1	1	0	1	0	1	1	0	0	0	0	1	1	0	0
sp|P01706|LV211_HUMAN	sp|P01706|LV211_HUMAN	1	1	1	sp|P01706|LV211_HUMAN Immunoglobulin lambda variable 2-11 OS=Homo sapiens OX=9606 GN=IGLV2-11 PE=1 SV=2	1	1	1	1	1	1	1	1	0	1	1	0	1	1	1	1	0	0	1	1	1	1	0	0	0	0	1	1	1	1	1	0	1	1	0	1	0	0	1	0	1	0	1	0
sp|P01709|LV208_HUMAN	sp|P01709|LV208_HUMAN	1	1	1	sp|P01709|LV208_HUMAN Immunoglobulin lambda variable 2-8 OS=Homo sapiens OX=9606 GN=IGLV2-8 PE=1 SV=2	1	1	1	1	1	1	1	1	1	1	1	1	1	1	1	1	1	1	1	1	1	1	1	1	1	1	1	1	1	1	1	1	1	1	1	1	1	1	1	1	1	1	1	0
sp|P01714|LV319_HUMAN	sp|P01714|LV319_HUMAN	1	1	1	sp|P01714|LV319_HUMAN Immunoglobulin lambda variable 3-19 OS=Homo sapiens OX=9606 GN=IGLV3-19 PE=1 SV=2	1	1	1	1	1	1	1	1	1	1	1	1	1	1	1	1	1	1	1	1	1	1	0	1	1	1	1	1	1	1	1	1	1	1	0	0	0	0	1	1	1	1	1	0
sp|P01717|LV325_HUMAN;sp|A0A075B6K4|LV310_HUMAN	sp|P01717|LV325_HUMAN;sp|A0A075B6K4|LV310_HUMAN	2;1	2;1	1;1	sp|P01717|LV325_HUMAN Immunoglobulin lambda variable 3-25 OS=Homo sapiens OX=9606 GN=IGLV3-25 PE=1 SV=2;sp|A0A075B6K4|LV310_HUMAN Immunoglobulin lambda variable 3-10 OS=Homo sapiens OX=9606 GN=IGLV3-10 PE=3 SV=2	2	2	2	1	2	1	1	1	1	1	2	1	2	1	1	0	2	1	1	2	2	2	1	1	1	2	1	1	0	0	2	1	0	0	0	0	0	0	1	0	2	1	1	0
tr|A0A0J9YY99|A0A0J9YY99_HUMAN;sp|P0DP03|HV335_HUMAN;sp|P01768|HV330_HUMAN;sp|P01764|HV323_HUMAN	tr|A0A0J9YY99|A0A0J9YY99_HUMAN;sp|P0DP03|HV335_HUMAN;sp|P01768|HV330_HUMAN;sp|P01764|HV323_HUMAN	4;4;4;4	1;1;1;1	1;1;1;1	tr|A0A0J9YY99|A0A0J9YY99_HUMAN Uncharacterized protein (Fragment) OS=Homo sapiens OX=9606 PE=1 SV=1;sp|P0DP03|HV335_HUMAN Immunoglobulin heavy variable 3-30-5 OS=Homo sapiens OX=9606 GN=IGHV3-30-5 PE=3 SV=1;sp|P01768|HV330_HUMAN Immunoglobulin heavy variab	4	4	1	1	3	4	4	4	4	3	3	4	4	3	4	4	2	2	2	4	4	3	3	3	2	3	2	3	2	3	1	4	4	2	3	2	3	2	3	3	2	3	2	0
sp|P01766|HV313_HUMAN	sp|P01766|HV313_HUMAN	2	1	1	sp|P01766|HV313_HUMAN Immunoglobulin heavy variable 3-13 OS=Homo sapiens OX=9606 GN=IGHV3-13 PE=1 SV=2	1	2	1	1	2	2	2	1	2	2	2	2	2	1	1	2	2	2	2	2	2	2	2	2	1	2	2	2	2	2	1	2	2	2	1	1	1	2	1	1	1	2	1	0
sp|P01833|PIGR_HUMAN	sp|P01833|PIGR_HUMAN	67	67	67	sp|P01833|PIGR_HUMAN Polymeric immunoglobulin receptor OS=Homo sapiens OX=9606 GN=PIGR PE=1 SV=4	1	67	67	67	49	46	43	49	34	34	49	38	35	57	48	39	47	46	38	45	42	38	54	48	46	54	50	49	48	46	44	53	43	41	48	46	45	41	49	44	33	43	39	14
537;302538;302539;302540;302541;302542;309080;309081;309082;309083;309084;309085;309086;309087;309088;309089;309090;309091;309092;309093;309094;309095;309096;309097;309098;309099;309100;309101;309102;309103;309104;309105;309106;309107;309108;320617;320618;320619;320620;320621;320622;320623;320624;320625;320626;320627;320628;320629;320630;320631;320632;320633;320634;320635;320636;320637;320638;320…	716;717;718;719;720;721;722;723;724;725;726;727;728;729;730;731;732;733;734;735;736;737;738;739;740;741;742;2706;2707;2708;2709;2710;2711;2712;2713;2714;2715;2716;2717;2718;2719;2720;2721;2722;2723;2724;2725;2726;2727;2728;2729;2730;2731;2732;2733;2734;2735;2736;2737;2738;2739;2740;2741;2742;2743;2744;2745;2746;2747;2748;2749;2750;2751;2752;2753;2754;2755;2756;2757;2758;2759;2760;2761;2762;2763;2…	723;734;2713;2773;3078;3564;6002;6082;8686;8708;16898;18393;18397;21249;22335;22339;23421;24788;24802;27192;28622;30477;37932;40161;43642;43687;48786;49859;50029;50084;56085;57840;57902;58691;63595;72690;73215;73233;81294;81353;85929;89890;97728;97877;97885;98457;100710;100857;100969;102271;112725;117154;117156;117424;117445;134085;134295;134343;141390;141437;141467;144825;150010;151068;153432;15…
sp|P01834|IGKC_HUMAN	sp|P01834|IGKC_HUMAN	13	13	13	sp|P01834|IGKC_HUMAN Immunoglobulin kappa constant OS=Homo sapiens OX=9606 GN=IGKC PE=1 SV=2	1	13	13	13	10	12	11	11	6	5	10	9	10	12	11	8	11	9	7	12	11	9	9	9	5	11	8	10	9	10	9	9	7	7	8	7	8	7	9	6	6	7	8	3
tr|A0A0A0MS08|A0A0A0MS08_HUMAN;sp|P01857|IGHG1_HUMAN;tr|A0A0A0MS07|A0A0A0MS07_HUMAN	tr|A0A0A0MS08|A0A0A0MS08_HUMAN;sp|P01857|IGHG1_HUMAN;tr|A0A0A0MS07|A0A0A0MS07_HUMAN	21;21;18	21;21;18	8;8;7	tr|A0A0A0MS08|A0A0A0MS08_HUMAN Immunoglobulin heavy constant gamma 1 (Fragment) OS=Homo sapiens OX=9606 GN=IGHG1 PE=1 SV=1;sp|P01857|IGHG1_HUMAN Immunoglobulin heavy constant gamma 1 OS=Homo sapiens OX=9606 GN=IGHG1 PE=1 SV=1;tr|A0A0A0MS07|A0A0A0MS07_HUMAN	3	21	21	8	15	15	13	17	13	12	18	15	11	18	18	13	19	12	14	19	16	16	16	11	11	19	12	15	15	13	13	16	15	12	10	9	9	12	13	11	12	8	9	3
sp|P01859|IGHG2_HUMAN;tr|A0A286YEY4|A0A286YEY4_HUMAN	sp|P01859|IGHG2_HUMAN;tr|A0A286YEY4|A0A286YEY4_HUMAN	15;15	6;6	5;5	sp|P01859|IGHG2_HUMAN Immunoglobulin heavy constant gamma 2 OS=Homo sapiens OX=9606 GN=IGHG2 PE=1 SV=2;tr|A0A286YEY4|A0A286YEY4_HUMAN Immunoglobulin heavy constant gamma 2 (Fragment) OS=Homo sapiens OX=9606 GN=IGHG2 PE=1 SV=1	2	15	6	5	13	12	12	13	9	8	14	12	9	14	13	9	14	10	9	15	11	10	13	8	8	14	10	10	11	11	10	12	11	9	11	11	10	8	10	7	10	8	8	3
sp|P01860|IGHG3_HUMAN;tr|A0A286YES1|A0A286YES1_HUMAN	sp|P01860|IGHG3_HUMAN;tr|A0A286YES1|A0A286YES1_HUMAN	20;20	9;9	5;5	sp|P01860|IGHG3_HUMAN Immunoglobulin heavy constant gamma 3 OS=Homo sapiens OX=9606 GN=IGHG3 PE=1 SV=2;tr|A0A286YES1|A0A286YES1_HUMAN Immunoglobulin heavy constant gamma 3 (Fragment) OS=Homo sapiens OX=9606 GN=IGHG3 PE=1 SV=1	2	20	9	5	17	17	16	17	11	11	17	16	13	19	19	14	17	13	12	18	15	14	16	14	11	18	13	14	16	14	12	17	14	12	13	12	13	12	11	10	12	9	10	2
sp|P01861|IGHG4_HUMAN;tr|A0A286YFJ8|A0A286YFJ8_HUMAN	sp|P01861|IGHG4_HUMAN;tr|A0A286YFJ8|A0A286YFJ8_HUMAN	12;12	4;4	4;4	sp|P01861|IGHG4_HUMAN Immunoglobulin heavy constant gamma 4 OS=Homo sapiens OX=9606 GN=IGHG4 PE=1 SV=1;tr|A0A286YFJ8|A0A286YFJ8_HUMAN Immunoglobulin heavy constant gamma 4 (Fragment) OS=Homo sapiens OX=9606 GN=IGHG4 PE=1 SV=1	2	12	4	4	8	11	10	11	7	8	10	8	9	10	11	7	11	8	10	12	10	10	9	9	8	11	7	10	8	9	9	10	8	7	7	6	6	6	8	4	6	6	6	1
sp|P01871|IGHM_HUMAN;tr|A0A1B0GUU9|A0A1B0GUU9_HUMAN	sp|P01871|IGHM_HUMAN;tr|A0A1B0GUU9|A0A1B0GUU9_HUMAN	19;19	19;19	19;19	sp|P01871|IGHM_HUMAN Immunoglobulin heavy constant mu OS=Homo sapiens OX=9606 GN=IGHM PE=1 SV=4;tr|A0A1B0GUU9|A0A1B0GUU9_HUMAN Immunoglobulin heavy constant mu (Fragment) OS=Homo sapiens OX=9606 GN=IGHM PE=1 SV=1	2	19	19	19	13	15	15	16	13	12	17	18	12	16	12	14	13	11	10	14	15	13	13	13	13	13	16	10	14	13	14	14	12	13	18	17	18	16	13	15	10	8	10	0
sp|P01876|IGHA1_HUMAN;tr|A0A286YEY1|A0A286YEY1_HUMAN	sp|P01876|IGHA1_HUMAN;tr|A0A286YEY1|A0A286YEY1_HUMAN	23;23	23;23	7;7	sp|P01876|IGHA1_HUMAN Immunoglobulin heavy constant alpha 1 OS=Homo sapiens OX=9606 GN=IGHA1 PE=1 SV=2;tr|A0A286YEY1|A0A286YEY1_HUMAN Immunoglobulin heavy constant alpha 1 (Fragment) OS=Homo sapiens OX=9606 GN=IGHA1 PE=1 SV=1	2	23	23	7	19	21	19	21	16	16	21	19	17	23	22	16	23	18	17	22	19	17	20	16	14	21	19	17	18	17	14	18	15	15	16	18	16	13	19	14	13	19	15	13
sp|P01877|IGHA2_HUMAN;tr|A0A286YEY5|A0A286YEY5_HUMAN	sp|P01877|IGHA2_HUMAN;tr|A0A286YEY5|A0A286YEY5_HUMAN	17;17	5;5	5;5	sp|P01877|IGHA2_HUMAN Immunoglobulin heavy constant alpha 2 OS=Homo sapiens OX=9606 GN=IGHA2 PE=1 SV=4;tr|A0A286YEY5|A0A286YEY5_HUMAN Immunoglobulin heavy constant alpha 2 (Fragment) OS=Homo sapiens OX=9606 GN=IGHA2 PE=1 SV=1	2	17	5	5	14	13	12	13	11	10	14	13	13	17	17	13	14	12	12	14	12	12	12	10	9	13	12	11	11	11	9	11	9	10	10	10	10	8	11	9	9	10	9	6
sp|P01880|IGHD_HUMAN;tr|A0A0A0MS09|A0A0A0MS09_HUMAN	sp|P01880|IGHD_HUMAN;tr|A0A0A0MS09|A0A0A0MS09_HUMAN	8;8	8;8	8;8	sp|P01880|IGHD_HUMAN Immunoglobulin heavy constant delta OS=Homo sapiens OX=9606 GN=IGHD PE=1 SV=3;tr|A0A0A0MS09|A0A0A0MS09_HUMAN Immunoglobulin heavy constant delta (Fragment) OS=Homo sapiens OX=9606 GN=IGHD PE=1 SV=1	2	8	8	8	4	4	5	5	3	4	4	3	3	0	0	0	0	0	0	8	7	7	2	1	1	4	4	6	3	1	0	2	3	0	0	0	0	0	0	0	0	0	0	0
sp|P01891|1A68_HUMAN;tr|A0A140TA05|A0A140TA05_HUMAN;tr|A0A140T9L3|A0A140T9L3_HUMAN;tr|A0A140T9E1|A0A140T9E1_HUMAN;tr|A0A140T942|A0A140T942_HUMAN;sp|Q09160|1A80_HUMAN;tr|A0A140TA19|A0A140TA19_HUMAN;tr|A0A140T9J8|A0A140T9J8_HUMAN;tr|A0A0G2JNV5|A0A0G2JNV5_HUMAN;tr|A0A140T9S7|A0A140T9S7_HUMAN;tr|A0A140T9Q4|A0A140T9Q4_HUMAN;sp|P30511|HLAF_HUMAN	sp|P01891|1A68_HUMAN	7;2;2;2;2;2;1;1;1;1;1;1	1;0;0;0;0;0;0;0;0;0;0;0	1;0;0;0;0;0;0;0;0;0;0;0	sp|P01891|1A68_HUMAN HLA class I histocompatibility antigen, A-68 alpha chain OS=Homo sapiens OX=9606 GN=HLA-A PE=1 SV=4	12	7	1	1	5	6	7	6	4	4	3	2	3	4	3	4	4	2	5	6	7	5	2	3	3	3	2	4	1	1	1	5	5	5	3	3	2	3	3	1	1	1	2	0
tr|Q30118|Q30118_HUMAN;tr|A0A0G2JH46|A0A0G2JH46_HUMAN;tr|A0A0G2JMH6|A0A0G2JMH6_HUMAN;sp|P01903|DRA_HUMAN	tr|Q30118|Q30118_HUMAN;tr|A0A0G2JH46|A0A0G2JH46_HUMAN;tr|A0A0G2JMH6|A0A0G2JMH6_HUMAN;sp|P01903|DRA_HUMAN	1;1;1;1	1;1;1;1	1;1;1;1	tr|Q30118|Q30118_HUMAN HLA class II histocompatibility antigen, DR alpha chain OS=Homo sapiens OX=9606 GN=HLA-DRA PE=1 SV=1;tr|A0A0G2JH46|A0A0G2JH46_HUMAN HLA class II histocompatibility antigen, DR alpha chain OS=Homo sapiens OX=9606 GN=HLA-DRA PE=1 SV=1;	4	1	1	1	1	1	1	1	1	1	1	1	1	1	1	1	1	1	1	1	1	1	1	1	1	1	1	1	1	1	1	1	1	1	1	1	1	1	1	1	0	1	0	0
sp|P01911|2B1F_HUMAN;sp|Q5Y7A7|2B1D_HUMAN;sp|P01912|2B13_HUMAN	sp|P01911|2B1F_HUMAN;sp|Q5Y7A7|2B1D_HUMAN;sp|P01912|2B13_HUMAN	7;6;5	3;2;2	1;0;0	sp|P01911|2B1F_HUMAN HLA class II histocompatibility antigen, DRB1-15 beta chain OS=Homo sapiens OX=9606 GN=HLA-DRB1 PE=1 SV=2;sp|Q5Y7A7|2B1D_HUMAN HLA class II histocompatibility antigen, DRB1-13 beta chain OS=Homo sapiens OX=9606 GN=HLA-DRB1 PE=1 SV=1;sp	3	7	3	1	6	5	4	4	3	3	4	3	3	5	5	5	3	3	2	4	4	5	5	4	2	3	4	3	4	4	3	5	5	3	2	3	4	3	5	4	4	2	2	0
sp|P02042|HBD_HUMAN;tr|E9PEW8|E9PEW8_HUMAN;tr|E9PFT6|E9PFT6_HUMAN;tr|C9JRG0|C9JRG0_HUMAN	sp|P02042|HBD_HUMAN;tr|E9PEW8|E9PEW8_HUMAN;tr|E9PFT6|E9PFT6_HUMAN	8;5;5;2	3;2;2;1	3;2;2;1	sp|P02042|HBD_HUMAN Hemoglobin subunit delta OS=Homo sapiens OX=9606 GN=HBD PE=1 SV=2;tr|E9PEW8|E9PEW8_HUMAN Hemoglobin subunit delta (Fragment) OS=Homo sapiens OX=9606 GN=HBD PE=1 SV=1;tr|E9PFT6|E9PFT6_HUMAN Hemoglobin subunit delta OS=Homo sapiens OX=960	4	8	3	3	2	1	2	4	1	2	1	1	1	3	3	0	4	2	2	4	1	1	2	1	1	3	1	1	8	8	8	3	2	1	7	5	7	5	2	1	1	1	0	0
tr|A0A3B3ISV3|A0A3B3ISV3_HUMAN;sp|P02462|CO4A1_HUMAN	tr|A0A3B3ISV3|A0A3B3ISV3_HUMAN;sp|P02462|CO4A1_HUMAN	5;5	5;5	3;3	tr|A0A3B3ISV3|A0A3B3ISV3_HUMAN Collagen alpha-1(IV) chain (Fragment) OS=Homo sapiens OX=9606 GN=COL4A1 PE=1 SV=1;sp|P02462|CO4A1_HUMAN Collagen alpha-1(IV) chain OS=Homo sapiens OX=9606 GN=COL4A1 PE=1 SV=4	2	5	5	3	5	3	1	3	2	2	5	3	1	4	5	3	5	4	1	5	4	2	5	3	2	5	4	2	4	2	1	4	4	2	5	5	4	1	4	3	2	3	3	0
tr|Q5TCI8|Q5TCI8_HUMAN;sp|P02545|LMNA_HUMAN;tr|A0A0C4DGC5|A0A0C4DGC5_HUMAN;tr|Q3BDU5|Q3BDU5_HUMAN	tr|Q5TCI8|Q5TCI8_HUMAN;sp|P02545|LMNA_HUMAN;tr|A0A0C4DGC5|A0A0C4DGC5_HUMAN;tr|Q3BDU5|Q3BDU5_HUMAN	2;2;1;1	2;2;1;1	2;2;1;1	tr|Q5TCI8|Q5TCI8_HUMAN Prelamin-A/C OS=Homo sapiens OX=9606 GN=LMNA PE=1 SV=1;sp|P02545|LMNA_HUMAN Prelamin-A/C OS=Homo sapiens OX=9606 GN=LMNA PE=1 SV=1;tr|A0A0C4DGC5|A0A0C4DGC5_HUMAN Prelamin-A/C (Fragment) OS=Homo sapiens OX=9606 GN=LMNA PE=1 SV=1;tr|Q3	4	2	2	2	1	0	1	2	2	2	0	1	0	1	0	0	1	0	1	1	1	0	1	1	2	2	1	2	0	0	0	0	2	1	1	0	0	0	0	1	1	1	0	0
sp|P02647|APOA1_HUMAN;tr|F8W696|F8W696_HUMAN	sp|P02647|APOA1_HUMAN;tr|F8W696|F8W696_HUMAN	18;15	18;15	18;15	sp|P02647|APOA1_HUMAN Apolipoprotein A-I OS=Homo sapiens OX=9606 GN=APOA1 PE=1 SV=1;tr|F8W696|F8W696_HUMAN Apolipoprotein A-I OS=Homo sapiens OX=9606 GN=APOA1 PE=1 SV=1	2	18	18	18	12	10	6	16	8	7	12	10	8	12	13	8	13	10	9	15	12	14	11	6	6	11	8	8	16	15	12	13	12	11	15	15	15	12	8	4	2	9	4	0
sp|P02649|APOE_HUMAN;tr|H0Y7L5|H0Y7L5_HUMAN;tr|E9PEV4|E9PEV4_HUMAN;tr|E7ERP7|E7ERP7_HUMAN;CON__Q03247	sp|P02649|APOE_HUMAN;tr|H0Y7L5|H0Y7L5_HUMAN;tr|E9PEV4|E9PEV4_HUMAN;tr|E7ERP7|E7ERP7_HUMAN	12;9;8;8;1	12;9;8;8;1	12;9;8;8;1	sp|P02649|APOE_HUMAN Apolipoprotein E OS=Homo sapiens OX=9606 GN=APOE PE=1 SV=1;tr|H0Y7L5|H0Y7L5_HUMAN Apolipoprotein E (Fragment) OS=Homo sapiens OX=9606 GN=APOE PE=1 SV=2;tr|E9PEV4|E9PEV4_HUMAN Apolipoprotein E (Fragment) OS=Homo sapiens OX=9606 GN=APOE	5	12	12	12	10	10	9	10	9	8	10	10	9	8	9	10	9	10	9	10	8	9	11	9	8	10	9	9	9	9	10	9	8	7	11	9	10	11	7	8	8	7	6	0
tr|V9GYE3|V9GYE3_HUMAN;tr|V9GYC1|V9GYC1_HUMAN;tr|V9GYS1|V9GYS1_HUMAN;tr|V9GYG9|V9GYG9_HUMAN;sp|P02652|APOA2_HUMAN;tr|V9GYM3|V9GYM3_HUMAN	tr|V9GYE3|V9GYE3_HUMAN;tr|V9GYC1|V9GYC1_HUMAN;tr|V9GYS1|V9GYS1_HUMAN;tr|V9GYG9|V9GYG9_HUMAN;sp|P02652|APOA2_HUMAN;tr|V9GYM3|V9GYM3_HUMAN	2;2;2;2;2;2	2;2;2;2;2;2	2;2;2;2;2;2	tr|V9GYE3|V9GYE3_HUMAN Apolipoprotein A-II OS=Homo sapiens OX=9606 GN=APOA2 PE=1 SV=1;tr|V9GYC1|V9GYC1_HUMAN Apolipoprotein A-II (Fragment) OS=Homo sapiens OX=9606 GN=APOA2 PE=1 SV=1;tr|V9GYS1|V9GYS1_HUMAN Apolipoprotein A-II OS=Homo sapiens OX=9606 GN=APO	6	2	2	2	0	0	1	0	2	1	0	2	1	0	0	0	1	0	2	1	1	2	1	1	1	0	2	0	1	2	2	1	2	1	1	0	1	1	0	2	2	0	0	0
sp|P02671|FIBA_HUMAN;tr|A0A087WUA0|A0A087WUA0_HUMAN	sp|P02671|FIBA_HUMAN	8;3	8;3	8;3	sp|P02671|FIBA_HUMAN Fibrinogen alpha chain OS=Homo sapiens OX=9606 GN=FGA PE=1 SV=2	2	8	8	8	7	5	5	8	5	4	5	4	5	3	5	5	7	8	6	8	5	6	8	5	5	4	5	5	8	7	7	8	6	6	7	6	5	5	7	4	5	2	2	0
sp|P02675|FIBB_HUMAN;tr|D6REL8|D6REL8_HUMAN;CON__P02676	sp|P02675|FIBB_HUMAN;tr|D6REL8|D6REL8_HUMAN	6;4;2	6;4;2	6;4;2	sp|P02675|FIBB_HUMAN Fibrinogen beta chain OS=Homo sapiens OX=9606 GN=FGB PE=1 SV=2;tr|D6REL8|D6REL8_HUMAN Fibrinogen beta chain OS=Homo sapiens OX=9606 GN=FGB PE=1 SV=1	3	6	6	6	4	3	5	4	4	2	2	3	2	4	2	4	4	3	4	4	4	4	5	4	3	6	5	4	6	5	5	5	3	3	4	5	5	3	3	4	2	1	2	0
tr|C9JEU5|C9JEU5_HUMAN;sp|P02679|FIBG_HUMAN;tr|C9JC84|C9JC84_HUMAN;tr|C9JPQ9|C9JPQ9_HUMAN;tr|C9JU00|C9JU00_HUMAN	tr|C9JEU5|C9JEU5_HUMAN;sp|P02679|FIBG_HUMAN;tr|C9JC84|C9JC84_HUMAN	7;7;7;2;2	7;7;7;2;2	7;7;7;2;2	tr|C9JEU5|C9JEU5_HUMAN Fibrinogen gamma chain OS=Homo sapiens OX=9606 GN=FGG PE=1 SV=1;sp|P02679|FIBG_HUMAN Fibrinogen gamma chain OS=Homo sapiens OX=9606 GN=FGG PE=1 SV=3;tr|C9JC84|C9JC84_HUMAN Fibrinogen gamma chain OS=Homo sapiens OX=9606 GN=FGG PE=1 SV	5	7	7	7	5	4	5	7	6	6	5	6	5	4	4	4	5	6	4	7	7	5	5	4	4	4	2	5	4	5	4	6	6	4	4	3	5	5	6	5	4	2	3	0
sp|P02743|SAMP_HUMAN	sp|P02743|SAMP_HUMAN	8	8	8	sp|P02743|SAMP_HUMAN Serum amyloid P-component OS=Homo sapiens OX=9606 GN=APCS PE=1 SV=2	1	8	8	8	3	3	3	5	4	6	6	6	5	2	5	3	6	6	4	5	6	5	5	5	6	4	3	3	8	8	6	3	2	3	7	8	8	5	4	3	4	5	4	0
tr|A0A0A0MSV6|A0A0A0MSV6_HUMAN;tr|D6R934|D6R934_HUMAN;sp|P02746|C1QB_HUMAN;tr|D6RGJ1|D6RGJ1_HUMAN	tr|A0A0A0MSV6|A0A0A0MSV6_HUMAN;tr|D6R934|D6R934_HUMAN;sp|P02746|C1QB_HUMAN	3;3;3;1	3;3;3;1	3;3;3;1	tr|A0A0A0MSV6|A0A0A0MSV6_HUMAN Complement C1q subcomponent subunit B (Fragment) OS=Homo sapiens OX=9606 GN=C1QB PE=1 SV=6;tr|D6R934|D6R934_HUMAN Complement C1q subcomponent subunit B OS=Homo sapiens OX=9606 GN=C1QB PE=1 SV=1;sp|P02746|C1QB_HUMAN Complement	4	3	3	3	3	3	2	3	2	2	3	2	2	2	3	3	3	2	2	3	1	2	2	1	2	3	1	2	3	1	2	3	2	2	2	2	2	2	3	2	2	1	1	0
sp|P02747|C1QC_HUMAN	sp|P02747|C1QC_HUMAN	4	4	4	sp|P02747|C1QC_HUMAN Complement C1q subcomponent subunit C OS=Homo sapiens OX=9606 GN=C1QC PE=1 SV=3	1	4	4	4	3	4	2	3	3	3	2	3	2	3	4	4	3	3	3	3	4	4	3	3	2	3	2	4	4	4	2	2	3	3	3	3	3	4	2	3	3	3	3	0
sp|P02748|CO9_HUMAN;CON__Q3MHN2	sp|P02748|CO9_HUMAN	8;3	8;3	8;3	sp|P02748|CO9_HUMAN Complement component C9 OS=Homo sapiens OX=9606 GN=C9 PE=1 SV=2	2	8	8	8	7	7	6	8	4	4	7	6	5	8	7	4	4	4	4	7	7	4	6	5	4	7	5	4	7	7	6	7	6	4	6	8	6	4	5	5	4	3	2	0
sp|P02749|APOH_HUMAN;tr|J3QRN2|J3QRN2_HUMAN;tr|J3QLI0|J3QLI0_HUMAN;tr|J3KS17|J3KS17_HUMAN;CON__P17690	sp|P02749|APOH_HUMAN	9;4;2;1;1	9;4;2;1;1	9;4;2;1;1	sp|P02749|APOH_HUMAN Beta-2-glycoprotein 1 OS=Homo sapiens OX=9606 GN=APOH PE=1 SV=3	5	9	9	9	7	8	7	7	8	8	8	8	7	7	6	4	9	7	8	5	7	7	4	6	5	6	8	5	9	7	5	4	4	4	4	6	5	5	5	3	1	5	4	0
sp|P02750|A2GL_HUMAN	sp|P02750|A2GL_HUMAN	14	14	14	sp|P02750|A2GL_HUMAN Leucine-rich alpha-2-glycoprotein OS=Homo sapiens OX=9606 GN=LRG1 PE=1 SV=2	1	14	14	14	10	13	11	13	7	7	13	9	9	13	13	9	13	6	7	13	10	8	12	8	6	13	9	9	12	9	8	14	10	7	12	11	11	8	10	8	6	7	7	1
sp|P02751|FINC_HUMAN;tr|H0Y7Z1|H0Y7Z1_HUMAN;tr|H0Y4K8|H0Y4K8_HUMAN	sp|P02751|FINC_HUMAN	16;7;3	16;7;3	16;7;3	sp|P02751|FINC_HUMAN Fibronectin OS=Homo sapiens OX=9606 GN=FN1 PE=1 SV=4	3	16	16	16	12	14	14	13	13	12	11	13	7	13	11	10	14	12	13	13	11	12	12	8	10	12	9	10	12	11	11	13	10	8	12	9	10	8	7	9	7	6	2	0
tr|Q5VY30|Q5VY30_HUMAN;sp|RETBP_HUMAN|;sp|P02753|RET4_HUMAN	tr|Q5VY30|Q5VY30_HUMAN;sp|RETBP_HUMAN|;sp|P02753|RET4_HUMAN	12;12;12	12;12;12	12;12;12	tr|Q5VY30|Q5VY30_HUMAN Retinol-binding protein OS=Homo sapiens OX=9606 GN=RBP4 PE=1 SV=2;sp|RETBP_HUMAN|;sp|P02753|RET4_HUMAN Retinol-binding protein 4 OS=Homo sapiens OX=9606 GN=RBP4 PE=1 SV=3	3	12	12	12	9	11	10	11	7	6	11	7	7	10	11	7	12	9	7	11	9	8	11	8	6	11	10	8	12	9	7	11	7	7	9	11	9	8	9	8	5	8	6	0
sp|P02760|AMBP_HUMAN;tr|S4R3Y4|S4R3Y4_HUMAN;tr|S4R471|S4R471_HUMAN	sp|P02760|AMBP_HUMAN	11;5;4	11;5;4	10;5;4	sp|P02760|AMBP_HUMAN Protein AMBP OS=Homo sapiens OX=9606 GN=AMBP PE=1 SV=1	3	11	11	10	7	7	8	9	6	6	8	7	6	7	7	4	8	9	5	9	8	6	7	5	4	7	7	5	7	9	6	6	5	4	8	7	5	5	5	4	5	4	4	0
sp|P02763|A1AG1_HUMAN	sp|P02763|A1AG1_HUMAN	2	2	2	sp|P02763|A1AG1_HUMAN Alpha-1-acid glycoprotein 1 OS=Homo sapiens OX=9606 GN=ORM1 PE=1 SV=1	1	2	2	2	2	1	1	2	1	1	2	1	1	2	2	1	2	1	1	2	1	1	1	1	0	1	1	1	2	0	1	2	1	1	2	2	1	0	2	1	1	1	1	0
sp|P02765|FETUA_HUMAN;tr|C9JV77|C9JV77_HUMAN	sp|P02765|FETUA_HUMAN;tr|C9JV77|C9JV77_HUMAN	16;14	16;14	12;12	sp|P02765|FETUA_HUMAN Alpha-2-HS-glycoprotein OS=Homo sapiens OX=9606 GN=AHSG PE=1 SV=2;tr|C9JV77|C9JV77_HUMAN Alpha-2-HS-glycoprotein OS=Homo sapiens OX=9606 GN=AHSG PE=1 SV=1	2	16	16	12	14	14	11	13	8	10	15	11	9	14	15	11	14	10	9	15	10	8	14	11	8	16	13	11	14	12	9	11	9	7	12	13	10	10	10	6	7	9	7	0
sp|P02766|TTHY_HUMAN;tr|A0A087WV45|A0A087WV45_HUMAN;tr|A0A087WT59|A0A087WT59_HUMAN	sp|P02766|TTHY_HUMAN;tr|A0A087WV45|A0A087WV45_HUMAN;tr|A0A087WT59|A0A087WT59_HUMAN	9;7;7	9;7;7	9;7;7	sp|P02766|TTHY_HUMAN Transthyretin OS=Homo sapiens OX=9606 GN=TTR PE=1 SV=1;tr|A0A087WV45|A0A087WV45_HUMAN Transthyretin OS=Homo sapiens OX=9606 GN=TTR PE=1 SV=1;tr|A0A087WT59|A0A087WT59_HUMAN Transthyretin OS=Homo sapiens OX=9606 GN=TTR PE=1 SV=1	3	9	9	9	7	6	6	6	3	3	7	6	5	7	7	4	9	6	5	7	6	4	7	5	3	8	6	4	6	6	5	4	4	3	6	6	5	3	5	3	2	5	3	0
sp|P02774|VTDB_HUMAN;tr|D6RF35|D6RF35_HUMAN;tr|D6RBJ7|D6RBJ7_HUMAN;tr|D6RF20|D6RF20_HUMAN;CON__Q3MHN5;CON__ENSEMBL:ENSBTAP00000018229	sp|P02774|VTDB_HUMAN;tr|D6RF35|D6RF35_HUMAN;tr|D6RBJ7|D6RBJ7_HUMAN	48;48;31;9;8;8	48;48;31;9;8;8	48;48;31;9;8;8	sp|P02774|VTDB_HUMAN Vitamin D-binding protein OS=Homo sapiens OX=9606 GN=GC PE=1 SV=2;tr|D6RF35|D6RF35_HUMAN Vitamin D-binding protein OS=Homo sapiens OX=9606 GN=GC PE=1 SV=1;tr|D6RBJ7|D6RBJ7_HUMAN Vitamin D-binding protein OS=Homo sapiens OX=9606 GN=GC P	6	48	48	48	42	41	39	39	31	28	41	32	33	41	40	36	41	37	34	43	40	34	40	35	34	42	37	39	43	41	36	37	33	27	38	39	41	35	36	29	25	34	23	4
43641;143642;143643;143644;143645;143646;143647;143648;143649;143650;143651;143652;143653;143654;143655;143656;143657;143658;143659;143660;143661;143662;143663;143664;143665;143666;143667;143668;143669;143670;143671;143672;143673;143674;143675;143676;143677;143678;143679;143680;143681;143682;143683;143684;143685;143686;143687;143688;143689;143690;143691;143692;143693;143694;143695;143696;143697;1…	9265;20806;20847;20871;27959;31652;31780;32303;32306;32323;34415;34437;36614;39055;47781;52206;52944;52952;52957;65534;66502;71546;72001;72026;72039;72083;76188;80027;80041;94209;105629;108196;108309;108370;114563;114624;114691;118210;122064;122067;126226;136847;136889;141596;143722;143770;145078;154944	124;125;126;127	123;185;274;343
tr|G3V0E5|G3V0E5_HUMAN;sp|P02786|TFR1_HUMAN	tr|G3V0E5|G3V0E5_HUMAN;sp|P02786|TFR1_HUMAN	5;5	5;5	5;5	tr|G3V0E5|G3V0E5_HUMAN Transferrin receptor (P90, CD71), isoform CRA_c OS=Homo sapiens OX=9606 GN=TFRC PE=1 SV=1;sp|P02786|TFR1_HUMAN Transferrin receptor protein 1 OS=Homo sapiens OX=9606 GN=TFRC PE=1 SV=2	2	5	5	5	3	5	5	4	2	4	3	2	2	3	3	3	3	2	2	3	4	3	3	4	1	4	3	4	3	2	2	1	1	0	3	2	3	4	4	3	2	1	1	0
sp|P02787|TRFE_HUMAN;tr|H7C5E8|H7C5E8_HUMAN;tr|F8WEK9|F8WEK9_HUMAN;tr|F8WCI6|F8WCI6_HUMAN;tr|C9JVG0|C9JVG0_HUMAN;tr|F8WC57|F8WC57_HUMAN;CON__Q2HJF0	sp|P02787|TRFE_HUMAN	75;17;7;7;6;2;1	1;0;0;0;0;0;0	1;0;0;0;0;0;0	sp|P02787|TRFE_HUMAN Serotransferrin OS=Homo sapiens OX=9606 GN=TF PE=1 SV=3	7	75	1	1	65	64	51	61	46	42	65	53	50	68	68	61	63	51	51	65	58	53	60	52	46	63	48	52	64	52	48	48	41	39	59	58	60	48	54	47	34	46	40	14
tr|E7ER44|E7ER44_HUMAN;sp|TRFL_HUMAN|;sp|P02788|TRFL_HUMAN;tr|E7EQB2|E7EQB2_HUMAN;tr|C9JCF5|C9JCF5_HUMAN	tr|E7ER44|E7ER44_HUMAN;sp|TRFL_HUMAN|;sp|P02788|TRFL_HUMAN;tr|E7EQB2|E7EQB2_HUMAN	40;40;40;39;9	40;40;40;39;9	38;38;38;37;9	tr|E7ER44|E7ER44_HUMAN Lactotransferrin OS=Homo sapiens OX=9606 GN=LTF PE=1 SV=1;sp|TRFL_HUMAN|;sp|P02788|TRFL_HUMAN Lactotransferrin OS=Homo sapiens OX=9606 GN=LTF PE=1 SV=6;tr|E7EQB2|E7EQB2_HUMAN Lactotransferrin (Fragment) OS=Homo sapiens OX=9606 GN=LTF	5	40	40	38	15	15	11	22	13	13	5	5	3	25	20	19	15	14	9	35	31	27	27	22	20	28	23	23	40	36	34	31	31	27	25	22	20	15	34	28	16	8	7	0
sp|P02790|HEMO_HUMAN;tr|Q9BS19|Q9BS19_HUMAN	sp|P02790|HEMO_HUMAN;tr|Q9BS19|Q9BS19_HUMAN	30;17	30;17	30;17	sp|P02790|HEMO_HUMAN Hemopexin OS=Homo sapiens OX=9606 GN=HPX PE=1 SV=2;tr|Q9BS19|Q9BS19_HUMAN Epididymis secretory sperm binding protein OS=Homo sapiens OX=9606 GN=HPX PE=1 SV=1	2	30	30	30	26	27	23	27	17	16	27	23	21	30	28	21	28	21	18	28	23	24	27	21	18	30	23	23	28	26	24	28	23	19	25	27	27	21	25	21	15	24	20	8
sp|P02792|FRIL_HUMAN	sp|P02792|FRIL_HUMAN	12	12	12	sp|P02792|FRIL_HUMAN Ferritin light chain OS=Homo sapiens OX=9606 GN=FTL PE=1 SV=2	1	12	12	12	6	8	7	7	7	7	6	5	5	10	9	8	6	6	5	9	8	8	10	8	7	7	6	7	7	7	6	12	10	10	11	9	9	10	8	7	7	6	4	2
sp|P02794|FRIH_HUMAN;tr|G3V1D1|G3V1D1_HUMAN;tr|G3V192|G3V192_HUMAN;tr|E9PRK8|E9PRK8_HUMAN;tr|E9PKY7|E9PKY7_HUMAN;tr|E9PQR3|E9PQR3_HUMAN;tr|E9PPQ4|E9PPQ4_HUMAN;tr|E9PKM5|E9PKM5_HUMAN;tr|E9PK45|E9PK45_HUMAN	sp|P02794|FRIH_HUMAN;tr|G3V1D1|G3V1D1_HUMAN;tr|G3V192|G3V192_HUMAN	8;6;6;3;3;2;2;2;2	8;6;6;3;3;2;2;2;2	8;6;6;3;3;2;2;2;2	sp|P02794|FRIH_HUMAN Ferritin heavy chain OS=Homo sapiens OX=9606 GN=FTH1 PE=1 SV=2;tr|G3V1D1|G3V1D1_HUMAN Ferritin OS=Homo sapiens OX=9606 GN=FTH1 PE=1 SV=1;tr|G3V192|G3V192_HUMAN Ferritin OS=Homo sapiens OX=9606 GN=FTH1 PE=1 SV=1	9	8	8	8	6	8	8	7	4	5	7	4	4	8	8	8	7	8	6	7	7	8	8	8	8	7	8	7	7	8	6	8	8	8	8	8	8	8	7	8	7	4	4	1
tr|E9PBC5|E9PBC5_HUMAN;sp|P03952|KLKB1_HUMAN;tr|H0YAC1|H0YAC1_HUMAN	tr|E9PBC5|E9PBC5_HUMAN;sp|P03952|KLKB1_HUMAN;tr|H0YAC1|H0YAC1_HUMAN	6;6;6	6;6;6	6;6;6	tr|E9PBC5|E9PBC5_HUMAN Plasma kallikrein OS=Homo sapiens OX=9606 GN=KLKB1 PE=1 SV=2;sp|P03952|KLKB1_HUMAN Plasma kallikrein OS=Homo sapiens OX=9606 GN=KLKB1 PE=1 SV=1;tr|H0YAC1|H0YAC1_HUMAN Plasma kallikrein (Fragment) OS=Homo sapiens OX=9606 GN=KLKB1 PE=1	3	6	6	6	1	2	1	5	5	6	3	5	5	0	1	1	5	5	6	4	4	4	2	2	5	0	2	3	5	4	6	1	3	3	4	4	3	3	3	3	3	0	0	0
sp|P03973|SLPI_HUMAN	sp|P03973|SLPI_HUMAN	2	2	2	sp|P03973|SLPI_HUMAN Antileukoproteinase OS=Homo sapiens OX=9606 GN=SLPI PE=1 SV=2	1	2	2	2	2	2	2	2	2	2	2	2	2	2	2	2	2	2	2	2	2	2	2	2	2	1	2	2	1	2	1	1	0	1	1	1	1	1	1	1	1	2	0	0
sp|P04003|C4BPA_HUMAN;tr|F2Z2V7|F2Z2V7_HUMAN;tr|A6PVY5|A6PVY5_HUMAN	sp|P04003|C4BPA_HUMAN	3;1;1	3;1;1	3;1;1	sp|P04003|C4BPA_HUMAN C4b-binding protein alpha chain OS=Homo sapiens OX=9606 GN=C4BPA PE=1 SV=2	3	3	3	3	2	1	2	2	1	0	2	1	1	2	2	3	2	2	0	3	2	2	1	1	1	3	2	1	3	3	2	2	3	2	3	3	3	2	3	2	1	3	1	0
sp|P04004|VTNC_HUMAN;tr|F5GX75|F5GX75_HUMAN;tr|H0YJW9|H0YJW9_HUMAN	sp|P04004|VTNC_HUMAN	6;1;1	6;1;1	6;1;1	sp|P04004|VTNC_HUMAN Vitronectin OS=Homo sapiens OX=9606 GN=VTN PE=1 SV=1	3	6	6	6	4	4	5	6	5	5	5	5	5	6	6	5	6	6	6	5	5	5	3	4	1	6	6	4	6	5	4	5	4	5	5	4	3	4	4	4	4	2	2	0
sp|P04066|FUCO_HUMAN	sp|P04066|FUCO_HUMAN	4	4	4	sp|P04066|FUCO_HUMAN Tissue alpha-L-fucosidase OS=Homo sapiens OX=9606 GN=FUCA1 PE=1 SV=4	1	4	4	4	3	1	2	3	3	2	3	3	3	4	4	1	1	0	3	4	2	3	2	2	3	2	3	2	2	2	3	3	3	3	3	4	3	3	3	3	3	3	1	0
sp|P04075|ALDOA_HUMAN;tr|J3KPS3|J3KPS3_HUMAN;tr|H3BQN4|H3BQN4_HUMAN;sp|ALDOA_RABIT|;tr|H3BUH7|H3BUH7_HUMAN;tr|H3BPS8|H3BPS8_HUMAN;tr|H3BU78|H3BU78_HUMAN;tr|H3BR68|H3BR68_HUMAN;tr|A0A087WXX2|A0A087WXX2_HUMAN;tr|A0A3B3IS80|A0A3B3IS80_HUMAN;sp|P05062|ALDOB_HUMAN	sp|P04075|ALDOA_HUMAN;tr|J3KPS3|J3KPS3_HUMAN;tr|H3BQN4|H3BQN4_HUMAN;sp|ALDOA_RABIT|;tr|H3BUH7|H3BUH7_HUMAN;tr|H3BPS8|H3BPS8_HUMAN	28;28;26;22;18;18;10;7;1;1;1	28;28;26;22;18;18;10;7;1;1;1	11;11;9;8;4;4;1;7;0;0;0	sp|P04075|ALDOA_HUMAN Fructose-bisphosphate aldolase A OS=Homo sapiens OX=9606 GN=ALDOA PE=1 SV=2;tr|J3KPS3|J3KPS3_HUMAN Fructose-bisphosphate aldolase OS=Homo sapiens OX=9606 GN=ALDOA PE=1 SV=1;tr|H3BQN4|H3BQN4_HUMAN Fructose-bisphosphate aldolase OS=Homo	11	28	28	11	21	20	18	19	12	14	15	11	11	20	21	21	17	16	13	21	19	17	19	18	17	20	18	18	18	18	16	24	20	19	22	20	25	18	17	17	11	13	13	1
sp|P04080|CYTB_HUMAN;tr|A0A1W2PQG6|A0A1W2PQG6_HUMAN;tr|A0A1W2PS52|A0A1W2PS52_HUMAN	sp|P04080|CYTB_HUMAN	5;2;2	5;2;2	5;2;2	sp|P04080|CYTB_HUMAN Cystatin-B OS=Homo sapiens OX=9606 GN=CSTB PE=1 SV=2	3	5	5	5	3	5	3	5	4	1	5	4	2	5	4	3	5	3	4	5	5	2	4	5	3	5	4	5	5	5	5	4	4	3	4	4	5	4	4	4	2	4	3	0
sp|P04083|ANXA1_HUMAN;tr|Q5T3N1|Q5T3N1_HUMAN;tr|Q5T3N0|Q5T3N0_HUMAN	sp|P04083|ANXA1_HUMAN;tr|Q5T3N1|Q5T3N1_HUMAN	34;18;9	34;18;9	34;18;9	sp|P04083|ANXA1_HUMAN Annexin A1 OS=Homo sapiens OX=9606 GN=ANXA1 PE=1 SV=2;tr|Q5T3N1|Q5T3N1_HUMAN Annexin (Fragment) OS=Homo sapiens OX=9606 GN=ANXA1 PE=1 SV=1	3	34	34	34	20	27	28	30	18	20	26	21	17	31	29	23	26	25	24	28	29	26	29	26	25	25	23	27	30	28	30	30	28	24	28	32	26	26	25	23	13	24	20	2
sp|P04114|APOB_HUMAN;tr|A8MUN2|A8MUN2_HUMAN	sp|P04114|APOB_HUMAN	11;3	11;3	11;3	sp|P04114|APOB_HUMAN Apolipoprotein B-100 OS=Homo sapiens OX=9606 GN=APOB PE=1 SV=2	2	11	11	11	4	4	3	8	6	8	2	1	3	1	1	2	8	8	9	6	9	9	8	7	7	7	6	7	5	10	11	8	9	11	8	8	9	6	9	8	7	2	2	0
sp|P04179|SODM_HUMAN;tr|F5H3C5|F5H3C5_HUMAN;tr|F5H4R2|F5H4R2_HUMAN;tr|F5GYZ5|F5GYZ5_HUMAN;tr|G8JLJ2|G8JLJ2_HUMAN	sp|P04179|SODM_HUMAN;tr|F5H3C5|F5H3C5_HUMAN;tr|F5H4R2|F5H4R2_HUMAN;tr|F5GYZ5|F5GYZ5_HUMAN;tr|G8JLJ2|G8JLJ2_HUMAN	4;3;3;3;2	4;3;3;3;2	4;3;3;3;2	sp|P04179|SODM_HUMAN Superoxide dismutase [Mn], mitochondrial OS=Homo sapiens OX=9606 GN=SOD2 PE=1 SV=3;tr|F5H3C5|F5H3C5_HUMAN Superoxide dismutase (Fragment) OS=Homo sapiens OX=9606 GN=SOD2 PE=1 SV=1;tr|F5H4R2|F5H4R2_HUMAN Superoxide dismutase (Fragment)	5	4	4	4	3	4	2	3	1	3	4	3	2	4	4	2	4	3	2	4	4	1	4	3	2	4	4	1	4	3	1	3	3	2	3	4	4	2	4	4	2	1	1	0
tr|I3L1Q6|I3L1Q6_HUMAN;tr|J3QSE5|J3QSE5_HUMAN;sp|P04180|LCAT_HUMAN	tr|I3L1Q6|I3L1Q6_HUMAN;tr|J3QSE5|J3QSE5_HUMAN;sp|P04180|LCAT_HUMAN	2;2;2	2;2;2	2;2;2	tr|I3L1Q6|I3L1Q6_HUMAN Phosphatidylcholine-sterol acyltransferase (Fragment) OS=Homo sapiens OX=9606 GN=LCAT PE=1 SV=1;tr|J3QSE5|J3QSE5_HUMAN Phosphatidylcholine-sterol acyltransferase (Fragment) OS=Homo sapiens OX=9606 GN=LCAT PE=1 SV=1;sp|P04180|LCAT_HUM	3	2	2	2	2	2	2	2	1	1	2	2	2	2	2	2	2	2	2	2	2	2	1	2	2	1	2	2	2	2	2	1	1	1	2	2	2	1	1	1	1	0	1	0
sp|P04196|HRG_HUMAN	sp|P04196|HRG_HUMAN	5	5	5	sp|P04196|HRG_HUMAN Histidine-rich glycoprotein OS=Homo sapiens OX=9606 GN=HRG PE=1 SV=1	1	5	5	5	1	4	3	3	1	1	3	3	2	5	5	4	4	3	1	5	4	3	5	4	2	5	4	5	4	3	2	5	2	2	2	1	3	2	3	2	0	2	0	0
sp|P04217|A1BG_HUMAN;tr|M0R009|M0R009_HUMAN;CON__Q2KJF1	sp|P04217|A1BG_HUMAN;tr|M0R009|M0R009_HUMAN	23;13;1	23;13;1	23;13;1	sp|P04217|A1BG_HUMAN Alpha-1B-glycoprotein OS=Homo sapiens OX=9606 GN=A1BG PE=1 SV=4;tr|M0R009|M0R009_HUMAN Alpha-1B-glycoprotein (Fragment) OS=Homo sapiens OX=9606 GN=A1BG PE=1 SV=8	3	23	23	23	18	16	16	17	13	10	23	17	13	22	22	12	19	15	13	19	16	14	16	16	13	22	17	17	17	16	13	13	15	9	17	18	18	14	15	12	9	10	7	1
tr|A0A140T9W2|A0A140T9W2_HUMAN;sp|P04222|1C03_HUMAN;tr|A0A140T9U0|A0A140T9U0_HUMAN;tr|A0A140T9M0|A0A140T9M0_HUMAN;tr|A0A1W2PNZ7|A0A1W2PNZ7_HUMAN;tr|A0A140T9T1|A0A140T9T1_HUMAN	tr|A0A140T9W2|A0A140T9W2_HUMAN;sp|P04222|1C03_HUMAN;tr|A0A140T9U0|A0A140T9U0_HUMAN;tr|A0A140T9M0|A0A140T9M0_HUMAN;tr|A0A1W2PNZ7|A0A1W2PNZ7_HUMAN;tr|A0A140T9T1|A0A140T9T1_HUMAN	4;4;4;4;3;3	1;1;1;1;1;1	1;1;1;1;1;1	tr|A0A140T9W2|A0A140T9W2_HUMAN HLA class I histocompatibility antigen, Cw-6 alpha chain OS=Homo sapiens OX=9606 GN=HLA-C PE=1 SV=1;sp|P04222|1C03_HUMAN HLA class I histocompatibility antigen, Cw-3 alpha chain OS=Homo sapiens OX=9606 GN=HLA-C PE=1 SV=2;tr|A	6	4	1	1	2	3	3	2	2	3	2	3	4	1	1	2	0	0	1	2	3	1	2	2	2	1	1	3	2	3	1	1	1	2	0	0	0	1	0	0	1	1	1	0
sp|P04229|2B11_HUMAN;sp|Q29974|2B1G_HUMAN;sp|Q30167|2B1A_HUMAN;REV__tr|E5RFL3|E5RFL3_HUMAN	sp|P04229|2B11_HUMAN;sp|Q29974|2B1G_HUMAN;sp|Q30167|2B1A_HUMAN	8;7;5;1	3;2;1;1	1;0;0;0	sp|P04229|2B11_HUMAN HLA class II histocompatibility antigen, DRB1-1 beta chain OS=Homo sapiens OX=9606 GN=HLA-DRB1 PE=1 SV=2;sp|Q29974|2B1G_HUMAN HLA class II histocompatibility antigen, DRB1-16 beta chain OS=Homo sapiens OX=9606 GN=HLA-DRB1 PE=1 SV=1;sp|	4	8	3	1	6	5	5	6	4	4	5	3	3	4	5	5	3	3	2	7	5	5	6	3	3	5	5	4	3	4	2	7	6	4	5	6	7	4	6	5	5	2	2	0
sp|P04264|K2C1_HUMAN;sp|K2C1_HUMAN|;CON__P04264;CON__H-INV:HIT000016045	sp|P04264|K2C1_HUMAN;sp|K2C1_HUMAN|;CON__P04264	46;44;44;1	46;44;44;1	35;33;33;0	sp|P04264|K2C1_HUMAN Keratin, type II cytoskeletal 1 OS=Homo sapiens OX=9606 GN=KRT1 PE=1 SV=6;sp|K2C1_HUMAN|;	4	46	46	35	32	34	32	37	24	23	37	27	29	38	38	32	34	31	26	37	30	28	29	27	24	34	30	32	36	30	28	34	33	27	34	34	33	31	30	26	20	27	18	1
tr|I3L1J1|I3L1J1_HUMAN;tr|B4DYU0|B4DYU0_HUMAN;tr|A0A0C4DGN2|A0A0C4DGN2_HUMAN;tr|I3L145|I3L145_HUMAN;sp|P04278|SHBG_HUMAN;tr|I3L4B9|I3L4B9_HUMAN;tr|I3L2F1|I3L2F1_HUMAN;tr|B0FWH6|B0FWH6_HUMAN;tr|B0FWH5|B0FWH5_HUMAN;tr|I3L2X4|I3L2X4_HUMAN;tr|I3L1G4|I3L1G4_HUMAN;tr|I3L1C1|I3L1C1_HUMAN;tr|B0FWH7|B0FWH7_HUMAN;tr|I3L0M1|I3L0M1_HUMAN	tr|I3L1J1|I3L1J1_HUMAN;tr|B4DYU0|B4DYU0_HUMAN;tr|A0A0C4DGN2|A0A0C4DGN2_HUMAN;tr|I3L145|I3L145_HUMAN;sp|P04278|SHBG_HUMAN;tr|I3L4B9|I3L4B9_HUMAN;tr|I3L2F1|I3L2F1_HUMAN;tr|B0FWH6|B0FWH6_HUMAN;tr|B0FWH5|B0FWH5_HUMAN;tr|I3L2X4|I3L2X4_HUMAN	4;4;4;4;4;2;2;2;2;2;1;1;1;1	4;4;4;4;4;2;2;2;2;2;1;1;1;1	4;4;4;4;4;2;2;2;2;2;1;1;1;1	tr|I3L1J1|I3L1J1_HUMAN Sex hormone-binding globulin OS=Homo sapiens OX=9606 GN=SHBG PE=1 SV=1;tr|B4DYU0|B4DYU0_HUMAN cDNA FLJ51403, highly similar to Sex hormone-binding globulin OS=Homo sapiens OX=9606 GN=SHBG PE=1 SV=1;tr|A0A0C4DGN2|A0A0C4DGN2_HUMAN Sex	14	4	4	4	1	2	2	4	1	1	4	3	3	4	4	3	3	2	3	3	2	2	3	1	1	4	3	3	4	4	3	2	3	1	4	3	3	3	1	2	1	1	1	0
sp|P04279|SEMG1_HUMAN;sp|Q02383|SEMG2_HUMAN	sp|P04279|SEMG1_HUMAN;sp|Q02383|SEMG2_HUMAN	2;1	2;1	2;1	sp|P04279|SEMG1_HUMAN Semenogelin-1 OS=Homo sapiens OX=9606 GN=SEMG1 PE=1 SV=2;sp|Q02383|SEMG2_HUMAN Semenogelin-2 OS=Homo sapiens OX=9606 GN=SEMG2 PE=1 SV=1	2	2	2	2	0	0	0	0	0	0	0	0	0	1	0	0	1	0	1	1	1	1	0	1	0	0	1	0	0	1	0	0	0	0	0	0	0	0	0	0	0	0	0	0
sp|P04406|G3P_HUMAN;tr|E7EUT5|E7EUT5_HUMAN	sp|P04406|G3P_HUMAN;tr|E7EUT5|E7EUT5_HUMAN	14;12	14;12	14;12	sp|P04406|G3P_HUMAN Glyceraldehyde-3-phosphate dehydrogenase OS=Homo sapiens OX=9606 GN=GAPDH PE=1 SV=3;tr|E7EUT5|E7EUT5_HUMAN Glyceraldehyde-3-phosphate dehydrogenase OS=Homo sapiens OX=9606 GN=GAPDH PE=1 SV=1	2	14	14	14	9	12	11	11	10	12	8	5	5	10	8	4	6	8	6	8	9	6	9	10	8	9	8	8	10	7	9	11	10	8	11	10	11	9	8	6	7	8	7	0
sp|P04424|ARLY_HUMAN;tr|F8W943|F8W943_HUMAN;tr|H7C0S8|H7C0S8_HUMAN	sp|P04424|ARLY_HUMAN;tr|F8W943|F8W943_HUMAN;tr|H7C0S8|H7C0S8_HUMAN	2;1;1	2;1;1	2;1;1	sp|P04424|ARLY_HUMAN Argininosuccinate lyase OS=Homo sapiens OX=9606 GN=ASL PE=1 SV=4;tr|F8W943|F8W943_HUMAN Argininosuccinate lyase (Fragment) OS=Homo sapiens OX=9606 GN=ASL PE=1 SV=1;tr|H7C0S8|H7C0S8_HUMAN Uncharacterized protein (Fragment) OS=Homo sapie	3	2	2	2	1	2	2	1	2	2	0	1	1	1	1	2	1	2	2	1	2	2	1	2	2	0	1	2	1	2	1	1	1	1	0	0	0	1	1	1	1	0	1	0
tr|A0A0G2JII1|A0A0G2JII1_HUMAN;sp|P04440|DPB1_HUMAN;tr|H0Y7G7|H0Y7G7_HUMAN;tr|A0A140T9P1|A0A140T9P1_HUMAN;tr|A0A140T976|A0A140T976_HUMAN;tr|H0Y5P2|H0Y5P2_HUMAN;tr|A0A140T9Y0|A0A140T9Y0_HUMAN;tr|A0A140T9I3|A0A140T9I3_HUMAN	tr|A0A0G2JII1|A0A0G2JII1_HUMAN;sp|P04440|DPB1_HUMAN;tr|H0Y7G7|H0Y7G7_HUMAN;tr|A0A140T9P1|A0A140T9P1_HUMAN;tr|A0A140T976|A0A140T976_HUMAN;tr|H0Y5P2|H0Y5P2_HUMAN;tr|A0A140T9Y0|A0A140T9Y0_HUMAN;tr|A0A140T9I3|A0A140T9I3_HUMAN	4;4;3;3;3;3;3;3	1;1;1;1;1;1;1;1	1;1;1;1;1;1;1;1	tr|A0A0G2JII1|A0A0G2JII1_HUMAN HLA class II histocompatibility antigen, DP beta 1 chain OS=Homo sapiens OX=9606 GN=HLA-DPB1 PE=1 SV=1;sp|P04440|DPB1_HUMAN HLA class II histocompatibility antigen, DP beta 1 chain OS=Homo sapiens OX=9606 GN=HLA-DPB1 PE=1 SV=	8	4	1	1	2	2	0	2	2	2	2	3	2	1	1	2	1	1	1	2	3	1	0	2	2	3	3	3	3	2	1	2	3	3	3	4	3	2	2	3	2	1	1	0
sp|P04792|HSPB1_HUMAN;tr|F8WE04|F8WE04_HUMAN;tr|C9J3N8|C9J3N8_HUMAN	sp|P04792|HSPB1_HUMAN;tr|F8WE04|F8WE04_HUMAN	3;2;1	3;2;1	3;2;1	sp|P04792|HSPB1_HUMAN Heat shock protein beta-1 OS=Homo sapiens OX=9606 GN=HSPB1 PE=1 SV=2;tr|F8WE04|F8WE04_HUMAN Heat shock protein beta-1 OS=Homo sapiens OX=9606 GN=HSPB1 PE=1 SV=1	3	3	3	3	2	2	2	2	1	2	2	1	1	2	3	2	2	3	2	3	2	2	2	2	2	2	2	2	3	3	2	2	3	3	2	2	2	3	3	2	1	2	0	0
sp|P04839|CY24B_HUMAN	sp|P04839|CY24B_HUMAN	1	1	1	sp|P04839|CY24B_HUMAN Cytochrome b-245 heavy chain OS=Homo sapiens OX=9606 GN=CYBB PE=1 SV=2	1	1	1	1	1	1	1	1	1	1	0	1	1	1	1	1	1	1	1	1	1	1	1	1	1	1	1	1	0	0	1	1	1	1	1	1	1	0	1	1	0	0	0	0
tr|F2Z3K5|F2Z3K5_HUMAN;tr|Q5JYR4|Q5JYR4_HUMAN;tr|Q5JYR7|Q5JYR7_HUMAN;sp|P04844|RPN2_HUMAN	tr|F2Z3K5|F2Z3K5_HUMAN;tr|Q5JYR4|Q5JYR4_HUMAN;tr|Q5JYR7|Q5JYR7_HUMAN;sp|P04844|RPN2_HUMAN	1;1;1;1	1;1;1;1	1;1;1;1	tr|F2Z3K5|F2Z3K5_HUMAN Dolichyl-diphosphooligosaccharide--protein glycosyltransferase subunit 2 (Fragment) OS=Homo sapiens OX=9606 GN=RPN2 PE=1 SV=1;tr|Q5JYR4|Q5JYR4_HUMAN Dolichyl-diphosphooligosaccharide--protein glycosyltransferase subunit 2 (Fragment)	4	1	1	1	0	0	0	0	0	1	0	0	0	0	0	0	0	0	0	0	0	0	0	0	0	0	0	0	0	0	0	0	0	0	0	0	0	0	0	0	0	0	0	0
sp|P04899|GNAI2_HUMAN;sp|P11488|GNAT1_HUMAN;sp|P63096|GNAI1_HUMAN;sp|P19087|GNAT2_HUMAN;sp|A8MTJ3|GNAT3_HUMAN;tr|A0A3B3ITM0|A0A3B3ITM0_HUMAN	sp|P04899|GNAI2_HUMAN;sp|P11488|GNAT1_HUMAN;sp|P63096|GNAI1_HUMAN;sp|P19087|GNAT2_HUMAN;sp|A8MTJ3|GNAT3_HUMAN	5;3;3;3;3;1	3;1;1;1;1;1	2;0;0;0;0;0	sp|P04899|GNAI2_HUMAN Guanine nucleotide-binding protein G(i) subunit alpha-2 OS=Homo sapiens OX=9606 GN=GNAI2 PE=1 SV=3;sp|P11488|GNAT1_HUMAN Guanine nucleotide-binding protein G(t) subunit alpha-1 OS=Homo sapiens OX=9606 GN=GNAT1 PE=1 SV=5;sp|P63096|GNAI	6	5	3	2	3	3	4	4	3	4	3	3	3	5	4	3	3	3	3	5	4	3	3	3	3	3	3	3	3	4	3	5	4	2	5	5	4	4	4	3	2	2	2	0
tr|A0A0U1RRH7|A0A0U1RRH7_HUMAN;sp|Q16777|H2A2C_HUMAN;tr|A0A0U1RR32|A0A0U1RR32_HUMAN;sp|P04908|H2A1B_HUMAN;sp|P0C0S8|H2A1_HUMAN;sp|P20671|H2A1D_HUMAN;sp|Q6FI13|H2A2A_HUMAN;sp|Q7L7L0|H2A3_HUMAN;sp|Q93077|H2A1C_HUMAN;sp|Q9BTM1|H2AJ_HUMAN;sp|Q99878|H2A1J_HUMAN;sp|Q96KK5|H2A1H_HUMAN;tr|H0YFX9|H0YFX9_HUMAN;sp|Q71UI9|H2AV_HUMAN;sp|P0C0S5|H2AZ_HUMAN;tr|A0A3B3IS11|A0A3B3IS11_HUMAN;tr|C9J0D1|C9J0D1_HUMAN;t…	tr|A0A0U1RRH7|A0A0U1RRH7_HUMAN;sp|Q16777|H2A2C_HUMAN;tr|A0A0U1RR32|A0A0U1RR32_HUMAN;sp|P04908|H2A1B_HUMAN;sp|P0C0S8|H2A1_HUMAN;sp|P20671|H2A1D_HUMAN;sp|Q6FI13|H2A2A_HUMAN;sp|Q7L7L0|H2A3_HUMAN;sp|Q93077|H2A1C_HUMAN;sp|Q9BTM1|H2AJ_HUMAN;sp|Q99878|H2A1J_HUMAN;sp|Q96KK5|H2A1H_HUMAN;tr|H0YFX9|H0YFX9_HUMAN;sp|Q71UI9|H2AV_HUMAN;sp|P0C0S5|H2AZ_HUMAN;tr|A0A3B3IS11|A0A3B3IS11_HUMAN;tr|C9J0D1|C9J0D1_HUMAN	3;3;3;3;3;3;3;3;3;3;3;3;2;2;2;2;2;1	3;3;3;3;3;3;3;3;3;3;3;3;2;2;2;2;2;1	1;1;1;1;1;1;1;1;1;1;1;1;1;0;0;0;0;0	tr|A0A0U1RRH7|A0A0U1RRH7_HUMAN Histone H2A OS=Homo sapiens OX=9606 PE=3 SV=1;sp|Q16777|H2A2C_HUMAN Histone H2A type 2-C OS=Homo sapiens OX=9606 GN=HIST2H2AC PE=1 SV=4;tr|A0A0U1RR32|A0A0U1RR32_HUMAN Histone H2A OS=Homo sapiens OX=9606 GN=hCG_2039566 PE=3 SV	18	3	3	1	2	2	2	2	2	2	1	2	2	3	2	2	1	1	2	0	1	1	1	2	1	2	1	3	1	2	0	0	1	1	0	0	1	2	0	2	2	1	1	3
sp|P05023|AT1A1_HUMAN;tr|M0R116|M0R116_HUMAN;tr|A0A2R8YEY8|A0A2R8YEY8_HUMAN;sp|P13637|AT1A3_HUMAN;tr|A0A0A0MT26|A0A0A0MT26_HUMAN;tr|H0Y7C1|H0Y7C1_HUMAN;tr|B1AKY9|B1AKY9_HUMAN;sp|P50993|AT1A2_HUMAN;sp|Q13733|AT1A4_HUMAN;sp|P54707|AT12A_HUMAN	sp|P05023|AT1A1_HUMAN;tr|M0R116|M0R116_HUMAN;tr|A0A2R8YEY8|A0A2R8YEY8_HUMAN;sp|P13637|AT1A3_HUMAN;tr|A0A0A0MT26|A0A0A0MT26_HUMAN	4;2;2;2;2;1;1;1;1;1	4;2;2;2;2;1;1;1;1;1	4;2;2;2;2;1;1;1;1;1	sp|P05023|AT1A1_HUMAN Sodium/potassium-transporting ATPase subunit alpha-1 OS=Homo sapiens OX=9606 GN=ATP1A1 PE=1 SV=1;tr|M0R116|M0R116_HUMAN Sodium/potassium-transporting ATPase subunit alpha OS=Homo sapiens OX=9606 GN=ATP1A3 PE=1 SV=1;tr|A0A2R8YEY8|A0A2R	10	4	4	4	4	3	3	3	2	1	2	2	1	4	4	2	3	3	1	4	3	3	3	2	3	3	2	3	4	3	3	2	2	2	3	4	3	3	3	3	1	2	2	0
sp|P05089|ARGI1_HUMAN	sp|P05089|ARGI1_HUMAN	3	3	3	sp|P05089|ARGI1_HUMAN Arginase-1 OS=Homo sapiens OX=9606 GN=ARG1 PE=1 SV=2	1	3	3	3	3	2	2	3	2	1	3	3	1	2	2	2	2	3	1	2	2	2	2	2	1	2	2	1	3	2	2	2	2	2	2	2	2	1	2	2	1	3	1	0
tr|C9JF17|C9JF17_HUMAN;sp|P05090|APOD_HUMAN;tr|C9JX71|C9JX71_HUMAN	tr|C9JF17|C9JF17_HUMAN;sp|P05090|APOD_HUMAN;tr|C9JX71|C9JX71_HUMAN	2;2;1	2;2;1	2;2;1	tr|C9JF17|C9JF17_HUMAN Apolipoprotein D (Fragment) OS=Homo sapiens OX=9606 GN=APOD PE=1 SV=1;sp|P05090|APOD_HUMAN Apolipoprotein D OS=Homo sapiens OX=9606 GN=APOD PE=1 SV=1;tr|C9JX71|C9JX71_HUMAN Apolipoprotein D (Fragment) OS=Homo sapiens OX=9606 GN=APOD	3	2	2	2	1	1	1	1	1	1	1	1	1	1	1	1	1	1	1	1	1	1	1	1	1	1	1	1	1	1	1	1	1	1	1	1	1	2	1	2	1	0	1	0
sp|P05091|ALDH2_HUMAN;tr|S4R3S4|S4R3S4_HUMAN;tr|F8VP50|F8VP50_HUMAN;tr|H0Y2X5|H0Y2X5_HUMAN;sp|P47895|AL1A3_HUMAN;sp|P30837|AL1B1_HUMAN;sp|O94788|AL1A2_HUMAN	sp|P05091|ALDH2_HUMAN	19;6;6;2;2;2;2	15;6;4;0;0;0;0	15;6;4;0;0;0;0	sp|P05091|ALDH2_HUMAN Aldehyde dehydrogenase, mitochondrial OS=Homo sapiens OX=9606 GN=ALDH2 PE=1 SV=2	7	19	15	15	13	15	14	12	10	10	10	6	7	16	17	14	13	11	11	15	17	14	14	16	11	13	14	14	15	15	12	17	16	14	16	16	17	16	18	17	16	15	11	0
sp|P05107|ITB2_HUMAN;tr|D3DSM0|D3DSM0_HUMAN;tr|J3KNI6|J3KNI6_HUMAN;tr|E7EVZ9|E7EVZ9_HUMAN	sp|P05107|ITB2_HUMAN;tr|D3DSM0|D3DSM0_HUMAN	8;7;3;1	8;7;3;1	8;7;3;1	sp|P05107|ITB2_HUMAN Integrin beta-2 OS=Homo sapiens OX=9606 GN=ITGB2 PE=1 SV=2;tr|D3DSM0|D3DSM0_HUMAN Integrin beta OS=Homo sapiens OX=9606 GN=ITGB2 PE=1 SV=1	4	8	8	8	7	7	7	4	4	4	4	4	3	7	8	7	7	4	5	7	8	7	8	5	7	8	6	8	5	5	5	7	7	8	6	7	6	3	4	5	3	2	1	0
sp|P05109|S10A8_HUMAN	sp|P05109|S10A8_HUMAN	7	7	7	sp|P05109|S10A8_HUMAN Protein S100-A8 OS=Homo sapiens OX=9606 GN=S100A8 PE=1 SV=1	1	7	7	7	4	4	4	4	3	4	5	3	4	5	5	4	4	3	3	5	4	4	5	4	4	6	4	4	5	4	4	5	4	4	6	6	5	4	4	4	3	3	3	0
tr|G3V5I3|G3V5I3_HUMAN;sp|P05154|IPSP_HUMAN	tr|G3V5I3|G3V5I3_HUMAN;sp|P05154|IPSP_HUMAN	2;2	2;2	2;2	tr|G3V5I3|G3V5I3_HUMAN Uncharacterized protein (Fragment) OS=Homo sapiens OX=9606 PE=4 SV=2;sp|P05154|IPSP_HUMAN Plasma serine protease inhibitor OS=Homo sapiens OX=9606 GN=SERPINA5 PE=1 SV=3	2	2	2	2	2	2	2	2	2	2	2	2	2	2	2	2	2	1	2	2	2	2	1	2	1	2	2	2	2	2	2	1	2	1	1	1	2	2	1	2	1	1	1	0
sp|P05155|IC1_HUMAN;tr|H9KV48|H9KV48_HUMAN;tr|E9PGN7|E9PGN7_HUMAN;tr|H0YCA1|H0YCA1_HUMAN;CON__P50448;tr|C9JZJ9|C9JZJ9_HUMAN;tr|A0A087WUD9|A0A087WUD9_HUMAN;tr|B5MCB9|B5MCB9_HUMAN	sp|P05155|IC1_HUMAN;tr|H9KV48|H9KV48_HUMAN;tr|E9PGN7|E9PGN7_HUMAN	24;22;22;6;2;1;1;1	24;22;22;6;2;1;1;1	24;22;22;6;2;1;1;1	sp|P05155|IC1_HUMAN Plasma protease C1 inhibitor OS=Homo sapiens OX=9606 GN=SERPING1 PE=1 SV=2;tr|H9KV48|H9KV48_HUMAN Plasma protease C1 inhibitor OS=Homo sapiens OX=9606 GN=SERPING1 PE=1 SV=1;tr|E9PGN7|E9PGN7_HUMAN Plasma protease C1 inhibitor OS=Homo sap	8	24	24	24	17	18	16	20	14	13	16	12	16	19	19	14	17	13	14	22	18	15	18	17	13	20	16	15	17	17	14	17	13	11	16	16	18	15	18	12	13	13	13	2
tr|G3XAM2|G3XAM2_HUMAN;sp|P05156|CFAI_HUMAN;tr|E7ETH0|E7ETH0_HUMAN;tr|A0A2R8Y3M9|A0A2R8Y3M9_HUMAN;tr|A0A087X0I2|A0A087X0I2_HUMAN;tr|D6R9Z8|D6R9Z8_HUMAN	tr|G3XAM2|G3XAM2_HUMAN;sp|P05156|CFAI_HUMAN;tr|E7ETH0|E7ETH0_HUMAN;tr|A0A2R8Y3M9|A0A2R8Y3M9_HUMAN;tr|A0A087X0I2|A0A087X0I2_HUMAN;tr|D6R9Z8|D6R9Z8_HUMAN	21;21;21;21;16;11	21;21;21;21;16;11	19;19;19;19;14;10	tr|G3XAM2|G3XAM2_HUMAN Complement factor I OS=Homo sapiens OX=9606 GN=CFI PE=1 SV=1;sp|P05156|CFAI_HUMAN Complement factor I OS=Homo sapiens OX=9606 GN=CFI PE=1 SV=2;tr|E7ETH0|E7ETH0_HUMAN Complement factor I OS=Homo sapiens OX=9606 GN=CFI PE=1 SV=1;tr|A0A	6	21	21	19	17	18	16	16	13	10	19	16	14	17	17	15	16	15	15	18	16	15	18	16	13	19	16	15	17	17	17	16	16	12	15	19	16	14	15	13	10	11	12	0
sp|P05164|PERM_HUMAN;tr|J3QSF7|J3QSF7_HUMAN	sp|P05164|PERM_HUMAN;tr|J3QSF7|J3QSF7_HUMAN	5;3	5;3	5;3	sp|P05164|PERM_HUMAN Myeloperoxidase OS=Homo sapiens OX=9606 GN=MPO PE=1 SV=1;tr|J3QSF7|J3QSF7_HUMAN Myeloperoxidase (Fragment) OS=Homo sapiens OX=9606 GN=MPO PE=1 SV=8	2	5	5	5	0	0	1	5	3	4	0	1	0	2	5	4	3	4	3	4	5	5	3	3	3	4	4	3	4	5	5	3	3	3	3	3	3	4	4	4	4	0	0	0
sp|P05186|PPBT_HUMAN	sp|P05186|PPBT_HUMAN	6	6	6	sp|P05186|PPBT_HUMAN Alkaline phosphatase, tissue-nonspecific isozyme OS=Homo sapiens OX=9606 GN=ALPL PE=1 SV=4	1	6	6	6	4	5	3	4	2	2	3	4	3	5	5	5	3	4	3	4	5	4	4	3	2	5	2	3	4	3	3	2	5	4	4	4	4	3	2	1	1	1	1	0
sp|P05362|ICAM1_HUMAN;tr|K7EKL8|K7EKL8_HUMAN;tr|E7ESS4|E7ESS4_HUMAN	sp|P05362|ICAM1_HUMAN;tr|K7EKL8|K7EKL8_HUMAN	23;14;8	23;14;8	23;14;8	sp|P05362|ICAM1_HUMAN Intercellular adhesion molecule 1 OS=Homo sapiens OX=9606 GN=ICAM1 PE=1 SV=2;tr|K7EKL8|K7EKL8_HUMAN Intercellular adhesion molecule 1 (Fragment) OS=Homo sapiens OX=9606 GN=ICAM1 PE=1 SV=1	3	23	23	23	18	18	20	18	16	17	18	17	18	19	19	17	18	18	17	21	20	19	17	20	17	19	21	19	19	13	18	18	20	17	19	19	19	17	18	18	13	16	12	1
sp|P05387|RLA2_HUMAN;tr|H0YDD8|H0YDD8_HUMAN	sp|P05387|RLA2_HUMAN	3;1	3;1	3;1	sp|P05387|RLA2_HUMAN 60S acidic ribosomal protein P2 OS=Homo sapiens OX=9606 GN=RPLP2 PE=1 SV=1	2	3	3	3	0	1	2	2	0	3	0	0	0	0	0	0	0	0	0	0	0	0	0	1	0	0	0	2	0	0	0	1	0	0	1	1	0	0	0	0	0	1	0	0
tr|F8VW21|F8VW21_HUMAN;sp|P05388|RLA0_HUMAN;tr|F8VPE8|F8VPE8_HUMAN;tr|F8VU65|F8VU65_HUMAN;tr|F8VWS0|F8VWS0_HUMAN;sp|Q8NHW5|RLA0L_HUMAN;tr|F8W1K8|F8W1K8_HUMAN;tr|G3V210|G3V210_HUMAN;tr|F8VZS0|F8VZS0_HUMAN	tr|F8VW21|F8VW21_HUMAN;sp|P05388|RLA0_HUMAN;tr|F8VPE8|F8VPE8_HUMAN;tr|F8VU65|F8VU65_HUMAN;tr|F8VWS0|F8VWS0_HUMAN;sp|Q8NHW5|RLA0L_HUMAN	3;3;2;2;2;2;1;1;1	3;3;2;2;2;2;1;1;1	3;3;2;2;2;2;1;1;1	tr|F8VW21|F8VW21_HUMAN 60S acidic ribosomal protein P0 (Fragment) OS=Homo sapiens OX=9606 GN=RPLP0 PE=1 SV=1;sp|P05388|RLA0_HUMAN 60S acidic ribosomal protein P0 OS=Homo sapiens OX=9606 GN=RPLP0 PE=1 SV=1;tr|F8VPE8|F8VPE8_HUMAN 60S acidic ribosomal protein	9	3	3	3	0	3	3	1	1	3	1	1	1	0	0	0	1	1	1	0	0	1	1	1	1	0	0	3	0	1	0	0	1	1	0	0	0	2	0	0	0	0	0	0
sp|P48304|REG1B_HUMAN;sp|P05451|REG1A_HUMAN	sp|P48304|REG1B_HUMAN;sp|P05451|REG1A_HUMAN	1;1	1;1	1;1	sp|P48304|REG1B_HUMAN Lithostathine-1-beta OS=Homo sapiens OX=9606 GN=REG1B PE=1 SV=1;sp|P05451|REG1A_HUMAN Lithostathine-1-alpha OS=Homo sapiens OX=9606 GN=REG1A PE=1 SV=3	2	1	1	1	0	0	0	0	0	1	1	1	1	1	1	0	0	0	1	0	0	0	0	0	1	1	1	1	1	0	1	0	0	0	0	1	1	0	0	0	1	1	1	0
tr|E9PHK0|E9PHK0_HUMAN;sp|P05452|TETN_HUMAN;CON__Q2KIS7	tr|E9PHK0|E9PHK0_HUMAN;sp|P05452|TETN_HUMAN;CON__Q2KIS7	4;4;2	4;4;2	4;4;2	tr|E9PHK0|E9PHK0_HUMAN Tetranectin OS=Homo sapiens OX=9606 GN=CLEC3B PE=1 SV=1;sp|P05452|TETN_HUMAN Tetranectin OS=Homo sapiens OX=9606 GN=CLEC3B PE=1 SV=3;	3	4	4	4	2	2	3	4	2	2	4	2	2	4	4	3	4	4	3	4	3	3	2	3	2	2	3	4	4	3	3	3	4	3	3	3	3	2	4	3	2	2	2	0
sp|P05534|1A24_HUMAN;sp|P30447|1A23_HUMAN;tr|A0A0G2JL56|A0A0G2JL56_HUMAN;tr|A0A0G2JIF2|A0A0G2JIF2_HUMAN;tr|A0A1W2PSE7|A0A1W2PSE7_HUMAN;tr|A0A0G2JI36|A0A0G2JI36_HUMAN;sp|P30455|1A36_HUMAN;sp|P30443|1A01_HUMAN;tr|A0A1W2PQD0|A0A1W2PQD0_HUMAN;tr|A0A140T9X6|A0A140T9X6_HUMAN;tr|D0EV57|D0EV57_HUMAN;tr|A0A0G2JH66|A0A0G2JH66_HUMAN;sp|P30501|1C02_HUMAN;tr|A0A0G2JPA3|A0A0G2JPA3_HUMAN;tr|A0A140T9B7|A0A140T9B…	sp|P05534|1A24_HUMAN;sp|P30447|1A23_HUMAN;tr|A0A0G2JL56|A0A0G2JL56_HUMAN;tr|A0A0G2JIF2|A0A0G2JIF2_HUMAN;tr|A0A1W2PSE7|A0A1W2PSE7_HUMAN;tr|A0A0G2JI36|A0A0G2JI36_HUMAN;sp|P30455|1A36_HUMAN;sp|P30443|1A01_HUMAN;tr|A0A1W2PQD0|A0A1W2PQD0_HUMAN	6;6;4;4;4;4;4;4;4;2;2;2;2;2;2;2;2;2;2;2;2;2;1;1;1;1;1;1;1	1;1;0;0;0;0;0;0;0;0;0;0;0;0;0;0;0;0;0;0;0;0;0;0;0;0;0;0;0	1;1;0;0;0;0;0;0;0;0;0;0;0;0;0;0;0;0;0;0;0;0;0;0;0;0;0;0;0	sp|P05534|1A24_HUMAN HLA class I histocompatibility antigen, A-24 alpha chain OS=Homo sapiens OX=9606 GN=HLA-A PE=1 SV=2;sp|P30447|1A23_HUMAN HLA class I histocompatibility antigen, A-23 alpha chain OS=Homo sapiens OX=9606 GN=HLA-A PE=1 SV=1;tr|A0A0G2JL56|	29	6	1	1	2	3	4	5	4	6	3	2	3	3	2	4	2	2	4	3	4	3	1	2	2	4	3	6	1	2	1	2	3	5	4	4	3	4	4	1	2	3	4	0
sp|P05543|THBG_HUMAN;CON__Q9TT36	sp|P05543|THBG_HUMAN	12;3	12;3	12;3	sp|P05543|THBG_HUMAN Thyroxine-binding globulin OS=Homo sapiens OX=9606 GN=SERPINA7 PE=1 SV=2	2	12	12	12	6	10	7	11	10	8	9	7	9	11	11	5	11	8	8	12	11	8	7	10	9	11	10	8	9	10	9	10	7	8	9	9	11	7	9	8	7	7	8	0
sp|P05546|HEP2_HUMAN;CON__ENSEMBL:ENSBTAP00000018574	sp|P05546|HEP2_HUMAN	8;1	8;1	8;1	sp|P05546|HEP2_HUMAN Heparin cofactor 2 OS=Homo sapiens OX=9606 GN=SERPIND1 PE=1 SV=3	2	8	8	8	6	7	7	8	8	6	6	8	7	6	6	6	8	8	8	7	7	8	7	6	6	7	7	8	7	7	6	7	7	6	7	7	7	6	8	7	6	5	4	0
sp|P05556|ITB1_HUMAN;tr|C9JPK5|C9JPK5_HUMAN;tr|Q5T3E6|Q5T3E6_HUMAN;tr|E9PLR6|E9PLR6_HUMAN;tr|E7EUI6|E7EUI6_HUMAN;tr|E7EQW5|E7EQW5_HUMAN;tr|E7ERX5|E7ERX5_HUMAN	sp|P05556|ITB1_HUMAN;tr|C9JPK5|C9JPK5_HUMAN;tr|Q5T3E6|Q5T3E6_HUMAN;tr|E9PLR6|E9PLR6_HUMAN;tr|E7EUI6|E7EUI6_HUMAN;tr|E7EQW5|E7EQW5_HUMAN	6;3;3;3;3;3;1	6;3;3;3;3;3;1	6;3;3;3;3;3;1	sp|P05556|ITB1_HUMAN Integrin beta-1 OS=Homo sapiens OX=9606 GN=ITGB1 PE=1 SV=2;tr|C9JPK5|C9JPK5_HUMAN Integrin beta-1 (Fragment) OS=Homo sapiens OX=9606 GN=ITGB1 PE=1 SV=1;tr|Q5T3E6|Q5T3E6_HUMAN Integrin beta-1 (Fragment) OS=Homo sapiens OX=9606 GN=ITGB1	7	6	6	6	4	4	4	4	5	5	3	3	2	6	5	4	4	4	4	5	4	4	5	5	4	3	4	5	1	3	5	4	4	4	6	4	4	5	2	4	5	1	1	0
sp|P05783|K1C18_HUMAN;tr|F8VZY9|F8VZY9_HUMAN;CON__H-INV:HIT000015463;CON__P05784	sp|P05783|K1C18_HUMAN;tr|F8VZY9|F8VZY9_HUMAN	5;4;2;2	4;3;2;1	4;3;2;1	sp|P05783|K1C18_HUMAN Keratin, type I cytoskeletal 18 OS=Homo sapiens OX=9606 GN=KRT18 PE=1 SV=2;tr|F8VZY9|F8VZY9_HUMAN Keratin, type I cytoskeletal 18 OS=Homo sapiens OX=9606 GN=KRT18 PE=1 SV=1	4	5	4	4	2	4	4	2	2	5	1	1	1	2	1	2	1	1	1	1	1	1	2	2	1	2	1	2	2	2	1	2	1	2	1	2	1	1	1	1	1	2	1	0
tr|H0Y5R6|H0Y5R6_HUMAN;tr|A0A1B0GVN9|A0A1B0GVN9_HUMAN;sp|P06132|DCUP_HUMAN;tr|Q5T446|Q5T446_HUMAN;tr|A0A1B0GVZ4|A0A1B0GVZ4_HUMAN	tr|H0Y5R6|H0Y5R6_HUMAN;tr|A0A1B0GVN9|A0A1B0GVN9_HUMAN;sp|P06132|DCUP_HUMAN;tr|Q5T446|Q5T446_HUMAN;tr|A0A1B0GVZ4|A0A1B0GVZ4_HUMAN	3;3;3;2;2	3;3;3;2;2	3;3;3;2;2	tr|H0Y5R6|H0Y5R6_HUMAN Uroporphyrinogen decarboxylase (Fragment) OS=Homo sapiens OX=9606 GN=UROD PE=1 SV=1;tr|A0A1B0GVN9|A0A1B0GVN9_HUMAN Uroporphyrinogen decarboxylase OS=Homo sapiens OX=9606 GN=UROD PE=1 SV=1;sp|P06132|DCUP_HUMAN Uroporphyrinogen decarbo	5	3	3	3	1	2	1	2	1	1	1	0	1	3	3	2	2	2	1	2	2	1	2	2	2	1	2	2	2	2	0	2	2	1	3	3	3	2	1	2	1	0	0	0
tr|F8WF14|F8WF14_HUMAN;sp|P06276|CHLE_HUMAN;tr|F8WEX7|F8WEX7_HUMAN;tr|H7C4Y0|H7C4Y0_HUMAN;tr|H0Y885|H0Y885_HUMAN	tr|F8WF14|F8WF14_HUMAN;sp|P06276|CHLE_HUMAN;tr|F8WEX7|F8WEX7_HUMAN	5;5;3;2;2	5;5;3;2;2	5;5;3;2;2	tr|F8WF14|F8WF14_HUMAN Carboxylic ester hydrolase OS=Homo sapiens OX=9606 GN=BCHE PE=1 SV=1;sp|P06276|CHLE_HUMAN Cholinesterase OS=Homo sapiens OX=9606 GN=BCHE PE=1 SV=1;tr|F8WEX7|F8WEX7_HUMAN Carboxylic ester hydrolase OS=Homo sapiens OX=9606 GN=BCHE PE=1	5	5	5	5	1	3	2	4	3	3	5	4	3	4	2	1	4	3	1	5	5	4	2	1	1	2	1	0	4	3	1	0	1	0	4	3	2	2	2	0	0	1	1	0
sp|P06280|AGAL_HUMAN;tr|A0A3B3IUC4|A0A3B3IUC4_HUMAN	sp|P06280|AGAL_HUMAN;tr|A0A3B3IUC4|A0A3B3IUC4_HUMAN	2;2	2;2	2;2	sp|P06280|AGAL_HUMAN Alpha-galactosidase A OS=Homo sapiens OX=9606 GN=GLA PE=1 SV=1;tr|A0A3B3IUC4|A0A3B3IUC4_HUMAN Alpha-galactosidase OS=Homo sapiens OX=9606 GN=GLA PE=1 SV=1	2	2	2	2	1	1	0	1	0	0	1	0	0	1	2	2	2	1	1	2	1	1	2	1	0	2	0	1	1	0	0	2	1	0	1	2	1	0	1	1	1	1	0	0
sp|P06310|KV230_HUMAN;sp|A0A075B6S6|KVD30_HUMAN	sp|P06310|KV230_HUMAN	4;1	4;1	3;0	sp|P06310|KV230_HUMAN Immunoglobulin kappa variable 2-30 OS=Homo sapiens OX=9606 GN=IGKV2-30 PE=3 SV=2	2	4	4	3	4	2	2	4	3	2	4	4	3	4	4	4	3	3	3	4	2	3	2	3	3	3	3	4	4	3	3	1	4	3	4	2	4	2	3	3	3	4	2	0
sp|P06312|KV401_HUMAN	sp|P06312|KV401_HUMAN	1	1	1	sp|P06312|KV401_HUMAN Immunoglobulin kappa variable 4-1 OS=Homo sapiens OX=9606 GN=IGKV4-1 PE=1 SV=1	1	1	1	1	1	1	1	0	1	0	1	1	0	1	1	1	1	1	1	1	1	0	1	0	0	1	1	1	1	1	0	0	0	0	0	1	0	0	1	1	0	0	0	0
tr|B8ZZQ6|B8ZZQ6_HUMAN;sp|P06454|PTMA_HUMAN;tr|B8ZZA1|B8ZZA1_HUMAN;tr|B8ZZW7|B8ZZW7_HUMAN;tr|H7C2N1|H7C2N1_HUMAN	tr|B8ZZQ6|B8ZZQ6_HUMAN;sp|P06454|PTMA_HUMAN;tr|B8ZZA1|B8ZZA1_HUMAN;tr|B8ZZW7|B8ZZW7_HUMAN;tr|H7C2N1|H7C2N1_HUMAN	1;1;1;1;1	1;1;1;1;1	1;1;1;1;1	tr|B8ZZQ6|B8ZZQ6_HUMAN Prothymosin alpha OS=Homo sapiens OX=9606 GN=PTMA PE=1 SV=1;sp|P06454|PTMA_HUMAN Prothymosin alpha OS=Homo sapiens OX=9606 GN=PTMA PE=1 SV=2;tr|B8ZZA1|B8ZZA1_HUMAN Prothymosin alpha OS=Homo sapiens OX=9606 GN=PTMA PE=1 SV=1;tr|B8ZZW7	5	1	1	1	1	1	1	1	1	1	0	0	0	1	0	0	0	0	0	0	1	0	0	1	0	0	0	1	0	1	0	0	0	0	1	1	0	1	0	0	0	1	0	0
sp|P06576|ATPB_HUMAN;tr|H0YH81|H0YH81_HUMAN;tr|F8W0P7|F8W0P7_HUMAN;tr|F8W079|F8W079_HUMAN;tr|H0YI37|H0YI37_HUMAN	sp|P06576|ATPB_HUMAN;tr|H0YH81|H0YH81_HUMAN	7;5;3;3;1	7;5;3;3;1	7;5;3;3;1	sp|P06576|ATPB_HUMAN ATP synthase subunit beta, mitochondrial OS=Homo sapiens OX=9606 GN=ATP5F1B PE=1 SV=3;tr|H0YH81|H0YH81_HUMAN ATP synthase subunit beta (Fragment) OS=Homo sapiens OX=9606 GN=ATP5F1B PE=1 SV=1	5	7	7	7	0	5	3	0	0	5	0	0	0	2	1	0	0	0	1	0	1	1	1	1	0	0	0	2	0	1	1	1	2	0	0	0	1	1	0	0	0	0	0	0
sp|P06681|CO2_HUMAN;tr|A0A0G2JL69|A0A0G2JL69_HUMAN;tr|B4DQI1|B4DQI1_HUMAN;tr|A0A0G2JIE7|A0A0G2JIE7_HUMAN;tr|H0Y3H6|H0Y3H6_HUMAN;tr|E9PDZ0|E9PDZ0_HUMAN;tr|A0A0G2JK28|A0A0G2JK28_HUMAN;tr|H0Y868|H0Y868_HUMAN;tr|Q8N6L6|Q8N6L6_HUMAN	sp|P06681|CO2_HUMAN;tr|A0A0G2JL69|A0A0G2JL69_HUMAN;tr|B4DQI1|B4DQI1_HUMAN;tr|A0A0G2JIE7|A0A0G2JIE7_HUMAN;tr|H0Y3H6|H0Y3H6_HUMAN;tr|E9PDZ0|E9PDZ0_HUMAN	24;21;19;19;19;18;11;7;5	2;2;2;1;1;1;1;1;0	2;2;2;1;1;1;1;1;0	sp|P06681|CO2_HUMAN Complement C2 OS=Homo sapiens OX=9606 GN=C2 PE=1 SV=2;tr|A0A0G2JL69|A0A0G2JL69_HUMAN Complement C2 OS=Homo sapiens OX=9606 GN=C2 PE=1 SV=1;tr|B4DQI1|B4DQI1_HUMAN Complement C2 OS=Homo sapiens OX=9606 GN=C2 PE=1 SV=1;tr|A0A0G2JIE7|A0A0G2	9	24	2	2	20	18	14	18	11	11	16	11	9	16	19	14	15	13	11	21	13	13	18	10	8	19	10	13	20	12	12	15	13	9	19	19	16	11	15	11	8	14	9	1
sp|P06702|S10A9_HUMAN	sp|P06702|S10A9_HUMAN	5	5	5	sp|P06702|S10A9_HUMAN Protein S100-A9 OS=Homo sapiens OX=9606 GN=S100A9 PE=1 SV=1	1	5	5	5	3	4	4	4	2	1	4	2	1	4	4	2	4	3	3	3	3	3	4	3	3	4	3	4	4	4	4	4	3	3	4	4	4	4	3	3	2	1	2	0
tr|R4GN98|R4GN98_HUMAN;sp|P06703|S10A6_HUMAN	tr|R4GN98|R4GN98_HUMAN;sp|P06703|S10A6_HUMAN	4;4	4;4	4;4	tr|R4GN98|R4GN98_HUMAN Protein S100 (Fragment) OS=Homo sapiens OX=9606 GN=S100A6 PE=1 SV=1;sp|P06703|S10A6_HUMAN Protein S100-A6 OS=Homo sapiens OX=9606 GN=S100A6 PE=1 SV=1	2	4	4	4	1	1	2	3	4	1	3	3	1	3	2	1	2	1	2	3	4	2	4	4	3	2	2	1	3	3	3	3	4	4	3	3	3	4	4	2	2	3	3	0
sp|P06727|APOA4_HUMAN	sp|P06727|APOA4_HUMAN	23	23	21	sp|P06727|APOA4_HUMAN Apolipoprotein A-IV OS=Homo sapiens OX=9606 GN=APOA4 PE=1 SV=3	1	23	23	21	12	8	10	12	12	11	11	8	6	14	14	13	9	8	8	15	12	15	10	4	8	12	11	15	17	19	16	9	10	9	18	18	19	16	8	7	6	5	8	0
sp|P06733|ENOA_HUMAN;tr|A0A2R8Y6G6|A0A2R8Y6G6_HUMAN;tr|K7EM90|K7EM90_HUMAN;tr|A0A2R8YEM5|A0A2R8YEM5_HUMAN;tr|A0A2R8Y879|A0A2R8Y879_HUMAN;tr|K7ERS8|K7ERS8_HUMAN;tr|A0A2R8Y6I8|A0A2R8Y6I8_HUMAN;tr|A0A2R8Y798|A0A2R8Y798_HUMAN;tr|A0A2R8YEG5|A0A2R8YEG5_HUMAN;tr|E5RI09|E5RI09_HUMAN;tr|E5RG95|E5RG95_HUMAN;tr|K7EPM1|K7EPM1_HUMAN;tr|K7EKN2|K7EKN2_HUMAN;tr|E5RGZ4|E5RGZ4_HUMAN	sp|P06733|ENOA_HUMAN;tr|A0A2R8Y6G6|A0A2R8Y6G6_HUMAN	34;29;15;13;11;8;6;4;4;2;2;2;2;2	34;29;15;13;11;8;6;4;4;2;2;2;2;2	31;26;13;11;9;7;6;3;3;0;0;0;0;0	sp|P06733|ENOA_HUMAN Alpha-enolase OS=Homo sapiens OX=9606 GN=ENO1 PE=1 SV=2;tr|A0A2R8Y6G6|A0A2R8Y6G6_HUMAN Alpha-enolase OS=Homo sapiens OX=9606 GN=ENO1 PE=1 SV=1	14	34	34	31	23	28	26	24	14	23	17	11	10	27	28	18	23	17	13	24	24	16	27	26	17	25	19	26	21	21	20	30	22	19	27	27	23	22	20	17	12	23	14	0
sp|P06744|G6PI_HUMAN;tr|A0A0A0MTS2|A0A0A0MTS2_HUMAN;tr|A0A2U3TZU2|A0A2U3TZU2_HUMAN;tr|K7EQ48|K7EQ48_HUMAN;tr|A0A2R8Y6C7|A0A2R8Y6C7_HUMAN;tr|A0A0J9YXP8|A0A0J9YXP8_HUMAN;tr|A0A0J9YYH3|A0A0J9YYH3_HUMAN;tr|A0A0J9YX90|A0A0J9YX90_HUMAN;tr|K7EP41|K7EP41_HUMAN;tr|K7EPY4|K7EPY4_HUMAN;tr|K7ERC6|K7ERC6_HUMAN;tr|K7ENA0|K7ENA0_HUMAN;tr|K7ELR7|K7ELR7_HUMAN;tr|A0A2R8YF08|A0A2R8YF08_HUMAN;tr|A0A0J9YXM3|A0A0J9YXM…	sp|P06744|G6PI_HUMAN;tr|A0A0A0MTS2|A0A0A0MTS2_HUMAN;tr|A0A2U3TZU2|A0A2U3TZU2_HUMAN;tr|K7EQ48|K7EQ48_HUMAN;tr|A0A2R8Y6C7|A0A2R8Y6C7_HUMAN;tr|A0A0J9YXP8|A0A0J9YXP8_HUMAN;tr|A0A0J9YYH3|A0A0J9YYH3_HUMAN;tr|A0A0J9YX90|A0A0J9YX90_HUMAN	20;19;19;14;12;12;11;10;9;9;8;5;5;5;4;4;3;2;2;2;1;1	20;19;19;14;12;12;11;10;9;9;8;5;5;5;4;4;3;2;2;2;1;1	20;19;19;14;12;12;11;10;9;9;8;5;5;5;4;4;3;2;2;2;1;1	sp|P06744|G6PI_HUMAN Glucose-6-phosphate isomerase OS=Homo sapiens OX=9606 GN=GPI PE=1 SV=4;tr|A0A0A0MTS2|A0A0A0MTS2_HUMAN Glucose-6-phosphate isomerase (Fragment) OS=Homo sapiens OX=9606 GN=GPI PE=1 SV=1;tr|A0A2U3TZU2|A0A2U3TZU2_HUMAN Glucose-6-phosphate	22	20	20	20	14	14	14	16	12	10	11	11	9	18	18	13	16	12	15	16	15	14	16	14	13	16	13	12	17	15	14	18	16	13	17	18	16	13	11	9	9	10	8	0
sp|P06748|NPM_HUMAN;tr|E5RGW4|E5RGW4_HUMAN;tr|E5RI98|E5RI98_HUMAN	sp|P06748|NPM_HUMAN	3;1;1	3;1;1	3;1;1	sp|P06748|NPM_HUMAN Nucleophosmin OS=Homo sapiens OX=9606 GN=NPM1 PE=1 SV=2	3	3	3	3	1	3	3	2	1	3	0	0	1	1	1	1	1	1	0	0	1	1	1	3	1	1	1	3	1	1	0	2	1	0	2	3	2	1	2	0	0	0	0	1
tr|H3BS10|H3BS10_HUMAN;sp|P06865|HEXA_HUMAN;tr|H3BP20|H3BP20_HUMAN;tr|H3BU85|H3BU85_HUMAN;tr|H3BTD4|H3BTD4_HUMAN;tr|A0A087WUJ7|A0A087WUJ7_HUMAN	tr|H3BS10|H3BS10_HUMAN;sp|P06865|HEXA_HUMAN;tr|H3BP20|H3BP20_HUMAN;tr|H3BU85|H3BU85_HUMAN;tr|H3BTD4|H3BTD4_HUMAN	4;4;4;2;2;1	4;4;4;2;2;1	4;4;4;2;2;1	tr|H3BS10|H3BS10_HUMAN Beta-hexosaminidase OS=Homo sapiens OX=9606 GN=HEXA PE=1 SV=1;sp|P06865|HEXA_HUMAN Beta-hexosaminidase subunit alpha OS=Homo sapiens OX=9606 GN=HEXA PE=1 SV=2;tr|H3BP20|H3BP20_HUMAN Beta-hexosaminidase OS=Homo sapiens OX=9606 GN=HEXA	6	4	4	4	2	3	3	3	2	3	1	3	3	3	3	3	2	2	3	4	3	4	3	3	4	3	2	4	4	3	4	4	4	4	4	4	3	3	4	4	3	3	3	0
sp|P06870|KLK1_HUMAN	sp|P06870|KLK1_HUMAN	1	1	1	sp|P06870|KLK1_HUMAN Kallikrein-1 OS=Homo sapiens OX=9606 GN=KLK1 PE=1 SV=2	1	1	1	1	0	0	0	0	0	0	0	0	0	0	0	0	0	0	0	0	0	0	0	0	0	1	1	0	0	0	0	0	0	1	1	0	0	0	1	1	1	1	1	0
sp|P07108|ACBP_HUMAN;tr|B8ZWD1|B8ZWD1_HUMAN;tr|A0A0A0MTI5|A0A0A0MTI5_HUMAN	sp|P07108|ACBP_HUMAN;tr|B8ZWD1|B8ZWD1_HUMAN;tr|A0A0A0MTI5|A0A0A0MTI5_HUMAN	2;1;1	2;1;1	2;1;1	sp|P07108|ACBP_HUMAN Acyl-CoA-binding protein OS=Homo sapiens OX=9606 GN=DBI PE=1 SV=2;tr|B8ZWD1|B8ZWD1_HUMAN Acyl-CoA-binding protein OS=Homo sapiens OX=9606 GN=DBI PE=1 SV=1;tr|A0A0A0MTI5|A0A0A0MTI5_HUMAN Acyl-CoA-binding protein OS=Homo sapiens OX=9606	3	2	2	2	1	2	1	1	1	0	0	0	1	2	1	2	2	2	0	2	0	1	2	2	1	2	1	0	2	2	1	2	2	2	1	2	1	2	1	1	0	0	0	0
sp|P07195|LDHB_HUMAN;tr|A0A3B3IS95|A0A3B3IS95_HUMAN;tr|A8MW50|A8MW50_HUMAN;tr|C9J7H8|C9J7H8_HUMAN;tr|F5H793|F5H793_HUMAN;tr|F5H5G7|F5H5G7_HUMAN;tr|F5H155|F5H155_HUMAN;tr|G3XAP5|G3XAP5_HUMAN;tr|F5H245|F5H245_HUMAN;sp|P07864|LDHC_HUMAN	sp|P07195|LDHB_HUMAN;tr|A0A3B3IS95|A0A3B3IS95_HUMAN;tr|A8MW50|A8MW50_HUMAN;tr|C9J7H8|C9J7H8_HUMAN	15;11;9;8;5;1;1;1;1;1	15;11;9;8;5;1;1;1;1;1	13;9;7;7;5;0;0;0;0;0	sp|P07195|LDHB_HUMAN L-lactate dehydrogenase B chain OS=Homo sapiens OX=9606 GN=LDHB PE=1 SV=2;tr|A0A3B3IS95|A0A3B3IS95_HUMAN L-lactate dehydrogenase OS=Homo sapiens OX=9606 PE=3 SV=1;tr|A8MW50|A8MW50_HUMAN L-lactate dehydrogenase (Fragment) OS=Homo sapien	10	15	15	13	9	9	11	12	11	12	7	6	6	11	10	8	11	9	8	10	10	9	12	8	10	9	8	11	12	7	10	11	11	12	11	10	11	11	11	10	10	10	10	0
tr|A0A2R8Y6B6|A0A2R8Y6B6_HUMAN;tr|A0A087WUQ6|A0A087WUQ6_HUMAN;sp|P07203|GPX1_HUMAN	tr|A0A2R8Y6B6|A0A2R8Y6B6_HUMAN;tr|A0A087WUQ6|A0A087WUQ6_HUMAN;sp|P07203|GPX1_HUMAN	3;3;3	3;3;3	3;3;3	tr|A0A2R8Y6B6|A0A2R8Y6B6_HUMAN Glutathione peroxidase 1 OS=Homo sapiens OX=9606 GN=GPX1 PE=1 SV=1;tr|A0A087WUQ6|A0A087WUQ6_HUMAN Glutathione peroxidase OS=Homo sapiens OX=9606 GN=GPX1 PE=1 SV=1;sp|P07203|GPX1_HUMAN Glutathione peroxidase 1 OS=Homo sapiens	3	3	3	3	1	1	1	2	1	0	0	0	0	3	1	0	1	0	0	1	1	1	2	1	1	1	1	1	1	0	0	2	3	2	2	3	3	2	2	2	2	2	2	0
tr|A0A3B3ISJ1|A0A3B3ISJ1_HUMAN;sp|P07225|PROS_HUMAN;tr|A0A0S2Z4L3|A0A0S2Z4L3_HUMAN;tr|G5E9F8|G5E9F8_HUMAN;tr|A0A3B3IRK9|A0A3B3IRK9_HUMAN;tr|A0A3B3IUA6|A0A3B3IUA6_HUMAN;tr|H7BXT0|H7BXT0_HUMAN	tr|A0A3B3ISJ1|A0A3B3ISJ1_HUMAN;sp|P07225|PROS_HUMAN;tr|A0A0S2Z4L3|A0A0S2Z4L3_HUMAN;tr|G5E9F8|G5E9F8_HUMAN;tr|A0A3B3IRK9|A0A3B3IRK9_HUMAN	12;12;12;10;9;4;2	12;12;12;10;9;4;2	12;12;12;10;9;4;2	tr|A0A3B3ISJ1|A0A3B3ISJ1_HUMAN Vitamin K-dependent protein S OS=Homo sapiens OX=9606 GN=PROS1 PE=1 SV=1;sp|P07225|PROS_HUMAN Vitamin K-dependent protein S OS=Homo sapiens OX=9606 GN=PROS1 PE=1 SV=1;tr|A0A0S2Z4L3|A0A0S2Z4L3_HUMAN Protein S isoform 2 (Fragme	7	12	12	12	7	6	7	7	4	3	6	3	2	10	8	9	7	4	3	8	4	3	8	6	3	10	8	7	10	8	6	8	5	4	8	5	7	5	10	6	3	5	4	0
sp|P07237|PDIA1_HUMAN;tr|H7BZ94|H7BZ94_HUMAN;tr|H0Y3Z3|H0Y3Z3_HUMAN;tr|I3L398|I3L398_HUMAN;tr|I3L0S0|I3L0S0_HUMAN;tr|I3NI03|I3NI03_HUMAN;tr|I3L312|I3L312_HUMAN;tr|I3L4M2|I3L4M2_HUMAN;tr|I3L3U6|I3L3U6_HUMAN;tr|I3L3P5|I3L3P5_HUMAN;tr|I3L514|I3L514_HUMAN	sp|P07237|PDIA1_HUMAN;tr|H7BZ94|H7BZ94_HUMAN;tr|H0Y3Z3|H0Y3Z3_HUMAN	13;11;7;5;4;4;4;3;3;2;1	13;11;7;5;4;4;4;3;3;2;1	13;11;7;5;4;4;4;3;3;2;1	sp|P07237|PDIA1_HUMAN Protein disulfide-isomerase OS=Homo sapiens OX=9606 GN=P4HB PE=1 SV=3;tr|H7BZ94|H7BZ94_HUMAN Protein disulfide-isomerase OS=Homo sapiens OX=9606 GN=P4HB PE=1 SV=2;tr|H0Y3Z3|H0Y3Z3_HUMAN Protein disulfide-isomerase (Fragment) OS=Homo s	11	13	13	13	3	8	6	9	4	7	5	4	4	9	9	4	5	3	4	9	6	7	5	6	7	8	6	8	4	6	7	6	8	7	6	6	8	7	9	6	6	5	4	0
tr|E9PEK4|E9PEK4_HUMAN;sp|P07333|CSF1R_HUMAN	tr|E9PEK4|E9PEK4_HUMAN;sp|P07333|CSF1R_HUMAN	3;3	3;3	3;3	tr|E9PEK4|E9PEK4_HUMAN Macrophage colony-stimulating factor 1 receptor OS=Homo sapiens OX=9606 GN=CSF1R PE=1 SV=1;sp|P07333|CSF1R_HUMAN Macrophage colony-stimulating factor 1 receptor OS=Homo sapiens OX=9606 GN=CSF1R PE=1 SV=2	2	3	3	3	1	2	2	2	0	0	2	2	1	2	2	1	2	2	2	2	2	3	2	3	3	2	2	3	2	1	1	2	2	1	2	2	2	3	2	2	0	1	0	0
sp|P07355|ANXA2_HUMAN;tr|H0YN42|H0YN42_HUMAN;tr|H0YMU9|H0YMU9_HUMAN;tr|H0YMD0|H0YMD0_HUMAN;sp|A6NMY6|AXA2L_HUMAN;tr|H0YKS4|H0YKS4_HUMAN;tr|H0YM50|H0YM50_HUMAN;tr|H0YMM1|H0YMM1_HUMAN;tr|H0YNP5|H0YNP5_HUMAN;tr|H0YKX9|H0YKX9_HUMAN;tr|H0YL33|H0YL33_HUMAN;tr|H0YN28|H0YN28_HUMAN;tr|H0YMT9|H0YMT9_HUMAN;tr|H0YLV6|H0YLV6_HUMAN;tr|H0YKZ7|H0YKZ7_HUMAN;tr|H0YKL9|H0YKL9_HUMAN;tr|H0YMW4|H0YMW4_HUMAN;tr|H0YKV8|…	sp|P07355|ANXA2_HUMAN;tr|H0YN42|H0YN42_HUMAN;tr|H0YMU9|H0YMU9_HUMAN;tr|H0YMD0|H0YMD0_HUMAN;sp|A6NMY6|AXA2L_HUMAN;tr|H0YKS4|H0YKS4_HUMAN;tr|H0YM50|H0YM50_HUMAN;tr|H0YMM1|H0YMM1_HUMAN;tr|H0YNP5|H0YNP5_HUMAN	38;34;32;32;28;25;24;20;19;17;17;17;17;17;17;15;14;14;10;9;8;8;6;3	38;34;32;32;28;25;24;20;19;17;17;17;17;17;17;15;14;14;10;9;8;8;6;3	38;34;32;32;28;25;24;20;19;17;17;17;17;17;17;15;14;14;10;9;8;8;6;3	sp|P07355|ANXA2_HUMAN Annexin A2 OS=Homo sapiens OX=9606 GN=ANXA2 PE=1 SV=2;tr|H0YN42|H0YN42_HUMAN Annexin (Fragment) OS=Homo sapiens OX=9606 GN=ANXA2 PE=1 SV=1;tr|H0YMU9|H0YMU9_HUMAN Annexin OS=Homo sapiens OX=9606 GN=ANXA2 PE=1 SV=1;tr|H0YMD0|H0YMD0_HUMA	24	38	38	38	24	25	22	27	19	24	18	18	15	28	28	21	24	23	18	30	27	25	28	28	21	28	20	24	24	25	17	25	24	27	25	27	24	24	27	24	20	27	22	2
sp|P07357|CO8A_HUMAN	sp|P07357|CO8A_HUMAN	7	7	7	sp|P07357|CO8A_HUMAN Complement component C8 alpha chain OS=Homo sapiens OX=9606 GN=C8A PE=1 SV=2	1	7	7	7	3	2	2	6	6	5	6	6	2	3	3	3	6	5	3	4	5	5	5	3	3	4	6	4	4	4	4	1	3	2	5	5	4	3	4	3	3	1	0	0
tr|F5GY80|F5GY80_HUMAN;tr|F5H7G1|F5H7G1_HUMAN;sp|P07358|CO8B_HUMAN	tr|F5GY80|F5GY80_HUMAN;tr|F5H7G1|F5H7G1_HUMAN;sp|P07358|CO8B_HUMAN	2;2;2	2;2;2	2;2;2	tr|F5GY80|F5GY80_HUMAN Complement component C8 beta chain OS=Homo sapiens OX=9606 GN=C8B PE=1 SV=1;tr|F5H7G1|F5H7G1_HUMAN Complement component C8 beta chain OS=Homo sapiens OX=9606 GN=C8B PE=1 SV=1;sp|P07358|CO8B_HUMAN Complement component C8 beta chain OS	3	2	2	2	2	1	1	2	1	1	2	1	1	2	1	2	1	1	1	2	1	1	1	1	1	1	1	1	2	2	1	2	1	1	2	2	1	1	1	1	1	0	1	0
sp|P07360|CO8G_HUMAN;tr|Q5SQ08|Q5SQ08_HUMAN	sp|P07360|CO8G_HUMAN;tr|Q5SQ08|Q5SQ08_HUMAN	4;2	4;2	4;2	sp|P07360|CO8G_HUMAN Complement component C8 gamma chain OS=Homo sapiens OX=9606 GN=C8G PE=1 SV=3;tr|Q5SQ08|Q5SQ08_HUMAN Complement component C8 gamma chain (Fragment) OS=Homo sapiens OX=9606 GN=C8G PE=1 SV=1	2	4	4	4	3	4	4	3	3	3	3	4	2	3	3	4	3	3	4	3	4	3	3	3	2	2	4	3	4	4	4	2	3	2	2	3	2	3	2	2	2	2	0	0
sp|P07384|CAN1_HUMAN;tr|E9PL37|E9PL37_HUMAN	sp|P07384|CAN1_HUMAN	5;1	5;1	5;1	sp|P07384|CAN1_HUMAN Calpain-1 catalytic subunit OS=Homo sapiens OX=9606 GN=CAPN1 PE=1 SV=1	2	5	5	5	1	3	3	4	0	3	2	0	0	4	3	2	2	2	3	5	2	2	4	2	1	4	2	2	4	3	4	3	4	1	3	4	3	3	2	0	1	1	1	0
tr|Q5JP53|Q5JP53_HUMAN;sp|P07437|TBB5_HUMAN;tr|Q5ST81|Q5ST81_HUMAN;sp|Q9BVA1|TBB2B_HUMAN;sp|Q13885|TBB2A_HUMAN;tr|G3V5W4|G3V5W4_HUMAN;tr|G3V2R8|G3V2R8_HUMAN;tr|G3V3R4|G3V3R4_HUMAN;tr|G3V2N6|G3V2N6_HUMAN	tr|Q5JP53|Q5JP53_HUMAN;sp|P07437|TBB5_HUMAN;tr|Q5ST81|Q5ST81_HUMAN;sp|Q9BVA1|TBB2B_HUMAN;sp|Q13885|TBB2A_HUMAN	10;10;8;7;7;1;1;1;1	3;3;1;1;1;1;1;1;1	2;2;1;0;0;0;0;0;0	tr|Q5JP53|Q5JP53_HUMAN Tubulin beta chain OS=Homo sapiens OX=9606 GN=TUBB PE=1 SV=1;sp|P07437|TBB5_HUMAN Tubulin beta chain OS=Homo sapiens OX=9606 GN=TUBB PE=1 SV=2;tr|Q5ST81|Q5ST81_HUMAN Tubulin beta chain OS=Homo sapiens OX=9606 GN=TUBB PE=1 SV=1;sp|Q9B	9	10	3	2	6	6	6	6	4	7	3	2	3	5	5	5	4	4	3	5	6	4	3	5	3	5	2	4	3	4	5	7	7	5	6	6	4	3	5	3	2	3	3	0
sp|P07451|CAH3_HUMAN;tr|E5RHI4|E5RHI4_HUMAN	sp|P07451|CAH3_HUMAN	7;1	7;1	7;1	sp|P07451|CAH3_HUMAN Carbonic anhydrase 3 OS=Homo sapiens OX=9606 GN=CA3 PE=1 SV=3	2	7	7	7	1	0	0	0	0	0	0	0	0	0	0	0	1	0	0	2	1	0	2	1	1	1	0	0	6	4	4	0	0	0	7	7	5	5	0	0	0	0	0	0
sp|P07585|PGS2_HUMAN;tr|F8VXZ8|F8VXZ8_HUMAN;tr|F8VUF6|F8VUF6_HUMAN;tr|F8VWU0|F8VWU0_HUMAN;tr|H0YIH3|H0YIH3_HUMAN;tr|F8VNV6|F8VNV6_HUMAN	sp|P07585|PGS2_HUMAN;tr|F8VXZ8|F8VXZ8_HUMAN;tr|F8VUF6|F8VUF6_HUMAN;tr|F8VWU0|F8VWU0_HUMAN	3;2;2;2;1;1	3;2;2;2;1;1	3;2;2;2;1;1	sp|P07585|PGS2_HUMAN Decorin OS=Homo sapiens OX=9606 GN=DCN PE=1 SV=1;tr|F8VXZ8|F8VXZ8_HUMAN Decorin (Fragment) OS=Homo sapiens OX=9606 GN=DCN PE=1 SV=1;tr|F8VUF6|F8VUF6_HUMAN Decorin (Fragment) OS=Homo sapiens OX=9606 GN=DCN PE=1 SV=1;tr|F8VWU0|F8VWU0_HUM	6	3	3	3	0	1	0	0	0	0	0	0	0	1	0	0	0	1	0	0	0	0	0	0	0	1	0	0	3	3	3	0	0	0	3	3	3	2	0	0	0	0	0	0
sp|P07686|HEXB_HUMAN;tr|Q5URX0|Q5URX0_HUMAN;tr|H0YA83|H0YA83_HUMAN;tr|H0Y9B6|H0Y9B6_HUMAN	sp|P07686|HEXB_HUMAN;tr|Q5URX0|Q5URX0_HUMAN	11;9;5;4	11;9;5;4	11;9;5;4	sp|P07686|HEXB_HUMAN Beta-hexosaminidase subunit beta OS=Homo sapiens OX=9606 GN=HEXB PE=1 SV=3;tr|Q5URX0|Q5URX0_HUMAN Beta-hexosaminidase subunit beta OS=Homo sapiens OX=9606 GN=HEXB PE=1 SV=1	4	11	11	11	5	7	4	8	2	3	6	2	2	8	8	3	6	4	1	10	7	5	10	6	5	10	6	5	9	8	4	10	9	4	8	9	8	3	9	7	6	7	3	0
sp|P07711|CATL1_HUMAN;tr|Q5T8F0|Q5T8F0_HUMAN;sp|Q5NE16|CATL3_HUMAN;tr|Q5QP40|Q5QP40_HUMAN;sp|P43235|CATK_HUMAN;sp|O60911|CATL2_HUMAN	sp|P07711|CATL1_HUMAN;tr|Q5T8F0|Q5T8F0_HUMAN	3;2;1;1;1;1	3;2;1;1;1;1	3;2;1;1;1;1	sp|P07711|CATL1_HUMAN Cathepsin L1 OS=Homo sapiens OX=9606 GN=CTSL PE=1 SV=2;tr|Q5T8F0|Q5T8F0_HUMAN Cathepsin L1 OS=Homo sapiens OX=9606 GN=CTSL PE=1 SV=1	6	3	3	3	1	2	1	1	1	1	1	1	1	1	1	2	1	2	2	1	2	2	1	3	1	1	3	3	1	3	3	1	2	2	2	2	2	2	1	3	3	1	1	0
sp|P07737|PROF1_HUMAN;tr|K7EJ44|K7EJ44_HUMAN;tr|I3L3D5|I3L3D5_HUMAN;CON__P02584	sp|P07737|PROF1_HUMAN;tr|K7EJ44|K7EJ44_HUMAN	14;11;5;3	14;11;5;3	14;11;5;3	sp|P07737|PROF1_HUMAN Profilin-1 OS=Homo sapiens OX=9606 GN=PFN1 PE=1 SV=2;tr|K7EJ44|K7EJ44_HUMAN Profilin OS=Homo sapiens OX=9606 GN=PFN1 PE=1 SV=1	4	14	14	14	9	13	11	13	12	12	11	9	10	13	12	10	10	11	9	12	12	12	13	12	12	10	10	10	12	14	10	13	13	11	11	12	13	12	10	10	11	9	9	1
sp|P07738|PMGE_HUMAN	sp|P07738|PMGE_HUMAN	4	4	4	sp|P07738|PMGE_HUMAN Bisphosphoglycerate mutase OS=Homo sapiens OX=9606 GN=BPGM PE=1 SV=2	1	4	4	4	3	1	1	2	0	1	1	0	0	3	3	4	3	1	3	2	1	1	3	2	2	1	1	0	3	4	3	2	3	1	4	4	4	3	2	1	2	0	0	0
tr|H3BSW3|H3BSW3_HUMAN;tr|H3BQF1|H3BQF1_HUMAN;tr|H3BQZ9|H3BQZ9_HUMAN;sp|P07741|APT_HUMAN	tr|H3BSW3|H3BSW3_HUMAN;tr|H3BQF1|H3BQF1_HUMAN;tr|H3BQZ9|H3BQZ9_HUMAN;sp|P07741|APT_HUMAN	1;1;1;1	1;1;1;1	1;1;1;1	tr|H3BSW3|H3BSW3_HUMAN Adenine phosphoribosyltransferase OS=Homo sapiens OX=9606 GN=APRT PE=1 SV=1;tr|H3BQF1|H3BQF1_HUMAN Adenine phosphoribosyltransferase (Fragment) OS=Homo sapiens OX=9606 GN=APRT PE=1 SV=8;tr|H3BQZ9|H3BQZ9_HUMAN Adenine phosphoribosyltr	4	1	1	1	1	1	1	1	1	1	1	1	1	1	1	1	1	1	1	1	1	0	1	1	1	1	1	1	1	1	1	1	1	1	1	0	0	1	0	1	1	0	1	0
sp|P07858|CATB_HUMAN;tr|R4GMQ5|R4GMQ5_HUMAN;tr|E9PR54|E9PR54_HUMAN;tr|E9PJ67|E9PJ67_HUMAN;tr|E9PCB3|E9PCB3_HUMAN;tr|E9PKQ7|E9PKQ7_HUMAN;tr|E9PNL5|E9PNL5_HUMAN;tr|E9PHZ5|E9PHZ5_HUMAN;tr|E9PLY3|E9PLY3_HUMAN;tr|E9PSG5|E9PSG5_HUMAN;tr|E9PQM1|E9PQM1_HUMAN;tr|E9PS78|E9PS78_HUMAN	sp|P07858|CATB_HUMAN	10;4;4;4;4;4;4;4;4;4;4;2	10;4;4;4;4;4;4;4;4;4;4;2	10;4;4;4;4;4;4;4;4;4;4;2	sp|P07858|CATB_HUMAN Cathepsin B OS=Homo sapiens OX=9606 GN=CTSB PE=1 SV=3	12	10	10	10	8	9	9	6	5	5	5	5	5	9	10	10	4	4	7	6	8	6	7	7	7	6	7	7	9	6	7	8	5	7	8	9	9	7	8	7	6	5	6	0
sp|P07900|HS90A_HUMAN;sp|Q14568|HS902_HUMAN;tr|G3V2J8|G3V2J8_HUMAN;sp|Q58FF6|H90B4_HUMAN;sp|Q58FG0|HS905_HUMAN	sp|P07900|HS90A_HUMAN	23;5;3;2;1	23;5;3;2;1	12;0;1;0;0	sp|P07900|HS90A_HUMAN Heat shock protein HSP 90-alpha OS=Homo sapiens OX=9606 GN=HSP90AA1 PE=1 SV=5	5	23	23	12	15	14	13	17	14	12	11	9	7	19	19	17	15	10	9	16	12	14	18	14	10	19	12	13	12	13	12	16	13	11	18	19	14	12	13	11	7	14	9	1
sp|P07902|GALT_HUMAN;tr|G3V3U5|G3V3U5_HUMAN;tr|G3V223|G3V223_HUMAN;tr|F2Z2X9|F2Z2X9_HUMAN;tr|G3V4G9|G3V4G9_HUMAN	sp|P07902|GALT_HUMAN;tr|G3V3U5|G3V3U5_HUMAN;tr|G3V223|G3V223_HUMAN;tr|F2Z2X9|F2Z2X9_HUMAN;tr|G3V4G9|G3V4G9_HUMAN	2;1;1;1;1	2;1;1;1;1	2;1;1;1;1	sp|P07902|GALT_HUMAN Galactose-1-phosphate uridylyltransferase OS=Homo sapiens OX=9606 GN=GALT PE=1 SV=3;tr|G3V3U5|G3V3U5_HUMAN Galactose-1-phosphate uridylyltransferase OS=Homo sapiens OX=9606 GN=GALT PE=4 SV=1;tr|G3V223|G3V223_HUMAN Galactose-1-phosphate	5	2	2	2	0	0	0	0	1	1	0	0	0	1	1	2	1	1	1	1	2	1	1	2	1	1	1	2	1	1	1	1	1	2	1	1	1	2	0	0	1	1	1	0
sp|P07910|HNRPC_HUMAN;tr|G3V576|G3V576_HUMAN;tr|G3V2Q1|G3V2Q1_HUMAN;tr|G3V4C1|G3V4C1_HUMAN;tr|B2R5W2|B2R5W2_HUMAN;tr|B4DY08|B4DY08_HUMAN;tr|G3V4W0|G3V4W0_HUMAN;tr|G3V575|G3V575_HUMAN;tr|G3V555|G3V555_HUMAN;tr|G3V4M8|G3V4M8_HUMAN;tr|B4DSU6|B4DSU6_HUMAN;tr|G3V251|G3V251_HUMAN;tr|G3V3K6|G3V3K6_HUMAN;tr|A0A0G2JNQ3|A0A0G2JNQ3_HUMAN;sp|B2RXH8|HNRC2_HUMAN;sp|B7ZW38|HNRC3_HUMAN;sp|O60812|HNRC1_HUMAN;sp|P…	sp|P07910|HNRPC_HUMAN;tr|G3V576|G3V576_HUMAN;tr|G3V2Q1|G3V2Q1_HUMAN;tr|G3V4C1|G3V4C1_HUMAN;tr|B2R5W2|B2R5W2_HUMAN;tr|B4DY08|B4DY08_HUMAN;tr|G3V4W0|G3V4W0_HUMAN;tr|G3V575|G3V575_HUMAN;tr|G3V555|G3V555_HUMAN;tr|G3V4M8|G3V4M8_HUMAN;tr|B4DSU6|B4DSU6_HUMAN;tr|G3V251|G3V251_HUMAN;tr|G3V3K6|G3V3K6_HUMAN;tr|A0A0G2JNQ3|A0A0G2JNQ3_HUMAN;sp|B2RXH8|HNRC2_HUMAN;sp|B7ZW38|HNRC3_HUMAN;sp|O60812|HNRC1_HUMAN;sp|P…	3;3;3;3;3;3;3;2;2;2;2;2;2;2;2;2;2;2;2;2;1;1;1	3;3;3;3;3;3;3;2;2;2;2;2;2;2;2;2;2;2;2;2;1;1;1	3;3;3;3;3;3;3;2;2;2;2;2;2;2;2;2;2;2;2;2;1;1;1	sp|P07910|HNRPC_HUMAN Heterogeneous nuclear ribonucleoproteins C1/C2 OS=Homo sapiens OX=9606 GN=HNRNPC PE=1 SV=4;tr|G3V576|G3V576_HUMAN Heterogeneous nuclear ribonucleoproteins C1/C2 OS=Homo sapiens OX=9606 GN=HNRNPC PE=1 SV=1;tr|G3V2Q1|G3V2Q1_HUMAN Hetero	23	3	3	3	0	3	3	3	1	2	0	0	0	0	0	0	0	0	0	0	0	0	0	0	0	0	0	2	0	0	0	1	0	0	2	2	0	1	0	0	0	1	0	0
tr|J3QRU1|J3QRU1_HUMAN;sp|P07947|YES_HUMAN;sp|P06241|FYN_HUMAN	tr|J3QRU1|J3QRU1_HUMAN;sp|P07947|YES_HUMAN	6;6;2	6;6;2	4;4;1	tr|J3QRU1|J3QRU1_HUMAN Tyrosine-protein kinase OS=Homo sapiens OX=9606 GN=YES1 PE=1 SV=1;sp|P07947|YES_HUMAN Tyrosine-protein kinase Yes OS=Homo sapiens OX=9606 GN=YES1 PE=1 SV=3	3	6	6	4	3	2	4	4	2	3	2	1	2	4	3	2	2	2	1	3	1	5	3	1	4	2	1	2	2	1	2	5	3	5	4	5	4	3	4	3	2	1	0	0
sp|P07948|LYN_HUMAN;tr|E5RJ37|E5RJ37_HUMAN;tr|H0Y3C5|H0Y3C5_HUMAN;tr|J3KPD6|J3KPD6_HUMAN;tr|F6SF04|F6SF04_HUMAN;sp|P08631|HCK_HUMAN	sp|P07948|LYN_HUMAN	4;1;1;1;1;1	4;1;1;1;1;1	4;1;1;1;1;1	sp|P07948|LYN_HUMAN Tyrosine-protein kinase Lyn OS=Homo sapiens OX=9606 GN=LYN PE=1 SV=3	6	4	4	4	3	2	2	2	1	1	1	1	2	3	3	1	0	1	0	3	3	2	1	1	2	1	1	1	3	2	1	4	4	3	3	3	2	3	1	3	1	0	1	0
sp|P07954|FUMH_HUMAN	sp|P07954|FUMH_HUMAN	1	1	1	sp|P07954|FUMH_HUMAN Fumarate hydratase, mitochondrial OS=Homo sapiens OX=9606 GN=FH PE=1 SV=3	1	1	1	1	0	0	0	0	0	1	0	0	0	0	0	0	0	0	0	0	0	0	0	0	0	0	0	0	0	0	0	0	0	0	0	0	0	0	0	0	0	0	0	0
sp|P07988|PSPB_HUMAN;tr|D6W5L6|D6W5L6_HUMAN;tr|H0Y7V6|H0Y7V6_HUMAN;tr|U3KQT2|U3KQT2_HUMAN	sp|P07988|PSPB_HUMAN;tr|D6W5L6|D6W5L6_HUMAN;tr|H0Y7V6|H0Y7V6_HUMAN	13;13;12;2	13;13;12;2	13;13;12;2	sp|P07988|PSPB_HUMAN Pulmonary surfactant-associated protein B OS=Homo sapiens OX=9606 GN=SFTPB PE=1 SV=3;tr|D6W5L6|D6W5L6_HUMAN Pulmonary surfactant-associated protein B OS=Homo sapiens OX=9606 GN=SFTPB PE=1 SV=1;tr|H0Y7V6|H0Y7V6_HUMAN Pulmonary surfactan	4	13	13	13	11	10	11	11	11	9	13	11	10	13	13	11	11	10	8	11	12	10	12	11	9	12	11	11	12	10	10	12	10	11	12	11	13	10	10	11	8	8	9	0
tr|G3V357|G3V357_HUMAN;sp|P07998|RNAS1_HUMAN	tr|G3V357|G3V357_HUMAN;sp|P07998|RNAS1_HUMAN	2;2	2;2	2;2	tr|G3V357|G3V357_HUMAN Ribonuclease pancreatic OS=Homo sapiens OX=9606 GN=RNASE1 PE=1 SV=1;sp|P07998|RNAS1_HUMAN Ribonuclease pancreatic OS=Homo sapiens OX=9606 GN=RNASE1 PE=1 SV=4	2	2	2	2	2	2	1	1	0	1	1	0	1	2	2	2	2	2	2	2	2	2	2	2	2	2	2	2	2	2	2	2	2	1	1	2	1	2	0	1	1	0	1	0
sp|P08118|MSMB_HUMAN	sp|P08118|MSMB_HUMAN	3	3	3	sp|P08118|MSMB_HUMAN Beta-microseminoprotein OS=Homo sapiens OX=9606 GN=MSMB PE=1 SV=1	1	3	3	3	1	1	1	3	1	1	2	0	1	2	2	1	2	1	0	2	2	2	3	3	2	3	1	2	2	2	3	2	3	3	3	2	3	0	3	2	3	1	2	0
sp|P08133|ANXA6_HUMAN;tr|E5RK69|E5RK69_HUMAN;tr|E7EMC6|E7EMC6_HUMAN;tr|H0YC77|H0YC77_HUMAN;tr|E5RFF0|E5RFF0_HUMAN;tr|E5RJR0|E5RJR0_HUMAN;tr|E5RJF5|E5RJF5_HUMAN;tr|E5RI05|E5RI05_HUMAN;tr|E5RK63|E5RK63_HUMAN	sp|P08133|ANXA6_HUMAN;tr|E5RK69|E5RK69_HUMAN;tr|E7EMC6|E7EMC6_HUMAN	15;11;8;3;3;1;1;1;1	15;11;8;3;3;1;1;1;1	15;11;8;3;3;1;1;1;1	sp|P08133|ANXA6_HUMAN Annexin A6 OS=Homo sapiens OX=9606 GN=ANXA6 PE=1 SV=3;tr|E5RK69|E5RK69_HUMAN Annexin OS=Homo sapiens OX=9606 GN=ANXA6 PE=1 SV=1;tr|E7EMC6|E7EMC6_HUMAN Annexin OS=Homo sapiens OX=9606 GN=ANXA6 PE=1 SV=1	9	15	15	15	3	2	0	12	7	8	8	6	3	14	13	12	4	4	3	11	7	4	13	8	6	9	6	3	9	6	5	10	9	4	14	11	11	13	7	7	6	5	3	0
tr|H3BLV0|H3BLV0_HUMAN;sp|P08174|DAF_HUMAN;tr|B1AP13|B1AP13_HUMAN;tr|H7BY55|H7BY55_HUMAN;tr|B1AP15|B1AP15_HUMAN;tr|A0A2R8YDY3|A0A2R8YDY3_HUMAN;tr|A0A2R8YEC5|A0A2R8YEC5_HUMAN	tr|H3BLV0|H3BLV0_HUMAN;sp|P08174|DAF_HUMAN;tr|B1AP13|B1AP13_HUMAN;tr|H7BY55|H7BY55_HUMAN	20;20;20;20;8;3;3	20;20;20;20;8;3;3	20;20;20;20;8;3;3	tr|H3BLV0|H3BLV0_HUMAN Complement decay-accelerating factor (Fragment) OS=Homo sapiens OX=9606 GN=CD55 PE=1 SV=1;sp|P08174|DAF_HUMAN Complement decay-accelerating factor OS=Homo sapiens OX=9606 GN=CD55 PE=1 SV=4;tr|B1AP13|B1AP13_HUMAN Complement decay-acce	7	20	20	20	15	16	14	9	11	11	9	11	12	16	16	12	13	12	10	16	16	13	14	12	11	15	14	16	17	17	14	14	13	12	17	16	14	11	16	13	12	14	10	0
sp|P08185|CBG_HUMAN;tr|G3V4V7|G3V4V7_HUMAN;tr|G3V350|G3V350_HUMAN	sp|P08185|CBG_HUMAN	4;1;1	4;1;1	4;1;1	sp|P08185|CBG_HUMAN Corticosteroid-binding globulin OS=Homo sapiens OX=9606 GN=SERPINA6 PE=1 SV=1	3	4	4	4	4	3	3	4	3	3	4	3	3	4	2	2	4	3	3	4	3	3	3	3	3	2	3	3	3	3	3	3	3	3	4	4	4	3	3	3	3	4	3	0
tr|F5GZS6|F5GZS6_HUMAN;sp|P08195|4F2_HUMAN;tr|J3KPF3|J3KPF3_HUMAN;tr|F5GZI0|F5GZI0_HUMAN;tr|H0YFS2|H0YFS2_HUMAN;tr|H0YFX4|H0YFX4_HUMAN;tr|F5H867|F5H867_HUMAN;tr|F5H0E2|F5H0E2_HUMAN	tr|F5GZS6|F5GZS6_HUMAN;sp|P08195|4F2_HUMAN;tr|J3KPF3|J3KPF3_HUMAN;tr|F5GZI0|F5GZI0_HUMAN	6;6;6;3;2;1;1;1	6;6;6;3;2;1;1;1	6;6;6;3;2;1;1;1	tr|F5GZS6|F5GZS6_HUMAN 4F2 cell-surface antigen heavy chain OS=Homo sapiens OX=9606 GN=SLC3A2 PE=1 SV=1;sp|P08195|4F2_HUMAN 4F2 cell-surface antigen heavy chain OS=Homo sapiens OX=9606 GN=SLC3A2 PE=1 SV=3;tr|J3KPF3|J3KPF3_HUMAN 4F2 cell-surface antigen hea	8	6	6	6	2	3	4	4	0	3	2	1	1	4	4	1	4	2	1	4	4	3	3	3	1	4	4	3	1	3	2	3	3	3	3	3	4	2	3	2	0	2	0	0
sp|P08236|BGLR_HUMAN	sp|P08236|BGLR_HUMAN	3	3	3	sp|P08236|BGLR_HUMAN Beta-glucuronidase OS=Homo sapiens OX=9606 GN=GUSB PE=1 SV=2	1	3	3	3	3	2	2	2	1	2	1	1	2	3	3	3	3	2	2	3	2	2	3	2	2	3	2	2	3	2	2	2	2	2	3	3	3	3	3	2	2	1	1	0
sp|P08238|HS90B_HUMAN;sp|Q58FF7|H90B3_HUMAN	sp|P08238|HS90B_HUMAN	19;7	8;3	8;3	sp|P08238|HS90B_HUMAN Heat shock protein HSP 90-beta OS=Homo sapiens OX=9606 GN=HSP90AB1 PE=1 SV=4	2	19	8	8	14	13	11	13	12	10	6	7	5	15	15	11	10	6	5	14	8	10	12	9	7	15	10	10	10	8	7	13	9	10	15	15	10	10	7	5	4	12	5	2
sp|P08246|ELNE_HUMAN	sp|P08246|ELNE_HUMAN	2	2	2	sp|P08246|ELNE_HUMAN Neutrophil elastase OS=Homo sapiens OX=9606 GN=ELANE PE=1 SV=1	1	2	2	2	1	0	0	1	0	1	0	0	0	1	1	0	1	0	0	1	0	0	1	1	1	1	0	0	0	0	0	1	2	1	1	2	2	2	1	0	2	0	0	0
sp|P08294|SODE_HUMAN;tr|M0R1V4|M0R1V4_HUMAN	sp|P08294|SODE_HUMAN	7;1	7;1	7;1	sp|P08294|SODE_HUMAN Extracellular superoxide dismutase [Cu-Zn] OS=Homo sapiens OX=9606 GN=SOD3 PE=1 SV=2	2	7	7	7	5	5	5	4	3	3	3	2	2	4	4	5	4	4	4	5	5	4	6	4	3	4	4	4	5	4	5	5	3	2	5	5	3	3	4	2	3	2	2	0
sp|P08519|APOA_HUMAN;tr|A0A087WWY0|A0A087WWY0_HUMAN	sp|P08519|APOA_HUMAN;tr|A0A087WWY0|A0A087WWY0_HUMAN	3;2	3;2	3;2	sp|P08519|APOA_HUMAN Apolipoprotein(a) OS=Homo sapiens OX=9606 GN=LPA PE=1 SV=1;tr|A0A087WWY0|A0A087WWY0_HUMAN Apolipoprotein(a) OS=Homo sapiens OX=9606 GN=LPA PE=1 SV=1	2	3	3	3	1	0	0	1	1	0	1	1	0	1	1	1	0	0	0	1	2	2	1	1	1	1	1	1	1	1	2	2	2	2	2	2	3	2	1	1	1	0	0	0
sp|P08571|CD14_HUMAN;tr|D6RFL4|D6RFL4_HUMAN	sp|P08571|CD14_HUMAN;tr|D6RFL4|D6RFL4_HUMAN	10;5	10;5	10;5	sp|P08571|CD14_HUMAN Monocyte differentiation antigen CD14 OS=Homo sapiens OX=9606 GN=CD14 PE=1 SV=2;tr|D6RFL4|D6RFL4_HUMAN Monocyte differentiation antigen CD14 (Fragment) OS=Homo sapiens OX=9606 GN=CD14 PE=1 SV=1	2	10	10	10	8	9	9	9	5	6	9	7	5	8	9	7	9	7	4	8	7	7	9	6	6	10	8	7	7	7	6	8	8	8	9	8	7	7	8	7	4	8	6	0
sp|P08572|CO4A2_HUMAN	sp|P08572|CO4A2_HUMAN	3	3	2	sp|P08572|CO4A2_HUMAN Collagen alpha-2(IV) chain OS=Homo sapiens OX=9606 GN=COL4A2 PE=1 SV=4	1	3	3	2	3	3	3	2	3	2	2	2	2	3	3	3	3	2	3	2	2	0	3	3	1	2	3	3	2	3	1	2	2	2	2	2	2	2	3	3	2	3	3	0
tr|E9PKH0|E9PKH0_HUMAN;tr|M3ZCP1|M3ZCP1_HUMAN;tr|A0A075B788|A0A075B788_HUMAN;sp|P08575|PTPRC_HUMAN;tr|A0A140TA77|A0A140TA77_HUMAN;tr|A0A140TA68|A0A140TA68_HUMAN;tr|A0A0G2JNW2|A0A0G2JNW2_HUMAN	tr|E9PKH0|E9PKH0_HUMAN;tr|M3ZCP1|M3ZCP1_HUMAN;tr|A0A075B788|A0A075B788_HUMAN;sp|P08575|PTPRC_HUMAN;tr|A0A140TA77|A0A140TA77_HUMAN;tr|A0A140TA68|A0A140TA68_HUMAN;tr|A0A0G2JNW2|A0A0G2JNW2_HUMAN	3;3;3;3;2;2;2	3;3;3;3;2;2;2	3;3;3;3;2;2;2	tr|E9PKH0|E9PKH0_HUMAN Receptor-type tyrosine-protein phosphatase C (Fragment) OS=Homo sapiens OX=9606 GN=PTPRC PE=1 SV=2;tr|M3ZCP1|M3ZCP1_HUMAN Receptor-type tyrosine-protein phosphatase C (Fragment) OS=Homo sapiens OX=9606 GN=PTPRC PE=1 SV=1;tr|A0A075B78	7	3	3	3	1	0	0	1	0	0	0	0	0	2	2	0	1	0	0	2	1	1	0	0	0	0	1	1	2	1	0	3	3	1	1	2	1	1	0	0	0	0	0	0
sp|P08581|MET_HUMAN;tr|H7C174|H7C174_HUMAN	sp|P08581|MET_HUMAN;tr|H7C174|H7C174_HUMAN	2;1	1;1	1;1	sp|P08581|MET_HUMAN Hepatocyte growth factor receptor OS=Homo sapiens OX=9606 GN=MET PE=1 SV=4;tr|H7C174|H7C174_HUMAN Hepatocyte growth factor receptor (Fragment) OS=Homo sapiens OX=9606 GN=MET PE=1 SV=1	2	2	1	1	1	1	1	1	1	2	1	0	2	2	2	2	0	1	1	2	1	2	0	0	1	2	2	2	2	2	2	2	1	1	2	1	1	1	1	2	2	1	2	0
sp|P08603|CFAH_HUMAN;tr|A0A0D9SG88|A0A0D9SG88_HUMAN;tr|Q5TFM2|Q5TFM2_HUMAN	sp|P08603|CFAH_HUMAN;tr|A0A0D9SG88|A0A0D9SG88_HUMAN	12;6;5	12;6;5	11;6;5	sp|P08603|CFAH_HUMAN Complement factor H OS=Homo sapiens OX=9606 GN=CFH PE=1 SV=4;tr|A0A0D9SG88|A0A0D9SG88_HUMAN Complement factor H OS=Homo sapiens OX=9606 GN=CFH PE=1 SV=1	3	12	12	11	8	7	8	10	9	11	10	9	12	6	6	6	7	10	6	10	8	9	5	7	7	4	6	6	8	8	8	2	4	5	8	7	6	11	6	8	9	7	5	0
sp|P08637|FCG3A_HUMAN;tr|A0A1W2PQB1|A0A1W2PQB1_HUMAN;tr|H0Y755|H0Y755_HUMAN;tr|M9MML0|M9MML0_HUMAN;tr|A0A087WZR4|A0A087WZR4_HUMAN;tr|A0A3B3ISU3|A0A3B3ISU3_HUMAN;sp|O75015|FCG3B_HUMAN;tr|H0Y4U3|H0Y4U3_HUMAN;tr|M9MML6|M9MML6_HUMAN;tr|C9JC71|C9JC71_HUMAN	sp|P08637|FCG3A_HUMAN;tr|A0A1W2PQB1|A0A1W2PQB1_HUMAN;tr|H0Y755|H0Y755_HUMAN;tr|M9MML0|M9MML0_HUMAN;tr|A0A087WZR4|A0A087WZR4_HUMAN;tr|A0A3B3ISU3|A0A3B3ISU3_HUMAN;sp|O75015|FCG3B_HUMAN;tr|H0Y4U3|H0Y4U3_HUMAN;tr|M9MML6|M9MML6_HUMAN	7;7;7;7;4;4;4;4;4;2	7;7;7;7;4;4;4;4;4;2	7;7;7;7;4;4;4;4;4;2	sp|P08637|FCG3A_HUMAN Low affinity immunoglobulin gamma Fc region receptor III-A OS=Homo sapiens OX=9606 GN=FCGR3A PE=1 SV=2;tr|A0A1W2PQB1|A0A1W2PQB1_HUMAN Fc of IgG low affinity IIIa receptor isoform 1 OS=Homo sapiens OX=9606 GN=FCGR3A PE=1 SV=1;tr|H0Y755	10	7	7	7	6	6	5	6	5	3	6	5	5	5	7	4	7	4	5	6	3	3	6	4	4	7	5	3	5	4	3	7	5	5	5	7	6	3	6	5	4	4	4	0
sp|P08670|VIME_HUMAN;tr|B0YJC4|B0YJC4_HUMAN;tr|B0YJC5|B0YJC5_HUMAN;tr|A0A1B0GTT5|A0A1B0GTT5_HUMAN;tr|A0A1B0GVG8|A0A1B0GVG8_HUMAN	sp|P08670|VIME_HUMAN;tr|B0YJC4|B0YJC4_HUMAN	11;9;4;3;1	10;8;4;2;1	9;7;3;2;1	sp|P08670|VIME_HUMAN Vimentin OS=Homo sapiens OX=9606 GN=VIM PE=1 SV=4;tr|B0YJC4|B0YJC4_HUMAN Vimentin variant 3 OS=Homo sapiens OX=9606 GN=VIM PE=1 SV=1	5	11	10	9	4	7	8	4	5	9	2	1	0	4	3	3	3	1	3	3	5	4	3	5	3	5	3	8	2	3	1	4	3	2	4	4	2	5	3	1	2	2	1	0
sp|P08697|A2AP_HUMAN;tr|C9JMH6|C9JMH6_HUMAN;tr|A0A0J9YY65|A0A0J9YY65_HUMAN;tr|A0A0G2JPA8|A0A0G2JPA8_HUMAN;tr|C9JPV4|C9JPV4_HUMAN;tr|A0A0J9YWQ3|A0A0J9YWQ3_HUMAN;CON__P28800	sp|P08697|A2AP_HUMAN;tr|C9JMH6|C9JMH6_HUMAN;tr|A0A0J9YY65|A0A0J9YY65_HUMAN;tr|A0A0G2JPA8|A0A0G2JPA8_HUMAN;tr|C9JPV4|C9JPV4_HUMAN;tr|A0A0J9YWQ3|A0A0J9YWQ3_HUMAN	12;9;9;7;6;6;2	12;9;9;7;6;6;2	12;9;9;7;6;6;2	sp|P08697|A2AP_HUMAN Alpha-2-antiplasmin OS=Homo sapiens OX=9606 GN=SERPINF2 PE=1 SV=3;tr|C9JMH6|C9JMH6_HUMAN Alpha-2-antiplasmin (Fragment) OS=Homo sapiens OX=9606 GN=SERPINF2 PE=1 SV=1;tr|A0A0J9YY65|A0A0J9YY65_HUMAN Alpha-2-antiplasmin (Fragment) OS=Homo	7	12	12	12	8	9	6	8	6	4	8	7	5	8	7	7	9	9	5	9	8	7	7	4	6	10	7	8	9	10	9	5	6	4	10	10	9	7	3	3	5	3	2	0
sp|P08708|RS17_HUMAN;tr|H0YN88|H0YN88_HUMAN;tr|A0A075B716|A0A075B716_HUMAN;tr|H3BNC9|H3BNC9_HUMAN	sp|P08708|RS17_HUMAN;tr|H0YN88|H0YN88_HUMAN;tr|A0A075B716|A0A075B716_HUMAN;tr|H3BNC9|H3BNC9_HUMAN	1;1;1;1	1;1;1;1	1;1;1;1	sp|P08708|RS17_HUMAN 40S ribosomal protein S17 OS=Homo sapiens OX=9606 GN=RPS17 PE=1 SV=2;tr|H0YN88|H0YN88_HUMAN 40S ribosomal protein S17 OS=Homo sapiens OX=9606 GN=RPS17 PE=1 SV=1;tr|A0A075B716|A0A075B716_HUMAN 40S ribosomal protein S17 OS=Homo sapiens O	4	1	1	1	0	1	1	0	0	1	0	0	0	0	0	0	0	0	0	0	0	0	0	0	0	0	0	0	0	0	0	0	0	0	0	0	0	0	0	0	0	0	0	0
tr|C9J9K3|C9J9K3_HUMAN;sp|P08865|RSSA_HUMAN;tr|A0A0C4DG17|A0A0C4DG17_HUMAN;tr|F8WD59|F8WD59_HUMAN	tr|C9J9K3|C9J9K3_HUMAN;sp|P08865|RSSA_HUMAN;tr|A0A0C4DG17|A0A0C4DG17_HUMAN;tr|F8WD59|F8WD59_HUMAN	4;4;4;2	4;4;4;2	4;4;4;2	tr|C9J9K3|C9J9K3_HUMAN 40S ribosomal protein SA (Fragment) OS=Homo sapiens OX=9606 GN=RPSA PE=1 SV=8;sp|P08865|RSSA_HUMAN 40S ribosomal protein SA OS=Homo sapiens OX=9606 GN=RPSA PE=1 SV=4;tr|A0A0C4DG17|A0A0C4DG17_HUMAN 40S ribosomal protein SA OS=Homo sap	4	4	4	4	2	3	4	3	2	4	1	0	0	1	2	2	1	2	1	2	2	2	2	3	2	1	2	3	2	1	2	2	2	2	1	1	2	1	1	2	2	1	0	0
tr|Q5H8Y1|Q5H8Y1_HUMAN;sp|P08922|ROS1_HUMAN	tr|Q5H8Y1|Q5H8Y1_HUMAN;sp|P08922|ROS1_HUMAN	2;2	2;2	2;2	tr|Q5H8Y1|Q5H8Y1_HUMAN Tyrosine-protein kinase receptor OS=Homo sapiens OX=9606 GN=ROS1 PE=3 SV=1;sp|P08922|ROS1_HUMAN Proto-oncogene tyrosine-protein kinase ROS OS=Homo sapiens OX=9606 GN=ROS1 PE=1 SV=3	2	2	2	2	2	2	2	2	2	2	2	1	2	2	2	2	1	2	2	2	2	2	2	2	1	2	2	2	1	2	2	1	2	2	0	1	2	1	1	1	2	1	1	0
sp|P09104|ENOG_HUMAN;tr|F5H0C8|F5H0C8_HUMAN;sp|P13929|ENOB_HUMAN;tr|F5H1C3|F5H1C3_HUMAN;tr|U3KQQ1|U3KQQ1_HUMAN	sp|P09104|ENOG_HUMAN;tr|F5H0C8|F5H0C8_HUMAN	12;9;4;3;2	9;7;1;2;2	9;7;1;2;2	sp|P09104|ENOG_HUMAN Gamma-enolase OS=Homo sapiens OX=9606 GN=ENO2 PE=1 SV=3;tr|F5H0C8|F5H0C8_HUMAN Gamma-enolase OS=Homo sapiens OX=9606 GN=ENO2 PE=1 SV=1	5	12	9	9	4	7	5	5	4	7	3	2	3	7	7	7	6	4	5	7	4	4	8	10	5	7	4	6	7	9	7	8	6	6	9	9	8	7	3	4	3	6	4	0
sp|P09172|DOPO_HUMAN	sp|P09172|DOPO_HUMAN	5	5	5	sp|P09172|DOPO_HUMAN Dopamine beta-hydroxylase OS=Homo sapiens OX=9606 GN=DBH PE=1 SV=3	1	5	5	5	4	4	3	5	5	3	5	5	5	1	1	0	1	0	1	4	3	4	5	5	5	5	4	4	5	5	5	2	3	3	4	5	4	5	4	5	5	5	3	0
sp|P09210|GSTA2_HUMAN	sp|P09210|GSTA2_HUMAN	24	24	8	sp|P09210|GSTA2_HUMAN Glutathione S-transferase A2 OS=Homo sapiens OX=9606 GN=GSTA2 PE=1 SV=4	1	24	24	8	16	15	12	20	12	13	14	14	11	20	18	13	19	16	13	21	19	17	21	19	17	18	18	13	18	18	13	20	18	15	18	21	19	16	14	12	11	13	8	1
sp|P09211|GSTP1_HUMAN;sp|GSTP1_HUMAN|;tr|A8MX94|A8MX94_HUMAN;tr|A0A087X2E9|A0A087X2E9_HUMAN;tr|A0A2R8Y5E5|A0A2R8Y5E5_HUMAN;tr|A0A087X243|A0A087X243_HUMAN	sp|P09211|GSTP1_HUMAN;sp|GSTP1_HUMAN|;tr|A8MX94|A8MX94_HUMAN	12;11;10;4;2;1	12;11;10;4;2;1	12;11;10;4;2;1	sp|P09211|GSTP1_HUMAN Glutathione S-transferase P OS=Homo sapiens OX=9606 GN=GSTP1 PE=1 SV=2;sp|GSTP1_HUMAN|;tr|A8MX94|A8MX94_HUMAN Glutathione S-transferase P OS=Homo sapiens OX=9606 GN=GSTP1 PE=1 SV=1	6	12	12	12	7	10	8	9	8	6	8	7	8	12	12	7	10	9	9	12	10	10	10	10	9	11	8	8	11	9	7	11	10	9	11	10	10	10	8	8	6	9	8	4
sp|P09382|LEG1_HUMAN	sp|P09382|LEG1_HUMAN	2	2	2	sp|P09382|LEG1_HUMAN Galectin-1 OS=Homo sapiens OX=9606 GN=LGALS1 PE=1 SV=2	1	2	2	2	0	0	0	0	0	0	0	0	0	0	0	0	0	0	0	0	0	0	0	0	0	0	0	0	0	0	0	2	1	0	0	1	1	1	1	1	0	0	0	0
sp|P09417|DHPR_HUMAN;tr|B7Z415|B7Z415_HUMAN;tr|D6RGG7|D6RGG7_HUMAN;tr|D6RHJ7|D6RHJ7_HUMAN;tr|H0Y8F7|H0Y8F7_HUMAN	sp|P09417|DHPR_HUMAN;tr|B7Z415|B7Z415_HUMAN;tr|D6RGG7|D6RGG7_HUMAN	11;6;6;3;3	11;6;6;3;3	11;6;6;3;3	sp|P09417|DHPR_HUMAN Dihydropteridine reductase OS=Homo sapiens OX=9606 GN=QDPR PE=1 SV=2;tr|B7Z415|B7Z415_HUMAN Dihydropteridine reductase OS=Homo sapiens OX=9606 GN=QDPR PE=1 SV=1;tr|D6RGG7|D6RGG7_HUMAN Dihydropteridine reductase OS=Homo sapiens OX=9606	5	11	11	11	6	6	6	6	6	5	4	4	4	9	9	7	8	6	5	10	6	5	9	6	4	9	7	7	7	9	6	11	8	5	10	11	10	6	9	7	5	5	5	0
sp|P09467|F16P1_HUMAN;tr|A0A3B3IUC7|A0A3B3IUC7_HUMAN;tr|Q5VZC3|Q5VZC3_HUMAN	sp|P09467|F16P1_HUMAN;tr|A0A3B3IUC7|A0A3B3IUC7_HUMAN	30;21;6	30;21;6	28;20;6	sp|P09467|F16P1_HUMAN Fructose-1,6-bisphosphatase 1 OS=Homo sapiens OX=9606 GN=FBP1 PE=1 SV=5;tr|A0A3B3IUC7|A0A3B3IUC7_HUMAN Fructose-1,6-bisphosphatase 1 OS=Homo sapiens OX=9606 GN=FBP1 PE=1 SV=1	3	30	30	28	20	24	20	21	13	14	23	17	15	28	29	21	28	23	20	28	22	20	28	22	22	27	24	23	24	20	19	28	24	21	26	26	27	20	28	23	18	16	13	5
tr|B9ZVX7|B9ZVX7_HUMAN;tr|A0A0A0MR85|A0A0A0MR85_HUMAN;sp|Q03013|GSTM4_HUMAN;sp|P09488|GSTM1_HUMAN;tr|E7EWW9|E7EWW9_HUMAN;tr|H3BRM6|H3BRM6_HUMAN;tr|A6NNT0|A6NNT0_HUMAN	tr|B9ZVX7|B9ZVX7_HUMAN;tr|A0A0A0MR85|A0A0A0MR85_HUMAN;sp|Q03013|GSTM4_HUMAN;sp|P09488|GSTM1_HUMAN;tr|E7EWW9|E7EWW9_HUMAN;tr|H3BRM6|H3BRM6_HUMAN;tr|A6NNT0|A6NNT0_HUMAN	2;2;2;2;2;1;1	1;1;1;1;1;1;1	1;1;1;1;1;1;1	tr|B9ZVX7|B9ZVX7_HUMAN Glutathione S-transferase Mu 1 OS=Homo sapiens OX=9606 GN=GSTM1 PE=1 SV=1;tr|A0A0A0MR85|A0A0A0MR85_HUMAN Glutathione S-transferase Mu 4 OS=Homo sapiens OX=9606 GN=GSTM4 PE=1 SV=1;sp|Q03013|GSTM4_HUMAN Glutathione S-transferase Mu 4 O	7	2	1	1	2	2	0	2	2	1	0	0	0	0	0	1	1	0	0	0	1	1	2	2	2	0	0	0	2	2	2	2	2	2	1	1	1	1	1	2	1	1	0	0
sp|P09525|ANXA4_HUMAN	sp|P09525|ANXA4_HUMAN	33	33	3	sp|P09525|ANXA4_HUMAN Annexin A4 OS=Homo sapiens OX=9606 GN=ANXA4 PE=1 SV=4	1	33	33	3	20	25	22	23	16	15	19	14	12	27	31	18	24	20	16	27	21	18	29	21	16	26	19	24	20	18	17	26	21	18	26	25	24	21	24	19	15	22	21	1
sp|P09603|CSF1_HUMAN;tr|E9PKP4|E9PKP4_HUMAN;tr|E9PJA2|E9PJA2_HUMAN;tr|H7BY18|H7BY18_HUMAN;tr|E9PQ08|E9PQ08_HUMAN	sp|P09603|CSF1_HUMAN;tr|E9PKP4|E9PKP4_HUMAN;tr|E9PJA2|E9PJA2_HUMAN	3;2;2;1;1	3;2;2;1;1	3;2;2;1;1	sp|P09603|CSF1_HUMAN Macrophage colony-stimulating factor 1 OS=Homo sapiens OX=9606 GN=CSF1 PE=1 SV=2;tr|E9PKP4|E9PKP4_HUMAN Macrophage colony-stimulating factor 1 (Fragment) OS=Homo sapiens OX=9606 GN=CSF1 PE=1 SV=1;tr|E9PJA2|E9PJA2_HUMAN Macrophage colon	5	3	3	3	1	1	1	1	1	0	2	1	1	2	3	0	1	2	1	3	1	1	3	2	2	3	2	2	1	1	1	3	2	1	1	1	1	1	2	1	0	1	0	0
tr|E9PEX6|E9PEX6_HUMAN;sp|P09622|DLDH_HUMAN	tr|E9PEX6|E9PEX6_HUMAN;sp|P09622|DLDH_HUMAN	3;3	3;3	3;3	tr|E9PEX6|E9PEX6_HUMAN Dihydrolipoyl dehydrogenase OS=Homo sapiens OX=9606 GN=DLD PE=1 SV=1;sp|P09622|DLDH_HUMAN Dihydrolipoyl dehydrogenase, mitochondrial OS=Homo sapiens OX=9606 GN=DLD PE=1 SV=2	2	3	3	3	0	0	1	0	1	1	0	0	1	0	0	1	0	0	0	0	0	1	0	0	1	0	0	1	0	1	1	1	1	2	1	2	2	3	1	1	3	0	0	0
tr|F8W6I7|F8W6I7_HUMAN;sp|P09651|ROA1_HUMAN;tr|F8VTQ5|F8VTQ5_HUMAN;tr|F8VZ49|F8VZ49_HUMAN;tr|A0A2R8Y4L2|A0A2R8Y4L2_HUMAN;sp|Q32P51|RA1L2_HUMAN;tr|F8VYN5|F8VYN5_HUMAN;tr|F8W646|F8W646_HUMAN;tr|H0YH80|H0YH80_HUMAN	tr|F8W6I7|F8W6I7_HUMAN;sp|P09651|ROA1_HUMAN;tr|F8VTQ5|F8VTQ5_HUMAN;tr|F8VZ49|F8VZ49_HUMAN;tr|A0A2R8Y4L2|A0A2R8Y4L2_HUMAN;sp|Q32P51|RA1L2_HUMAN;tr|F8VYN5|F8VYN5_HUMAN;tr|F8W646|F8W646_HUMAN	6;6;5;5;4;4;3;3;2	6;6;5;5;4;4;3;3;2	5;5;4;4;3;3;2;3;2	tr|F8W6I7|F8W6I7_HUMAN Heterogeneous nuclear ribonucleoprotein A1 OS=Homo sapiens OX=9606 GN=HNRNPA1 PE=1 SV=2;sp|P09651|ROA1_HUMAN Heterogeneous nuclear ribonucleoprotein A1 OS=Homo sapiens OX=9606 GN=HNRNPA1 PE=1 SV=5;tr|F8VTQ5|F8VTQ5_HUMAN Heterogeneous	9	6	6	5	1	5	5	2	0	4	1	0	0	1	0	0	1	0	0	0	1	0	0	3	2	0	0	4	0	3	1	0	0	1	3	2	0	3	1	0	1	1	0	0
tr|A0A087X0D5|A0A087X0D5_HUMAN;sp|P09668|CATH_HUMAN;tr|E9PKT6|E9PKT6_HUMAN;tr|A0A3B3IRM7|A0A3B3IRM7_HUMAN	tr|A0A087X0D5|A0A087X0D5_HUMAN;sp|P09668|CATH_HUMAN	12;12;3;2	12;12;3;2	12;12;3;2	tr|A0A087X0D5|A0A087X0D5_HUMAN Pro-cathepsin H OS=Homo sapiens OX=9606 GN=CTSH PE=1 SV=1;sp|P09668|CATH_HUMAN Pro-cathepsin H OS=Homo sapiens OX=9606 GN=CTSH PE=1 SV=4	4	12	12	12	9	7	6	10	8	8	9	8	6	12	12	8	10	10	8	11	9	8	11	10	9	11	9	7	11	10	8	10	10	7	11	11	10	9	12	11	9	9	9	0
tr|F8WCZ6|F8WCZ6_HUMAN;tr|A0A087X232|A0A087X232_HUMAN;sp|P09871|C1S_HUMAN;tr|F5H7T4|F5H7T4_HUMAN;tr|H0Y5D1|H0Y5D1_HUMAN	tr|F8WCZ6|F8WCZ6_HUMAN;tr|A0A087X232|A0A087X232_HUMAN;sp|P09871|C1S_HUMAN	10;10;10;1;1	10;10;10;1;1	10;10;10;1;1	tr|F8WCZ6|F8WCZ6_HUMAN Complement C1s subcomponent OS=Homo sapiens OX=9606 GN=C1S PE=1 SV=1;tr|A0A087X232|A0A087X232_HUMAN Complement C1s subcomponent OS=Homo sapiens OX=9606 GN=C1S PE=1 SV=1;sp|P09871|C1S_HUMAN Complement C1s subcomponent OS=Homo sapiens	5	10	10	10	7	7	8	7	3	4	7	4	4	6	6	6	8	7	4	7	8	3	8	6	5	9	5	9	8	9	6	7	5	5	6	7	8	6	6	3	4	5	3	0
tr|D6RE83|D6RE83_HUMAN;sp|P09936|UCHL1_HUMAN;tr|D6R974|D6R974_HUMAN;tr|D6R956|D6R956_HUMAN;tr|D6RF53|D6RF53_HUMAN	tr|D6RE83|D6RE83_HUMAN;sp|P09936|UCHL1_HUMAN;tr|D6R974|D6R974_HUMAN;tr|D6R956|D6R956_HUMAN	6;6;4;4;1	6;6;4;4;1	6;6;4;4;1	tr|D6RE83|D6RE83_HUMAN Ubiquitin carboxyl-terminal hydrolase OS=Homo sapiens OX=9606 GN=UCHL1 PE=1 SV=1;sp|P09936|UCHL1_HUMAN Ubiquitin carboxyl-terminal hydrolase isozyme L1 OS=Homo sapiens OX=9606 GN=UCHL1 PE=1 SV=2;tr|D6R974|D6R974_HUMAN Ubiquitin carbo	5	6	6	6	1	0	0	1	3	3	0	0	0	1	0	1	0	0	2	5	6	5	4	5	5	0	2	3	1	3	4	6	6	6	3	2	2	5	0	0	1	1	1	0
sp|P09960|LKHA4_HUMAN;tr|B4DEH5|B4DEH5_HUMAN	sp|P09960|LKHA4_HUMAN	37;11	37;11	37;11	sp|P09960|LKHA4_HUMAN Leukotriene A-4 hydrolase OS=Homo sapiens OX=9606 GN=LTA4H PE=1 SV=2	2	37	37	37	19	20	19	26	15	16	16	11	15	27	26	19	24	19	19	28	24	19	30	21	21	24	22	20	23	21	18	32	29	20	29	29	30	24	26	20	18	17	11	1
sp|P09972|ALDOC_HUMAN;tr|A8MVZ9|A8MVZ9_HUMAN;tr|K7EKH5|K7EKH5_HUMAN;tr|C9J8F3|C9J8F3_HUMAN;tr|J3KSV6|J3KSV6_HUMAN;tr|J3QKP5|J3QKP5_HUMAN;tr|J3QKK1|J3QKK1_HUMAN	sp|P09972|ALDOC_HUMAN;tr|A8MVZ9|A8MVZ9_HUMAN;tr|K7EKH5|K7EKH5_HUMAN;tr|C9J8F3|C9J8F3_HUMAN;tr|J3KSV6|J3KSV6_HUMAN;tr|J3QKP5|J3QKP5_HUMAN	6;4;3;3;3;3;1	3;3;2;2;2;2;1	3;3;2;2;2;2;1	sp|P09972|ALDOC_HUMAN Fructose-bisphosphate aldolase C OS=Homo sapiens OX=9606 GN=ALDOC PE=1 SV=2;tr|A8MVZ9|A8MVZ9_HUMAN Fructose-bisphosphate aldolase OS=Homo sapiens OX=9606 GN=ALDOC PE=1 SV=1;tr|K7EKH5|K7EKH5_HUMAN Fructose-bisphosphate aldolase C (Frag	7	6	3	3	3	2	2	3	0	1	1	1	2	3	3	3	2	3	2	3	4	3	4	3	4	4	3	4	3	3	4	3	3	4	3	4	6	2	4	2	1	0	1	0
sp|P0C0L4|CO4A_HUMAN;tr|A0A0G2JPR0|A0A0G2JPR0_HUMAN;tr|A0A140TA32|A0A140TA32_HUMAN;tr|A0A140TA49|A0A140TA49_HUMAN;tr|A0A3B3ISD7|A0A3B3ISD7_HUMAN	sp|P0C0L4|CO4A_HUMAN;tr|A0A0G2JPR0|A0A0G2JPR0_HUMAN;tr|A0A140TA32|A0A140TA32_HUMAN;tr|A0A140TA49|A0A140TA49_HUMAN	66;65;62;61;2	66;65;62;61;2	0;0;0;0;0	sp|P0C0L4|CO4A_HUMAN Complement C4-A OS=Homo sapiens OX=9606 GN=C4A PE=1 SV=2;tr|A0A0G2JPR0|A0A0G2JPR0_HUMAN Complement C4-A OS=Homo sapiens OX=9606 GN=C4A PE=1 SV=1;tr|A0A140TA32|A0A140TA32_HUMAN Complement C4-A OS=Homo sapiens OX=9606 GN=C4A PE=1 SV=1;tr	5	66	66	0	49	53	47	56	41	38	56	53	48	51	52	37	52	49	43	56	50	42	45	38	35	48	41	43	52	45	41	48	42	36	60	57	55	44	46	39	31	35	29	0
sp|P0C0L5|CO4B_HUMAN;tr|F5GXS0|F5GXS0_HUMAN;tr|A0A3B3ISA6|A0A3B3ISA6_HUMAN	sp|P0C0L5|CO4B_HUMAN;tr|F5GXS0|F5GXS0_HUMAN;tr|A0A3B3ISA6|A0A3B3ISA6_HUMAN	64;60;42	2;2;2	0;0;0	sp|P0C0L5|CO4B_HUMAN Complement C4-B OS=Homo sapiens OX=9606 GN=C4B PE=1 SV=2;tr|F5GXS0|F5GXS0_HUMAN Complement C4-B OS=Homo sapiens OX=9606 GN=C4B PE=1 SV=1;tr|A0A3B3ISA6|A0A3B3ISA6_HUMAN Complement C4-B (Fragment) OS=Homo sapiens OX=9606 GN=C4B PE=1 SV=1	3	64	2	0	47	50	45	55	39	38	55	50	46	52	53	36	49	47	41	55	49	42	45	36	33	47	39	41	51	44	40	46	42	34	59	56	54	44	45	37	30	33	29	0
sp|P0C7W6|CC172_HUMAN	sp|P0C7W6|CC172_HUMAN	1	1	1	sp|P0C7W6|CC172_HUMAN Coiled-coil domain-containing protein 172 OS=Homo sapiens OX=9606 GN=CCDC172 PE=1 SV=1	1	1	1	1	1	1	1	1	1	1	1	1	0	1	1	0	1	1	0	1	1	1	1	1	1	1	1	0	1	0	0	1	1	0	1	1	1	0	1	1	0	0	0	0
sp|P0C870|JMJD7_HUMAN	sp|P0C870|JMJD7_HUMAN	2	2	2	sp|P0C870|JMJD7_HUMAN Bifunctional peptidase and (3S)-lysyl hydroxylase JMJD7 OS=Homo sapiens OX=9606 GN=JMJD7 PE=1 SV=1	1	2	2	2	2	0	1	2	1	1	2	1	2	1	1	2	0	1	2	0	1	1	1	1	0	1	0	1	1	1	2	1	2	2	1	1	1	2	1	1	1	1	1	0
sp|P0CG48|UBC_HUMAN;tr|B4DV12|B4DV12_HUMAN;tr|Q96C32|Q96C32_HUMAN;sp|P0CG47|UBB_HUMAN;tr|Q5PY61|Q5PY61_HUMAN;tr|J3QKN0|J3QKN0_HUMAN;tr|F5GXK7|F5GXK7_HUMAN;tr|F5H747|F5H747_HUMAN;sp|RS27A_HUMAN|;sp|P62979|RS27A_HUMAN;tr|F5H388|F5H388_HUMAN;tr|F5H265|F5H265_HUMAN;tr|F5H2Z3|F5H2Z3_HUMAN;tr|F5GYU3|F5GYU3_HUMAN;sp|P62987|RL40_HUMAN;tr|F5H6Q2|F5H6Q2_HUMAN;tr|J3QTR3|J3QTR3_HUMAN;tr|J3QS39|J3QS39_HUMAN;t…	sp|P0CG48|UBC_HUMAN;tr|B4DV12|B4DV12_HUMAN;tr|Q96C32|Q96C32_HUMAN;sp|P0CG47|UBB_HUMAN;tr|Q5PY61|Q5PY61_HUMAN;tr|J3QKN0|J3QKN0_HUMAN;tr|F5GXK7|F5GXK7_HUMAN;tr|F5H747|F5H747_HUMAN;sp|RS27A_HUMAN|;sp|P62979|RS27A_HUMAN;tr|F5H388|F5H388_HUMAN;tr|F5H265|F5H265_HUMAN;tr|F5H2Z3|F5H2Z3_HUMAN;tr|F5GYU3|F5GYU3_HUMAN;sp|P62987|RL40_HUMAN;tr|F5H6Q2|F5H6Q2_HUMAN;tr|J3QTR3|J3QTR3_HUMAN;tr|J3QS39|J3QS39_HUMAN;t…	14;14;14;14;14;14;14;14;14;14;14;14;14;14;14;14;14;14;11;11;10;10;10;8;7	14;14;14;14;14;14;14;14;14;14;14;14;14;14;14;14;14;14;11;11;10;10;10;8;7	14;14;14;14;14;14;14;14;14;14;14;14;14;14;14;14;14;14;11;11;10;10;10;8;7	sp|P0CG48|UBC_HUMAN Polyubiquitin-C OS=Homo sapiens OX=9606 GN=UBC PE=1 SV=3;tr|B4DV12|B4DV12_HUMAN Polyubiquitin-B OS=Homo sapiens OX=9606 GN=UBB PE=1 SV=1;tr|Q96C32|Q96C32_HUMAN Polyubiquitin-C OS=Homo sapiens OX=9606 GN=UBC PE=1 SV=1;sp|P0CG47|UBB_HUMAN	25	14	14	14	14	12	12	11	8	8	12	9	8	12	13	13	12	9	5	10	9	8	12	11	6	13	11	8	11	9	8	11	11	10	11	11	11	10	10	9	7	8	4	2
tr|A0A0C4DFV9|A0A0C4DFV9_HUMAN;sp|Q01105|SET_HUMAN;tr|A0A087X027|A0A087X027_HUMAN;sp|P0DME0|SETLP_HUMAN	tr|A0A0C4DFV9|A0A0C4DFV9_HUMAN;sp|Q01105|SET_HUMAN;tr|A0A087X027|A0A087X027_HUMAN;sp|P0DME0|SETLP_HUMAN	3;3;3;3	3;3;3;3	3;3;3;3	tr|A0A0C4DFV9|A0A0C4DFV9_HUMAN Protein SET OS=Homo sapiens OX=9606 GN=SET PE=1 SV=1;sp|Q01105|SET_HUMAN Protein SET OS=Homo sapiens OX=9606 GN=SET PE=1 SV=3;tr|A0A087X027|A0A087X027_HUMAN Protein SETSIP OS=Homo sapiens OX=9606 GN=SETSIP PE=1 SV=1;sp|P0DME0	4	3	3	3	2	3	2	2	1	3	0	1	1	1	1	1	1	1	1	0	2	1	1	2	0	1	1	1	0	1	0	1	0	1	2	2	2	2	0	1	0	2	2	0
sp|P0DMV9|HS71B_HUMAN;sp|P0DMV8|HS71A_HUMAN;tr|A0A0G2JIW1|A0A0G2JIW1_HUMAN;tr|V9GZ37|V9GZ37_HUMAN	sp|P0DMV9|HS71B_HUMAN;sp|P0DMV8|HS71A_HUMAN;tr|A0A0G2JIW1|A0A0G2JIW1_HUMAN;tr|V9GZ37|V9GZ37_HUMAN	37;37;37;23	37;37;37;23	18;18;18;10	sp|P0DMV9|HS71B_HUMAN Heat shock 70 kDa protein 1B OS=Homo sapiens OX=9606 GN=HSPA1B PE=1 SV=1;sp|P0DMV8|HS71A_HUMAN Heat shock 70 kDa protein 1A OS=Homo sapiens OX=9606 GN=HSPA1A PE=1 SV=1;tr|A0A0G2JIW1|A0A0G2JIW1_HUMAN Heat shock 70 kDa protein 1B OS=Hom	4	37	37	18	26	28	25	30	18	22	26	21	20	34	31	29	28	23	21	29	28	25	31	31	26	30	28	26	32	28	25	31	28	28	35	33	31	27	26	23	19	22	20	4
sp|P0DOY3|IGLC3_HUMAN;sp|P0DOY2|IGLC2_HUMAN;sp|P0CF74|IGLC6_HUMAN	sp|P0DOY3|IGLC3_HUMAN;sp|P0DOY2|IGLC2_HUMAN	12;11;4	12;11;4	6;5;0	sp|P0DOY3|IGLC3_HUMAN Immunoglobulin lambda constant 3 OS=Homo sapiens OX=9606 GN=IGLC3 PE=1 SV=1;sp|P0DOY2|IGLC2_HUMAN Immunoglobulin lambda constant 2 OS=Homo sapiens OX=9606 GN=IGLC2 PE=1 SV=1	3	12	12	6	11	10	10	11	8	7	11	10	10	11	11	10	11	10	9	10	7	9	10	10	7	12	10	9	9	10	8	11	10	9	8	7	8	6	8	8	7	8	8	3
tr|M0QZ52|M0QZ52_HUMAN;tr|Q96HY3|Q96HY3_HUMAN;sp|P0DP25|CALM3_HUMAN;sp|P0DP24|CALM2_HUMAN;sp|P0DP23|CALM1_HUMAN;tr|E7ETZ0|E7ETZ0_HUMAN;tr|H0Y7A7|H0Y7A7_HUMAN;tr|E7EMB3|E7EMB3_HUMAN	tr|M0QZ52|M0QZ52_HUMAN;tr|Q96HY3|Q96HY3_HUMAN;sp|P0DP25|CALM3_HUMAN;sp|P0DP24|CALM2_HUMAN;sp|P0DP23|CALM1_HUMAN;tr|E7ETZ0|E7ETZ0_HUMAN;tr|H0Y7A7|H0Y7A7_HUMAN;tr|E7EMB3|E7EMB3_HUMAN	1;1;1;1;1;1;1;1	1;1;1;1;1;1;1;1	1;1;1;1;1;1;1;1	tr|M0QZ52|M0QZ52_HUMAN Calmodulin 3 (Phosphorylase kinase, delta), isoform CRA_d OS=Homo sapiens OX=9606 GN=CALM1 PE=1 SV=1;tr|Q96HY3|Q96HY3_HUMAN CALM1 protein OS=Homo sapiens OX=9606 GN=CALM1 PE=1 SV=1;sp|P0DP25|CALM3_HUMAN Calmodulin-3 OS=Homo sapiens O	8	1	1	1	0	1	1	0	0	1	0	0	0	0	0	0	0	0	0	0	0	0	0	0	0	0	0	0	0	0	0	0	0	0	0	0	0	0	0	0	0	0	0	0
sp|P10153|RNAS2_HUMAN	sp|P10153|RNAS2_HUMAN	2	2	2	sp|P10153|RNAS2_HUMAN Non-secretory ribonuclease OS=Homo sapiens OX=9606 GN=RNASE2 PE=1 SV=2	1	2	2	2	0	0	0	0	0	0	0	0	0	0	0	0	0	0	0	0	0	0	0	0	0	2	1	1	2	0	0	0	0	0	2	2	1	1	0	0	0	0	0	0
sp|P10253|LYAG_HUMAN;tr|I3L0S5|I3L0S5_HUMAN;tr|I3L3L3|I3L3L3_HUMAN;tr|I3L2V9|I3L2V9_HUMAN	sp|P10253|LYAG_HUMAN	9;3;3;1	9;3;3;1	9;3;3;1	sp|P10253|LYAG_HUMAN Lysosomal alpha-glucosidase OS=Homo sapiens OX=9606 GN=GAA PE=1 SV=4	4	9	9	9	5	5	4	6	4	5	5	4	3	6	5	4	4	2	2	5	5	4	4	5	4	7	6	3	4	4	4	5	6	4	6	6	5	5	7	7	5	5	4	0
sp|P10301|RRAS_HUMAN	sp|P10301|RRAS_HUMAN	9	9	8	sp|P10301|RRAS_HUMAN Ras-related protein R-Ras OS=Homo sapiens OX=9606 GN=RRAS PE=1 SV=1	1	9	9	8	3	4	5	3	2	2	4	2	1	7	6	5	3	3	2	6	5	4	6	4	2	6	4	4	5	2	6	8	7	5	7	8	7	6	4	2	3	0	1	0
sp|P16403|H12_HUMAN;sp|P10412|H14_HUMAN;sp|P16402|H13_HUMAN;sp|P22492|H1T_HUMAN;sp|Q02539|H11_HUMAN	sp|P16403|H12_HUMAN;sp|P10412|H14_HUMAN;sp|P16402|H13_HUMAN;sp|P22492|H1T_HUMAN;sp|Q02539|H11_HUMAN	2;2;2;1;1	2;2;2;1;1	2;2;2;1;1	sp|P16403|H12_HUMAN Histone H1.2 OS=Homo sapiens OX=9606 GN=HIST1H1C PE=1 SV=2;sp|P10412|H14_HUMAN Histone H1.4 OS=Homo sapiens OX=9606 GN=HIST1H1E PE=1 SV=2;sp|P16402|H13_HUMAN Histone H1.3 OS=Homo sapiens OX=9606 GN=HIST1H1D PE=1 SV=2;sp|P22492|H1T_HUMAN	5	2	2	2	1	1	2	2	1	2	0	0	0	1	1	1	0	0	0	0	0	0	1	1	1	1	0	1	0	0	0	0	0	0	1	1	0	0	0	0	0	0	0	0
sp|P10586|PTPRF_HUMAN;tr|H0Y6Z7|H0Y6Z7_HUMAN;tr|H0Y4H1|H0Y4H1_HUMAN;tr|H0Y7Z9|H0Y7Z9_HUMAN;tr|H0Y380|H0Y380_HUMAN;tr|A2A437|A2A437_HUMAN;tr|Q3KPI9|Q3KPI9_HUMAN;tr|F5GWR7|F5GWR7_HUMAN;sp|P23468|PTPRD_HUMAN	sp|P10586|PTPRF_HUMAN;tr|H0Y6Z7|H0Y6Z7_HUMAN;tr|H0Y4H1|H0Y4H1_HUMAN	13;11;9;5;2;1;1;1;1	13;11;9;5;2;1;1;1;1	13;11;9;5;2;1;1;1;1	sp|P10586|PTPRF_HUMAN Receptor-type tyrosine-protein phosphatase F OS=Homo sapiens OX=9606 GN=PTPRF PE=1 SV=2;tr|H0Y6Z7|H0Y6Z7_HUMAN Receptor-type tyrosine-protein phosphatase F (Fragment) OS=Homo sapiens OX=9606 GN=PTPRF PE=1 SV=1;tr|H0Y4H1|H0Y4H1_HUMAN R	9	13	13	13	7	6	9	9	9	8	8	9	9	5	8	7	8	8	9	8	8	8	5	5	8	8	6	9	11	8	6	5	6	4	6	6	8	7	7	9	6	5	7	0
sp|THIO_HUMAN|;sp|P10599|THIO_HUMAN	sp|THIO_HUMAN|;sp|P10599|THIO_HUMAN	6;6	6;6	6;6	sp|THIO_HUMAN|;sp|P10599|THIO_HUMAN Thioredoxin OS=Homo sapiens OX=9606 GN=TXN PE=1 SV=3	2	6	6	6	5	6	6	6	5	5	5	5	3	3	4	4	5	5	4	5	5	5	5	6	6	5	5	6	5	5	5	6	6	6	6	5	6	6	4	5	5	6	5	0
sp|P10643|CO7_HUMAN	sp|P10643|CO7_HUMAN	25	25	19	sp|P10643|CO7_HUMAN Complement component C7 OS=Homo sapiens OX=9606 GN=C7 PE=1 SV=2	1	25	25	19	18	20	17	21	18	16	20	20	16	23	23	18	19	20	17	22	20	17	18	14	12	20	17	17	20	20	16	17	16	14	16	18	20	15	16	15	10	9	8	0
sp|P10696|PPBN_HUMAN;sp|P05187|PPB1_HUMAN;sp|P09923|PPBI_HUMAN	sp|P10696|PPBN_HUMAN;sp|P05187|PPB1_HUMAN	8;6;1	8;6;1	8;6;1	sp|P10696|PPBN_HUMAN Alkaline phosphatase, germ cell type OS=Homo sapiens OX=9606 GN=ALPG PE=2 SV=4;sp|P05187|PPB1_HUMAN Alkaline phosphatase, placental type OS=Homo sapiens OX=9606 GN=ALPP PE=1 SV=2	3	8	8	8	4	4	6	2	2	2	3	3	3	2	2	4	3	3	3	6	5	7	5	6	3	7	5	4	7	8	8	6	6	7	5	5	4	7	1	2	3	1	3	0
sp|P10768|ESTD_HUMAN;tr|X6RA14|X6RA14_HUMAN;tr|H7BZT7|H7BZT7_HUMAN;tr|U3KQT1|U3KQT1_HUMAN	sp|P10768|ESTD_HUMAN;tr|X6RA14|X6RA14_HUMAN;tr|H7BZT7|H7BZT7_HUMAN;tr|U3KQT1|U3KQT1_HUMAN	15;11;10;8	15;11;10;8	15;11;10;8	sp|P10768|ESTD_HUMAN S-formylglutathione hydrolase OS=Homo sapiens OX=9606 GN=ESD PE=1 SV=2;tr|X6RA14|X6RA14_HUMAN S-formylglutathione hydrolase OS=Homo sapiens OX=9606 GN=ESD PE=1 SV=1;tr|H7BZT7|H7BZT7_HUMAN S-formylglutathione hydrolase (Fragment) OS=Hom	4	15	15	15	10	9	7	11	7	7	10	6	6	12	13	11	12	11	9	9	11	11	13	11	10	12	12	10	10	10	10	11	11	10	12	13	12	10	11	9	7	8	6	0
sp|P10809|CH60_HUMAN;tr|E7EXB4|E7EXB4_HUMAN;tr|E7ESH4|E7ESH4_HUMAN;tr|C9J0S9|C9J0S9_HUMAN;tr|C9JL19|C9JL19_HUMAN;tr|C9JCQ4|C9JCQ4_HUMAN;tr|C9JL25|C9JL25_HUMAN	sp|P10809|CH60_HUMAN	8;2;2;1;1;1;1	8;2;2;1;1;1;1	8;2;2;1;1;1;1	sp|P10809|CH60_HUMAN 60 kDa heat shock protein, mitochondrial OS=Homo sapiens OX=9606 GN=HSPD1 PE=1 SV=2	7	8	8	8	0	5	5	2	2	8	0	0	1	1	1	0	0	0	1	0	2	1	0	2	1	0	0	3	0	2	1	1	2	1	1	2	2	2	2	3	3	0	1	1
sp|P10909|CLUS_HUMAN;tr|E7ETB4|E7ETB4_HUMAN;tr|H0YLK8|H0YLK8_HUMAN;tr|E5RG36|E5RG36_HUMAN;tr|E5RGB0|E5RGB0_HUMAN;tr|E5RH61|E5RH61_HUMAN;tr|E5RJZ5|E5RJZ5_HUMAN;tr|H0YAS8|H0YAS8_HUMAN;tr|E7ERK6|E7ERK6_HUMAN;tr|H0YC35|H0YC35_HUMAN	sp|P10909|CLUS_HUMAN	17;8;8;7;7;7;7;7;7;7	17;8;8;7;7;7;7;7;7;7	17;8;8;7;7;7;7;7;7;7	sp|P10909|CLUS_HUMAN Clusterin OS=Homo sapiens OX=9606 GN=CLU PE=1 SV=1	10	17	17	17	13	14	12	15	11	10	14	13	9	16	15	12	13	10	10	13	13	10	16	9	9	13	11	12	13	12	11	15	12	9	14	14	12	9	14	11	9	9	4	0
sp|P11021|BIP_HUMAN	sp|P11021|BIP_HUMAN	31	30	30	sp|P11021|BIP_HUMAN Endoplasmic reticulum chaperone BiP OS=Homo sapiens OX=9606 GN=HSPA5 PE=1 SV=2	1	31	30	30	22	23	21	24	17	21	19	15	15	25	25	23	20	19	15	24	22	18	23	22	19	22	20	20	22	19	18	23	21	19	22	22	23	18	20	18	14	19	16	0
sp|P11047|LAMC1_HUMAN	sp|P11047|LAMC1_HUMAN	2	2	2	sp|P11047|LAMC1_HUMAN Laminin subunit gamma-1 OS=Homo sapiens OX=9606 GN=LAMC1 PE=1 SV=3	1	2	2	2	0	0	1	0	0	1	1	0	1	1	1	1	0	0	0	0	0	0	0	1	1	1	2	1	1	1	1	0	0	0	1	1	2	1	1	2	2	0	2	0
sp|P11142|HSP7C_HUMAN;tr|E9PKE3|E9PKE3_HUMAN;tr|E9PN89|E9PN89_HUMAN;tr|E9PNE6|E9PNE6_HUMAN;tr|A8K7Q2|A8K7Q2_HUMAN;tr|E9PLF4|E9PLF4_HUMAN;tr|E9PQQ4|E9PQQ4_HUMAN;tr|E9PQK7|E9PQK7_HUMAN;tr|E9PK54|E9PK54_HUMAN;tr|E9PI65|E9PI65_HUMAN;tr|E9PPY6|E9PPY6_HUMAN;tr|E9PN25|E9PN25_HUMAN;tr|E9PS65|E9PS65_HUMAN;tr|E9PM13|E9PM13_HUMAN	sp|P11142|HSP7C_HUMAN;tr|E9PKE3|E9PKE3_HUMAN;tr|E9PN89|E9PN89_HUMAN;tr|E9PNE6|E9PNE6_HUMAN;tr|A8K7Q2|A8K7Q2_HUMAN	36;34;23;23;19;14;13;13;13;11;10;8;7;4	33;31;23;20;18;12;11;11;11;9;8;6;6;3	24;22;15;15;13;10;10;10;10;7;7;5;5;3	sp|P11142|HSP7C_HUMAN Heat shock cognate 71 kDa protein OS=Homo sapiens OX=9606 GN=HSPA8 PE=1 SV=1;tr|E9PKE3|E9PKE3_HUMAN Heat shock cognate 71 kDa protein OS=Homo sapiens OX=9606 GN=HSPA8 PE=1 SV=1;tr|E9PN89|E9PN89_HUMAN Heat shock cognate 71 kDa protein	14	36	33	24	29	28	24	29	23	22	26	20	21	31	29	28	25	24	22	29	30	23	31	30	25	31	28	27	27	23	22	29	30	26	33	31	28	24	29	25	18	25	20	7
sp|P11169|GTR3_HUMAN;sp|Q8TDB8|GTR14_HUMAN	sp|P11169|GTR3_HUMAN;sp|Q8TDB8|GTR14_HUMAN	3;3	3;3	3;3	sp|P11169|GTR3_HUMAN Solute carrier family 2, facilitated glucose transporter member 3 OS=Homo sapiens OX=9606 GN=SLC2A3 PE=1 SV=1;sp|Q8TDB8|GTR14_HUMAN Solute carrier family 2, facilitated glucose transporter member 14 OS=Homo sapiens OX=9606 GN=SLC2A14 P	2	3	3	3	2	3	3	0	0	1	2	3	2	3	3	2	1	1	1	0	1	2	0	0	0	3	2	2	3	3	2	3	3	2	3	3	3	3	2	2	1	1	1	0
tr|C9J6B1|C9J6B1_HUMAN;tr|C9JQB3|C9JQB3_HUMAN;sp|P11234|RALB_HUMAN;tr|F8WEQ6|F8WEQ6_HUMAN;tr|C9JPE8|C9JPE8_HUMAN;tr|C9JYR1|C9JYR1_HUMAN;tr|H7C3P7|H7C3P7_HUMAN;sp|P11233|RALA_HUMAN	tr|C9J6B1|C9J6B1_HUMAN;tr|C9JQB3|C9JQB3_HUMAN;sp|P11234|RALB_HUMAN;tr|F8WEQ6|F8WEQ6_HUMAN;tr|C9JPE8|C9JPE8_HUMAN;tr|C9JYR1|C9JYR1_HUMAN;tr|H7C3P7|H7C3P7_HUMAN;sp|P11233|RALA_HUMAN	2;2;2;1;1;1;1;1	2;2;2;1;1;1;1;1	2;2;2;1;1;1;1;1	tr|C9J6B1|C9J6B1_HUMAN Ras-related protein Ral-B (Fragment) OS=Homo sapiens OX=9606 GN=RALB PE=1 SV=1;tr|C9JQB3|C9JQB3_HUMAN Ras-related protein Ral-B (Fragment) OS=Homo sapiens OX=9606 GN=RALB PE=1 SV=1;sp|P11234|RALB_HUMAN Ras-related protein Ral-B OS=Ho	8	2	2	2	2	1	2	1	1	1	1	0	1	1	0	2	1	0	1	1	0	1	0	0	0	0	0	1	0	0	1	2	2	1	1	1	2	1	0	0	2	0	0	0
sp|P11279|LAMP1_HUMAN	sp|P11279|LAMP1_HUMAN	1	1	1	sp|P11279|LAMP1_HUMAN Lysosome-associated membrane glycoprotein 1 OS=Homo sapiens OX=9606 GN=LAMP1 PE=1 SV=3	1	1	1	1	0	1	1	0	1	1	1	1	1	0	1	1	1	1	1	1	1	1	1	1	0	1	1	0	0	1	0	1	1	0	1	1	1	1	1	1	1	1	0	0
sp|P11413|G6PD_HUMAN;tr|E9PD92|E9PD92_HUMAN;tr|E7EM57|E7EM57_HUMAN;tr|E7EUI8|E7EUI8_HUMAN	sp|P11413|G6PD_HUMAN	3;1;1;1	3;1;1;1	3;1;1;1	sp|P11413|G6PD_HUMAN Glucose-6-phosphate 1-dehydrogenase OS=Homo sapiens OX=9606 GN=G6PD PE=1 SV=4	4	3	3	3	2	1	3	2	2	3	1	1	1	1	0	1	1	2	2	0	2	2	1	1	2	1	2	2	1	1	2	2	2	2	2	1	1	2	1	1	2	0	1	0
tr|E9PN95|E9PN95_HUMAN;sp|P11684|UTER_HUMAN	tr|E9PN95|E9PN95_HUMAN;sp|P11684|UTER_HUMAN	7;7	7;7	7;7	tr|E9PN95|E9PN95_HUMAN Uteroglobin OS=Homo sapiens OX=9606 GN=SCGB1A1 PE=1 SV=1;sp|P11684|UTER_HUMAN Uteroglobin OS=Homo sapiens OX=9606 GN=SCGB1A1 PE=1 SV=1	2	7	7	7	7	7	6	7	7	6	7	7	7	7	7	6	7	7	7	7	7	6	7	7	6	7	7	6	7	6	6	7	7	6	6	6	7	6	5	7	7	6	7	3
sp|P11717|MPRI_HUMAN	sp|P11717|MPRI_HUMAN	4	4	4	sp|P11717|MPRI_HUMAN Cation-independent mannose-6-phosphate receptor OS=Homo sapiens OX=9606 GN=IGF2R PE=1 SV=3	1	4	4	4	1	1	2	2	1	3	2	2	1	2	2	1	3	3	3	2	3	2	3	3	2	3	3	3	2	2	3	2	1	3	2	2	2	1	1	1	2	2	2	0
sp|P11766|ADHX_HUMAN;tr|D6RFE4|D6RFE4_HUMAN;tr|H0YAG8|H0YAG8_HUMAN;tr|D6RAY0|D6RAY0_HUMAN;tr|D6R9G2|D6R9G2_HUMAN	sp|P11766|ADHX_HUMAN	10;4;4;1;1	10;4;4;1;1	10;4;4;1;1	sp|P11766|ADHX_HUMAN Alcohol dehydrogenase class-3 OS=Homo sapiens OX=9606 GN=ADH5 PE=1 SV=4	5	10	10	10	5	4	3	7	7	5	1	1	3	7	7	8	5	5	5	9	7	7	10	9	7	7	6	7	9	8	7	7	8	6	8	9	8	8	6	7	6	3	3	0
tr|A0A087X0S5|A0A087X0S5_HUMAN;sp|P12109|CO6A1_HUMAN	tr|A0A087X0S5|A0A087X0S5_HUMAN;sp|P12109|CO6A1_HUMAN	2;2	2;2	2;2	tr|A0A087X0S5|A0A087X0S5_HUMAN Collagen alpha-1(VI) chain OS=Homo sapiens OX=9606 GN=COL6A1 PE=1 SV=1;sp|P12109|CO6A1_HUMAN Collagen alpha-1(VI) chain OS=Homo sapiens OX=9606 GN=COL6A1 PE=1 SV=3	2	2	2	2	2	1	2	2	1	1	2	2	1	2	2	2	2	2	0	2	2	2	2	2	2	2	2	2	2	1	2	1	1	2	2	2	2	1	2	2	2	0	1	0
sp|P12111|CO6A3_HUMAN;tr|E7ENL6|E7ENL6_HUMAN;tr|C9JNG9|C9JNG9_HUMAN	sp|P12111|CO6A3_HUMAN;tr|E7ENL6|E7ENL6_HUMAN	13;13;2	13;13;2	13;13;2	sp|P12111|CO6A3_HUMAN Collagen alpha-3(VI) chain OS=Homo sapiens OX=9606 GN=COL6A3 PE=1 SV=5;tr|E7ENL6|E7ENL6_HUMAN Collagen alpha-3(VI) chain OS=Homo sapiens OX=9606 GN=COL6A3 PE=1 SV=2	3	13	13	13	9	10	10	12	10	11	12	9	8	8	9	8	11	10	10	8	10	9	5	5	6	8	9	7	9	8	7	6	6	6	11	11	10	11	9	7	7	2	2	0
sp|P12236|ADT3_HUMAN;tr|V9GYG0|V9GYG0_HUMAN;sp|P12235|ADT1_HUMAN;sp|Q9H0C2|ADT4_HUMAN	sp|P12236|ADT3_HUMAN;tr|V9GYG0|V9GYG0_HUMAN;sp|P12235|ADT1_HUMAN	4;2;2;1	4;2;2;1	2;1;1;0	sp|P12236|ADT3_HUMAN ADP/ATP translocase 3 OS=Homo sapiens OX=9606 GN=SLC25A6 PE=1 SV=4;tr|V9GYG0|V9GYG0_HUMAN ADP/ATP translocase 1 OS=Homo sapiens OX=9606 GN=SLC25A4 PE=1 SV=1;sp|P12235|ADT1_HUMAN ADP/ATP translocase 1 OS=Homo sapiens OX=9606 GN=SLC25A4	4	4	4	2	1	4	4	2	0	3	0	0	0	1	0	0	0	0	0	0	0	0	0	3	0	1	0	2	0	0	0	1	0	0	2	2	1	1	0	0	0	2	0	0
sp|P12273|PIP_HUMAN	sp|P12273|PIP_HUMAN	3	3	3	sp|P12273|PIP_HUMAN Prolactin-inducible protein OS=Homo sapiens OX=9606 GN=PIP PE=1 SV=1	1	3	3	3	0	0	0	2	0	1	0	0	0	2	1	1	0	0	0	3	3	3	1	2	1	1	1	2	1	2	2	1	1	1	2	3	2	2	0	0	0	0	0	0
sp|P12277|KCRB_HUMAN;tr|G3V4N7|G3V4N7_HUMAN;tr|H0YJG0|H0YJG0_HUMAN;tr|G3V461|G3V461_HUMAN;tr|G3V2I1|G3V2I1_HUMAN;tr|H0YJK0|H0YJK0_HUMAN	sp|P12277|KCRB_HUMAN	11;5;4;3;1;1	11;5;4;3;1;1	11;5;4;3;1;1	sp|P12277|KCRB_HUMAN Creatine kinase B-type OS=Homo sapiens OX=9606 GN=CKB PE=1 SV=1	6	11	11	11	3	3	3	5	4	3	2	4	3	4	3	2	2	3	4	1	3	4	3	2	4	2	2	2	5	7	9	1	2	2	10	8	9	8	2	1	1	1	1	0
sp|P12318|FCG2A_HUMAN;tr|V9GY83|V9GY83_HUMAN;tr|H0YGT0|H0YGT0_HUMAN;sp|P31995|FCG2C_HUMAN;tr|V9GY55|V9GY55_HUMAN;tr|F5GXY9|F5GXY9_HUMAN;tr|F5GX41|F5GX41_HUMAN;tr|A0A087WXE5|A0A087WXE5_HUMAN;sp|P31994|FCG2B_HUMAN	sp|P12318|FCG2A_HUMAN;tr|V9GY83|V9GY83_HUMAN;tr|H0YGT0|H0YGT0_HUMAN;sp|P31995|FCG2C_HUMAN	3;2;2;2;1;1;1;1;1	3;2;2;2;1;1;1;1;1	3;2;2;2;1;1;1;1;1	sp|P12318|FCG2A_HUMAN Low affinity immunoglobulin gamma Fc region receptor II-a OS=Homo sapiens OX=9606 GN=FCGR2A PE=1 SV=4;tr|V9GY83|V9GY83_HUMAN Low affinity immunoglobulin gamma Fc region receptor II-a (Fragment) OS=Homo sapiens OX=9606 GN=FCGR2A PE=1 S	9	3	3	3	2	3	2	1	1	2	1	1	2	3	3	3	2	1	2	1	2	1	0	2	2	2	2	2	1	2	2	2	1	2	2	2	2	1	1	2	2	1	2	0
sp|P12429|ANXA3_HUMAN;tr|D6RA82|D6RA82_HUMAN;tr|D6RFG5|D6RFG5_HUMAN;tr|D6RCA8|D6RCA8_HUMAN;tr|D6RAZ8|D6RAZ8_HUMAN;tr|D6RFJ9|D6RFJ9_HUMAN	sp|P12429|ANXA3_HUMAN;tr|D6RA82|D6RA82_HUMAN;tr|D6RFG5|D6RFG5_HUMAN	34;30;17;10;7;2	34;30;17;10;7;2	34;30;17;10;7;2	sp|P12429|ANXA3_HUMAN Annexin A3 OS=Homo sapiens OX=9606 GN=ANXA3 PE=1 SV=3;tr|D6RA82|D6RA82_HUMAN Annexin OS=Homo sapiens OX=9606 GN=ANXA3 PE=1 SV=1;tr|D6RFG5|D6RFG5_HUMAN Annexin (Fragment) OS=Homo sapiens OX=9606 GN=ANXA3 PE=1 SV=1	6	34	34	34	19	19	20	22	16	17	15	13	13	25	26	24	27	22	23	25	20	20	28	25	20	23	20	19	28	26	24	23	19	19	30	31	29	29	24	19	18	21	18	3
sp|P12814|ACTN1_HUMAN;tr|H9KV75|H9KV75_HUMAN;tr|G3V2W4|G3V2W4_HUMAN;tr|G3V2N5|G3V2N5_HUMAN;tr|H7C5W8|H7C5W8_HUMAN;tr|H0YJ11|H0YJ11_HUMAN;tr|H0YJW3|H0YJW3_HUMAN;tr|G3V2X9|G3V2X9_HUMAN	sp|P12814|ACTN1_HUMAN;tr|H9KV75|H9KV75_HUMAN	25;23;8;8;8;7;6;5	14;14;3;3;6;5;3;2	14;14;3;3;6;5;3;2	sp|P12814|ACTN1_HUMAN Alpha-actinin-1 OS=Homo sapiens OX=9606 GN=ACTN1 PE=1 SV=2;tr|H9KV75|H9KV75_HUMAN Alpha-actinin-1 OS=Homo sapiens OX=9606 GN=ACTN1 PE=1 SV=1	8	25	14	14	11	13	14	15	7	12	7	8	8	17	16	16	10	11	6	15	16	13	16	14	13	14	15	14	15	16	14	16	14	12	24	24	19	15	19	12	8	10	5	0
tr|A0A0A0MSN4|A0A0A0MSN4_HUMAN;sp|P12821|ACE_HUMAN;tr|F6X3S4|F6X3S4_HUMAN;tr|J3KTB8|J3KTB8_HUMAN;tr|J3QRX8|J3QRX8_HUMAN;tr|J3KTH9|J3KTH9_HUMAN;tr|J3KS28|J3KS28_HUMAN	tr|A0A0A0MSN4|A0A0A0MSN4_HUMAN;sp|P12821|ACE_HUMAN;tr|F6X3S4|F6X3S4_HUMAN	14;14;9;4;3;3;2	14;14;9;4;3;3;2	14;14;9;4;3;3;2	tr|A0A0A0MSN4|A0A0A0MSN4_HUMAN Angiotensin-converting enzyme OS=Homo sapiens OX=9606 GN=ACE PE=1 SV=1;sp|P12821|ACE_HUMAN Angiotensin-converting enzyme OS=Homo sapiens OX=9606 GN=ACE PE=1 SV=1;tr|F6X3S4|F6X3S4_HUMAN Angiotensin-converting enzyme OS=Homo sa	7	14	14	14	11	11	10	11	10	10	10	8	6	13	12	10	10	11	11	12	11	9	11	11	9	11	9	10	10	8	8	11	13	8	11	10	11	8	9	10	7	7	6	0
sp|P12830|CADH1_HUMAN;tr|A0A087WXI5|A0A087WXI5_HUMAN;tr|A0A087WX17|A0A087WX17_HUMAN;tr|A0A087WU43|A0A087WU43_HUMAN;tr|H3BNC6|H3BNC6_HUMAN;tr|J3QKP1|J3QKP1_HUMAN;tr|H3BVI7|H3BVI7_HUMAN	sp|P12830|CADH1_HUMAN;tr|A0A087WXI5|A0A087WXI5_HUMAN;tr|A0A087WX17|A0A087WX17_HUMAN;tr|A0A087WU43|A0A087WU43_HUMAN;tr|H3BNC6|H3BNC6_HUMAN	5;5;4;4;3;2;2	5;5;4;4;3;2;2	5;5;4;4;3;2;2	sp|P12830|CADH1_HUMAN Cadherin-1 OS=Homo sapiens OX=9606 GN=CDH1 PE=1 SV=3;tr|A0A087WXI5|A0A087WXI5_HUMAN Cadherin-1 OS=Homo sapiens OX=9606 GN=CDH1 PE=1 SV=1;tr|A0A087WX17|A0A087WX17_HUMAN Cadherin-1 OS=Homo sapiens OX=9606 GN=CDH1 PE=1 SV=1;tr|A0A087WU43	7	5	5	5	4	3	2	3	2	2	3	2	2	4	4	1	4	1	2	3	1	2	4	1	1	4	2	2	4	3	2	2	2	1	4	4	4	3	4	3	2	2	2	0
sp|P12931|SRC_HUMAN;tr|H2E272|H2E272_HUMAN;tr|H7C3Z8|H7C3Z8_HUMAN;tr|H7C074|H7C074_HUMAN;sp|Q9H3Y6|SRMS_HUMAN;sp|P42685|FRK_HUMAN;sp|P06239|LCK_HUMAN;tr|Q573B4|Q573B4_HUMAN;sp|Q04912|RON_HUMAN	sp|P12931|SRC_HUMAN	5;1;1;1;1;1;1;1;1	3;1;1;1;1;1;0;0;1	2;0;0;0;0;0;0;0;0	sp|P12931|SRC_HUMAN Proto-oncogene tyrosine-protein kinase Src OS=Homo sapiens OX=9606 GN=SRC PE=1 SV=3	9	5	3	2	4	3	5	3	2	4	1	1	2	3	2	3	2	2	1	3	2	5	2	2	3	2	3	4	3	2	4	3	3	4	2	2	4	3	3	3	3	2	1	0
sp|P12955|PEPD_HUMAN;tr|K7ES25|K7ES25_HUMAN;tr|V9GYE4|V9GYE4_HUMAN	sp|P12955|PEPD_HUMAN	12;2;1	12;2;1	12;2;1	sp|P12955|PEPD_HUMAN Xaa-Pro dipeptidase OS=Homo sapiens OX=9606 GN=PEPD PE=1 SV=3	3	12	12	12	8	10	7	11	7	8	8	6	5	10	11	10	9	8	6	10	10	7	12	9	10	11	11	12	12	11	10	12	11	8	10	11	9	9	10	9	6	7	7	0
tr|B1AHC9|B1AHC9_HUMAN;sp|P12956|XRCC6_HUMAN	tr|B1AHC9|B1AHC9_HUMAN;sp|P12956|XRCC6_HUMAN	4;4	4;4	4;4	tr|B1AHC9|B1AHC9_HUMAN X-ray repair cross-complementing protein 6 OS=Homo sapiens OX=9606 GN=XRCC6 PE=1 SV=1;sp|P12956|XRCC6_HUMAN X-ray repair cross-complementing protein 6 OS=Homo sapiens OX=9606 GN=XRCC6 PE=1 SV=2	2	4	4	4	0	1	2	2	0	2	0	0	0	1	2	0	0	0	0	0	2	0	0	1	0	0	0	2	2	0	0	0	1	0	1	1	2	2	0	0	0	0	0	0
sp|P13284|GILT_HUMAN;tr|M0QZG3|M0QZG3_HUMAN	sp|P13284|GILT_HUMAN	3;1	3;1	3;1	sp|P13284|GILT_HUMAN Gamma-interferon-inducible lysosomal thiol reductase OS=Homo sapiens OX=9606 GN=IFI30 PE=1 SV=3	2	3	3	3	1	1	0	0	0	1	0	0	0	3	2	2	0	0	0	2	0	2	0	0	0	1	0	0	0	0	0	2	1	1	1	2	1	1	1	1	1	1	1	0
sp|P13489|RINI_HUMAN;tr|H0YCR7|H0YCR7_HUMAN;tr|E9PMJ3|E9PMJ3_HUMAN;tr|E9PLZ3|E9PLZ3_HUMAN;tr|E9PIM9|E9PIM9_HUMAN;tr|E9PIK5|E9PIK5_HUMAN;tr|E9PMN0|E9PMN0_HUMAN;tr|E9PMA9|E9PMA9_HUMAN	sp|P13489|RINI_HUMAN;tr|H0YCR7|H0YCR7_HUMAN	19;10;9;9;9;6;4;3	19;10;9;9;9;6;4;3	19;10;9;9;9;6;4;3	sp|P13489|RINI_HUMAN Ribonuclease inhibitor OS=Homo sapiens OX=9606 GN=RNH1 PE=1 SV=2;tr|H0YCR7|H0YCR7_HUMAN Ribonuclease inhibitor (Fragment) OS=Homo sapiens OX=9606 GN=RNH1 PE=1 SV=1	8	19	19	19	15	13	13	15	6	7	6	6	5	17	15	12	13	11	6	14	14	10	10	7	9	14	9	13	16	14	15	13	13	9	16	17	12	11	12	5	6	4	5	0
tr|Q86W61|Q86W61_HUMAN;tr|D6RGZ6|D6RGZ6_HUMAN;tr|E9PF17|E9PF17_HUMAN;sp|P13611|CSPG2_HUMAN	tr|Q86W61|Q86W61_HUMAN;tr|D6RGZ6|D6RGZ6_HUMAN;tr|E9PF17|E9PF17_HUMAN;sp|P13611|CSPG2_HUMAN	3;3;3;3	3;3;3;3	3;3;3;3	tr|Q86W61|Q86W61_HUMAN VCAN protein OS=Homo sapiens OX=9606 GN=VCAN PE=1 SV=1;tr|D6RGZ6|D6RGZ6_HUMAN Versican core protein (Fragment) OS=Homo sapiens OX=9606 GN=VCAN PE=1 SV=1;tr|E9PF17|E9PF17_HUMAN Versican core protein OS=Homo sapiens OX=9606 GN=VCAN PE=	4	3	3	3	2	2	2	2	2	3	2	2	2	2	2	1	2	3	2	3	3	2	1	1	1	2	2	2	2	2	2	1	1	3	2	2	2	2	1	1	2	2	0	0
sp|P13639|EF2_HUMAN;tr|K7EJ74|K7EJ74_HUMAN;tr|K7EP67|K7EP67_HUMAN;sp|Q15029|U5S1_HUMAN	sp|P13639|EF2_HUMAN	14;1;1;1	14;1;1;1	14;1;1;1	sp|P13639|EF2_HUMAN Elongation factor 2 OS=Homo sapiens OX=9606 GN=EEF2 PE=1 SV=4	4	14	14	14	6	10	11	6	5	12	4	3	2	2	4	2	3	4	4	4	3	1	3	4	3	5	3	9	5	5	4	4	4	4	5	6	3	4	2	2	1	1	2	0
sp|P13667|PDIA4_HUMAN	sp|P13667|PDIA4_HUMAN	13	13	13	sp|P13667|PDIA4_HUMAN Protein disulfide-isomerase A4 OS=Homo sapiens OX=9606 GN=PDIA4 PE=1 SV=2	1	13	13	13	11	11	11	9	6	7	8	5	4	11	11	10	9	9	6	12	10	10	11	10	9	9	10	11	10	10	11	11	9	5	10	12	10	9	10	10	9	6	6	0
sp|P13671|CO6_HUMAN	sp|P13671|CO6_HUMAN	18	18	18	sp|P13671|CO6_HUMAN Complement component C6 OS=Homo sapiens OX=9606 GN=C6 PE=1 SV=3	1	18	18	18	11	11	13	14	14	11	13	13	13	9	12	12	12	11	12	15	13	10	13	13	11	15	13	9	15	15	12	9	9	10	12	12	13	13	11	12	8	5	5	0
sp|P13688|CEAM1_HUMAN	sp|P13688|CEAM1_HUMAN	2	1	1	sp|P13688|CEAM1_HUMAN Carcinoembryonic antigen-related cell adhesion molecule 1 OS=Homo sapiens OX=9606 GN=CEACAM1 PE=1 SV=2	1	2	1	1	2	2	2	2	2	1	1	1	2	2	2	2	1	1	1	2	2	2	2	2	2	2	2	2	2	2	1	2	2	1	2	2	2	2	2	2	1	1	1	0
sp|P13716|HEM2_HUMAN;tr|B7ZBK6|B7ZBK6_HUMAN	sp|P13716|HEM2_HUMAN;tr|B7ZBK6|B7ZBK6_HUMAN	4;2	4;2	4;2	sp|P13716|HEM2_HUMAN Delta-aminolevulinic acid dehydratase OS=Homo sapiens OX=9606 GN=ALAD PE=1 SV=1;tr|B7ZBK6|B7ZBK6_HUMAN Delta-aminolevulinic acid dehydratase (Fragment) OS=Homo sapiens OX=9606 GN=ALAD PE=1 SV=1	2	4	4	4	2	1	1	2	1	1	0	1	0	3	3	2	3	1	1	3	3	2	2	1	2	1	1	0	4	3	2	3	2	1	4	4	4	4	2	2	0	1	1	0
sp|P13760|2B14_HUMAN	sp|P13760|2B14_HUMAN	8	8	3	sp|P13760|2B14_HUMAN HLA class II histocompatibility antigen, DRB1-4 beta chain OS=Homo sapiens OX=9606 GN=HLA-DRB1 PE=1 SV=1	1	8	8	3	4	3	3	8	4	5	6	5	5	3	4	4	2	2	2	5	4	3	7	5	4	4	3	3	6	7	3	5	4	3	7	7	6	5	4	4	4	2	2	0
tr|A0A140T958|A0A140T958_HUMAN;sp|P13761|2B17_HUMAN	tr|A0A140T958|A0A140T958_HUMAN;sp|P13761|2B17_HUMAN	5;5	2;2	1;1	tr|A0A140T958|A0A140T958_HUMAN HLA class II histocompatibility antigen, DRB1-16 beta chain (Fragment) OS=Homo sapiens OX=9606 GN=HLA-DRB1 PE=1 SV=1;sp|P13761|2B17_HUMAN HLA class II histocompatibility antigen, DRB1-7 beta chain OS=Homo sapiens OX=9606 GN=H	2	5	2	1	2	2	2	4	3	3	2	2	2	1	2	2	1	2	2	3	2	2	2	1	2	3	2	2	1	2	2	3	3	2	5	5	5	4	2	2	2	1	1	0
sp|P13796|PLSL_HUMAN;tr|Q5TBN3|Q5TBN3_HUMAN;tr|Q5TBN5|Q5TBN5_HUMAN	sp|P13796|PLSL_HUMAN	23;5;1	23;5;1	18;3;1	sp|P13796|PLSL_HUMAN Plastin-2 OS=Homo sapiens OX=9606 GN=LCP1 PE=1 SV=6	3	23	23	18	16	17	19	22	17	16	18	13	15	21	23	20	18	18	18	22	20	16	22	21	17	23	19	17	22	18	16	22	22	19	22	22	22	17	22	18	16	14	15	2
sp|P13797|PLST_HUMAN;tr|A0A0A0MSQ0|A0A0A0MSQ0_HUMAN;tr|U3KQI3|U3KQI3_HUMAN;tr|H7C4N2|H7C4N2_HUMAN	sp|P13797|PLST_HUMAN;tr|A0A0A0MSQ0|A0A0A0MSQ0_HUMAN	11;10;3;3	7;6;1;3	5;4;1;1	sp|P13797|PLST_HUMAN Plastin-3 OS=Homo sapiens OX=9606 GN=PLS3 PE=1 SV=4;tr|A0A0A0MSQ0|A0A0A0MSQ0_HUMAN Plastin-3 OS=Homo sapiens OX=9606 GN=PLS3 PE=1 SV=1	4	11	7	5	8	6	7	8	6	8	7	5	7	11	10	9	6	8	7	8	8	7	7	6	6	6	7	7	10	8	8	7	5	6	8	9	8	7	9	7	7	7	7	1
sp|P13798|ACPH_HUMAN;tr|C9JIF9|C9JIF9_HUMAN;tr|H7C393|H7C393_HUMAN;tr|H7C1U0|H7C1U0_HUMAN;tr|C9JLK2|C9JLK2_HUMAN;tr|H0YFE5|H0YFE5_HUMAN;tr|F8WEH5|F8WEH5_HUMAN	sp|P13798|ACPH_HUMAN;tr|C9JIF9|C9JIF9_HUMAN;tr|H7C393|H7C393_HUMAN;tr|H7C1U0|H7C1U0_HUMAN	11;11;7;7;5;1;1	11;11;7;7;5;1;1	11;11;7;7;5;1;1	sp|P13798|ACPH_HUMAN Acylamino-acid-releasing enzyme OS=Homo sapiens OX=9606 GN=APEH PE=1 SV=4;tr|C9JIF9|C9JIF9_HUMAN Acylamino-acid-releasing enzyme OS=Homo sapiens OX=9606 GN=APEH PE=1 SV=1;tr|H7C393|H7C393_HUMAN Acylamino-acid-releasing enzyme (Fragment	7	11	11	11	6	5	6	8	5	7	3	5	4	9	9	8	6	7	6	9	9	8	9	10	9	10	8	7	6	8	7	5	7	9	9	11	9	10	7	6	5	5	3	0
sp|P13861|KAP2_HUMAN;tr|H7C4A9|H7C4A9_HUMAN;tr|C9J830|C9J830_HUMAN;tr|H7C1L0|H7C1L0_HUMAN	sp|P13861|KAP2_HUMAN	3;1;1;1	3;1;1;1	3;1;1;1	sp|P13861|KAP2_HUMAN cAMP-dependent protein kinase type II-alpha regulatory subunit OS=Homo sapiens OX=9606 GN=PRKAR2A PE=1 SV=2	4	3	3	3	2	2	3	1	1	1	1	1	1	2	2	2	1	1	1	1	1	1	2	1	0	2	1	2	1	0	1	1	2	2	2	2	2	2	1	1	1	1	1	0
tr|E9PNW4|E9PNW4_HUMAN;tr|A0A2U3TZL5|A0A2U3TZL5_HUMAN;sp|P13987|CD59_HUMAN;tr|H0YET2|H0YET2_HUMAN	tr|E9PNW4|E9PNW4_HUMAN;tr|A0A2U3TZL5|A0A2U3TZL5_HUMAN;sp|P13987|CD59_HUMAN;tr|H0YET2|H0YET2_HUMAN	5;5;5;3	5;5;5;3	5;5;5;3	tr|E9PNW4|E9PNW4_HUMAN Uncharacterized protein OS=Homo sapiens OX=9606 PE=1 SV=1;tr|A0A2U3TZL5|A0A2U3TZL5_HUMAN CD59 glycoprotein (Fragment) OS=Homo sapiens OX=9606 GN=CD59 PE=4 SV=1;sp|P13987|CD59_HUMAN CD59 glycoprotein OS=Homo sapiens OX=9606 GN=CD59 PE	4	5	5	5	5	5	5	4	3	3	5	3	3	5	5	5	4	4	4	5	4	3	4	5	4	4	5	4	4	4	1	5	5	3	5	5	5	4	4	4	3	2	2	0
sp|P14151|LYAM1_HUMAN	sp|P14151|LYAM1_HUMAN	2	2	2	sp|P14151|LYAM1_HUMAN L-selectin OS=Homo sapiens OX=9606 GN=SELL PE=1 SV=2	1	2	2	2	2	2	2	2	0	0	2	1	1	2	2	2	2	2	2	1	1	1	1	2	0	2	2	1	1	1	0	1	1	0	1	1	1	0	1	0	0	0	0	0
sp|P14174|MIF_HUMAN	sp|P14174|MIF_HUMAN	3	3	3	sp|P14174|MIF_HUMAN Macrophage migration inhibitory factor OS=Homo sapiens OX=9606 GN=MIF PE=1 SV=4	1	3	3	3	3	3	2	2	2	1	3	2	2	3	3	3	3	3	2	2	2	2	3	2	2	3	3	2	3	2	2	3	3	2	3	3	3	2	2	1	2	2	2	0
sp|P14314|GLU2B_HUMAN;tr|K7ELL7|K7ELL7_HUMAN;tr|K7EPW7|K7EPW7_HUMAN;tr|K7EKX1|K7EKX1_HUMAN;tr|K7EJ70|K7EJ70_HUMAN	sp|P14314|GLU2B_HUMAN;tr|K7ELL7|K7ELL7_HUMAN;tr|K7EPW7|K7EPW7_HUMAN	3;3;2;1;1	3;3;2;1;1	3;3;2;1;1	sp|P14314|GLU2B_HUMAN Glucosidase 2 subunit beta OS=Homo sapiens OX=9606 GN=PRKCSH PE=1 SV=2;tr|K7ELL7|K7ELL7_HUMAN Glucosidase 2 subunit beta OS=Homo sapiens OX=9606 GN=PRKCSH PE=1 SV=1;tr|K7EPW7|K7EPW7_HUMAN Glucosidase 2 subunit beta (Fragment) OS=Homo	5	3	3	3	2	1	1	1	2	3	1	1	3	2	2	1	2	2	2	2	2	1	2	3	2	3	2	3	2	2	3	2	1	2	3	1	1	1	2	2	3	1	0	0
sp|P14324|FPPS_HUMAN;tr|A0A087X1D8|A0A087X1D8_HUMAN;tr|A0A087X090|A0A087X090_HUMAN;tr|A0A087WVN4|A0A087WVN4_HUMAN;tr|A0A087WTP2|A0A087WTP2_HUMAN	sp|P14324|FPPS_HUMAN;tr|A0A087X1D8|A0A087X1D8_HUMAN;tr|A0A087X090|A0A087X090_HUMAN;tr|A0A087WVN4|A0A087WVN4_HUMAN	8;4;4;4;2	8;4;4;4;2	8;4;4;4;2	sp|P14324|FPPS_HUMAN Farnesyl pyrophosphate synthase OS=Homo sapiens OX=9606 GN=FDPS PE=1 SV=4;tr|A0A087X1D8|A0A087X1D8_HUMAN Farnesyl pyrophosphate synthase (Fragment) OS=Homo sapiens OX=9606 GN=FDPS PE=1 SV=1;tr|A0A087X090|A0A087X090_HUMAN Farnesyl dipho	5	8	8	8	6	6	6	6	3	5	4	3	1	7	6	8	6	5	4	7	6	4	7	6	5	7	6	5	6	6	4	8	5	6	7	8	8	4	5	5	2	4	3	0
sp|P14384|CBPM_HUMAN;tr|H0YHN7|H0YHN7_HUMAN;tr|F8W111|F8W111_HUMAN	sp|P14384|CBPM_HUMAN;tr|H0YHN7|H0YHN7_HUMAN;tr|F8W111|F8W111_HUMAN	4;2;2	4;2;2	4;2;2	sp|P14384|CBPM_HUMAN Carboxypeptidase M OS=Homo sapiens OX=9606 GN=CPM PE=1 SV=2;tr|H0YHN7|H0YHN7_HUMAN Carboxypeptidase M (Fragment) OS=Homo sapiens OX=9606 GN=CPM PE=1 SV=1;tr|F8W111|F8W111_HUMAN Carboxypeptidase M (Fragment) OS=Homo sapiens OX=9606 GN=C	3	4	4	4	1	4	2	2	1	2	1	0	0	2	2	3	1	1	0	1	3	2	2	3	3	2	1	4	1	3	3	1	1	2	1	2	1	1	1	1	1	1	2	0
sp|P14550|AK1A1_HUMAN;tr|Q5T621|Q5T621_HUMAN;tr|V9GYG2|V9GYG2_HUMAN;tr|V9GYP9|V9GYP9_HUMAN	sp|P14550|AK1A1_HUMAN;tr|Q5T621|Q5T621_HUMAN	18;9;8;8	18;9;8;8	18;9;8;8	sp|P14550|AK1A1_HUMAN Aldo-keto reductase family 1 member A1 OS=Homo sapiens OX=9606 GN=AKR1A1 PE=1 SV=3;tr|Q5T621|Q5T621_HUMAN Alcohol dehydrogenase [NADP(+)] (Fragment) OS=Homo sapiens OX=9606 GN=AKR1A1 PE=1 SV=1	4	18	18	18	14	13	12	16	11	11	11	12	10	16	14	12	15	12	11	16	12	11	17	13	11	17	12	12	15	13	10	16	13	12	17	17	15	12	16	13	11	13	11	1
sp|P14618|KPYM_HUMAN;tr|B4DNK4|B4DNK4_HUMAN;tr|H3BTN5|H3BTN5_HUMAN;tr|H3BR70|H3BR70_HUMAN;tr|H3BQ34|H3BQ34_HUMAN;tr|H3BT25|H3BT25_HUMAN;tr|H3BUW1|H3BUW1_HUMAN;tr|H3BTJ2|H3BTJ2_HUMAN;tr|H3BU13|H3BU13_HUMAN;sp|P30613|KPYR_HUMAN;tr|H3BN34|H3BN34_HUMAN;tr|H3BQZ3|H3BQZ3_HUMAN	sp|P14618|KPYM_HUMAN;tr|B4DNK4|B4DNK4_HUMAN;tr|H3BTN5|H3BTN5_HUMAN;tr|H3BR70|H3BR70_HUMAN	21;18;16;11;9;5;5;5;2;2;1;1	21;18;16;11;9;5;5;5;2;2;1;1	21;18;16;11;9;5;5;5;2;2;1;1	sp|P14618|KPYM_HUMAN Pyruvate kinase PKM OS=Homo sapiens OX=9606 GN=PKM PE=1 SV=4;tr|B4DNK4|B4DNK4_HUMAN Pyruvate kinase OS=Homo sapiens OX=9606 GN=PKM PE=1 SV=1;tr|H3BTN5|H3BTN5_HUMAN Pyruvate kinase (Fragment) OS=Homo sapiens OX=9606 GN=PKM PE=1 SV=1;tr|	12	21	21	21	9	16	14	11	8	18	5	3	6	8	8	7	6	6	6	8	12	10	7	11	10	7	5	13	8	9	10	10	10	9	11	11	12	11	8	4	8	6	4	2
sp|P14625|ENPL_HUMAN	sp|P14625|ENPL_HUMAN	2	2	2	sp|P14625|ENPL_HUMAN Endoplasmin OS=Homo sapiens OX=9606 GN=HSP90B1 PE=1 SV=1	1	2	2	2	2	2	2	2	2	2	1	1	1	1	2	2	1	1	1	1	2	1	1	2	1	1	1	2	1	1	1	1	2	2	1	1	1	2	1	1	1	1	1	0
sp|P14780|MMP9_HUMAN	sp|P14780|MMP9_HUMAN	5	5	5	sp|P14780|MMP9_HUMAN Matrix metalloproteinase-9 OS=Homo sapiens OX=9606 GN=MMP9 PE=1 SV=3	1	5	5	5	2	3	3	3	3	3	3	2	3	4	4	3	4	2	3	3	5	4	4	3	3	4	3	4	5	5	3	4	3	3	3	2	2	4	2	2	3	3	1	0
sp|P14923|PLAK_HUMAN;tr|C9JTX4|C9JTX4_HUMAN;tr|C9J826|C9J826_HUMAN;tr|C9JK18|C9JK18_HUMAN;tr|C9JKY1|C9JKY1_HUMAN;tr|A0A2R8Y6G0|A0A2R8Y6G0_HUMAN;tr|A0A2R8Y804|A0A2R8Y804_HUMAN;tr|A0A2R8Y543|A0A2R8Y543_HUMAN;tr|A0A2R8Y5C3|A0A2R8Y5C3_HUMAN;tr|A0A2R8Y750|A0A2R8Y750_HUMAN;tr|A0A2R8Y5Z1|A0A2R8Y5Z1_HUMAN;tr|B4DGU4|B4DGU4_HUMAN;tr|A0A2R8YCH5|A0A2R8YCH5_HUMAN;tr|A0A2R8Y7Z0|A0A2R8Y7Z0_HUMAN;sp|P35222|CTNB1…	sp|P14923|PLAK_HUMAN	7;3;3;3;3;1;1;1;1;1;1;1;1;1;1;1	7;3;3;3;3;1;1;1;1;1;1;1;1;1;1;1	7;3;3;3;3;1;1;1;1;1;1;1;1;1;1;1	sp|P14923|PLAK_HUMAN Junction plakoglobin OS=Homo sapiens OX=9606 GN=JUP PE=1 SV=3	16	7	7	7	5	3	4	4	2	3	3	3	2	5	5	5	5	6	4	4	6	4	4	3	3	5	5	4	3	3	3	2	3	3	2	3	5	3	1	2	2	0	0	0
sp|P15090|FABP4_HUMAN;tr|E5RIR0|E5RIR0_HUMAN;tr|E5RH45|E5RH45_HUMAN;sp|P02689|MYP2_HUMAN	sp|P15090|FABP4_HUMAN	10;2;1;1	10;2;1;1	10;2;1;1	sp|P15090|FABP4_HUMAN Fatty acid-binding protein, adipocyte OS=Homo sapiens OX=9606 GN=FABP4 PE=1 SV=3	4	10	10	10	6	8	6	6	5	4	4	4	3	7	8	7	8	8	6	8	7	7	9	8	5	7	8	6	7	8	7	9	8	5	7	9	9	5	8	7	5	4	4	1
sp|P15104|GLNA_HUMAN;tr|A0A2R8YDT1|A0A2R8YDT1_HUMAN	sp|P15104|GLNA_HUMAN;tr|A0A2R8YDT1|A0A2R8YDT1_HUMAN	5;3	5;3	5;3	sp|P15104|GLNA_HUMAN Glutamine synthetase OS=Homo sapiens OX=9606 GN=GLUL PE=1 SV=4;tr|A0A2R8YDT1|A0A2R8YDT1_HUMAN Glutamine synthetase OS=Homo sapiens OX=9606 GN=GLUL PE=1 SV=1	2	5	5	5	3	4	3	4	3	3	4	2	3	4	4	4	5	4	4	4	4	2	4	3	2	3	3	4	4	3	3	3	2	3	3	3	2	3	3	3	1	1	1	0
sp|P15121|ALDR_HUMAN;tr|E9PCX2|E9PCX2_HUMAN;tr|E9PEF9|E9PEF9_HUMAN	sp|P15121|ALDR_HUMAN;tr|E9PCX2|E9PCX2_HUMAN	9;6;4	9;6;4	8;6;4	sp|P15121|ALDR_HUMAN Aldose reductase OS=Homo sapiens OX=9606 GN=AKR1B1 PE=1 SV=3;tr|E9PCX2|E9PCX2_HUMAN Aldose reductase OS=Homo sapiens OX=9606 GN=AKR1B1 PE=1 SV=1	3	9	9	8	6	6	6	7	5	5	5	5	4	7	8	7	6	5	5	8	6	6	8	6	5	5	5	5	8	5	6	8	6	6	8	8	9	7	6	4	4	5	4	0
sp|P15144|AMPN_HUMAN;tr|H0YLZ8|H0YLZ8_HUMAN	sp|P15144|AMPN_HUMAN	7;1	7;1	7;1	sp|P15144|AMPN_HUMAN Aminopeptidase N OS=Homo sapiens OX=9606 GN=ANPEP PE=1 SV=4	2	7	7	7	6	5	5	5	5	5	5	5	6	6	7	7	5	4	5	6	6	6	5	4	6	6	5	5	5	5	4	7	7	6	7	7	6	6	6	6	5	3	5	0
tr|A0A0A0MSA9|A0A0A0MSA9_HUMAN;tr|A0A0C4DG49|A0A0C4DG49_HUMAN;sp|P15151|PVR_HUMAN	tr|A0A0A0MSA9|A0A0A0MSA9_HUMAN;tr|A0A0C4DG49|A0A0C4DG49_HUMAN;sp|P15151|PVR_HUMAN	6;6;6	6;6;6	6;6;6	tr|A0A0A0MSA9|A0A0A0MSA9_HUMAN Poliovirus receptor OS=Homo sapiens OX=9606 GN=PVR PE=1 SV=1;tr|A0A0C4DG49|A0A0C4DG49_HUMAN Poliovirus receptor OS=Homo sapiens OX=9606 GN=PVR PE=1 SV=1;sp|P15151|PVR_HUMAN Poliovirus receptor OS=Homo sapiens OX=9606 GN=PVR P	3	6	6	6	5	4	4	4	3	3	6	4	2	6	5	4	5	3	3	6	2	2	6	3	2	6	5	5	5	3	2	5	4	2	5	5	4	2	4	3	2	3	2	0
sp|P15169|CBPN_HUMAN;tr|B1AP58|B1AP58_HUMAN;CON__Q2KJ83	sp|P15169|CBPN_HUMAN	8;1;1	8;1;1	8;1;1	sp|P15169|CBPN_HUMAN Carboxypeptidase N catalytic chain OS=Homo sapiens OX=9606 GN=CPN1 PE=1 SV=1	3	8	8	8	5	5	4	6	5	6	7	7	6	4	4	4	6	4	5	6	7	7	4	4	5	5	3	4	3	7	5	1	1	2	5	5	5	5	3	4	4	3	2	0
sp|P15289|ARSA_HUMAN;tr|A0A0C4DFZ2|A0A0C4DFZ2_HUMAN	sp|P15289|ARSA_HUMAN;tr|A0A0C4DFZ2|A0A0C4DFZ2_HUMAN	5;5	5;5	5;5	sp|P15289|ARSA_HUMAN Arylsulfatase A OS=Homo sapiens OX=9606 GN=ARSA PE=1 SV=3;tr|A0A0C4DFZ2|A0A0C4DFZ2_HUMAN Arylsulfatase A OS=Homo sapiens OX=9606 GN=ARSA PE=1 SV=1	2	5	5	5	2	4	2	1	3	2	2	1	2	4	5	3	2	4	2	4	4	5	4	5	4	4	5	4	5	4	3	3	5	4	4	4	4	4	4	4	3	1	3	0
sp|P15311|EZRI_HUMAN;tr|E7EQR4|E7EQR4_HUMAN;tr|E9PQ82|E9PQ82_HUMAN;tr|E9PNV3|E9PNV3_HUMAN;tr|A0A2R8Y5P0|A0A2R8Y5P0_HUMAN;tr|E9PNP4|E9PNP4_HUMAN	sp|P15311|EZRI_HUMAN;tr|E7EQR4|E7EQR4_HUMAN	38;37;3;3;2;1	38;37;3;3;2;1	26;26;0;0;0;0	sp|P15311|EZRI_HUMAN Ezrin OS=Homo sapiens OX=9606 GN=EZR PE=1 SV=4;tr|E7EQR4|E7EQR4_HUMAN Ezrin OS=Homo sapiens OX=9606 GN=EZR PE=1 SV=3	6	38	38	26	26	25	26	26	18	22	20	17	16	32	26	28	20	23	11	27	27	26	25	20	12	21	22	19	23	18	16	31	32	28	31	30	29	24	19	13	11	15	9	0
sp|P15328|FOLR1_HUMAN	sp|P15328|FOLR1_HUMAN	4	4	4	sp|P15328|FOLR1_HUMAN Folate receptor alpha OS=Homo sapiens OX=9606 GN=FOLR1 PE=1 SV=3	1	4	4	4	4	2	2	1	2	2	2	2	1	4	4	3	3	2	2	3	2	2	3	2	2	2	2	2	4	2	2	3	3	2	3	4	2	2	1	1	2	1	1	0
sp|P15529|MCP_HUMAN	sp|P15529|MCP_HUMAN	2	2	2	sp|P15529|MCP_HUMAN Membrane cofactor protein OS=Homo sapiens OX=9606 GN=CD46 PE=1 SV=3	1	2	2	2	1	1	1	1	0	1	1	1	0	2	0	2	0	1	1	1	1	2	1	2	2	1	1	1	0	1	2	1	0	0	1	0	1	1	1	1	1	0	1	0
tr|H7C3P4|H7C3P4_HUMAN;sp|P15586|GNS_HUMAN;tr|F6S8M0|F6S8M0_HUMAN;tr|H0YFA9|H0YFA9_HUMAN;tr|F5H4C6|F5H4C6_HUMAN	tr|H7C3P4|H7C3P4_HUMAN;sp|P15586|GNS_HUMAN;tr|F6S8M0|F6S8M0_HUMAN;tr|H0YFA9|H0YFA9_HUMAN	8;8;8;5;3	8;8;8;5;3	8;8;8;5;3	tr|H7C3P4|H7C3P4_HUMAN N-acetylglucosamine-6-sulfatase OS=Homo sapiens OX=9606 GN=GNS PE=1 SV=1;sp|P15586|GNS_HUMAN N-acetylglucosamine-6-sulfatase OS=Homo sapiens OX=9606 GN=GNS PE=1 SV=3;tr|F6S8M0|F6S8M0_HUMAN N-acetylglucosamine-6-sulfatase OS=Homo sapi	5	8	8	8	5	6	6	5	4	5	3	3	4	8	7	7	4	4	6	8	5	5	7	7	7	7	5	7	6	6	7	6	4	6	6	7	5	6	7	5	6	5	5	0
tr|H3BNG3|H3BNG3_HUMAN;tr|E9PPT0|E9PPT0_HUMAN;tr|E9PMM9|E9PMM9_HUMAN;tr|E9PQD7|E9PQD7_HUMAN;sp|P15880|RS2_HUMAN;tr|H0YE27|H0YE27_HUMAN;tr|I3L404|I3L404_HUMAN;tr|H0YEN5|H0YEN5_HUMAN	tr|H3BNG3|H3BNG3_HUMAN;tr|E9PPT0|E9PPT0_HUMAN;tr|E9PMM9|E9PMM9_HUMAN;tr|E9PQD7|E9PQD7_HUMAN;sp|P15880|RS2_HUMAN;tr|H0YE27|H0YE27_HUMAN;tr|I3L404|I3L404_HUMAN;tr|H0YEN5|H0YEN5_HUMAN	2;2;2;2;2;1;1;1	2;2;2;2;2;1;1;1	2;2;2;2;2;1;1;1	tr|H3BNG3|H3BNG3_HUMAN 40S ribosomal protein S2 (Fragment) OS=Homo sapiens OX=9606 GN=RPS2 PE=1 SV=1;tr|E9PPT0|E9PPT0_HUMAN 40S ribosomal protein S2 OS=Homo sapiens OX=9606 GN=RPS2 PE=1 SV=1;tr|E9PMM9|E9PMM9_HUMAN 40S ribosomal protein S2 (Fragment) OS=Hom	8	2	2	2	0	0	0	0	0	1	0	0	0	0	0	0	0	0	0	0	0	0	0	0	0	0	0	0	0	0	0	0	0	0	0	0	0	0	0	0	0	0	0	0
sp|P15924|DESP_HUMAN	sp|P15924|DESP_HUMAN	7	7	7	sp|P15924|DESP_HUMAN Desmoplakin OS=Homo sapiens OX=9606 GN=DSP PE=1 SV=3	1	7	7	7	1	1	1	1	2	2	1	2	0	3	1	4	2	2	3	2	2	3	0	2	3	1	1	1	0	1	1	2	2	1	1	2	1	1	0	1	1	0	0	0
tr|A0A087WVJ0|A0A087WVJ0_HUMAN;tr|A0A0A0MSH4|A0A0A0MSH4_HUMAN;tr|A0A0C4DGW3|A0A0C4DGW3_HUMAN;tr|A0A087X2A4|A0A087X2A4_HUMAN;sp|P15941|MUC1_HUMAN;tr|A0A087WWM1|A0A087WWM1_HUMAN;tr|B1AVQ7|B1AVQ7_HUMAN;tr|A0A0A0MRB3|A0A0A0MRB3_HUMAN;tr|A0A087X0L2|A0A087X0L2_HUMAN;tr|A6ZIE4|A6ZIE4_HUMAN;tr|A6ZIE3|A6ZIE3_HUMAN;tr|A0A087X061|A0A087X061_HUMAN;tr|A0A087WZZ6|A0A087WZZ6_HUMAN;tr|Q7Z536|Q7Z536_HUMAN	tr|A0A087WVJ0|A0A087WVJ0_HUMAN;tr|A0A0A0MSH4|A0A0A0MSH4_HUMAN;tr|A0A0C4DGW3|A0A0C4DGW3_HUMAN;tr|A0A087X2A4|A0A087X2A4_HUMAN;sp|P15941|MUC1_HUMAN;tr|A0A087WWM1|A0A087WWM1_HUMAN;tr|B1AVQ7|B1AVQ7_HUMAN;tr|A0A0A0MRB3|A0A0A0MRB3_HUMAN;tr|A0A087X0L2|A0A087X0L2_HUMAN;tr|A6ZIE4|A6ZIE4_HUMAN;tr|A6ZIE3|A6ZIE3_HUMAN	7;7;7;7;7;7;6;6;5;4;4;2;2;2	7;7;7;7;7;7;6;6;5;4;4;2;2;2	7;7;7;7;7;7;6;6;5;4;4;2;2;2	tr|A0A087WVJ0|A0A087WVJ0_HUMAN Mucin-1 (Fragment) OS=Homo sapiens OX=9606 GN=MUC1 PE=1 SV=1;tr|A0A0A0MSH4|A0A0A0MSH4_HUMAN Mucin-1 OS=Homo sapiens OX=9606 GN=MUC1 PE=1 SV=1;tr|A0A0C4DGW3|A0A0C4DGW3_HUMAN Mucin-1 OS=Homo sapiens OX=9606 GN=MUC1 PE=1 SV=1;tr	14	7	7	7	5	7	6	7	5	4	5	6	5	7	6	5	6	6	5	7	7	6	6	5	4	7	6	5	5	4	5	7	7	6	6	7	7	6	5	5	4	4	3	0
sp|P16050|LOX15_HUMAN	sp|P16050|LOX15_HUMAN	2	2	2	sp|P16050|LOX15_HUMAN Arachidonate 15-lipoxygenase OS=Homo sapiens OX=9606 GN=ALOX15 PE=1 SV=3	1	2	2	2	1	0	0	1	1	1	0	0	0	1	1	1	0	1	0	1	1	1	1	1	2	0	1	2	1	1	1	0	1	2	2	2	1	2	1	1	2	1	1	0
tr|H0YDW7|H0YDW7_HUMAN;tr|H0YCV9|H0YCV9_HUMAN;tr|H0Y5E4|H0Y5E4_HUMAN;sp|P16070|CD44_HUMAN;tr|H0Y2P0|H0Y2P0_HUMAN;tr|H0YDX6|H0YDX6_HUMAN;tr|H0YD13|H0YD13_HUMAN;tr|E9PKC6|E9PKC6_HUMAN;tr|H0YD17|H0YD17_HUMAN;tr|Q86UZ1|Q86UZ1_HUMAN;tr|H0YD90|H0YD90_HUMAN;tr|H0YEV3|H0YEV3_HUMAN;tr|H0YEU1|H0YEU1_HUMAN;tr|H0YF08|H0YF08_HUMAN	tr|H0YDW7|H0YDW7_HUMAN;tr|H0YCV9|H0YCV9_HUMAN;tr|H0Y5E4|H0Y5E4_HUMAN;sp|P16070|CD44_HUMAN;tr|H0Y2P0|H0Y2P0_HUMAN;tr|H0YDX6|H0YDX6_HUMAN;tr|H0YD13|H0YD13_HUMAN;tr|E9PKC6|E9PKC6_HUMAN;tr|H0YD17|H0YD17_HUMAN	9;9;9;9;7;6;6;5;5;4;3;3;3;1	9;9;9;9;7;6;6;5;5;4;3;3;3;1	9;9;9;9;7;6;6;5;5;4;3;3;3;1	tr|H0YDW7|H0YDW7_HUMAN CD44 antigen (Fragment) OS=Homo sapiens OX=9606 GN=CD44 PE=1 SV=2;tr|H0YCV9|H0YCV9_HUMAN CD44 antigen (Fragment) OS=Homo sapiens OX=9606 GN=CD44 PE=1 SV=2;tr|H0Y5E4|H0Y5E4_HUMAN CD44 antigen (Fragment) OS=Homo sapiens OX=9606 GN=CD44	14	9	9	9	9	8	8	8	7	5	6	7	6	8	8	8	6	8	8	8	8	7	8	8	7	7	8	8	8	6	6	8	9	8	7	8	8	8	8	8	5	8	6	2
sp|P16104|H2AX_HUMAN;sp|Q96QV6|H2A1A_HUMAN;sp|Q8IUE6|H2A2B_HUMAN	sp|P16104|H2AX_HUMAN;sp|Q96QV6|H2A1A_HUMAN;sp|Q8IUE6|H2A2B_HUMAN	3;3;2	1;1;1	1;1;1	sp|P16104|H2AX_HUMAN Histone H2AX OS=Homo sapiens OX=9606 GN=H2AFX PE=1 SV=2;sp|Q96QV6|H2A1A_HUMAN Histone H2A type 1-A OS=Homo sapiens OX=9606 GN=HIST1H2AA PE=1 SV=3;sp|Q8IUE6|H2A2B_HUMAN Histone H2A type 2-B OS=Homo sapiens OX=9606 GN=HIST2H2AB PE=1 SV=3	3	3	1	1	2	1	2	2	2	2	1	2	1	2	2	2	1	1	1	0	1	1	1	1	0	2	1	2	1	2	0	0	1	0	0	0	1	2	0	2	1	1	1	2
sp|P16152|CBR1_HUMAN;tr|E9PQ63|E9PQ63_HUMAN;tr|A8MTM1|A8MTM1_HUMAN	sp|P16152|CBR1_HUMAN;tr|E9PQ63|E9PQ63_HUMAN;tr|A8MTM1|A8MTM1_HUMAN	12;6;6	12;6;6	10;4;4	sp|P16152|CBR1_HUMAN Carbonyl reductase [NADPH] 1 OS=Homo sapiens OX=9606 GN=CBR1 PE=1 SV=3;tr|E9PQ63|E9PQ63_HUMAN Carbonyl reductase [NADPH] 1 OS=Homo sapiens OX=9606 GN=CBR1 PE=1 SV=1;tr|A8MTM1|A8MTM1_HUMAN Carbonyl reductase [NADPH] 1 OS=Homo sapiens OX	3	12	12	10	8	9	8	9	5	5	7	7	9	12	9	8	8	6	6	9	9	6	9	5	7	9	5	6	9	9	8	9	8	9	8	8	9	9	8	7	6	9	7	0
sp|P16188|1A30_HUMAN;sp|P04439|1A03_HUMAN;tr|Q5SRN7|Q5SRN7_HUMAN;tr|A0A1W2PS24|A0A1W2PS24_HUMAN;tr|Q5SRN5|Q5SRN5_HUMAN;sp|P13746|1A11_HUMAN;sp|P30508|1C12_HUMAN;tr|A0A1W2PP77|A0A1W2PP77_HUMAN;sp|P30504|1C04_HUMAN;sp|Q07000|1C15_HUMAN;sp|Q29963|1C06_HUMAN;tr|A0A1W2PRX1|A0A1W2PRX1_HUMAN;tr|A0A140T9J9|A0A140T9J9_HUMAN;tr|A0A1W2PR11|A0A1W2PR11_HUMAN;tr|A0A140T9B3|A0A140T9B3_HUMAN;tr|A0A140T962|A0A140…	sp|P16188|1A30_HUMAN;sp|P04439|1A03_HUMAN;tr|Q5SRN7|Q5SRN7_HUMAN;tr|A0A1W2PS24|A0A1W2PS24_HUMAN;tr|Q5SRN5|Q5SRN5_HUMAN;sp|P13746|1A11_HUMAN;sp|P30508|1C12_HUMAN;tr|A0A1W2PP77|A0A1W2PP77_HUMAN;sp|P30504|1C04_HUMAN;sp|Q07000|1C15_HUMAN;sp|Q29963|1C06_HUMAN;tr|A0A1W2PRX1|A0A1W2PRX1_HUMAN;tr|A0A140T9J9|A0A140T9J9_HUMAN;tr|A0A1W2PR11|A0A1W2PR11_HUMAN;tr|A0A140T9B3|A0A140T9B3_HUMAN;tr|A0A140T962|A0A140…	8;6;6;6;6;6;5;4;4;4;4;4;4;4;4;4;3;3;3;3;3;3;3	2;1;1;1;1;1;1;1;1;1;1;1;1;1;1;1;1;1;1;1;1;1;1	1;0;0;0;0;0;0;0;0;0;0;0;0;0;0;0;0;0;0;0;0;0;0	sp|P16188|1A30_HUMAN HLA class I histocompatibility antigen, A-30 alpha chain OS=Homo sapiens OX=9606 GN=HLA-A PE=1 SV=2;sp|P04439|1A03_HUMAN HLA class I histocompatibility antigen, A-3 alpha chain OS=Homo sapiens OX=9606 GN=HLA-A PE=1 SV=2;tr|Q5SRN7|Q5SRN	23	8	2	1	4	5	6	6	4	5	4	3	5	4	3	5	5	3	7	5	6	4	2	3	3	3	2	5	1	2	1	4	4	5	3	3	2	4	3	1	2	2	3	0
tr|E7EQ29|E7EQ29_HUMAN;sp|P16278|BGAL_HUMAN;tr|F8WF40|F8WF40_HUMAN;tr|C9JF15|C9JF15_HUMAN;tr|C9JWX1|C9JWX1_HUMAN;tr|C9J4G9|C9J4G9_HUMAN	tr|E7EQ29|E7EQ29_HUMAN;sp|P16278|BGAL_HUMAN	5;5;2;2;2;1	5;5;2;2;2;1	5;5;2;2;2;1	tr|E7EQ29|E7EQ29_HUMAN Beta-galactosidase OS=Homo sapiens OX=9606 GN=GLB1 PE=1 SV=1;sp|P16278|BGAL_HUMAN Beta-galactosidase OS=Homo sapiens OX=9606 GN=GLB1 PE=1 SV=2	6	5	5	5	2	4	3	3	0	0	3	3	3	5	5	3	2	3	2	4	3	3	4	5	4	3	4	3	4	3	3	4	4	4	5	5	5	3	5	5	1	0	0	0
sp|P16284|PECA1_HUMAN;tr|A0A075B728|A0A075B728_HUMAN;tr|A0A075B727|A0A075B727_HUMAN;tr|A0A075B737|A0A075B737_HUMAN	sp|P16284|PECA1_HUMAN;tr|A0A075B728|A0A075B728_HUMAN;tr|A0A075B727|A0A075B727_HUMAN	3;2;2;1	3;2;2;1	3;2;2;1	sp|P16284|PECA1_HUMAN Platelet endothelial cell adhesion molecule OS=Homo sapiens OX=9606 GN=PECAM1 PE=1 SV=2;tr|A0A075B728|A0A075B728_HUMAN Platelet endothelial cell adhesion molecule (Fragment) OS=Homo sapiens OX=9606 GN=PECAM1 PE=1 SV=7;tr|A0A075B727|A0	4	3	3	3	3	3	2	2	2	1	1	2	3	2	3	2	3	3	3	2	2	1	3	3	1	2	2	3	2	3	1	2	3	2	2	1	2	1	2	2	2	2	2	0
tr|E9PLT1|E9PLT1_HUMAN;tr|E7EU05|E7EU05_HUMAN;sp|P16671|CD36_HUMAN;tr|E7EX47|E7EX47_HUMAN	tr|E9PLT1|E9PLT1_HUMAN;tr|E7EU05|E7EU05_HUMAN;sp|P16671|CD36_HUMAN	3;3;3;1	3;3;3;1	3;3;3;1	tr|E9PLT1|E9PLT1_HUMAN Platelet glycoprotein 4 OS=Homo sapiens OX=9606 GN=CD36 PE=1 SV=1;tr|E7EU05|E7EU05_HUMAN Platelet glycoprotein 4 (Fragment) OS=Homo sapiens OX=9606 GN=CD36 PE=1 SV=2;sp|P16671|CD36_HUMAN Platelet glycoprotein 4 OS=Homo sapiens OX=960	4	3	3	3	0	1	1	1	0	1	0	0	1	1	1	1	0	0	1	1	2	0	2	1	2	2	2	1	1	0	1	1	2	2	2	3	2	3	1	1	1	2	1	0
tr|D6RF88|D6RF88_HUMAN;tr|C9JE88|C9JE88_HUMAN;tr|D6R930|D6R930_HUMAN;sp|P16870|CBPE_HUMAN	tr|D6RF88|D6RF88_HUMAN;tr|C9JE88|C9JE88_HUMAN;tr|D6R930|D6R930_HUMAN;sp|P16870|CBPE_HUMAN	1;1;1;1	1;1;1;1	1;1;1;1	tr|D6RF88|D6RF88_HUMAN Carboxypeptidase E (Fragment) OS=Homo sapiens OX=9606 GN=CPE PE=1 SV=1;tr|C9JE88|C9JE88_HUMAN Carboxypeptidase E (Fragment) OS=Homo sapiens OX=9606 GN=CPE PE=1 SV=2;tr|D6R930|D6R930_HUMAN Carboxypeptidase E (Fragment) OS=Homo sapiens	4	1	1	1	0	1	1	0	0	0	0	0	1	1	1	0	0	0	0	0	0	0	0	0	1	0	0	1	0	0	1	0	0	1	0	0	0	0	1	0	1	0	1	0
sp|P16930|FAAA_HUMAN;tr|H0YLC7|H0YLC7_HUMAN	sp|P16930|FAAA_HUMAN	7;3	7;3	7;3	sp|P16930|FAAA_HUMAN Fumarylacetoacetase OS=Homo sapiens OX=9606 GN=FAH PE=1 SV=2	2	7	7	7	6	4	3	7	6	2	6	5	4	7	6	4	6	4	3	7	4	5	7	5	4	7	5	5	7	4	4	7	6	5	7	7	6	4	6	5	2	6	2	0
tr|A2A2D0|A2A2D0_HUMAN;sp|P16949|STMN1_HUMAN	tr|A2A2D0|A2A2D0_HUMAN;sp|P16949|STMN1_HUMAN	1;1	1;1	1;1	tr|A2A2D0|A2A2D0_HUMAN Stathmin (Fragment) OS=Homo sapiens OX=9606 GN=STMN1 PE=1 SV=8;sp|P16949|STMN1_HUMAN Stathmin OS=Homo sapiens OX=9606 GN=STMN1 PE=1 SV=3	2	1	1	1	1	1	1	1	0	1	0	0	0	1	1	0	1	1	1	1	0	1	1	1	1	1	1	1	1	1	1	0	1	1	0	0	0	1	0	0	1	0	0	0
sp|P17050|NAGAB_HUMAN	sp|P17050|NAGAB_HUMAN	2	2	2	sp|P17050|NAGAB_HUMAN Alpha-N-acetylgalactosaminidase OS=Homo sapiens OX=9606 GN=NAGA PE=1 SV=2	1	2	2	2	0	0	1	1	1	1	0	0	0	1	1	1	0	1	0	1	0	2	1	1	1	0	0	1	1	0	2	0	1	1	0	0	1	1	1	1	1	0	0	0
sp|P17066|HSP76_HUMAN;sp|P48741|HSP77_HUMAN	sp|P17066|HSP76_HUMAN	13;6	1;1	1;1	sp|P17066|HSP76_HUMAN Heat shock 70 kDa protein 6 OS=Homo sapiens OX=9606 GN=HSPA6 PE=1 SV=2	2	13	1	1	11	11	11	12	10	10	10	9	9	12	11	12	12	11	10	10	11	10	11	13	12	11	12	10	12	10	9	11	11	11	13	12	11	9	10	10	10	9	11	1
sp|P17096|HMGA1_HUMAN	sp|P17096|HMGA1_HUMAN	1	1	1	sp|P17096|HMGA1_HUMAN High mobility group protein HMG-I/HMG-Y OS=Homo sapiens OX=9606 GN=HMGA1 PE=1 SV=3	1	1	1	1	0	0	0	0	0	0	0	0	0	0	0	0	0	0	1	0	0	0	1	1	1	0	0	0	1	1	1	0	0	0	0	0	0	1	0	0	1	0	0	0
sp|P17174|AATC_HUMAN	sp|P17174|AATC_HUMAN	21	21	21	sp|P17174|AATC_HUMAN Aspartate aminotransferase, cytoplasmic OS=Homo sapiens OX=9606 GN=GOT1 PE=1 SV=3	1	21	21	21	7	11	10	12	7	4	9	5	5	17	16	11	11	11	8	19	11	8	19	12	9	15	12	9	16	11	10	14	10	10	17	18	18	13	14	9	7	11	8	0
sp|P17655|CAN2_HUMAN	sp|P17655|CAN2_HUMAN	2	2	2	sp|P17655|CAN2_HUMAN Calpain-2 catalytic subunit OS=Homo sapiens OX=9606 GN=CAPN2 PE=1 SV=6	1	2	2	2	2	2	1	2	1	1	1	1	1	2	2	2	1	1	1	1	1	1	1	1	1	1	1	1	2	1	1	1	1	1	2	2	2	1	1	1	1	1	1	0
sp|P17813|EGLN_HUMAN;tr|F5GX88|F5GX88_HUMAN	sp|P17813|EGLN_HUMAN;tr|F5GX88|F5GX88_HUMAN	2;1	2;1	2;1	sp|P17813|EGLN_HUMAN Endoglin OS=Homo sapiens OX=9606 GN=ENG PE=1 SV=2;tr|F5GX88|F5GX88_HUMAN Endoglin OS=Homo sapiens OX=9606 GN=ENG PE=1 SV=1	2	2	2	2	1	1	1	1	0	1	1	0	0	2	2	1	1	1	0	0	0	2	1	0	0	1	1	1	1	1	1	1	0	0	0	0	0	0	1	0	0	0	0	0
tr|F8WEU2|F8WEU2_HUMAN;sp|P17858|PFKAL_HUMAN	tr|F8WEU2|F8WEU2_HUMAN;sp|P17858|PFKAL_HUMAN	1;1	1;1	1;1	tr|F8WEU2|F8WEU2_HUMAN ATP-dependent 6-phosphofructokinase, liver type OS=Homo sapiens OX=9606 GN=PFKL PE=1 SV=1;sp|P17858|PFKAL_HUMAN ATP-dependent 6-phosphofructokinase, liver type OS=Homo sapiens OX=9606 GN=PFKL PE=1 SV=6	2	1	1	1	1	1	0	0	1	1	1	0	0	1	1	1	0	0	0	0	0	0	1	0	0	0	0	0	1	0	0	1	1	1	1	1	1	1	0	1	1	0	0	0
tr|E9PQN4|E9PQN4_HUMAN;tr|H0YE06|H0YE06_HUMAN;tr|Q5SR44|Q5SR44_HUMAN;sp|P17927|CR1_HUMAN;tr|E9PDY4|E9PDY4_HUMAN	tr|E9PQN4|E9PQN4_HUMAN;tr|H0YE06|H0YE06_HUMAN;tr|Q5SR44|Q5SR44_HUMAN;sp|P17927|CR1_HUMAN;tr|E9PDY4|E9PDY4_HUMAN	1;1;1;1;1	1;1;1;1;1	1;1;1;1;1	tr|E9PQN4|E9PQN4_HUMAN Complement receptor type 1 OS=Homo sapiens OX=9606 GN=CR1 PE=1 SV=2;tr|H0YE06|H0YE06_HUMAN Complement receptor type 1 (Fragment) OS=Homo sapiens OX=9606 GN=CR1 PE=1 SV=8;tr|Q5SR44|Q5SR44_HUMAN Complement receptor type 1 OS=Homo sapie	5	1	1	1	0	0	0	0	0	0	0	0	0	0	0	0	0	0	0	0	0	1	0	0	1	0	0	1	0	0	1	0	0	1	0	0	0	1	0	0	0	0	0	0
sp|P17931|LEG3_HUMAN;tr|G3V3R6|G3V3R6_HUMAN	sp|P17931|LEG3_HUMAN;tr|G3V3R6|G3V3R6_HUMAN	9;7	9;7	9;7	sp|P17931|LEG3_HUMAN Galectin-3 OS=Homo sapiens OX=9606 GN=LGALS3 PE=1 SV=5;tr|G3V3R6|G3V3R6_HUMAN Galectin OS=Homo sapiens OX=9606 GN=LGALS3 PE=1 SV=1	2	9	9	9	9	9	9	8	8	6	5	6	4	9	8	9	9	7	6	8	9	7	9	9	7	8	8	8	8	9	7	7	8	9	9	8	9	7	8	6	6	8	7	0
sp|P18065|IBP2_HUMAN	sp|P18065|IBP2_HUMAN	1	1	1	sp|P18065|IBP2_HUMAN Insulin-like growth factor-binding protein 2 OS=Homo sapiens OX=9606 GN=IGFBP2 PE=1 SV=2	1	1	1	1	0	0	0	0	0	0	0	0	0	1	0	1	0	0	1	1	1	1	1	1	1	1	1	1	1	1	1	1	1	1	1	1	1	1	0	0	1	0	0	0
sp|P18206|VINC_HUMAN	sp|P18206|VINC_HUMAN	17	17	17	sp|P18206|VINC_HUMAN Vinculin OS=Homo sapiens OX=9606 GN=VCL PE=1 SV=4	1	17	17	17	10	9	9	10	7	8	7	6	6	13	14	14	9	9	7	11	11	10	10	11	8	13	10	10	13	13	9	15	12	10	12	14	14	10	10	7	4	6	6	0
sp|P18669|PGAM1_HUMAN;sp|Q8N0Y7|PGAM4_HUMAN;sp|P15259|PGAM2_HUMAN	sp|P18669|PGAM1_HUMAN;sp|Q8N0Y7|PGAM4_HUMAN	15;9;7	15;9;7	15;9;7	sp|P18669|PGAM1_HUMAN Phosphoglycerate mutase 1 OS=Homo sapiens OX=9606 GN=PGAM1 PE=1 SV=2;sp|Q8N0Y7|PGAM4_HUMAN Probable phosphoglycerate mutase 4 OS=Homo sapiens OX=9606 GN=PGAM4 PE=3 SV=1	3	15	15	15	9	8	7	10	6	6	7	4	3	14	14	9	8	7	6	13	11	7	12	10	5	12	10	8	11	11	9	13	11	9	13	13	12	9	8	8	3	5	4	1
sp|P19021|AMD_HUMAN;tr|H7BYD9|H7BYD9_HUMAN	sp|P19021|AMD_HUMAN;tr|H7BYD9|H7BYD9_HUMAN	3;2	3;2	3;2	sp|P19021|AMD_HUMAN Peptidyl-glycine alpha-amidating monooxygenase OS=Homo sapiens OX=9606 GN=PAM PE=1 SV=2;tr|H7BYD9|H7BYD9_HUMAN Peptidyl-glycine alpha-amidating monooxygenase (Fragment) OS=Homo sapiens OX=9606 GN=PAM PE=1 SV=1	2	3	3	3	3	2	2	2	1	1	2	1	1	3	3	1	2	2	0	3	0	0	3	2	1	2	2	1	2	2	0	2	3	0	2	2	2	1	1	2	2	1	0	0
sp|P19320|VCAM1_HUMAN;tr|E9PDD2|E9PDD2_HUMAN	sp|P19320|VCAM1_HUMAN;tr|E9PDD2|E9PDD2_HUMAN	8;4	8;4	8;4	sp|P19320|VCAM1_HUMAN Vascular cell adhesion protein 1 OS=Homo sapiens OX=9606 GN=VCAM1 PE=1 SV=1;tr|E9PDD2|E9PDD2_HUMAN Vascular cell adhesion protein 1 OS=Homo sapiens OX=9606 GN=VCAM1 PE=1 SV=1	2	8	8	8	5	7	5	7	6	4	7	5	5	3	2	3	6	6	4	6	6	4	0	2	1	4	3	3	3	3	2	0	2	1	4	3	4	5	1	2	1	0	1	0
tr|H7BY16|H7BY16_HUMAN;sp|P19338|NUCL_HUMAN	tr|H7BY16|H7BY16_HUMAN;sp|P19338|NUCL_HUMAN	3;3	3;3	3;3	tr|H7BY16|H7BY16_HUMAN Nucleolin (Fragment) OS=Homo sapiens OX=9606 GN=NCL PE=1 SV=8;sp|P19338|NUCL_HUMAN Nucleolin OS=Homo sapiens OX=9606 GN=NCL PE=1 SV=3	2	3	3	3	1	3	2	1	0	2	0	0	0	0	0	0	0	0	0	0	1	0	0	2	0	1	0	2	0	0	0	0	0	0	1	1	0	1	1	0	0	0	0	0
sp|P19367|HXK1_HUMAN;tr|B1AR62|B1AR62_HUMAN;tr|B1AR63|B1AR63_HUMAN	sp|P19367|HXK1_HUMAN	4;1;1	4;1;1	4;1;1	sp|P19367|HXK1_HUMAN Hexokinase-1 OS=Homo sapiens OX=9606 GN=HK1 PE=1 SV=3	3	4	4	4	1	0	1	2	1	1	1	1	0	2	2	0	2	1	0	3	2	2	2	2	3	1	1	1	1	1	1	3	4	4	3	3	3	4	4	4	4	4	2	0
sp|P19440|GGT1_HUMAN;sp|A6NGU5|GGT3_HUMAN;tr|B5MCK8|B5MCK8_HUMAN;tr|E7ET76|E7ET76_HUMAN;sp|P36268|GGT2_HUMAN;tr|E7ETR7|E7ETR7_HUMAN;sp|Q14390|GGTL2_HUMAN;tr|B5MC34|B5MC34_HUMAN;sp|B5MD39|GGTL3_HUMAN;tr|A0A0C4DG87|A0A0C4DG87_HUMAN;tr|B5MC36|B5MC36_HUMAN;tr|E7ETJ6|E7ETJ6_HUMAN;tr|E7EM62|E7EM62_HUMAN;tr|E7ENJ5|E7ENJ5_HUMAN;tr|E7EVF8|E7EVF8_HUMAN;tr|E7ETU4|E7ETU4_HUMAN;tr|E7ESL5|E7ESL5_HUMAN;tr|E7ERN…	sp|P19440|GGT1_HUMAN;sp|A6NGU5|GGT3_HUMAN;tr|B5MCK8|B5MCK8_HUMAN;tr|E7ET76|E7ET76_HUMAN;sp|P36268|GGT2_HUMAN;tr|E7ETR7|E7ETR7_HUMAN	7;6;6;5;4;4;2;2;2;2;2;2;2;2;2;2;2;1;1;1	7;6;6;5;4;4;2;2;2;2;2;2;2;2;2;2;2;1;1;1	7;6;6;5;4;4;2;2;2;2;2;2;2;2;2;2;2;1;1;1	sp|P19440|GGT1_HUMAN Glutathione hydrolase 1 proenzyme OS=Homo sapiens OX=9606 GN=GGT1 PE=1 SV=2;sp|A6NGU5|GGT3_HUMAN Putative glutathione hydrolase 3 proenzyme OS=Homo sapiens OX=9606 GN=GGT3P PE=5 SV=2;tr|B5MCK8|B5MCK8_HUMAN Inactive glutathione hydrolas	20	7	7	7	4	5	5	1	2	2	1	1	2	1	1	1	2	2	4	3	4	5	2	5	4	1	3	3	2	3	4	5	4	5	5	3	5	6	3	4	3	0	0	0
tr|Q5T985|Q5T985_HUMAN;sp|P19823|ITIH2_HUMAN;tr|Q5T987|Q5T987_HUMAN;CON__Q9TRI1	tr|Q5T985|Q5T985_HUMAN;sp|P19823|ITIH2_HUMAN	26;26;12;6	26;26;12;6	26;26;12;6	tr|Q5T985|Q5T985_HUMAN Inter-alpha-trypsin inhibitor heavy chain H2 OS=Homo sapiens OX=9606 GN=ITIH2 PE=1 SV=1;sp|P19823|ITIH2_HUMAN Inter-alpha-trypsin inhibitor heavy chain H2 OS=Homo sapiens OX=9606 GN=ITIH2 PE=1 SV=2	4	26	26	26	24	20	21	21	19	19	24	19	20	24	25	20	21	21	20	21	21	19	19	19	18	19	18	20	21	20	21	19	20	16	23	22	22	20	17	16	13	17	13	0
sp|P19827|ITIH1_HUMAN;tr|F8WAS2|F8WAS2_HUMAN;tr|H7C0N0|H7C0N0_HUMAN;CON__Q0VCM5	sp|P19827|ITIH1_HUMAN	14;6;2;2	14;6;2;2	14;6;2;2	sp|P19827|ITIH1_HUMAN Inter-alpha-trypsin inhibitor heavy chain H1 OS=Homo sapiens OX=9606 GN=ITIH1 PE=1 SV=3	4	14	14	14	9	9	9	11	9	10	13	11	12	11	12	9	12	12	12	12	12	9	11	10	8	10	9	12	13	11	11	8	8	7	11	10	9	11	9	6	7	9	9	0
tr|C9JGI3|C9JGI3_HUMAN;sp|P19971|TYPH_HUMAN;tr|A0A1W2PP80|A0A1W2PP80_HUMAN;tr|A0A1W2PQK0|A0A1W2PQK0_HUMAN	tr|C9JGI3|C9JGI3_HUMAN;sp|P19971|TYPH_HUMAN;tr|A0A1W2PP80|A0A1W2PP80_HUMAN	9;9;5;1	9;9;5;1	9;9;5;1	tr|C9JGI3|C9JGI3_HUMAN Thymidine phosphorylase (Fragment) OS=Homo sapiens OX=9606 GN=TYMP PE=1 SV=1;sp|P19971|TYPH_HUMAN Thymidine phosphorylase OS=Homo sapiens OX=9606 GN=TYMP PE=1 SV=2;tr|A0A1W2PP80|A0A1W2PP80_HUMAN Protein SCO2 homolog, mitochondrial (F	4	9	9	9	4	7	6	7	4	3	7	4	3	8	8	7	6	5	4	7	6	4	7	4	3	8	5	6	6	5	4	8	6	4	5	5	9	4	6	4	4	2	1	0
sp|P20061|TCO1_HUMAN	sp|P20061|TCO1_HUMAN	3	3	3	sp|P20061|TCO1_HUMAN Transcobalamin-1 OS=Homo sapiens OX=9606 GN=TCN1 PE=1 SV=2	1	3	3	3	3	3	2	2	1	0	2	1	1	3	3	2	2	1	0	3	2	2	3	3	1	3	3	1	3	2	1	2	1	2	2	3	3	2	2	3	1	1	1	0
sp|P20073|ANXA7_HUMAN	sp|P20073|ANXA7_HUMAN	10	10	10	sp|P20073|ANXA7_HUMAN Annexin A7 OS=Homo sapiens OX=9606 GN=ANXA7 PE=1 SV=3	1	10	10	10	2	3	3	4	3	4	3	2	2	7	8	5	5	4	2	8	6	5	4	3	5	5	4	3	4	5	5	8	7	6	7	7	5	5	4	5	3	3	3	0
tr|B4DF51|B4DF51_HUMAN;sp|P20138|CD33_HUMAN	tr|B4DF51|B4DF51_HUMAN;sp|P20138|CD33_HUMAN	1;1	1;1	1;1	tr|B4DF51|B4DF51_HUMAN cDNA FLJ50122, highly similar to Myeloid cell surface antigen CD33 OS=Homo sapiens OX=9606 GN=CD33 PE=1 SV=1;sp|P20138|CD33_HUMAN Myeloid cell surface antigen CD33 OS=Homo sapiens OX=9606 GN=CD33 PE=1 SV=2	2	1	1	1	1	1	1	0	1	0	1	1	1	1	1	1	1	1	1	0	1	1	1	1	1	1	1	1	1	1	1	0	1	1	0	0	0	1	1	1	1	0	1	0
sp|P20142|PEPC_HUMAN;tr|A2A3L9|A2A3L9_HUMAN;tr|Q4VXA6|Q4VXA6_HUMAN	sp|P20142|PEPC_HUMAN;tr|A2A3L9|A2A3L9_HUMAN;tr|Q4VXA6|Q4VXA6_HUMAN	7;5;5	7;5;5	7;5;5	sp|P20142|PEPC_HUMAN Gastricsin OS=Homo sapiens OX=9606 GN=PGC PE=1 SV=1;tr|A2A3L9|A2A3L9_HUMAN Gastricsin (Fragment) OS=Homo sapiens OX=9606 GN=PGC PE=1 SV=1;tr|Q4VXA6|Q4VXA6_HUMAN Gastricsin (Fragment) OS=Homo sapiens OX=9606 GN=PGC PE=1 SV=8	3	7	7	7	2	4	4	4	2	3	4	3	3	7	7	5	4	3	3	4	4	4	3	5	3	4	2	3	4	3	4	2	3	2	4	4	3	4	4	2	3	4	3	1
sp|P20339|RAB5A_HUMAN	sp|P20339|RAB5A_HUMAN	2	1	1	sp|P20339|RAB5A_HUMAN Ras-related protein Rab-5A OS=Homo sapiens OX=9606 GN=RAB5A PE=1 SV=2	1	2	1	1	1	1	0	1	1	1	0	0	0	2	2	1	0	0	0	1	1	1	0	0	1	1	0	1	2	1	0	2	1	1	2	2	2	1	1	1	0	0	1	0
sp|P20618|PSB1_HUMAN	sp|P20618|PSB1_HUMAN	8	8	8	sp|P20618|PSB1_HUMAN Proteasome subunit beta type-1 OS=Homo sapiens OX=9606 GN=PSMB1 PE=1 SV=2	1	8	8	8	3	2	2	6	2	2	2	2	1	7	6	4	4	4	1	7	5	5	6	4	3	5	4	3	5	2	2	7	5	4	8	7	8	6	7	3	2	3	4	0
sp|P20701|ITAL_HUMAN	sp|P20701|ITAL_HUMAN	2	2	2	sp|P20701|ITAL_HUMAN Integrin alpha-L OS=Homo sapiens OX=9606 GN=ITGAL PE=1 SV=3	1	2	2	2	1	1	1	1	1	1	1	1	1	2	1	1	2	2	1	2	1	1	1	1	1	2	2	1	1	1	1	1	1	1	1	1	1	1	1	1	1	0	1	0
sp|P20742|PZP_HUMAN	sp|P20742|PZP_HUMAN	7	2	2	sp|P20742|PZP_HUMAN Pregnancy zone protein OS=Homo sapiens OX=9606 GN=PZP PE=1 SV=4	1	7	2	2	3	4	6	6	4	6	5	6	7	4	4	4	4	4	4	3	3	5	4	4	4	3	3	4	5	5	6	3	4	2	7	6	6	5	3	3	2	3	2	1
tr|A0A0C4DGB5|A0A0C4DGB5_HUMAN;sp|P20810|ICAL_HUMAN;tr|B7Z574|B7Z574_HUMAN;tr|E7EVY3|E7EVY3_HUMAN;tr|E9PCH5|E9PCH5_HUMAN;tr|E7ES10|E7ES10_HUMAN;tr|E9PDE4|E9PDE4_HUMAN;tr|F8W7E0|F8W7E0_HUMAN;tr|E7EQK6|E7EQK6_HUMAN;tr|H0Y944|H0Y944_HUMAN;tr|H0YA91|H0YA91_HUMAN;tr|E9PSG1|E9PSG1_HUMAN;tr|E7EQ12|E7EQ12_HUMAN;tr|H0Y7F0|H0Y7F0_HUMAN;tr|H0Y9H6|H0Y9H6_HUMAN;tr|D6RAA8|D6RAA8_HUMAN;tr|H0YD33|H0YD33_HUMAN;tr…	tr|A0A0C4DGB5|A0A0C4DGB5_HUMAN;sp|P20810|ICAL_HUMAN;tr|B7Z574|B7Z574_HUMAN;tr|E7EVY3|E7EVY3_HUMAN;tr|E9PCH5|E9PCH5_HUMAN;tr|E7ES10|E7ES10_HUMAN;tr|E9PDE4|E9PDE4_HUMAN;tr|F8W7E0|F8W7E0_HUMAN;tr|E7EQK6|E7EQK6_HUMAN;tr|H0Y944|H0Y944_HUMAN;tr|H0YA91|H0YA91_HUMAN;tr|E9PSG1|E9PSG1_HUMAN;tr|E7EQ12|E7EQ12_HUMAN;tr|H0Y7F0|H0Y7F0_HUMAN;tr|H0Y9H6|H0Y9H6_HUMAN	4;4;4;4;4;4;3;3;2;2;2;2;2;2;2;1;1;1;1;1;1;1	4;4;4;4;4;4;3;3;2;2;2;2;2;2;2;1;1;1;1;1;1;1	4;4;4;4;4;4;3;3;2;2;2;2;2;2;2;1;1;1;1;1;1;1	tr|A0A0C4DGB5|A0A0C4DGB5_HUMAN Calpastatin OS=Homo sapiens OX=9606 GN=CAST PE=1 SV=1;sp|P20810|ICAL_HUMAN Calpastatin OS=Homo sapiens OX=9606 GN=CAST PE=1 SV=4;tr|B7Z574|B7Z574_HUMAN cDNA FLJ56123, highly similar to Calpastatin OS=Homo sapiens OX=9606 GN=C	22	4	4	4	4	4	4	4	3	3	3	4	2	4	4	4	3	3	3	2	4	3	3	4	3	4	3	4	4	3	4	3	3	4	3	2	3	2	4	4	3	2	2	0
sp|P20827|EFNA1_HUMAN	sp|P20827|EFNA1_HUMAN	2	2	2	sp|P20827|EFNA1_HUMAN Ephrin-A1 OS=Homo sapiens OX=9606 GN=EFNA1 PE=1 SV=2	1	2	2	2	0	1	0	0	0	0	0	0	0	0	0	1	0	0	0	0	1	0	0	1	1	0	0	1	0	1	0	1	1	1	1	0	0	1	0	1	1	1	0	0
sp|P20908|CO5A1_HUMAN	sp|P20908|CO5A1_HUMAN	2	2	2	sp|P20908|CO5A1_HUMAN Collagen alpha-1(V) chain OS=Homo sapiens OX=9606 GN=COL5A1 PE=1 SV=3	1	2	2	2	2	1	1	2	1	0	1	2	1	1	1	0	2	2	1	1	1	0	1	1	1	1	1	0	1	0	1	1	0	0	1	2	2	2	0	0	0	0	0	0
tr|H0Y9C7|H0Y9C7_HUMAN;sp|P20933|ASPG_HUMAN	tr|H0Y9C7|H0Y9C7_HUMAN;sp|P20933|ASPG_HUMAN	2;2	2;2	2;2	tr|H0Y9C7|H0Y9C7_HUMAN N(4)-(beta-N-acetylglucosaminyl)-L-asparaginase (Fragment) OS=Homo sapiens OX=9606 GN=AGA PE=1 SV=8;sp|P20933|ASPG_HUMAN N(4)-(beta-N-acetylglucosaminyl)-L-asparaginase OS=Homo sapiens OX=9606 GN=AGA PE=1 SV=2	2	2	2	2	2	2	2	2	2	1	2	2	1	2	2	2	2	1	1	1	1	2	1	1	2	2	1	2	2	2	2	1	2	2	2	2	2	2	1	1	0	1	1	0
sp|P21266|GSTM3_HUMAN;tr|A0A0A0MTN3|A0A0A0MTN3_HUMAN;tr|A0A3B3IRM5|A0A3B3IRM5_HUMAN;tr|Q5T8R1|Q5T8R1_HUMAN;sp|P46439|GSTM5_HUMAN	sp|P21266|GSTM3_HUMAN;tr|A0A0A0MTN3|A0A0A0MTN3_HUMAN	3;2;1;1;1	3;2;1;1;1	2;1;0;0;0	sp|P21266|GSTM3_HUMAN Glutathione S-transferase Mu 3 OS=Homo sapiens OX=9606 GN=GSTM3 PE=1 SV=3;tr|A0A0A0MTN3|A0A0A0MTN3_HUMAN Glutathione S-transferase OS=Homo sapiens OX=9606 GN=GSTM3 PE=1 SV=1	5	3	3	2	1	1	1	1	1	1	1	1	1	1	1	1	1	1	1	1	2	2	1	2	3	1	1	1	2	3	3	1	1	1	2	3	3	3	1	1	1	2	2	0
sp|P21291|CSRP1_HUMAN;tr|E9PS42|E9PS42_HUMAN;tr|E9PND2|E9PND2_HUMAN;tr|E9PP21|E9PP21_HUMAN	sp|P21291|CSRP1_HUMAN;tr|E9PS42|E9PS42_HUMAN;tr|E9PND2|E9PND2_HUMAN;tr|E9PP21|E9PP21_HUMAN	2;1;1;1	2;1;1;1	2;1;1;1	sp|P21291|CSRP1_HUMAN Cysteine and glycine-rich protein 1 OS=Homo sapiens OX=9606 GN=CSRP1 PE=1 SV=3;tr|E9PS42|E9PS42_HUMAN Cysteine and glycine-rich protein 1 OS=Homo sapiens OX=9606 GN=CSRP1 PE=1 SV=1;tr|E9PND2|E9PND2_HUMAN Cysteine and glycine-rich prot	4	2	2	2	1	1	1	1	1	1	1	1	1	1	1	2	1	1	1	1	1	1	1	1	1	1	1	1	1	1	2	2	2	2	2	2	2	2	1	1	0	1	0	0
sp|P21333|FLNA_HUMAN;tr|Q60FE5|Q60FE5_HUMAN;tr|A0A087WWY3|A0A087WWY3_HUMAN;tr|F8WE98|F8WE98_HUMAN;tr|H0Y5F3|H0Y5F3_HUMAN;tr|H0Y5C6|H0Y5C6_HUMAN	sp|P21333|FLNA_HUMAN;tr|Q60FE5|Q60FE5_HUMAN;tr|A0A087WWY3|A0A087WWY3_HUMAN	35;34;33;8;2;2	35;34;33;8;2;2	34;33;32;7;2;2	sp|P21333|FLNA_HUMAN Filamin-A OS=Homo sapiens OX=9606 GN=FLNA PE=1 SV=4;tr|Q60FE5|Q60FE5_HUMAN Filamin-A OS=Homo sapiens OX=9606 GN=FLNA PE=1 SV=1;tr|A0A087WWY3|A0A087WWY3_HUMAN Filamin-A OS=Homo sapiens OX=9606 GN=FLNA PE=1 SV=1	6	35	35	34	18	21	22	20	11	25	6	5	8	14	11	18	10	8	12	15	14	17	22	25	27	23	20	28	19	19	21	28	25	28	17	16	18	16	21	22	21	6	8	0
sp|P21399|ACOC_HUMAN	sp|P21399|ACOC_HUMAN	15	15	15	sp|P21399|ACOC_HUMAN Cytoplasmic aconitate hydratase OS=Homo sapiens OX=9606 GN=ACO1 PE=1 SV=3	1	15	15	15	8	9	9	7	8	8	6	7	8	13	12	10	8	8	6	10	10	7	11	12	7	11	8	8	8	11	7	11	12	11	12	14	13	10	9	8	6	3	3	0
sp|P21589|5NTD_HUMAN;tr|Q96B60|Q96B60_HUMAN;tr|H0Y3X5|H0Y3X5_HUMAN;tr|H0Y7R7|H0Y7R7_HUMAN	sp|P21589|5NTD_HUMAN;tr|Q96B60|Q96B60_HUMAN	4;2;1;1	4;2;1;1	4;2;1;1	sp|P21589|5NTD_HUMAN 5-nucleotidase OS=Homo sapiens OX=9606 GN=NT5E PE=1 SV=1;tr|Q96B60|Q96B60_HUMAN 5-nucleotidase OS=Homo sapiens OX=9606 GN=NT5E PE=1 SV=1	4	4	4	4	1	2	3	2	1	2	2	3	4	4	3	2	3	1	3	2	2	3	2	2	3	2	2	3	2	2	3	3	3	4	3	2	3	4	4	3	2	3	1	0
sp|P21695|GPDA_HUMAN	sp|P21695|GPDA_HUMAN	3	3	3	sp|P21695|GPDA_HUMAN Glycerol-3-phosphate dehydrogenase [NAD(+)], cytoplasmic OS=Homo sapiens OX=9606 GN=GPD1 PE=1 SV=4	1	3	3	3	2	1	0	1	1	1	0	0	0	2	1	2	0	0	1	2	1	3	1	1	2	1	2	1	0	1	1	3	3	3	2	3	2	1	3	3	2	1	2	0
tr|A0A087WY21|A0A087WY21_HUMAN;tr|A0A0A0MR25|A0A0A0MR25_HUMAN;sp|P21802|FGFR2_HUMAN	tr|A0A087WY21|A0A087WY21_HUMAN;tr|A0A0A0MR25|A0A0A0MR25_HUMAN;sp|P21802|FGFR2_HUMAN	1;1;1	1;1;1	1;1;1	tr|A0A087WY21|A0A087WY21_HUMAN Fibroblast growth factor receptor 2 (Fragment) OS=Homo sapiens OX=9606 GN=FGFR2 PE=1 SV=1;tr|A0A0A0MR25|A0A0A0MR25_HUMAN Fibroblast growth factor receptor OS=Homo sapiens OX=9606 GN=FGFR2 PE=1 SV=1;sp|P21802|FGFR2_HUMAN Fibro	3	1	1	1	1	1	1	1	0	1	1	1	1	1	1	1	1	1	1	1	1	1	0	1	1	1	1	1	0	1	1	0	0	1	0	0	0	0	0	1	1	0	1	0
tr|A6NNI4|A6NNI4_HUMAN;tr|A0A2R8Y478|A0A2R8Y478_HUMAN;sp|P21926|CD9_HUMAN;tr|G8JLH6|G8JLH6_HUMAN;tr|A0A087WU13|A0A087WU13_HUMAN	tr|A6NNI4|A6NNI4_HUMAN;tr|A0A2R8Y478|A0A2R8Y478_HUMAN;sp|P21926|CD9_HUMAN;tr|G8JLH6|G8JLH6_HUMAN;tr|A0A087WU13|A0A087WU13_HUMAN	4;4;4;4;2	4;4;4;4;2	4;4;4;4;2	tr|A6NNI4|A6NNI4_HUMAN Tetraspanin OS=Homo sapiens OX=9606 GN=CD9 PE=1 SV=1;tr|A0A2R8Y478|A0A2R8Y478_HUMAN Tetraspanin OS=Homo sapiens OX=9606 GN=CD9 PE=1 SV=1;sp|P21926|CD9_HUMAN CD9 antigen OS=Homo sapiens OX=9606 GN=CD9 PE=1 SV=4;tr|G8JLH6|G8JLH6_HUMAN	5	4	4	4	3	4	4	3	3	4	3	4	4	4	3	3	3	3	4	3	4	4	4	4	4	3	4	4	3	2	3	3	3	4	3	4	3	4	3	3	3	3	3	0
sp|P21980|TGM2_HUMAN;tr|A2A299|A2A299_HUMAN;tr|A2A2A0|A2A2A0_HUMAN	sp|P21980|TGM2_HUMAN	6;2;1	6;2;1	6;2;1	sp|P21980|TGM2_HUMAN Protein-glutamine gamma-glutamyltransferase 2 OS=Homo sapiens OX=9606 GN=TGM2 PE=1 SV=2	3	6	6	6	4	4	4	4	3	4	3	1	1	6	5	4	3	2	4	3	3	5	2	2	1	2	3	2	4	3	4	4	5	3	4	5	5	4	4	3	5	0	2	0
tr|F5H386|F5H386_HUMAN;sp|P22079|PERL_HUMAN;tr|J3KT11|J3KT11_HUMAN;tr|H0Y3I2|H0Y3I2_HUMAN;tr|J3QSD8|J3QSD8_HUMAN	tr|F5H386|F5H386_HUMAN;sp|P22079|PERL_HUMAN	11;11;1;1;1	11;11;1;1;1	11;11;1;1;1	tr|F5H386|F5H386_HUMAN Lactoperoxidase OS=Homo sapiens OX=9606 GN=LPO PE=1 SV=1;sp|P22079|PERL_HUMAN Lactoperoxidase OS=Homo sapiens OX=9606 GN=LPO PE=1 SV=2	5	11	11	11	4	5	5	7	6	5	8	8	5	9	9	5	7	8	6	11	8	6	11	8	8	9	10	7	11	9	9	9	9	9	8	8	6	5	9	9	6	4	3	0
sp|P22102|PUR2_HUMAN;tr|C9JZG2|C9JZG2_HUMAN;tr|C9JKQ7|C9JKQ7_HUMAN;tr|C9JBJ1|C9JBJ1_HUMAN;tr|C9JTV6|C9JTV6_HUMAN;tr|F8WD69|F8WD69_HUMAN	sp|P22102|PUR2_HUMAN;tr|C9JZG2|C9JZG2_HUMAN;tr|C9JKQ7|C9JKQ7_HUMAN;tr|C9JBJ1|C9JBJ1_HUMAN;tr|C9JTV6|C9JTV6_HUMAN;tr|F8WD69|F8WD69_HUMAN	2;1;1;1;1;1	2;1;1;1;1;1	2;1;1;1;1;1	sp|P22102|PUR2_HUMAN Trifunctional purine biosynthetic protein adenosine-3 OS=Homo sapiens OX=9606 GN=GART PE=1 SV=1;tr|C9JZG2|C9JZG2_HUMAN Trifunctional purine biosynthetic protein adenosine-3 (Fragment) OS=Homo sapiens OX=9606 GN=GART PE=1 SV=1;tr|C9JKQ7	6	2	2	2	0	0	0	1	2	1	1	0	0	0	0	0	0	0	0	0	2	0	2	1	2	1	2	0	2	2	2	2	2	2	2	1	1	2	1	2	2	0	0	0
tr|A0A087X0I0|A0A087X0I0_HUMAN;tr|A0A140T9L7|A0A140T9L7_HUMAN;tr|A0A140T8Z8|A0A140T8Z8_HUMAN;tr|A0A140T9C0|A0A140T9C0_HUMAN;tr|A0A140T902|A0A140T902_HUMAN;tr|A0A140T8Y3|A0A140T8Y3_HUMAN;tr|A0A140TA52|A0A140TA52_HUMAN;tr|A0A140TA41|A0A140TA41_HUMAN;tr|A0A140TA33|A0A140TA33_HUMAN;sp|P22105|TENX_HUMAN;tr|A0A3B3ISX9|A0A3B3ISX9_HUMAN;sp|Q16473|TENXA_HUMAN	tr|A0A087X0I0|A0A087X0I0_HUMAN;tr|A0A140T9L7|A0A140T9L7_HUMAN;tr|A0A140T8Z8|A0A140T8Z8_HUMAN;tr|A0A140T9C0|A0A140T9C0_HUMAN;tr|A0A140T902|A0A140T902_HUMAN;tr|A0A140T8Y3|A0A140T8Y3_HUMAN;tr|A0A140TA52|A0A140TA52_HUMAN;tr|A0A140TA41|A0A140TA41_HUMAN;tr|A0A140TA33|A0A140TA33_HUMAN;sp|P22105|TENX_HUMAN;tr|A0A3B3ISX9|A0A3B3ISX9_HUMAN;sp|Q16473|TENXA_HUMAN	3;3;3;3;3;3;3;3;3;3;3;2	3;3;3;3;3;3;3;3;3;3;3;2	3;3;3;3;3;3;3;3;3;3;3;2	tr|A0A087X0I0|A0A087X0I0_HUMAN Tenascin-X OS=Homo sapiens OX=9606 GN=TNXB PE=1 SV=1;tr|A0A140T9L7|A0A140T9L7_HUMAN Tenascin-X (Fragment) OS=Homo sapiens OX=9606 GN=TNXB PE=1 SV=1;tr|A0A140T8Z8|A0A140T8Z8_HUMAN Tenascin-X (Fragment) OS=Homo sapiens OX=9606	12	3	3	3	1	2	2	2	2	1	3	3	2	2	2	1	3	2	2	2	1	1	1	2	0	2	2	2	1	2	1	1	0	0	1	1	2	2	3	1	1	0	1	0
tr|B3KWA1|B3KWA1_HUMAN;sp|P22304|IDS_HUMAN	tr|B3KWA1|B3KWA1_HUMAN;sp|P22304|IDS_HUMAN	1;1	1;1	1;1	tr|B3KWA1|B3KWA1_HUMAN Iduronate 2-sulfatase (Hunter syndrome), isoform CRA_e OS=Homo sapiens OX=9606 GN=IDS PE=2 SV=1;sp|P22304|IDS_HUMAN Iduronate 2-sulfatase OS=Homo sapiens OX=9606 GN=IDS PE=1 SV=1	2	1	1	1	1	1	0	1	0	0	0	0	0	1	1	1	1	0	0	1	1	0	1	1	0	1	1	1	1	0	0	1	0	0	1	1	1	1	1	0	0	0	0	0
sp|P22314|UBA1_HUMAN;tr|Q5JRR6|Q5JRR6_HUMAN;tr|Q5JRR9|Q5JRR9_HUMAN;tr|Q5JRS0|Q5JRS0_HUMAN;tr|Q5JRS2|Q5JRS2_HUMAN;tr|Q5JRS1|Q5JRS1_HUMAN;tr|Q5JRS3|Q5JRS3_HUMAN	sp|P22314|UBA1_HUMAN	29;10;7;7;5;4;4	29;10;7;7;5;4;4	29;10;7;7;5;4;4	sp|P22314|UBA1_HUMAN Ubiquitin-like modifier-activating enzyme 1 OS=Homo sapiens OX=9606 GN=UBA1 PE=1 SV=3	7	29	29	29	16	21	20	22	15	23	18	14	12	24	24	16	18	15	13	24	19	19	23	18	18	25	21	21	23	21	19	23	19	18	23	23	24	18	22	18	11	20	16	0
tr|A0A087X1J7|A0A087X1J7_HUMAN;sp|P22352|GPX3_HUMAN;tr|H0YBE4|H0YBE4_HUMAN;tr|E5RG32|E5RG32_HUMAN;tr|H0YC19|H0YC19_HUMAN	tr|A0A087X1J7|A0A087X1J7_HUMAN;sp|P22352|GPX3_HUMAN	6;6;2;1;1	6;6;2;1;1	6;6;2;1;1	tr|A0A087X1J7|A0A087X1J7_HUMAN Glutathione peroxidase OS=Homo sapiens OX=9606 GN=GPX3 PE=1 SV=1;sp|P22352|GPX3_HUMAN Glutathione peroxidase 3 OS=Homo sapiens OX=9606 GN=GPX3 PE=1 SV=2	5	6	6	6	2	3	4	4	2	4	4	2	2	4	5	4	5	4	4	6	4	3	6	3	3	5	2	2	6	2	4	5	4	2	6	6	4	3	6	2	3	3	4	0
sp|P22392|NDKB_HUMAN;tr|Q32Q12|Q32Q12_HUMAN;tr|J3KPD9|J3KPD9_HUMAN;sp|O60361|NDK8_HUMAN;tr|E7ERL0|E7ERL0_HUMAN;sp|P15531|NDKA_HUMAN;tr|F6XY72|F6XY72_HUMAN;tr|C9K028|C9K028_HUMAN;tr|E5RHP0|E5RHP0_HUMAN	sp|P22392|NDKB_HUMAN;tr|Q32Q12|Q32Q12_HUMAN;tr|J3KPD9|J3KPD9_HUMAN;sp|O60361|NDK8_HUMAN;tr|E7ERL0|E7ERL0_HUMAN;sp|P15531|NDKA_HUMAN;tr|F6XY72|F6XY72_HUMAN	6;6;5;4;4;4;3;2;2	6;6;5;4;4;4;3;2;2	6;6;5;4;4;4;3;2;2	sp|P22392|NDKB_HUMAN Nucleoside diphosphate kinase B OS=Homo sapiens OX=9606 GN=NME2 PE=1 SV=1;tr|Q32Q12|Q32Q12_HUMAN Nucleoside diphosphate kinase OS=Homo sapiens OX=9606 GN=NME1-NME2 PE=1 SV=1;tr|J3KPD9|J3KPD9_HUMAN NME1-NME2 readthrough OS=Homo sapiens	9	6	6	6	5	5	4	6	5	4	5	4	4	5	6	4	3	4	4	5	5	4	6	4	4	4	3	4	5	5	4	6	6	5	5	5	6	4	4	4	4	5	4	1
tr|I6LM06|I6LM06_HUMAN;tr|F8W9L4|F8W9L4_HUMAN;sp|P22607|FGFR3_HUMAN	tr|I6LM06|I6LM06_HUMAN;tr|F8W9L4|F8W9L4_HUMAN;sp|P22607|FGFR3_HUMAN	2;2;2	2;2;2	2;2;2	tr|I6LM06|I6LM06_HUMAN Fibroblast growth factor receptor 3 OS=Homo sapiens OX=9606 GN=FGFR3 PE=1 SV=1;tr|F8W9L4|F8W9L4_HUMAN Fibroblast growth factor receptor OS=Homo sapiens OX=9606 GN=FGFR3 PE=1 SV=1;sp|P22607|FGFR3_HUMAN Fibroblast growth factor recepto	3	2	2	2	2	1	1	1	1	0	1	1	1	1	1	1	1	1	1	1	1	1	1	1	1	1	1	1	1	1	1	1	1	1	1	1	1	1	1	1	1	1	1	0
tr|A0A087WUI2|A0A087WUI2_HUMAN;sp|P22626|ROA2_HUMAN	tr|A0A087WUI2|A0A087WUI2_HUMAN;sp|P22626|ROA2_HUMAN	4;4	3;3	3;3	tr|A0A087WUI2|A0A087WUI2_HUMAN Heterogeneous nuclear ribonucleoproteins A2/B1 OS=Homo sapiens OX=9606 GN=HNRNPA2B1 PE=1 SV=1;sp|P22626|ROA2_HUMAN Heterogeneous nuclear ribonucleoproteins A2/B1 OS=Homo sapiens OX=9606 GN=HNRNPA2B1 PE=1 SV=2	2	4	3	3	1	4	3	2	1	3	1	0	0	1	0	0	1	0	0	0	2	0	0	2	1	0	0	2	0	2	0	0	0	0	2	1	0	2	1	0	0	1	1	1
sp|P22792|CPN2_HUMAN	sp|P22792|CPN2_HUMAN	6	6	6	sp|P22792|CPN2_HUMAN Carboxypeptidase N subunit 2 OS=Homo sapiens OX=9606 GN=CPN2 PE=1 SV=3	1	6	6	6	3	3	3	5	5	4	5	5	6	3	2	2	5	4	5	6	5	5	3	3	3	4	1	3	6	4	4	2	1	1	6	6	6	5	3	2	3	3	3	0
tr|H7C1M3|H7C1M3_HUMAN;sp|P22894|MMP8_HUMAN	tr|H7C1M3|H7C1M3_HUMAN;sp|P22894|MMP8_HUMAN	2;2	2;2	2;2	tr|H7C1M3|H7C1M3_HUMAN Neutrophil collagenase (Fragment) OS=Homo sapiens OX=9606 GN=MMP8 PE=1 SV=1;sp|P22894|MMP8_HUMAN Neutrophil collagenase OS=Homo sapiens OX=9606 GN=MMP8 PE=1 SV=1	2	2	2	2	0	0	0	0	0	1	0	0	0	1	2	2	0	0	1	1	1	1	0	0	1	2	2	2	2	2	2	1	2	1	0	0	1	1	0	1	0	0	0	0
sp|P22897|MRC1_HUMAN	sp|P22897|MRC1_HUMAN	40	40	40	sp|P22897|MRC1_HUMAN Macrophage mannose receptor 1 OS=Homo sapiens OX=9606 GN=MRC1 PE=1 SV=1	1	40	40	40	33	31	27	28	17	17	20	17	16	39	37	31	28	24	19	31	26	25	35	29	23	38	32	30	33	26	24	29	31	24	22	22	24	17	33	27	19	18	19	0
sp|P23083|HV102_HUMAN	sp|P23083|HV102_HUMAN	2	1	1	sp|P23083|HV102_HUMAN Immunoglobulin heavy variable 1-2 OS=Homo sapiens OX=9606 GN=IGHV1-2 PE=1 SV=2	1	2	1	1	2	1	2	2	2	2	2	1	1	2	2	2	2	2	2	2	2	2	2	2	2	2	2	2	1	2	1	1	2	2	2	1	1	1	1	1	1	2	2	0
sp|P23141|EST1_HUMAN;tr|H3BQV8|H3BQV8_HUMAN;tr|A0A140TA63|A0A140TA63_HUMAN;tr|H3BSU0|H3BSU0_HUMAN;sp|Q9UKY3|CES1P_HUMAN	sp|P23141|EST1_HUMAN	21;9;9;3;2	21;9;9;3;2	21;9;9;3;2	sp|P23141|EST1_HUMAN Liver carboxylesterase 1 OS=Homo sapiens OX=9606 GN=CES1 PE=1 SV=2	5	21	21	21	13	10	9	11	10	8	7	7	4	14	16	15	13	10	8	13	11	6	16	11	9	14	15	10	13	10	6	14	10	9	15	16	17	15	16	19	9	6	9	0
sp|P23142|FBLN1_HUMAN;CON__ENSEMBL:ENSBTAP00000016046;tr|B1AHL2|B1AHL2_HUMAN;tr|B1AHM7|B1AHM7_HUMAN;tr|B1AHN3|B1AHN3_HUMAN;tr|B1AHM8|B1AHM8_HUMAN;tr|H7C1M6|H7C1M6_HUMAN;tr|B1AHM9|B1AHM9_HUMAN	sp|P23142|FBLN1_HUMAN;CON__ENSEMBL:ENSBTAP00000016046;tr|B1AHL2|B1AHL2_HUMAN	3;2;2;1;1;1;1;1	3;2;2;1;1;1;1;1	3;2;2;1;1;1;1;1	sp|P23142|FBLN1_HUMAN Fibulin-1 OS=Homo sapiens OX=9606 GN=FBLN1 PE=1 SV=4;;tr|B1AHL2|B1AHL2_HUMAN Fibulin-1 OS=Homo sapiens OX=9606 GN=FBLN1 PE=1 SV=1	8	3	3	3	2	2	3	2	1	1	2	2	2	2	1	2	2	2	2	2	1	1	1	2	2	1	1	2	1	1	2	1	1	1	1	1	1	2	1	1	1	1	1	0
sp|P23246|SFPQ_HUMAN	sp|P23246|SFPQ_HUMAN	3	3	3	sp|P23246|SFPQ_HUMAN Splicing factor, proline- and glutamine-rich OS=Homo sapiens OX=9606 GN=SFPQ PE=1 SV=2	1	3	3	3	0	1	1	2	0	2	0	0	0	1	0	0	1	0	0	0	0	0	0	2	0	1	0	0	0	1	0	0	0	0	1	1	0	1	0	0	0	1	0	0
sp|P23284|PPIB_HUMAN	sp|P23284|PPIB_HUMAN	2	2	2	sp|P23284|PPIB_HUMAN Peptidyl-prolyl cis-trans isomerase B OS=Homo sapiens OX=9606 GN=PPIB PE=1 SV=2	1	2	2	2	0	0	0	1	1	1	0	0	0	0	0	0	0	1	0	1	1	0	1	1	1	0	1	0	1	1	0	1	2	1	1	1	1	1	1	1	2	1	2	0
sp|P23381|SYWC_HUMAN;tr|G3V277|G3V277_HUMAN;tr|H0YJP3|H0YJP3_HUMAN;tr|G3V227|G3V227_HUMAN;tr|G3V3P2|G3V3P2_HUMAN;tr|G3V3X0|G3V3X0_HUMAN;tr|G3V3S7|G3V3S7_HUMAN;tr|G3V5W1|G3V5W1_HUMAN;tr|G3V339|G3V339_HUMAN;tr|G3V4S4|G3V4S4_HUMAN;tr|G3V3Y5|G3V3Y5_HUMAN;tr|G3V3H8|G3V3H8_HUMAN;tr|G3V2Y7|G3V2Y7_HUMAN;tr|G3V2F2|G3V2F2_HUMAN;tr|G3V2C0|G3V2C0_HUMAN;tr|G3V3R3|G3V3R3_HUMAN;tr|G3V313|G3V313_HUMAN;tr|G3V4N8|…	sp|P23381|SYWC_HUMAN	13;5;5;5;5;5;4;4;3;3;3;3;3;3;3;3;3;3;3;2;2;2;1;1;1;1;1	13;5;5;5;5;5;4;4;3;3;3;3;3;3;3;3;3;3;3;2;2;2;1;1;1;1;1	13;5;5;5;5;5;4;4;3;3;3;3;3;3;3;3;3;3;3;2;2;2;1;1;1;1;1	sp|P23381|SYWC_HUMAN Tryptophan--tRNA ligase, cytoplasmic OS=Homo sapiens OX=9606 GN=WARS PE=1 SV=2	27	13	13	13	9	10	6	8	6	6	9	5	3	8	8	7	9	6	5	10	9	6	6	8	7	10	5	9	6	7	5	10	6	7	6	8	10	6	7	5	4	5	5	0
tr|E9PQ96|E9PQ96_HUMAN;tr|E9PJH4|E9PJH4_HUMAN;tr|F2Z2S8|F2Z2S8_HUMAN;tr|H0YF32|H0YF32_HUMAN;tr|E9PK82|E9PK82_HUMAN;tr|H0YCJ7|H0YCJ7_HUMAN;tr|E9PPU1|E9PPU1_HUMAN;tr|H0YEU2|H0YEU2_HUMAN;tr|E9PL09|E9PL09_HUMAN;sp|P23396|RS3_HUMAN;tr|H0YES8|H0YES8_HUMAN;tr|E9PQX2|E9PQX2_HUMAN	tr|E9PQ96|E9PQ96_HUMAN;tr|E9PJH4|E9PJH4_HUMAN;tr|F2Z2S8|F2Z2S8_HUMAN;tr|H0YF32|H0YF32_HUMAN;tr|E9PK82|E9PK82_HUMAN;tr|H0YCJ7|H0YCJ7_HUMAN;tr|E9PPU1|E9PPU1_HUMAN;tr|H0YEU2|H0YEU2_HUMAN;tr|E9PL09|E9PL09_HUMAN;sp|P23396|RS3_HUMAN;tr|H0YES8|H0YES8_HUMAN;tr|E9PQX2|E9PQX2_HUMAN	2;2;2;2;2;2;2;2;2;2;1;1	2;2;2;2;2;2;2;2;2;2;1;1	2;2;2;2;2;2;2;2;2;2;1;1	tr|E9PQ96|E9PQ96_HUMAN 40S ribosomal protein S3 OS=Homo sapiens OX=9606 GN=RPS3 PE=1 SV=1;tr|E9PJH4|E9PJH4_HUMAN 40S ribosomal protein S3 OS=Homo sapiens OX=9606 GN=RPS3 PE=1 SV=1;tr|F2Z2S8|F2Z2S8_HUMAN 40S ribosomal protein S3 OS=Homo sapiens OX=9606 GN=R	12	2	2	2	0	0	0	2	1	2	0	0	0	0	0	0	0	0	0	0	0	0	0	0	0	0	0	0	0	0	0	0	0	1	2	1	1	1	0	0	0	0	0	0
sp|P23470|PTPRG_HUMAN	sp|P23470|PTPRG_HUMAN	3	3	3	sp|P23470|PTPRG_HUMAN Receptor-type tyrosine-protein phosphatase gamma OS=Homo sapiens OX=9606 GN=PTPRG PE=1 SV=4	1	3	3	3	2	2	2	2	1	1	3	2	1	3	3	2	3	2	1	2	2	1	3	1	1	3	3	2	2	2	1	3	2	1	3	3	3	1	3	2	0	3	1	0
sp|P23526|SAHH_HUMAN	sp|P23526|SAHH_HUMAN	8	8	8	sp|P23526|SAHH_HUMAN Adenosylhomocysteinase OS=Homo sapiens OX=9606 GN=AHCY PE=1 SV=4	1	8	8	8	4	4	5	6	5	4	3	2	2	5	5	3	2	3	3	5	6	5	5	6	6	4	5	4	4	5	4	6	7	6	7	7	6	5	4	6	5	2	4	0
sp|P23528|COF1_HUMAN;tr|E9PP50|E9PP50_HUMAN;tr|G3V1A4|G3V1A4_HUMAN;tr|E9PK25|E9PK25_HUMAN;tr|E9PQB7|E9PQB7_HUMAN;tr|E9PS23|E9PS23_HUMAN;tr|E9PLJ3|E9PLJ3_HUMAN;sp|Q9Y281|COF2_HUMAN	sp|P23528|COF1_HUMAN;tr|E9PP50|E9PP50_HUMAN;tr|G3V1A4|G3V1A4_HUMAN;tr|E9PK25|E9PK25_HUMAN;tr|E9PQB7|E9PQB7_HUMAN;tr|E9PS23|E9PS23_HUMAN	12;11;9;9;8;7;5;4	12;11;9;9;8;7;5;4	9;8;6;6;5;7;5;1	sp|P23528|COF1_HUMAN Cofilin-1 OS=Homo sapiens OX=9606 GN=CFL1 PE=1 SV=3;tr|E9PP50|E9PP50_HUMAN Cofilin-1 (Fragment) OS=Homo sapiens OX=9606 GN=CFL1 PE=1 SV=8;tr|G3V1A4|G3V1A4_HUMAN Cofilin 1 (Non-muscle), isoform CRA_a OS=Homo sapiens OX=9606 GN=CFL1 PE=1	8	12	12	9	7	7	8	6	5	6	4	3	2	7	7	5	6	5	3	5	5	4	6	6	5	7	5	7	5	4	6	6	5	7	9	8	8	6	4	5	5	6	4	0
sp|P24666|PPAC_HUMAN;tr|F2Z2Q9|F2Z2Q9_HUMAN;tr|G5E9R5|G5E9R5_HUMAN;tr|D3YTI2|D3YTI2_HUMAN	sp|P24666|PPAC_HUMAN;tr|F2Z2Q9|F2Z2Q9_HUMAN;tr|G5E9R5|G5E9R5_HUMAN	4;2;2;1	4;2;2;1	4;2;2;1	sp|P24666|PPAC_HUMAN Low molecular weight phosphotyrosine protein phosphatase OS=Homo sapiens OX=9606 GN=ACP1 PE=1 SV=3;tr|F2Z2Q9|F2Z2Q9_HUMAN Low molecular weight phosphotyrosine protein phosphatase OS=Homo sapiens OX=9606 GN=ACP1 PE=1 SV=1;tr|G5E9R5|G5E9	4	4	4	4	1	1	2	2	1	0	1	1	0	2	2	1	1	1	1	3	1	2	2	1	0	1	1	0	2	1	1	4	3	2	3	3	1	1	0	0	0	0	0	0
tr|E9PC84|E9PC84_HUMAN;sp|P24821|TENA_HUMAN;tr|F5H7V9|F5H7V9_HUMAN;tr|J3QSU6|J3QSU6_HUMAN	tr|E9PC84|E9PC84_HUMAN;sp|P24821|TENA_HUMAN;tr|F5H7V9|F5H7V9_HUMAN;tr|J3QSU6|J3QSU6_HUMAN	3;3;2;2	3;3;2;2	3;3;2;2	tr|E9PC84|E9PC84_HUMAN Tenascin OS=Homo sapiens OX=9606 GN=TNC PE=1 SV=1;sp|P24821|TENA_HUMAN Tenascin OS=Homo sapiens OX=9606 GN=TNC PE=1 SV=3;tr|F5H7V9|F5H7V9_HUMAN Tenascin OS=Homo sapiens OX=9606 GN=TNC PE=1 SV=1;tr|J3QSU6|J3QSU6_HUMAN Tenascin OS=Homo	4	3	3	3	2	2	0	2	1	1	2	2	2	2	2	1	2	2	2	2	2	3	1	0	1	2	1	2	2	2	2	0	1	0	1	2	1	1	1	0	0	0	0	0
sp|P25311|ZA2G_HUMAN;tr|C9JEV0|C9JEV0_HUMAN;tr|H7BZJ8|H7BZJ8_HUMAN	sp|P25311|ZA2G_HUMAN;tr|C9JEV0|C9JEV0_HUMAN	18;11;2	18;11;2	18;11;2	sp|P25311|ZA2G_HUMAN Zinc-alpha-2-glycoprotein OS=Homo sapiens OX=9606 GN=AZGP1 PE=1 SV=2;tr|C9JEV0|C9JEV0_HUMAN Zinc-alpha-2-glycoprotein OS=Homo sapiens OX=9606 GN=AZGP1 PE=1 SV=1	3	18	18	18	16	16	15	12	11	11	15	14	13	18	17	14	18	15	13	17	16	14	16	14	11	17	14	15	14	15	12	15	15	11	14	16	16	12	15	13	11	12	10	1
sp|P25325|THTM_HUMAN;tr|B1AH49|B1AH49_HUMAN	sp|P25325|THTM_HUMAN;tr|B1AH49|B1AH49_HUMAN	10;9	10;9	10;9	sp|P25325|THTM_HUMAN 3-mercaptopyruvate sulfurtransferase OS=Homo sapiens OX=9606 GN=MPST PE=1 SV=3;tr|B1AH49|B1AH49_HUMAN 3-mercaptopyruvate sulfurtransferase OS=Homo sapiens OX=9606 GN=MPST PE=1 SV=1	2	10	10	10	6	4	5	4	4	2	3	1	2	9	9	6	7	4	6	7	5	4	8	8	7	8	5	6	9	8	6	6	7	5	9	7	8	7	6	5	4	4	4	0
sp|P25705|ATPA_HUMAN;tr|K7EQH4|K7EQH4_HUMAN;tr|K7EJP1|K7EJP1_HUMAN;tr|K7ERX7|K7ERX7_HUMAN;tr|K7EK77|K7EK77_HUMAN	sp|P25705|ATPA_HUMAN;tr|K7EQH4|K7EQH4_HUMAN;tr|K7EJP1|K7EJP1_HUMAN;tr|K7ERX7|K7ERX7_HUMAN;tr|K7EK77|K7EK77_HUMAN	2;1;1;1;1	2;1;1;1;1	2;1;1;1;1	sp|P25705|ATPA_HUMAN ATP synthase subunit alpha, mitochondrial OS=Homo sapiens OX=9606 GN=ATP5F1A PE=1 SV=1;tr|K7EQH4|K7EQH4_HUMAN ATP synthase subunit alpha, mitochondrial (Fragment) OS=Homo sapiens OX=9606 GN=ATP5F1A PE=1 SV=1;tr|K7EJP1|K7EJP1_HUMAN ATP	5	2	2	2	0	2	2	1	0	2	0	0	0	0	0	0	0	0	0	0	0	0	0	2	0	1	0	2	0	0	0	1	0	1	1	1	1	0	1	0	0	1	0	0
sp|P25774|CATS_HUMAN;tr|U3KQE7|U3KQE7_HUMAN;tr|U3KPS4|U3KPS4_HUMAN	sp|P25774|CATS_HUMAN;tr|U3KQE7|U3KQE7_HUMAN;tr|U3KPS4|U3KPS4_HUMAN	7;5;4	7;5;4	7;5;4	sp|P25774|CATS_HUMAN Cathepsin S OS=Homo sapiens OX=9606 GN=CTSS PE=1 SV=3;tr|U3KQE7|U3KQE7_HUMAN Cathepsin S (Fragment) OS=Homo sapiens OX=9606 GN=CTSS PE=1 SV=1;tr|U3KPS4|U3KPS4_HUMAN Cathepsin S (Fragment) OS=Homo sapiens OX=9606 GN=CTSS PE=1 SV=1	3	7	7	7	7	6	6	7	5	5	6	5	5	7	7	7	4	5	4	6	6	5	7	5	4	6	7	6	7	6	4	7	6	4	7	6	6	4	7	5	4	5	5	0
sp|P25786|PSA1_HUMAN;tr|B4DEV8|B4DEV8_HUMAN	sp|P25786|PSA1_HUMAN	13;5	13;5	2;2	sp|P25786|PSA1_HUMAN Proteasome subunit alpha type-1 OS=Homo sapiens OX=9606 GN=PSMA1 PE=1 SV=1	2	13	13	2	10	8	8	7	8	9	2	6	6	10	9	10	6	9	9	7	11	7	9	10	11	8	10	7	8	10	7	9	11	10	11	9	10	12	9	11	8	8	8	0
tr|A0A024RA52|A0A024RA52_HUMAN;sp|P25787|PSA2_HUMAN;tr|H3BT36|H3BT36_HUMAN;tr|C9JCK5|C9JCK5_HUMAN;tr|H7C402|H7C402_HUMAN	tr|A0A024RA52|A0A024RA52_HUMAN;sp|P25787|PSA2_HUMAN	10;10;2;2;1	10;10;2;2;1	10;10;2;2;1	tr|A0A024RA52|A0A024RA52_HUMAN Proteasome subunit alpha type OS=Homo sapiens OX=9606 GN=PSMA2 PE=1 SV=1;sp|P25787|PSA2_HUMAN Proteasome subunit alpha type-2 OS=Homo sapiens OX=9606 GN=PSMA2 PE=1 SV=2	5	10	10	10	6	9	9	7	3	6	6	4	2	8	8	8	9	4	5	7	7	6	8	6	5	8	7	8	6	7	6	8	9	6	9	8	8	7	6	4	2	6	4	0
sp|P25788|PSA3_HUMAN;tr|G3V4X5|G3V4X5_HUMAN;tr|G3V3W4|G3V3W4_HUMAN;tr|G3V5N4|G3V5N4_HUMAN;tr|H0YJ03|H0YJ03_HUMAN	sp|P25788|PSA3_HUMAN	9;4;2;2;1	9;4;2;2;1	9;4;2;2;1	sp|P25788|PSA3_HUMAN Proteasome subunit alpha type-3 OS=Homo sapiens OX=9606 GN=PSMA3 PE=1 SV=2	5	9	9	9	5	8	4	7	8	5	4	4	4	7	7	6	4	8	5	7	6	7	5	5	5	5	5	4	5	5	5	7	7	6	6	6	6	6	7	8	6	6	4	0
sp|P25789|PSA4_HUMAN;tr|H0YMZ1|H0YMZ1_HUMAN;tr|H0YL69|H0YL69_HUMAN;tr|H0YMA1|H0YMA1_HUMAN;tr|H0YN18|H0YN18_HUMAN;tr|H0YLC2|H0YLC2_HUMAN;tr|H0YMI6|H0YMI6_HUMAN;tr|H0YLS6|H0YLS6_HUMAN;tr|H0YKT8|H0YKT8_HUMAN;tr|H0YKS0|H0YKS0_HUMAN;tr|H0YMV3|H0YMV3_HUMAN	sp|P25789|PSA4_HUMAN;tr|H0YMZ1|H0YMZ1_HUMAN;tr|H0YL69|H0YL69_HUMAN;tr|H0YMA1|H0YMA1_HUMAN;tr|H0YN18|H0YN18_HUMAN;tr|H0YLC2|H0YLC2_HUMAN;tr|H0YMI6|H0YMI6_HUMAN	7;6;6;5;5;4;4;3;3;2;1	7;6;6;5;5;4;4;3;3;2;1	7;6;6;5;5;4;4;3;3;2;1	sp|P25789|PSA4_HUMAN Proteasome subunit alpha type-4 OS=Homo sapiens OX=9606 GN=PSMA4 PE=1 SV=1;tr|H0YMZ1|H0YMZ1_HUMAN Proteasome subunit alpha type (Fragment) OS=Homo sapiens OX=9606 GN=PSMA4 PE=1 SV=8;tr|H0YL69|H0YL69_HUMAN Proteasome subunit alpha type	11	7	7	7	3	5	4	4	3	5	3	3	3	5	5	4	3	4	2	4	4	4	5	4	4	5	5	4	4	5	2	5	4	5	5	5	5	5	5	5	3	3	5	0
sp|P25815|S100P_HUMAN	sp|P25815|S100P_HUMAN	1	1	1	sp|P25815|S100P_HUMAN Protein S100-P OS=Homo sapiens OX=9606 GN=S100P PE=1 SV=2	1	1	1	1	0	1	1	1	1	1	0	0	1	1	1	1	1	1	1	1	1	1	1	1	1	1	1	1	1	1	1	1	1	1	1	1	1	1	1	1	1	1	1	0
tr|D6R9X8|D6R9X8_HUMAN;sp|P26006|ITA3_HUMAN	tr|D6R9X8|D6R9X8_HUMAN;sp|P26006|ITA3_HUMAN	2;2	2;2	2;2	tr|D6R9X8|D6R9X8_HUMAN Integrin alpha-3 OS=Homo sapiens OX=9606 GN=ITGA3 PE=1 SV=2;sp|P26006|ITA3_HUMAN Integrin alpha-3 OS=Homo sapiens OX=9606 GN=ITGA3 PE=1 SV=5	2	2	2	2	1	1	1	2	1	1	1	1	0	2	2	2	1	2	0	2	2	1	1	1	1	2	2	1	2	1	1	2	2	0	2	2	2	1	2	2	1	1	1	0
sp|P26038|MOES_HUMAN;tr|V9GZ54|V9GZ54_HUMAN	sp|P26038|MOES_HUMAN	38;3	28;1	28;1	sp|P26038|MOES_HUMAN Moesin OS=Homo sapiens OX=9606 GN=MSN PE=1 SV=3	2	38	28	28	26	26	24	26	19	19	20	18	15	30	29	29	20	21	15	25	30	22	21	19	16	23	21	23	24	20	16	36	30	30	30	31	30	30	20	18	13	16	14	0
sp|P26447|S10A4_HUMAN	sp|P26447|S10A4_HUMAN	4	4	4	sp|P26447|S10A4_HUMAN Protein S100-A4 OS=Homo sapiens OX=9606 GN=S100A4 PE=1 SV=1	1	4	4	4	3	2	2	3	3	4	2	2	1	4	1	1	3	2	0	2	1	4	2	1	3	3	2	3	1	2	3	4	2	4	4	4	2	4	2	3	3	0	2	0
tr|A6NLN1|A6NLN1_HUMAN;sp|P26599|PTBP1_HUMAN;tr|A0A0U1RRM4|A0A0U1RRM4_HUMAN;tr|K7ES59|K7ES59_HUMAN;tr|K7EKJ7|K7EKJ7_HUMAN;tr|K7ELW5|K7ELW5_HUMAN;tr|K7EK45|K7EK45_HUMAN	tr|A6NLN1|A6NLN1_HUMAN;sp|P26599|PTBP1_HUMAN;tr|A0A0U1RRM4|A0A0U1RRM4_HUMAN;tr|K7ES59|K7ES59_HUMAN;tr|K7EKJ7|K7EKJ7_HUMAN	3;3;3;2;2;1;1	3;3;3;2;2;1;1	3;3;3;2;2;1;1	tr|A6NLN1|A6NLN1_HUMAN Polypyrimidine tract binding protein 1, isoform CRA_b OS=Homo sapiens OX=9606 GN=PTBP1 PE=1 SV=4;sp|P26599|PTBP1_HUMAN Polypyrimidine tract-binding protein 1 OS=Homo sapiens OX=9606 GN=PTBP1 PE=1 SV=1;tr|A0A0U1RRM4|A0A0U1RRM4_HUMAN P	7	3	3	3	0	3	3	0	0	3	0	0	0	0	0	0	0	0	0	0	0	1	0	1	0	0	0	3	0	0	0	0	0	0	0	0	0	0	0	0	0	0	0	0
sp|P26639|SYTC_HUMAN	sp|P26639|SYTC_HUMAN	3	3	3	sp|P26639|SYTC_HUMAN Threonine--tRNA ligase, cytoplasmic OS=Homo sapiens OX=9606 GN=TARS PE=1 SV=3	1	3	3	3	0	1	0	2	1	2	1	0	0	2	2	0	1	2	1	1	1	2	2	1	2	1	2	2	2	0	2	2	2	1	0	1	1	0	1	2	1	0	0	0
sp|P26641|EF1G_HUMAN	sp|P26641|EF1G_HUMAN	4	4	4	sp|P26641|EF1G_HUMAN Elongation factor 1-gamma OS=Homo sapiens OX=9606 GN=EEF1G PE=1 SV=3	1	4	4	4	2	3	2	2	2	1	1	1	0	2	3	2	1	1	1	2	3	2	3	2	1	2	1	1	3	2	2	4	3	1	3	3	3	2	1	1	1	2	1	0
sp|P26927|HGFL_HUMAN;tr|G3XAK1|G3XAK1_HUMAN;sp|Q2TV78|MST1L_HUMAN	sp|P26927|HGFL_HUMAN;tr|G3XAK1|G3XAK1_HUMAN;sp|Q2TV78|MST1L_HUMAN	2;2;1	2;2;1	2;2;1	sp|P26927|HGFL_HUMAN Hepatocyte growth factor-like protein OS=Homo sapiens OX=9606 GN=MST1 PE=1 SV=2;tr|G3XAK1|G3XAK1_HUMAN Hepatocyte growth factor-like protein OS=Homo sapiens OX=9606 GN=MST1 PE=1 SV=1;sp|Q2TV78|MST1L_HUMAN Putative macrophage stimulatin	3	2	2	2	1	0	1	2	2	1	2	2	1	2	2	1	2	1	1	2	1	1	1	1	1	2	1	2	2	2	2	1	2	1	2	2	1	1	2	2	1	1	1	0
sp|P27105|STOM_HUMAN;tr|F8VSL7|F8VSL7_HUMAN	sp|P27105|STOM_HUMAN	18;6	18;6	18;6	sp|P27105|STOM_HUMAN Erythrocyte band 7 integral membrane protein OS=Homo sapiens OX=9606 GN=STOM PE=1 SV=3	2	18	18	18	12	13	14	8	7	11	11	9	8	15	16	13	8	9	9	17	14	9	11	8	11	13	8	11	12	12	9	16	13	12	16	16	16	15	13	13	9	9	7	0
sp|P27169|PON1_HUMAN;tr|F8WF42|F8WF42_HUMAN	sp|P27169|PON1_HUMAN	4;1	4;1	4;1	sp|P27169|PON1_HUMAN Serum paraoxonase/arylesterase 1 OS=Homo sapiens OX=9606 GN=PON1 PE=1 SV=3	2	4	4	4	2	1	0	3	4	3	4	3	4	1	1	1	2	3	3	2	4	3	1	3	2	3	3	2	1	4	4	2	3	4	2	2	2	2	1	4	3	2	2	0
sp|P27348|1433T_HUMAN;tr|E9PG15|E9PG15_HUMAN	sp|P27348|1433T_HUMAN;tr|E9PG15|E9PG15_HUMAN	11;7	6;5	6;5	sp|P27348|1433T_HUMAN 14-3-3 protein theta OS=Homo sapiens OX=9606 GN=YWHAQ PE=1 SV=1;tr|E9PG15|E9PG15_HUMAN 14-3-3 protein theta (Fragment) OS=Homo sapiens OX=9606 GN=YWHAQ PE=1 SV=1	2	11	6	6	5	8	7	6	5	7	5	3	4	8	8	9	6	5	5	8	8	8	7	9	7	8	6	9	7	7	7	7	9	8	6	9	9	7	4	5	5	6	4	0
sp|P27487|DPP4_HUMAN;tr|F8WE17|F8WE17_HUMAN;tr|H7C1N5|H7C1N5_HUMAN;tr|F8WBB6|F8WBB6_HUMAN	sp|P27487|DPP4_HUMAN	21;4;3;3	21;4;3;3	21;4;3;3	sp|P27487|DPP4_HUMAN Dipeptidyl peptidase 4 OS=Homo sapiens OX=9606 GN=DPP4 PE=1 SV=2	4	21	21	21	13	12	11	14	7	9	15	14	9	20	19	15	12	11	11	18	14	8	16	9	8	16	11	12	13	13	8	14	13	9	14	15	14	10	13	9	6	12	9	0
tr|X1WI28|X1WI28_HUMAN;sp|P27635|RL10_HUMAN;tr|B8A6G2|B8A6G2_HUMAN;tr|F8W7C6|F8W7C6_HUMAN;tr|A0A087WV22|A0A087WV22_HUMAN;tr|A6QRI9|A6QRI9_HUMAN	tr|X1WI28|X1WI28_HUMAN;sp|P27635|RL10_HUMAN;tr|B8A6G2|B8A6G2_HUMAN;tr|F8W7C6|F8W7C6_HUMAN;tr|A0A087WV22|A0A087WV22_HUMAN;tr|A6QRI9|A6QRI9_HUMAN	2;2;1;1;1;1	2;2;1;1;1;1	2;2;1;1;1;1	tr|X1WI28|X1WI28_HUMAN 60S ribosomal protein L10 (Fragment) OS=Homo sapiens OX=9606 GN=RPL10 PE=1 SV=7;sp|P27635|RL10_HUMAN 60S ribosomal protein L10 OS=Homo sapiens OX=9606 GN=RPL10 PE=1 SV=4;tr|B8A6G2|B8A6G2_HUMAN 60S ribosomal protein L10 (Fragment) OS=	6	2	2	2	1	2	2	1	0	2	0	0	0	0	0	0	0	0	0	0	0	0	0	1	0	1	0	0	0	0	0	0	0	0	1	1	0	0	0	0	0	0	0	0
sp|P27797|CALR_HUMAN;tr|K7EJB9|K7EJB9_HUMAN;tr|K7EL50|K7EL50_HUMAN	sp|P27797|CALR_HUMAN;tr|K7EJB9|K7EJB9_HUMAN	7;5;1	7;5;1	7;5;1	sp|P27797|CALR_HUMAN Calreticulin OS=Homo sapiens OX=9606 GN=CALR PE=1 SV=1;tr|K7EJB9|K7EJB9_HUMAN Calreticulin (Fragment) OS=Homo sapiens OX=9606 GN=CALR PE=1 SV=1	3	7	7	7	4	3	5	4	3	3	4	2	2	4	5	6	3	3	2	6	4	4	5	4	4	6	3	5	3	2	4	5	6	4	7	6	6	4	6	3	1	5	3	0
sp|P27824|CALX_HUMAN	sp|P27824|CALX_HUMAN	1	1	1	sp|P27824|CALX_HUMAN Calnexin OS=Homo sapiens OX=9606 GN=CANX PE=1 SV=2	1	1	1	1	0	1	1	1	0	1	0	0	0	1	0	0	0	0	0	0	1	0	0	1	0	1	0	1	0	1	0	0	0	0	1	1	0	1	0	0	0	0	0	0
sp|P27918|PROP_HUMAN;tr|E9PAQ1|E9PAQ1_HUMAN;tr|C9J7V5|C9J7V5_HUMAN	sp|P27918|PROP_HUMAN;tr|E9PAQ1|E9PAQ1_HUMAN	5;5;1	5;5;1	5;5;1	sp|P27918|PROP_HUMAN Properdin OS=Homo sapiens OX=9606 GN=CFP PE=1 SV=2;tr|E9PAQ1|E9PAQ1_HUMAN Properdin OS=Homo sapiens OX=9606 GN=CFP PE=1 SV=1	3	5	5	5	2	4	4	1	2	2	3	4	4	2	3	3	3	4	3	3	4	4	3	3	3	3	4	4	3	4	3	3	2	3	3	4	3	3	2	2	2	0	2	0
tr|X5D2R7|X5D2R7_HUMAN;sp|P28062|PSB8_HUMAN;tr|Q5JNW7|Q5JNW7_HUMAN;tr|A0A140T998|A0A140T998_HUMAN	tr|X5D2R7|X5D2R7_HUMAN;sp|P28062|PSB8_HUMAN;tr|Q5JNW7|Q5JNW7_HUMAN;tr|A0A140T998|A0A140T998_HUMAN	7;7;5;5	7;7;5;5	7;7;5;5	tr|X5D2R7|X5D2R7_HUMAN Proteasome subunit beta OS=Homo sapiens OX=9606 GN=PSMB8 PE=1 SV=1;sp|P28062|PSB8_HUMAN Proteasome subunit beta type-8 OS=Homo sapiens OX=9606 GN=PSMB8 PE=1 SV=3;tr|Q5JNW7|Q5JNW7_HUMAN Proteasome subunit beta type-8 OS=Homo sapiens O	4	7	7	7	4	1	2	4	3	3	1	1	1	5	6	4	2	1	1	5	4	4	5	6	4	4	3	4	3	3	3	5	5	3	6	7	4	5	4	4	4	2	1	0
tr|A2ACR1|A2ACR1_HUMAN;sp|P28065|PSB9_HUMAN;tr|A0A0G2JJA7|A0A0G2JJA7_HUMAN;tr|A2ACR0|A2ACR0_HUMAN;tr|A0A0G2JJQ0|A0A0G2JJQ0_HUMAN	tr|A2ACR1|A2ACR1_HUMAN;sp|P28065|PSB9_HUMAN;tr|A0A0G2JJA7|A0A0G2JJA7_HUMAN;tr|A2ACR0|A2ACR0_HUMAN	6;6;5;3;2	6;6;5;3;2	6;6;5;3;2	tr|A2ACR1|A2ACR1_HUMAN Proteasome subunit beta OS=Homo sapiens OX=9606 GN=PSMB9 PE=1 SV=1;sp|P28065|PSB9_HUMAN Proteasome subunit beta type-9 OS=Homo sapiens OX=9606 GN=PSMB9 PE=1 SV=2;tr|A0A0G2JJA7|A0A0G2JJA7_HUMAN Proteasome subunit beta OS=Homo sapiens	5	6	6	6	4	3	2	4	4	4	3	3	2	5	5	4	3	3	2	5	6	3	6	4	4	5	4	3	6	3	2	6	5	4	6	6	6	5	5	4	3	3	3	0
sp|P28066|PSA5_HUMAN	sp|P28066|PSA5_HUMAN	5	5	5	sp|P28066|PSA5_HUMAN Proteasome subunit alpha type-5 OS=Homo sapiens OX=9606 GN=PSMA5 PE=1 SV=3	1	5	5	5	4	4	5	4	4	5	5	3	3	4	4	4	4	5	4	4	4	5	4	5	4	4	4	5	3	5	5	5	5	5	5	4	4	4	3	4	3	4	4	0
sp|P28070|PSB4_HUMAN	sp|P28070|PSB4_HUMAN	6	6	6	sp|P28070|PSB4_HUMAN Proteasome subunit beta type-4 OS=Homo sapiens OX=9606 GN=PSMB4 PE=1 SV=4	1	6	6	6	4	5	4	5	5	5	3	2	1	4	4	5	2	3	2	5	5	5	4	5	3	4	4	4	4	6	4	6	6	3	6	6	5	4	3	3	3	3	3	0
sp|P28072|PSB6_HUMAN;tr|I3L3X7|I3L3X7_HUMAN;tr|A0A087X2I4|A0A087X2I4_HUMAN	sp|P28072|PSB6_HUMAN	4;1;1	4;1;1	4;1;1	sp|P28072|PSB6_HUMAN Proteasome subunit beta type-6 OS=Homo sapiens OX=9606 GN=PSMB6 PE=1 SV=4	3	4	4	4	4	4	4	3	3	3	3	3	2	3	4	4	4	3	4	3	4	3	3	4	4	3	3	4	3	4	4	3	3	4	3	3	3	4	3	3	3	3	3	0
sp|P28074|PSB5_HUMAN;tr|H0YJM8|H0YJM8_HUMAN	sp|P28074|PSB5_HUMAN;tr|H0YJM8|H0YJM8_HUMAN	4;2	4;2	4;2	sp|P28074|PSB5_HUMAN Proteasome subunit beta type-5 OS=Homo sapiens OX=9606 GN=PSMB5 PE=1 SV=3;tr|H0YJM8|H0YJM8_HUMAN Proteasome subunit beta type-5 (Fragment) OS=Homo sapiens OX=9606 GN=PSMB5 PE=1 SV=1	2	4	4	4	2	2	2	2	1	3	0	1	0	3	3	3	1	2	2	2	3	3	4	4	4	3	4	1	3	3	2	4	3	3	2	2	3	3	3	4	2	3	4	0
tr|E9PLF1|E9PLF1_HUMAN;tr|E9PHN7|E9PHN7_HUMAN;tr|E9PHN6|E9PHN6_HUMAN;sp|P28161|GSTM2_HUMAN;tr|F6XZQ7|F6XZQ7_HUMAN;tr|H3BQT3|H3BQT3_HUMAN	tr|E9PLF1|E9PLF1_HUMAN;tr|E9PHN7|E9PHN7_HUMAN;tr|E9PHN6|E9PHN6_HUMAN;sp|P28161|GSTM2_HUMAN;tr|F6XZQ7|F6XZQ7_HUMAN	3;3;3;3;3;1	2;2;2;2;2;1	1;1;1;1;1;0	tr|E9PLF1|E9PLF1_HUMAN Glutathione S-transferase Mu 2 (Fragment) OS=Homo sapiens OX=9606 GN=GSTM2 PE=1 SV=2;tr|E9PHN7|E9PHN7_HUMAN Glutathione S-transferase Mu 2 OS=Homo sapiens OX=9606 GN=GSTM2 PE=1 SV=2;tr|E9PHN6|E9PHN6_HUMAN Glutathione S-transferase OS	6	3	2	1	2	2	1	2	2	2	1	1	1	1	2	2	2	1	1	1	2	2	3	2	2	1	1	1	2	3	2	2	2	2	3	3	3	2	2	2	2	2	1	0
tr|K7EMR1|K7EMR1_HUMAN;sp|P28799|GRN_HUMAN;tr|K7EKL3|K7EKL3_HUMAN	tr|K7EMR1|K7EMR1_HUMAN;sp|P28799|GRN_HUMAN;tr|K7EKL3|K7EKL3_HUMAN	3;3;2	3;3;2	3;3;2	tr|K7EMR1|K7EMR1_HUMAN Granulins (Fragment) OS=Homo sapiens OX=9606 GN=GRN PE=1 SV=1;sp|P28799|GRN_HUMAN Progranulin OS=Homo sapiens OX=9606 GN=GRN PE=1 SV=2;tr|K7EKL3|K7EKL3_HUMAN Granulins (Fragment) OS=Homo sapiens OX=9606 GN=GRN PE=1 SV=1	3	3	3	3	2	2	2	0	0	0	1	2	2	1	2	2	1	0	1	1	1	1	1	1	1	1	1	0	2	3	2	1	0	1	1	1	0	0	1	2	2	3	3	0
sp|P28827|PTPRM_HUMAN;tr|E7EPS8|E7EPS8_HUMAN;tr|J3KRV2|J3KRV2_HUMAN	sp|P28827|PTPRM_HUMAN;tr|E7EPS8|E7EPS8_HUMAN;tr|J3KRV2|J3KRV2_HUMAN	2;2;1	2;2;1	2;2;1	sp|P28827|PTPRM_HUMAN Receptor-type tyrosine-protein phosphatase mu OS=Homo sapiens OX=9606 GN=PTPRM PE=1 SV=2;tr|E7EPS8|E7EPS8_HUMAN Receptor-type tyrosine-protein phosphatase mu OS=Homo sapiens OX=9606 GN=PTPRM PE=1 SV=2;tr|J3KRV2|J3KRV2_HUMAN Receptor-t	3	2	2	2	1	1	1	1	0	0	1	0	1	1	1	1	1	1	1	1	1	1	1	1	1	1	1	1	2	1	1	2	2	0	2	2	2	1	2	2	0	1	1	0
sp|P28838|AMPL_HUMAN;tr|H0Y9Q1|H0Y9Q1_HUMAN;tr|H0Y983|H0Y983_HUMAN	sp|P28838|AMPL_HUMAN	9;3;1	9;3;1	9;3;1	sp|P28838|AMPL_HUMAN Cytosol aminopeptidase OS=Homo sapiens OX=9606 GN=LAP3 PE=1 SV=3	3	9	9	9	3	2	2	5	3	2	3	3	2	4	3	4	4	4	2	4	2	3	1	1	4	6	5	4	6	2	4	6	6	4	6	7	8	5	3	1	1	1	1	0
sp|P29218|IMPA1_HUMAN;tr|H0YBL1|H0YBL1_HUMAN;tr|E5RG13|E5RG13_HUMAN;tr|E5RIP7|E5RIP7_HUMAN;tr|E5RG94|E5RG94_HUMAN;tr|E5RIF4|E5RIF4_HUMAN;tr|E5RHE9|E5RHE9_HUMAN;tr|E5RI82|E5RI82_HUMAN;tr|E5RGY4|E5RGY4_HUMAN	sp|P29218|IMPA1_HUMAN;tr|H0YBL1|H0YBL1_HUMAN;tr|E5RG13|E5RG13_HUMAN;tr|E5RIP7|E5RIP7_HUMAN	7;5;4;4;1;1;1;1;1	7;5;4;4;1;1;1;1;1	7;5;4;4;1;1;1;1;1	sp|P29218|IMPA1_HUMAN Inositol monophosphatase 1 OS=Homo sapiens OX=9606 GN=IMPA1 PE=1 SV=1;tr|H0YBL1|H0YBL1_HUMAN Inositol-1-monophosphatase (Fragment) OS=Homo sapiens OX=9606 GN=IMPA1 PE=1 SV=1;tr|E5RG13|E5RG13_HUMAN Inositol monophosphatase 1 (Fragment)	9	7	7	7	6	5	4	4	3	4	4	3	3	6	6	6	5	5	4	5	4	3	5	4	5	6	5	5	6	4	3	6	7	3	5	5	6	4	5	3	3	3	3	0
sp|P29353|SHC1_HUMAN;tr|Q5T181|Q5T181_HUMAN;tr|Q5T182|Q5T182_HUMAN;tr|X6R6D0|X6R6D0_HUMAN;sp|P98077|SHC2_HUMAN	sp|P29353|SHC1_HUMAN;tr|Q5T181|Q5T181_HUMAN;tr|Q5T182|Q5T182_HUMAN;tr|X6R6D0|X6R6D0_HUMAN;sp|P98077|SHC2_HUMAN	2;1;1;1;1	2;1;1;1;1	2;1;1;1;1	sp|P29353|SHC1_HUMAN SHC-transforming protein 1 OS=Homo sapiens OX=9606 GN=SHC1 PE=1 SV=4;tr|Q5T181|Q5T181_HUMAN SHC-transforming protein 1 (Fragment) OS=Homo sapiens OX=9606 GN=SHC1 PE=1 SV=1;tr|Q5T182|Q5T182_HUMAN SHC-transforming protein 1 (Fragment) OS	5	2	2	2	1	1	0	0	0	0	0	0	0	1	1	1	0	0	0	0	0	0	1	0	0	1	0	0	0	0	0	1	1	1	1	1	0	0	0	0	0	0	0	0
sp|P29401|TKT_HUMAN;tr|A0A0B4J1R6|A0A0B4J1R6_HUMAN;tr|E9PFF2|E9PFF2_HUMAN;tr|F8W888|F8W888_HUMAN	sp|P29401|TKT_HUMAN;tr|A0A0B4J1R6|A0A0B4J1R6_HUMAN	26;25;9;1	26;25;9;1	26;25;9;1	sp|P29401|TKT_HUMAN Transketolase OS=Homo sapiens OX=9606 GN=TKT PE=1 SV=3;tr|A0A0B4J1R6|A0A0B4J1R6_HUMAN Transketolase OS=Homo sapiens OX=9606 GN=TKT PE=1 SV=1	4	26	26	26	16	16	15	17	13	17	10	11	9	13	14	12	14	11	10	18	12	12	20	16	11	22	15	14	24	18	14	17	20	13	24	25	23	17	18	15	11	7	8	0
sp|P29508|SPB3_HUMAN	sp|P29508|SPB3_HUMAN	29	29	13	sp|P29508|SPB3_HUMAN Serpin B3 OS=Homo sapiens OX=9606 GN=SERPINB3 PE=1 SV=2	1	29	29	13	21	17	16	23	17	18	19	13	15	23	24	23	18	16	12	24	19	17	23	19	14	23	23	20	25	20	17	22	17	14	27	26	24	19	20	16	13	23	20	1
sp|P29622|KAIN_HUMAN	sp|P29622|KAIN_HUMAN	3	3	3	sp|P29622|KAIN_HUMAN Kallistatin OS=Homo sapiens OX=9606 GN=SERPINA4 PE=1 SV=3	1	3	3	3	0	2	3	2	3	2	2	3	3	2	2	2	1	1	1	1	3	3	1	2	2	1	1	2	2	3	2	1	2	2	2	1	2	2	3	2	3	2	2	0
sp|P29972|AQP1_HUMAN;tr|K7N7A8|K7N7A8_HUMAN	sp|P29972|AQP1_HUMAN;tr|K7N7A8|K7N7A8_HUMAN	1;1	1;1	1;1	sp|P29972|AQP1_HUMAN Aquaporin-1 OS=Homo sapiens OX=9606 GN=AQP1 PE=1 SV=3;tr|K7N7A8|K7N7A8_HUMAN Uncharacterized protein (Fragment) OS=Homo sapiens OX=9606 PE=3 SV=2	2	1	1	1	1	1	1	1	1	1	1	1	1	1	1	1	1	1	1	1	1	1	1	1	0	1	0	1	1	1	1	1	1	1	1	1	1	1	1	1	1	0	1	0
sp|P29992|GNA11_HUMAN;sp|O95837|GNA14_HUMAN;tr|K7EL62|K7EL62_HUMAN;tr|A0A087WVZ3|A0A087WVZ3_HUMAN;tr|E9PC54|E9PC54_HUMAN;sp|P19086|GNAZ_HUMAN;sp|Q03113|GNA12_HUMAN	sp|P29992|GNA11_HUMAN;sp|O95837|GNA14_HUMAN;tr|K7EL62|K7EL62_HUMAN	6;4;3;1;1;1;1	6;4;3;1;1;1;1	3;1;2;1;0;0;0	sp|P29992|GNA11_HUMAN Guanine nucleotide-binding protein subunit alpha-11 OS=Homo sapiens OX=9606 GN=GNA11 PE=1 SV=2;sp|O95837|GNA14_HUMAN Guanine nucleotide-binding protein subunit alpha-14 OS=Homo sapiens OX=9606 GN=GNA14 PE=1 SV=1;tr|K7EL62|K7EL62_HUMAN	7	6	6	3	4	3	3	4	1	2	2	3	0	6	5	6	2	2	3	4	4	5	4	4	3	5	3	1	4	4	5	6	6	4	5	6	6	5	6	4	3	1	1	0
sp|P30040|ERP29_HUMAN;tr|F8VY02|F8VY02_HUMAN	sp|P30040|ERP29_HUMAN;tr|F8VY02|F8VY02_HUMAN	2;1	2;1	2;1	sp|P30040|ERP29_HUMAN Endoplasmic reticulum resident protein 29 OS=Homo sapiens OX=9606 GN=ERP29 PE=1 SV=4;tr|F8VY02|F8VY02_HUMAN Endoplasmic reticulum resident protein 29 OS=Homo sapiens OX=9606 GN=ERP29 PE=1 SV=1	2	2	2	2	0	2	1	2	2	1	2	2	2	2	2	1	2	2	2	2	2	1	2	2	1	2	2	2	2	2	1	2	2	1	1	2	2	2	2	2	0	2	0	0
sp|P30041|PRDX6_HUMAN	sp|P30041|PRDX6_HUMAN	7	7	7	sp|P30041|PRDX6_HUMAN Peroxiredoxin-6 OS=Homo sapiens OX=9606 GN=PRDX6 PE=1 SV=3	1	7	7	7	0	3	2	3	2	7	0	0	0	3	2	0	1	1	0	1	0	0	1	1	2	2	1	1	2	4	4	3	2	4	3	3	2	3	2	2	2	3	1	0
sp|P30043|BLVRB_HUMAN;tr|A0A2R8Y7Y9|A0A2R8Y7Y9_HUMAN;tr|M0QZL1|M0QZL1_HUMAN;tr|M0R192|M0R192_HUMAN;tr|A0A2R8YEP4|A0A2R8YEP4_HUMAN	sp|P30043|BLVRB_HUMAN;tr|A0A2R8Y7Y9|A0A2R8Y7Y9_HUMAN;tr|M0QZL1|M0QZL1_HUMAN;tr|M0R192|M0R192_HUMAN;tr|A0A2R8YEP4|A0A2R8YEP4_HUMAN	2;1;1;1;1	2;1;1;1;1	2;1;1;1;1	sp|P30043|BLVRB_HUMAN Flavin reductase (NADPH) OS=Homo sapiens OX=9606 GN=BLVRB PE=1 SV=3;tr|A0A2R8Y7Y9|A0A2R8Y7Y9_HUMAN Flavin reductase (NADPH) OS=Homo sapiens OX=9606 GN=BLVRB PE=1 SV=1;tr|M0QZL1|M0QZL1_HUMAN Flavin reductase (NADPH) OS=Homo sapiens OX=	5	2	2	2	0	0	1	1	2	1	0	0	1	1	1	1	0	0	2	1	0	2	1	2	1	0	1	0	1	1	2	1	2	2	1	1	1	2	0	1	2	1	0	0
sp|P30044|PRDX5_HUMAN	sp|P30044|PRDX5_HUMAN	8	8	8	sp|P30044|PRDX5_HUMAN Peroxiredoxin-5, mitochondrial OS=Homo sapiens OX=9606 GN=PRDX5 PE=1 SV=4	1	8	8	8	5	7	6	6	4	4	4	5	4	5	6	4	5	5	3	6	4	4	7	6	4	6	6	5	5	5	4	5	6	5	5	6	5	4	4	4	1	5	5	0
sp|P30046|DOPD_HUMAN;tr|J3KQ18|J3KQ18_HUMAN;sp|A6NHG4|DDTL_HUMAN;tr|B5MC82|B5MC82_HUMAN;tr|H7C342|H7C342_HUMAN	sp|P30046|DOPD_HUMAN;tr|J3KQ18|J3KQ18_HUMAN;sp|A6NHG4|DDTL_HUMAN;tr|B5MC82|B5MC82_HUMAN	3;2;2;2;1	3;2;2;2;1	3;2;2;2;1	sp|P30046|DOPD_HUMAN D-dopachrome decarboxylase OS=Homo sapiens OX=9606 GN=DDT PE=1 SV=3;tr|J3KQ18|J3KQ18_HUMAN D-dopachrome decarboxylase OS=Homo sapiens OX=9606 GN=DDT PE=1 SV=1;sp|A6NHG4|DDTL_HUMAN D-dopachrome decarboxylase-like protein OS=Homo sapiens	5	3	3	3	0	0	1	2	1	1	0	0	0	2	1	0	1	1	1	2	2	1	3	1	1	2	1	0	3	3	1	3	3	1	3	3	3	1	3	0	0	1	0	0
sp|P30047|GFRP_HUMAN;tr|H0YNX7|H0YNX7_HUMAN;tr|A0A087WTI4|A0A087WTI4_HUMAN;tr|H0YNM1|H0YNM1_HUMAN	sp|P30047|GFRP_HUMAN;tr|H0YNX7|H0YNX7_HUMAN	4;3;1;1	4;3;1;1	4;3;1;1	sp|P30047|GFRP_HUMAN GTP cyclohydrolase 1 feedback regulatory protein OS=Homo sapiens OX=9606 GN=GCHFR PE=1 SV=3;tr|H0YNX7|H0YNX7_HUMAN GTP cyclohydrolase 1 feedback regulatory protein OS=Homo sapiens OX=9606 GN=GCHFR PE=1 SV=1	4	4	4	4	2	3	2	2	0	0	2	1	0	3	3	2	3	2	2	3	2	2	3	2	3	3	3	2	3	2	2	3	3	3	3	3	2	2	4	3	2	3	1	0
sp|P30048|PRDX3_HUMAN	sp|P30048|PRDX3_HUMAN	3	3	3	sp|P30048|PRDX3_HUMAN Thioredoxin-dependent peroxide reductase, mitochondrial OS=Homo sapiens OX=9606 GN=PRDX3 PE=1 SV=3	1	3	3	3	0	2	1	1	0	3	0	0	1	1	2	1	0	0	0	1	1	2	0	1	1	0	0	2	2	0	1	2	0	1	2	1	1	1	3	1	1	1	1	0
sp|P30084|ECHM_HUMAN	sp|P30084|ECHM_HUMAN	1	1	1	sp|P30084|ECHM_HUMAN Enoyl-CoA hydratase, mitochondrial OS=Homo sapiens OX=9606 GN=ECHS1 PE=1 SV=4	1	1	1	1	0	1	1	0	0	1	0	0	0	0	0	0	0	0	0	0	0	0	0	0	0	0	0	1	0	0	0	0	0	0	0	0	0	0	0	0	0	0	0	0
tr|Q5T0D2|Q5T0D2_HUMAN;sp|P30085|KCY_HUMAN	tr|Q5T0D2|Q5T0D2_HUMAN;sp|P30085|KCY_HUMAN	2;2	2;2	2;2	tr|Q5T0D2|Q5T0D2_HUMAN UMP-CMP kinase OS=Homo sapiens OX=9606 GN=CMPK1 PE=1 SV=1;sp|P30085|KCY_HUMAN UMP-CMP kinase OS=Homo sapiens OX=9606 GN=CMPK1 PE=1 SV=3	2	2	2	2	2	2	2	2	1	1	0	0	0	1	1	2	1	1	0	1	1	0	1	1	0	1	1	1	2	1	1	2	2	1	2	2	1	0	1	0	1	0	0	0
sp|P30086|PEBP1_HUMAN	sp|P30086|PEBP1_HUMAN	12	12	12	sp|P30086|PEBP1_HUMAN Phosphatidylethanolamine-binding protein 1 OS=Homo sapiens OX=9606 GN=PEBP1 PE=1 SV=3	1	12	12	12	8	6	6	10	5	4	5	4	3	10	11	8	6	4	4	10	8	5	11	7	7	7	6	5	9	7	7	11	10	7	11	9	10	7	6	5	4	8	5	0
sp|P30101|PDIA3_HUMAN	sp|P30101|PDIA3_HUMAN	25	25	18	sp|P30101|PDIA3_HUMAN Protein disulfide-isomerase A3 OS=Homo sapiens OX=9606 GN=PDIA3 PE=1 SV=4	1	25	25	18	14	21	18	15	11	18	10	13	14	19	17	18	15	17	15	18	20	21	19	20	20	17	18	20	17	19	19	17	19	17	19	19	18	17	14	17	18	11	10	0
sp|P30153|2AAA_HUMAN;tr|B3KQV6|B3KQV6_HUMAN;tr|E9PH38|E9PH38_HUMAN;tr|M0QXG4|M0QXG4_HUMAN;tr|M0R0K6|M0R0K6_HUMAN;tr|H0YDG7|H0YDG7_HUMAN;tr|C9J9C1|C9J9C1_HUMAN;sp|P30154|2AAB_HUMAN	sp|P30153|2AAA_HUMAN;tr|B3KQV6|B3KQV6_HUMAN;tr|E9PH38|E9PH38_HUMAN	4;3;2;1;1;1;1;1	4;3;2;1;1;1;1;1	4;3;2;1;1;1;1;1	sp|P30153|2AAA_HUMAN Serine/threonine-protein phosphatase 2A 65 kDa regulatory subunit A alpha isoform OS=Homo sapiens OX=9606 GN=PPP2R1A PE=1 SV=4;tr|B3KQV6|B3KQV6_HUMAN cDNA FLJ33169 fis, clone ADRGL2000384, highly similar to Serine/threonine-protein pho	8	4	4	4	1	0	0	1	0	1	0	0	1	2	0	1	0	0	1	2	1	0	1	1	0	1	1	1	1	1	2	2	2	1	2	1	1	2	0	0	1	0	0	0
sp|P30453|1A34_HUMAN;sp|P30457|1A66_HUMAN;tr|A0A140T8W8|A0A140T8W8_HUMAN;tr|A0A140T941|A0A140T941_HUMAN;tr|A0A140T8Y4|A0A140T8Y4_HUMAN;sp|P30456|1A43_HUMAN;sp|P30450|1A26_HUMAN;sp|P18462|1A25_HUMAN;tr|B0UXQ0|B0UXQ0_HUMAN;sp|P30512|1A29_HUMAN;sp|P30459|1A74_HUMAN;sp|P16189|1A31_HUMAN;sp|P10314|1A32_HUMAN;tr|A0A140T9Z6|A0A140T9Z6_HUMAN;tr|A0A1W2PS39|A0A1W2PS39_HUMAN;tr|A0A1W2PPF8|A0A1W2PPF8_HUMAN;t…	sp|P30453|1A34_HUMAN;sp|P30457|1A66_HUMAN;tr|A0A140T8W8|A0A140T8W8_HUMAN;tr|A0A140T941|A0A140T941_HUMAN;tr|A0A140T8Y4|A0A140T8Y4_HUMAN;sp|P30456|1A43_HUMAN;sp|P30450|1A26_HUMAN;sp|P18462|1A25_HUMAN;tr|B0UXQ0|B0UXQ0_HUMAN;sp|P30512|1A29_HUMAN;sp|P30459|1A74_HUMAN;sp|P16189|1A31_HUMAN;sp|P10314|1A32_HUMAN;tr|A0A140T9Z6|A0A140T9Z6_HUMAN;tr|A0A1W2PS39|A0A1W2PS39_HUMAN;tr|A0A1W2PPF8|A0A1W2PPF8_HUMAN;t…	8;7;6;6;6;6;6;6;6;6;6;6;6;6;6;6;6;6;6;6;6;5	8;7;6;6;6;6;6;6;6;6;6;6;6;6;6;6;6;6;6;6;6;5	1;1;1;1;1;1;1;1;1;1;1;1;1;1;1;1;1;1;1;1;1;1	sp|P30453|1A34_HUMAN HLA class I histocompatibility antigen, A-34 alpha chain OS=Homo sapiens OX=9606 GN=HLA-A PE=1 SV=1;sp|P30457|1A66_HUMAN HLA class I histocompatibility antigen, A-66 alpha chain OS=Homo sapiens OX=9606 GN=HLA-A PE=1 SV=1;tr|A0A140T8W8|	22	8	8	1	5	6	7	8	6	6	4	3	4	5	4	5	5	2	6	6	7	5	3	4	4	4	3	5	2	2	3	4	4	5	3	3	2	3	3	1	1	1	2	0
sp|P30464|1B15_HUMAN;sp|P30685|1B35_HUMAN;tr|A0A140TA13|A0A140TA13_HUMAN;tr|A0A140T953|A0A140T953_HUMAN;sp|Q04826|1B40_HUMAN;sp|P30488|1B50_HUMAN;sp|P30486|1B48_HUMAN	sp|P30464|1B15_HUMAN;sp|P30685|1B35_HUMAN;tr|A0A140TA13|A0A140TA13_HUMAN;tr|A0A140T953|A0A140T953_HUMAN;sp|Q04826|1B40_HUMAN;sp|P30488|1B50_HUMAN	6;5;4;4;4;4;2	1;1;1;1;1;1;1	0;0;0;0;0;0;0	sp|P30464|1B15_HUMAN HLA class I histocompatibility antigen, B-15 alpha chain OS=Homo sapiens OX=9606 GN=HLA-B PE=1 SV=2;sp|P30685|1B35_HUMAN HLA class I histocompatibility antigen, B-35 alpha chain OS=Homo sapiens OX=9606 GN=HLA-B PE=1 SV=1;tr|A0A140TA13|	7	6	1	0	3	4	4	5	2	4	4	3	2	2	2	3	2	2	3	4	3	2	3	2	3	3	3	5	3	3	1	3	2	3	3	3	3	2	4	2	1	2	2	0
sp|P30475|1B39_HUMAN	sp|P30475|1B39_HUMAN	5	1	0	sp|P30475|1B39_HUMAN HLA class I histocompatibility antigen, B-39 alpha chain OS=Homo sapiens OX=9606 GN=HLA-B PE=1 SV=1	1	5	1	0	4	4	4	3	2	3	3	2	2	1	3	4	1	1	2	2	2	2	2	2	2	2	2	4	2	2	1	2	2	4	2	2	2	2	2	1	1	2	2	0
sp|P30481|1B44_HUMAN;tr|A0A140TA11|A0A140TA11_HUMAN;tr|A0A140T9A9|A0A140T9A9_HUMAN;tr|A0A140T997|A0A140T997_HUMAN;sp|Q95365|1B38_HUMAN;tr|A0A140TA14|A0A140TA14_HUMAN;tr|A0A140T9H3|A0A140T9H3_HUMAN;tr|A0A140T9Y5|A0A140T9Y5_HUMAN;sp|P30487|1B49_HUMAN;sp|P30461|1B13_HUMAN	sp|P30481|1B44_HUMAN;tr|A0A140TA11|A0A140TA11_HUMAN;tr|A0A140T9A9|A0A140T9A9_HUMAN;tr|A0A140T997|A0A140T997_HUMAN;sp|Q95365|1B38_HUMAN;tr|A0A140TA14|A0A140TA14_HUMAN;tr|A0A140T9H3|A0A140T9H3_HUMAN;tr|A0A140T9Y5|A0A140T9Y5_HUMAN;sp|P30487|1B49_HUMAN;sp|P30461|1B13_HUMAN	7;5;5;5;5;4;4;4;4;4	4;3;3;3;2;2;2;2;2;2	0;0;0;0;0;0;0;0;0;0	sp|P30481|1B44_HUMAN HLA class I histocompatibility antigen, B-44 alpha chain OS=Homo sapiens OX=9606 GN=HLA-B PE=1 SV=1;tr|A0A140TA11|A0A140TA11_HUMAN HLA class I histocompatibility antigen, B-46 alpha chain OS=Homo sapiens OX=9606 GN=HLA-B PE=1 SV=1;tr|A	10	7	4	0	3	3	3	5	4	5	5	4	3	1	2	3	2	2	2	4	3	3	2	2	2	2	2	4	3	2	1	3	2	4	3	3	3	3	2	1	1	3	3	0
sp|P30484|1B46_HUMAN;tr|A0A140T9Z4|A0A140T9Z4_HUMAN;tr|A0A140TA03|A0A140TA03_HUMAN	sp|P30484|1B46_HUMAN	6;2;1	1;1;1	0;0;0	sp|P30484|1B46_HUMAN HLA class I histocompatibility antigen, B-46 alpha chain OS=Homo sapiens OX=9606 GN=HLA-B PE=1 SV=1	3	6	1	0	4	5	5	5	3	5	4	3	3	2	2	3	1	1	3	4	4	2	3	3	3	3	3	5	3	3	1	4	3	3	3	3	3	2	3	1	1	2	2	0
sp|P30530|UFO_HUMAN;tr|M0R0W6|M0R0W6_HUMAN	sp|P30530|UFO_HUMAN	3;1	3;1	3;1	sp|P30530|UFO_HUMAN Tyrosine-protein kinase receptor UFO OS=Homo sapiens OX=9606 GN=AXL PE=1 SV=4	2	3	3	3	1	2	2	1	1	2	1	1	2	1	2	3	1	1	2	1	2	2	1	2	2	1	2	2	2	2	2	1	2	2	1	2	2	2	1	1	2	1	2	0
tr|C9J0K6|C9J0K6_HUMAN;sp|P30626|SORCN_HUMAN	tr|C9J0K6|C9J0K6_HUMAN;sp|P30626|SORCN_HUMAN	1;1	1;1	1;1	tr|C9J0K6|C9J0K6_HUMAN Sorcin OS=Homo sapiens OX=9606 GN=SRI PE=1 SV=1;sp|P30626|SORCN_HUMAN Sorcin OS=Homo sapiens OX=9606 GN=SRI PE=1 SV=1	2	1	1	1	1	1	1	0	1	1	0	1	1	0	1	1	1	1	0	1	1	1	1	1	1	1	0	1	1	1	1	1	1	1	0	0	1	1	0	1	0	0	0	0
sp|P30740|ILEU_HUMAN;tr|C9J7N5|C9J7N5_HUMAN;sp|O75830|SPI2_HUMAN;tr|A0A0C4DGW9|A0A0C4DGW9_HUMAN	sp|P30740|ILEU_HUMAN	21;1;1;1	21;1;1;1	20;0;0;0	sp|P30740|ILEU_HUMAN Leukocyte elastase inhibitor OS=Homo sapiens OX=9606 GN=SERPINB1 PE=1 SV=1	4	21	21	20	15	18	19	20	16	13	15	13	12	20	15	17	17	20	16	17	20	17	17	17	16	17	19	16	18	20	17	18	20	17	19	21	19	18	17	17	11	13	10	1
sp|P30838|AL3A1_HUMAN;tr|A8MYB8|A8MYB8_HUMAN;tr|I3L3I9|I3L3I9_HUMAN;tr|C9JMC5|C9JMC5_HUMAN;tr|E9PNN6|E9PNN6_HUMAN;tr|C9JKT2|C9JKT2_HUMAN;tr|I3L4E5|I3L4E5_HUMAN;tr|I3L1H6|I3L1H6_HUMAN;tr|I3L3W9|I3L3W9_HUMAN;tr|E9PJV0|E9PJV0_HUMAN	sp|P30838|AL3A1_HUMAN;tr|A8MYB8|A8MYB8_HUMAN;tr|I3L3I9|I3L3I9_HUMAN;tr|C9JMC5|C9JMC5_HUMAN;tr|E9PNN6|E9PNN6_HUMAN	29;24;23;22;22;14;7;7;6;1	29;24;23;22;22;14;7;7;6;1	28;23;22;21;21;13;7;7;6;0	sp|P30838|AL3A1_HUMAN Aldehyde dehydrogenase, dimeric NADP-preferring OS=Homo sapiens OX=9606 GN=ALDH3A1 PE=1 SV=3;tr|A8MYB8|A8MYB8_HUMAN Aldehyde dehydrogenase, dimeric NADP-preferring OS=Homo sapiens OX=9606 GN=ALDH3A1 PE=1 SV=1;tr|I3L3I9|I3L3I9_HUMAN Al	10	29	29	28	19	18	19	25	20	20	12	9	10	21	24	22	18	20	17	28	29	28	25	22	23	21	18	15	20	19	19	26	28	26	23	22	24	18	25	22	19	18	15	3
sp|P31025|LCN1_HUMAN;sp|Q5VSP4|LC1L1_HUMAN	sp|P31025|LCN1_HUMAN	4;1	4;1	4;1	sp|P31025|LCN1_HUMAN Lipocalin-1 OS=Homo sapiens OX=9606 GN=LCN1 PE=1 SV=1	2	4	4	4	1	1	1	1	1	1	1	1	1	3	4	2	1	1	1	2	1	1	1	1	1	3	2	3	1	1	1	2	2	2	2	2	2	2	4	3	3	2	3	0
sp|P31150|GDIA_HUMAN;tr|G5E9U5|G5E9U5_HUMAN	sp|P31150|GDIA_HUMAN	18;5	11;2	11;2	sp|P31150|GDIA_HUMAN Rab GDP dissociation inhibitor alpha OS=Homo sapiens OX=9606 GN=GDI1 PE=1 SV=2	2	18	11	11	12	12	11	12	10	10	8	6	8	15	16	13	12	11	10	13	13	11	15	14	11	13	11	13	14	15	11	15	13	11	12	13	14	10	12	10	7	12	8	0
sp|Q86SG5|S1A7A_HUMAN;sp|P31151|S10A7_HUMAN	sp|Q86SG5|S1A7A_HUMAN;sp|P31151|S10A7_HUMAN	1;1	1;1	1;1	sp|Q86SG5|S1A7A_HUMAN Protein S100-A7A OS=Homo sapiens OX=9606 GN=S100A7A PE=1 SV=3;sp|P31151|S10A7_HUMAN Protein S100-A7 OS=Homo sapiens OX=9606 GN=S100A7 PE=1 SV=4	2	1	1	1	1	1	0	0	1	1	1	1	1	0	0	0	1	1	1	0	1	0	0	1	1	1	1	1	1	1	1	0	0	0	0	0	0	0	0	0	0	0	1	0
sp|P31153|METK2_HUMAN;sp|Q00266|METK1_HUMAN	sp|P31153|METK2_HUMAN	5;1	5;1	5;1	sp|P31153|METK2_HUMAN S-adenosylmethionine synthase isoform type-2 OS=Homo sapiens OX=9606 GN=MAT2A PE=1 SV=1	2	5	5	5	2	2	1	4	2	3	0	1	1	1	2	3	1	1	1	3	2	0	4	3	2	3	3	2	4	4	2	4	4	3	4	4	4	4	2	1	1	0	0	0
sp|P31327|CPSM_HUMAN;tr|Q5R211|Q5R211_HUMAN	sp|P31327|CPSM_HUMAN;tr|Q5R211|Q5R211_HUMAN	6;3	6;3	6;3	sp|P31327|CPSM_HUMAN Carbamoyl-phosphate synthase [ammonia], mitochondrial OS=Homo sapiens OX=9606 GN=CPS1 PE=1 SV=2;tr|Q5R211|Q5R211_HUMAN Carbamoyl-phosphate synthase [ammonia], mitochondrial OS=Homo sapiens OX=9606 GN=CPS1 PE=1 SV=1	2	6	6	6	1	5	5	3	1	5	1	0	0	1	0	0	0	0	0	0	1	0	0	2	0	1	0	3	0	1	0	0	0	0	3	2	1	1	1	0	0	0	0	0
sp|P31431|SDC4_HUMAN	sp|P31431|SDC4_HUMAN	2	2	2	sp|P31431|SDC4_HUMAN Syndecan-4 OS=Homo sapiens OX=9606 GN=SDC4 PE=1 SV=2	1	2	2	2	2	2	1	1	1	2	2	2	2	0	2	1	1	0	2	2	2	0	1	1	1	2	1	1	1	2	2	1	0	1	2	1	0	1	1	1	1	0	0	0
sp|P31937|3HIDH_HUMAN	sp|P31937|3HIDH_HUMAN	3	3	3	sp|P31937|3HIDH_HUMAN 3-hydroxyisobutyrate dehydrogenase, mitochondrial OS=Homo sapiens OX=9606 GN=HIBADH PE=1 SV=2	1	3	3	3	1	1	1	1	1	1	1	1	1	3	1	2	1	1	1	2	0	1	1	0	2	1	0	0	2	1	2	2	0	1	3	3	2	1	2	2	2	2	2	0
sp|P31939|PUR9_HUMAN;tr|C9JLK0|C9JLK0_HUMAN;tr|H7C1S2|H7C1S2_HUMAN	sp|P31939|PUR9_HUMAN;tr|C9JLK0|C9JLK0_HUMAN	4;2;1	4;2;1	4;2;1	sp|P31939|PUR9_HUMAN Bifunctional purine biosynthesis protein PURH OS=Homo sapiens OX=9606 GN=ATIC PE=1 SV=3;tr|C9JLK0|C9JLK0_HUMAN Bifunctional purine biosynthesis protein PURH (Fragment) OS=Homo sapiens OX=9606 GN=ATIC PE=1 SV=1	3	4	4	4	1	3	2	1	2	4	1	1	2	1	2	1	1	2	2	1	1	2	1	2	2	1	1	2	1	2	2	2	2	2	1	1	2	2	2	2	2	0	0	0
sp|P31944|CASPE_HUMAN	sp|P31944|CASPE_HUMAN	3	3	3	sp|P31944|CASPE_HUMAN Caspase-14 OS=Homo sapiens OX=9606 GN=CASP14 PE=1 SV=2	1	3	3	3	2	2	2	3	2	3	3	3	2	3	2	3	2	1	2	3	2	2	2	2	1	2	1	2	3	2	2	2	2	3	2	1	1	2	1	0	2	3	2	0
sp|P31946|1433B_HUMAN;tr|Q4VY19|Q4VY19_HUMAN;tr|A0A0J9YWE8|A0A0J9YWE8_HUMAN;tr|Q4VY20|Q4VY20_HUMAN;tr|A0A0J9YWZ2|A0A0J9YWZ2_HUMAN	sp|P31946|1433B_HUMAN;tr|Q4VY19|Q4VY19_HUMAN;tr|A0A0J9YWE8|A0A0J9YWE8_HUMAN;tr|Q4VY20|Q4VY20_HUMAN	16;10;10;9;6	10;7;7;6;4	9;6;6;5;4	sp|P31946|1433B_HUMAN 14-3-3 protein beta/alpha OS=Homo sapiens OX=9606 GN=YWHAB PE=1 SV=3;tr|Q4VY19|Q4VY19_HUMAN 14-3-3 protein beta/alpha (Fragment) OS=Homo sapiens OX=9606 GN=YWHAB PE=1 SV=1;tr|A0A0J9YWE8|A0A0J9YWE8_HUMAN 14-3-3 protein beta/alpha OS=Ho	5	16	10	9	13	14	12	13	10	10	11	6	9	15	14	13	12	12	9	15	15	13	13	14	11	15	12	14	13	15	11	15	14	12	15	15	14	14	13	11	9	11	9	0
sp|P31947|1433S_HUMAN	sp|P31947|1433S_HUMAN	11	8	8	sp|P31947|1433S_HUMAN 14-3-3 protein sigma OS=Homo sapiens OX=9606 GN=SFN PE=1 SV=1	1	11	8	8	7	8	8	8	5	7	4	3	2	7	9	8	5	6	6	9	7	8	9	8	7	8	8	4	9	9	6	7	7	8	8	9	11	10	5	6	5	6	4	0
sp|P31949|S10AB_HUMAN	sp|P31949|S10AB_HUMAN	8	8	8	sp|P31949|S10AB_HUMAN Protein S100-A11 OS=Homo sapiens OX=9606 GN=S100A11 PE=1 SV=2	1	8	8	8	3	7	6	6	6	7	4	3	3	8	7	4	5	4	4	7	5	6	7	7	5	7	6	7	4	4	4	8	6	5	7	7	6	6	6	5	3	6	5	0
sp|P31997|CEAM8_HUMAN	sp|P31997|CEAM8_HUMAN	3	3	2	sp|P31997|CEAM8_HUMAN Carcinoembryonic antigen-related cell adhesion molecule 8 OS=Homo sapiens OX=9606 GN=CEACAM8 PE=1 SV=2	1	3	3	2	1	1	1	1	1	1	0	0	1	1	1	1	0	0	0	1	1	1	1	1	1	1	1	1	1	1	0	1	1	1	1	1	1	1	1	1	1	1	1	0
sp|P32119|PRDX2_HUMAN;tr|A6NIW5|A6NIW5_HUMAN	sp|P32119|PRDX2_HUMAN	11;4	10;4	10;4	sp|P32119|PRDX2_HUMAN Peroxiredoxin-2 OS=Homo sapiens OX=9606 GN=PRDX2 PE=1 SV=5	2	11	10	10	8	5	6	7	4	6	7	6	4	8	11	6	9	8	4	9	6	6	8	5	5	9	5	7	10	7	7	8	5	4	9	8	8	5	7	6	2	5	4	1
sp|P32455|GBP1_HUMAN;sp|P32456|GBP2_HUMAN	sp|P32455|GBP1_HUMAN;sp|P32456|GBP2_HUMAN	2;1	2;1	2;1	sp|P32455|GBP1_HUMAN Guanylate-binding protein 1 OS=Homo sapiens OX=9606 GN=GBP1 PE=1 SV=2;sp|P32456|GBP2_HUMAN Guanylate-binding protein 2 OS=Homo sapiens OX=9606 GN=GBP2 PE=1 SV=3	2	2	2	2	1	1	1	1	0	0	0	0	0	0	0	1	0	0	0	1	0	0	0	0	0	0	0	0	1	0	0	1	1	1	0	0	1	0	1	0	0	0	0	0
tr|H0Y9R4|H0Y9R4_HUMAN;tr|H0Y9V9|H0Y9V9_HUMAN;tr|D6RAN4|D6RAN4_HUMAN;sp|P32969|RL9_HUMAN;tr|A0A2R8Y5Y7|A0A2R8Y5Y7_HUMAN	tr|H0Y9R4|H0Y9R4_HUMAN;tr|H0Y9V9|H0Y9V9_HUMAN;tr|D6RAN4|D6RAN4_HUMAN;sp|P32969|RL9_HUMAN;tr|A0A2R8Y5Y7|A0A2R8Y5Y7_HUMAN	1;1;1;1;1	1;1;1;1;1	1;1;1;1;1	tr|H0Y9R4|H0Y9R4_HUMAN 60S ribosomal protein L9 (Fragment) OS=Homo sapiens OX=9606 GN=RPL9 PE=1 SV=2;tr|H0Y9V9|H0Y9V9_HUMAN 60S ribosomal protein L9 OS=Homo sapiens OX=9606 GN=RPL9 PE=1 SV=2;tr|D6RAN4|D6RAN4_HUMAN 60S ribosomal protein L9 (Fragment) OS=Hom	5	1	1	1	0	1	1	0	0	1	0	0	0	0	0	0	0	0	0	0	1	0	0	1	0	0	0	1	0	0	0	0	0	0	0	0	0	1	0	0	0	0	0	0
tr|E9PBD8|E9PBD8_HUMAN;tr|E7EMG9|E7EMG9_HUMAN;sp|P33241|LSP1_HUMAN	tr|E9PBD8|E9PBD8_HUMAN;tr|E7EMG9|E7EMG9_HUMAN;sp|P33241|LSP1_HUMAN	2;2;2	2;2;2	2;2;2	tr|E9PBD8|E9PBD8_HUMAN Lymphocyte-specific protein 1 (Fragment) OS=Homo sapiens OX=9606 GN=LSP1 PE=1 SV=1;tr|E7EMG9|E7EMG9_HUMAN Lymphocyte-specific protein 1 (Fragment) OS=Homo sapiens OX=9606 GN=LSP1 PE=1 SV=1;sp|P33241|LSP1_HUMAN Lymphocyte-specific pro	3	2	2	2	1	1	1	2	1	1	1	1	1	1	1	1	1	1	2	1	1	1	0	1	2	1	1	2	2	2	0	2	1	2	1	1	1	0	2	0	1	1	1	0
sp|P34096|RNAS4_HUMAN	sp|P34096|RNAS4_HUMAN	2	2	2	sp|P34096|RNAS4_HUMAN Ribonuclease 4 OS=Homo sapiens OX=9606 GN=RNASE4 PE=1 SV=3	1	2	2	2	0	0	0	0	0	0	0	0	0	0	0	1	0	0	0	0	0	0	0	1	0	0	1	0	2	1	2	1	1	1	1	1	1	2	0	0	0	0	0	0
tr|E5RI53|E5RI53_HUMAN;tr|H0YAW7|H0YAW7_HUMAN;tr|E5RFU2|E5RFU2_HUMAN;sp|P34913|HYES_HUMAN;tr|E5RFH6|E5RFH6_HUMAN	tr|E5RI53|E5RI53_HUMAN;tr|H0YAW7|H0YAW7_HUMAN;tr|E5RFU2|E5RFU2_HUMAN;sp|P34913|HYES_HUMAN;tr|E5RFH6|E5RFH6_HUMAN	3;3;3;3;2	3;3;3;3;2	3;3;3;3;2	tr|E5RI53|E5RI53_HUMAN Bifunctional epoxide hydrolase 2 (Fragment) OS=Homo sapiens OX=9606 GN=EPHX2 PE=1 SV=1;tr|H0YAW7|H0YAW7_HUMAN Bifunctional epoxide hydrolase 2 (Fragment) OS=Homo sapiens OX=9606 GN=EPHX2 PE=1 SV=1;tr|E5RFU2|E5RFU2_HUMAN Bifunctional	5	3	3	3	1	1	1	0	0	0	1	0	0	1	1	1	1	0	1	0	1	0	0	0	0	1	1	1	2	1	1	0	0	0	1	1	2	1	0	0	0	0	0	0
sp|P34931|HS71L_HUMAN;tr|Q53FA3|Q53FA3_HUMAN	sp|P34931|HS71L_HUMAN;tr|Q53FA3|Q53FA3_HUMAN	16;15	1;0	1;0	sp|P34931|HS71L_HUMAN Heat shock 70 kDa protein 1-like OS=Homo sapiens OX=9606 GN=HSPA1L PE=1 SV=2;tr|Q53FA3|Q53FA3_HUMAN HSPA1L (Fragment) OS=Homo sapiens OX=9606 GN=HSPA1L PE=1 SV=1	2	16	1	1	9	13	13	11	10	13	13	10	10	14	12	11	12	11	11	12	13	13	12	13	12	12	13	12	12	12	13	13	11	13	13	13	11	9	12	11	11	10	10	2
sp|P34932|HSP74_HUMAN;tr|A0A087WTS8|A0A087WTS8_HUMAN;tr|A0A087WYC1|A0A087WYC1_HUMAN	sp|P34932|HSP74_HUMAN;tr|A0A087WTS8|A0A087WTS8_HUMAN;tr|A0A087WYC1|A0A087WYC1_HUMAN	11;9;9	9;7;7	9;7;7	sp|P34932|HSP74_HUMAN Heat shock 70 kDa protein 4 OS=Homo sapiens OX=9606 GN=HSPA4 PE=1 SV=4;tr|A0A087WTS8|A0A087WTS8_HUMAN Heat shock 70 kDa protein 4 OS=Homo sapiens OX=9606 GN=HSPA4 PE=1 SV=1;tr|A0A087WYC1|A0A087WYC1_HUMAN Heat shock 70 kDa protein 4 OS	3	11	9	9	3	5	3	8	8	6	4	5	3	9	6	7	7	7	8	8	6	7	11	5	10	9	6	8	9	5	6	6	7	9	8	8	8	8	5	4	4	2	0	0
sp|P34949|MPI_HUMAN;tr|H3BPB8|H3BPB8_HUMAN;tr|F5GX71|F5GX71_HUMAN;tr|H3BMZ9|H3BMZ9_HUMAN;tr|H3BUZ9|H3BUZ9_HUMAN;tr|H3BT48|H3BT48_HUMAN;tr|H3BP57|H3BP57_HUMAN;tr|H3BPP3|H3BPP3_HUMAN;tr|H3BPU7|H3BPU7_HUMAN;tr|H3BUG1|H3BUG1_HUMAN;tr|H3BT46|H3BT46_HUMAN;tr|H3BQX0|H3BQX0_HUMAN;tr|H3BN01|H3BN01_HUMAN;tr|H3BPM5|H3BPM5_HUMAN;tr|H3BU66|H3BU66_HUMAN;tr|B4DYB8|B4DYB8_HUMAN;tr|H3BNY8|H3BNY8_HUMAN	sp|P34949|MPI_HUMAN;tr|H3BPB8|H3BPB8_HUMAN;tr|F5GX71|F5GX71_HUMAN;tr|H3BMZ9|H3BMZ9_HUMAN;tr|H3BUZ9|H3BUZ9_HUMAN;tr|H3BT48|H3BT48_HUMAN;tr|H3BP57|H3BP57_HUMAN;tr|H3BPP3|H3BPP3_HUMAN;tr|H3BPU7|H3BPU7_HUMAN;tr|H3BUG1|H3BUG1_HUMAN;tr|H3BT46|H3BT46_HUMAN;tr|H3BQX0|H3BQX0_HUMAN;tr|H3BN01|H3BN01_HUMAN;tr|H3BPM5|H3BPM5_HUMAN;tr|H3BU66|H3BU66_HUMAN;tr|B4DYB8|B4DYB8_HUMAN	3;3;3;2;2;2;2;2;2;2;2;2;2;2;2;2;1	3;3;3;2;2;2;2;2;2;2;2;2;2;2;2;2;1	3;3;3;2;2;2;2;2;2;2;2;2;2;2;2;2;1	sp|P34949|MPI_HUMAN Mannose-6-phosphate isomerase OS=Homo sapiens OX=9606 GN=MPI PE=1 SV=2;tr|H3BPB8|H3BPB8_HUMAN Mannose-6-phosphate isomerase OS=Homo sapiens OX=9606 GN=MPI PE=1 SV=1;tr|F5GX71|F5GX71_HUMAN Mannose-6-phosphate isomerase OS=Homo sapiens OX	17	3	3	3	1	0	1	1	0	0	0	0	0	3	3	3	1	1	0	1	1	1	2	1	1	1	2	1	0	1	2	2	3	0	3	3	2	1	1	0	0	1	0	0
sp|P35052|GPC1_HUMAN;tr|H7C024|H7C024_HUMAN;tr|H7C410|H7C410_HUMAN;tr|H7BZE9|H7BZE9_HUMAN;tr|H7BZL4|H7BZL4_HUMAN;tr|C9J4Y6|C9J4Y6_HUMAN	sp|P35052|GPC1_HUMAN;tr|H7C024|H7C024_HUMAN;tr|H7C410|H7C410_HUMAN	10;9;9;2;2;1	10;9;9;2;2;1	10;9;9;2;2;1	sp|P35052|GPC1_HUMAN Glypican-1 OS=Homo sapiens OX=9606 GN=GPC1 PE=1 SV=2;tr|H7C024|H7C024_HUMAN Glypican-1 (Fragment) OS=Homo sapiens OX=9606 GN=GPC1 PE=1 SV=2;tr|H7C410|H7C410_HUMAN Glypican-1 OS=Homo sapiens OX=9606 GN=GPC1 PE=1 SV=2	6	10	10	10	7	7	8	7	6	6	6	7	7	7	7	8	7	7	5	7	6	7	6	6	5	9	9	7	6	7	8	7	6	6	7	6	5	6	7	6	5	4	3	0
tr|C9JW96|C9JW96_HUMAN;sp|P35232|PHB_HUMAN	tr|C9JW96|C9JW96_HUMAN;sp|P35232|PHB_HUMAN	1;1	1;1	1;1	tr|C9JW96|C9JW96_HUMAN Prohibitin (Fragment) OS=Homo sapiens OX=9606 GN=PHB PE=1 SV=2;sp|P35232|PHB_HUMAN Prohibitin OS=Homo sapiens OX=9606 GN=PHB PE=1 SV=1	2	1	1	1	0	1	1	0	0	1	0	0	0	0	0	0	0	0	0	0	0	0	0	0	0	0	0	0	0	0	0	0	0	0	0	0	0	0	0	0	0	0	0	0
sp|P35237|SPB6_HUMAN;tr|A0A024QZX5|A0A024QZX5_HUMAN;tr|A0A087X1N8|A0A087X1N8_HUMAN;tr|A0A2R8YD12|A0A2R8YD12_HUMAN;tr|A0A2R8Y6A7|A0A2R8Y6A7_HUMAN;tr|A0A2R8YDD0|A0A2R8YDD0_HUMAN;tr|A0A2R8Y517|A0A2R8Y517_HUMAN;tr|C9JTJ8|C9JTJ8_HUMAN;tr|C9JVA8|C9JVA8_HUMAN	sp|P35237|SPB6_HUMAN;tr|A0A024QZX5|A0A024QZX5_HUMAN;tr|A0A087X1N8|A0A087X1N8_HUMAN;tr|A0A2R8YD12|A0A2R8YD12_HUMAN;tr|A0A2R8Y6A7|A0A2R8Y6A7_HUMAN	17;17;17;16;11;1;1;1;1	17;17;17;16;11;1;1;1;1	16;16;16;15;10;1;1;0;0	sp|P35237|SPB6_HUMAN Serpin B6 OS=Homo sapiens OX=9606 GN=SERPINB6 PE=1 SV=3;tr|A0A024QZX5|A0A024QZX5_HUMAN Serpin B6 OS=Homo sapiens OX=9606 GN=SERPINB6 PE=1 SV=1;tr|A0A087X1N8|A0A087X1N8_HUMAN Serpin B6 OS=Homo sapiens OX=9606 GN=SERPINB6 PE=1 SV=1;tr|A0	9	17	17	16	10	13	12	11	9	9	9	7	9	16	16	13	12	9	10	15	13	10	16	13	10	11	9	11	14	12	10	15	12	13	16	15	15	12	12	13	7	14	9	0
tr|A0A2R8Y7M3|A0A2R8Y7M3_HUMAN;sp|P35241|RADI_HUMAN;tr|A0A2R8Y5S7|A0A2R8Y5S7_HUMAN	tr|A0A2R8Y7M3|A0A2R8Y7M3_HUMAN;sp|P35241|RADI_HUMAN;tr|A0A2R8Y5S7|A0A2R8Y5S7_HUMAN	13;13;13	1;1;1	1;1;1	tr|A0A2R8Y7M3|A0A2R8Y7M3_HUMAN Radixin OS=Homo sapiens OX=9606 GN=RDX PE=1 SV=1;sp|P35241|RADI_HUMAN Radixin OS=Homo sapiens OX=9606 GN=RDX PE=1 SV=1;tr|A0A2R8Y5S7|A0A2R8Y5S7_HUMAN Radixin OS=Homo sapiens OX=9606 GN=RDX PE=1 SV=1	3	13	1	1	10	11	10	11	10	10	7	6	6	12	11	9	9	9	4	10	11	10	9	8	4	11	9	9	10	8	5	13	11	12	9	10	11	9	7	5	5	8	4	0
sp|P35247|SFTPD_HUMAN;tr|Q5T0M2|Q5T0M2_HUMAN	sp|P35247|SFTPD_HUMAN	19;2	19;2	19;2	sp|P35247|SFTPD_HUMAN Pulmonary surfactant-associated protein D OS=Homo sapiens OX=9606 GN=SFTPD PE=1 SV=3	2	19	19	19	15	17	15	14	12	9	17	14	13	16	16	16	12	12	11	15	16	14	19	14	12	18	17	15	10	7	8	16	15	14	14	14	17	12	16	12	8	14	13	5
sp|P35270|SPRE_HUMAN	sp|P35270|SPRE_HUMAN	2	2	2	sp|P35270|SPRE_HUMAN Sepiapterin reductase OS=Homo sapiens OX=9606 GN=SPR PE=1 SV=1	1	2	2	2	2	2	2	2	2	2	2	1	2	2	2	2	1	1	2	1	1	1	2	2	2	1	1	2	1	2	1	2	1	2	2	2	1	2	2	1	2	1	1	0
sp|P35527|K1C9_HUMAN;sp|K1C9_HUMAN|;CON__P35527;tr|K7EQQ3|K7EQQ3_HUMAN	sp|P35527|K1C9_HUMAN;sp|K1C9_HUMAN|;CON__P35527;tr|K7EQQ3|K7EQQ3_HUMAN	24;22;22;15	24;22;22;15	24;22;22;15	sp|P35527|K1C9_HUMAN Keratin, type I cytoskeletal 9 OS=Homo sapiens OX=9606 GN=KRT9 PE=1 SV=3;sp|K1C9_HUMAN|;;tr|K7EQQ3|K7EQQ3_HUMAN Keratin, type I cytoskeletal 9 OS=Homo sapiens OX=9606 GN=KRT9 PE=1 SV=1	4	24	24	24	21	20	21	19	12	12	19	17	17	22	19	20	19	19	17	18	21	19	19	18	17	17	19	18	19	19	15	19	15	14	18	17	17	17	13	13	11	13	11	0
sp|P35573|GDE_HUMAN	sp|P35573|GDE_HUMAN	4	4	4	sp|P35573|GDE_HUMAN Glycogen debranching enzyme OS=Homo sapiens OX=9606 GN=AGL PE=1 SV=3	1	4	4	4	1	1	1	1	2	1	0	0	1	2	3	3	0	1	1	2	2	2	2	3	1	1	2	2	0	3	1	2	3	3	3	3	2	2	2	1	1	0	1	0
sp|P35579|MYH9_HUMAN	sp|P35579|MYH9_HUMAN	5	5	5	sp|P35579|MYH9_HUMAN Myosin-9 OS=Homo sapiens OX=9606 GN=MYH9 PE=1 SV=4	1	5	5	5	0	3	2	0	0	3	0	0	0	1	0	1	0	0	0	0	0	0	0	0	0	0	0	1	1	0	0	0	0	0	1	1	0	0	0	0	0	0	0	0
sp|P35754|GLRX1_HUMAN	sp|P35754|GLRX1_HUMAN	4	4	4	sp|P35754|GLRX1_HUMAN Glutaredoxin-1 OS=Homo sapiens OX=9606 GN=GLRX PE=1 SV=2	1	4	4	4	2	0	1	1	1	1	0	0	0	2	2	2	0	2	1	2	1	3	3	2	3	2	2	0	3	1	2	4	4	3	1	2	4	3	0	1	1	1	1	0
sp|P35858|ALS_HUMAN	sp|P35858|ALS_HUMAN	11	11	11	sp|P35858|ALS_HUMAN Insulin-like growth factor-binding protein complex acid labile subunit OS=Homo sapiens OX=9606 GN=IGFALS PE=1 SV=1	1	11	11	11	6	10	8	10	7	7	9	9	6	9	7	7	8	6	5	9	10	8	9	7	5	7	6	5	9	7	7	7	6	5	8	10	10	7	7	8	6	6	3	0
sp|P36222|CH3L1_HUMAN;tr|H0Y3U8|H0Y3U8_HUMAN	sp|P36222|CH3L1_HUMAN	18;6	18;6	18;6	sp|P36222|CH3L1_HUMAN Chitinase-3-like protein 1 OS=Homo sapiens OX=9606 GN=CHI3L1 PE=1 SV=2	2	18	18	18	11	13	14	14	9	9	14	15	14	15	16	14	14	15	14	14	16	13	13	14	10	15	13	13	14	12	12	13	13	7	16	15	16	10	15	14	8	9	7	1
sp|P36405|ARL3_HUMAN	sp|P36405|ARL3_HUMAN	1	1	1	sp|P36405|ARL3_HUMAN ADP-ribosylation factor-like protein 3 OS=Homo sapiens OX=9606 GN=ARL3 PE=1 SV=2	1	1	1	1	1	1	1	1	1	1	0	0	0	1	1	1	0	0	1	1	1	1	1	1	1	0	1	1	1	1	1	1	1	1	1	1	1	1	0	0	0	0	0	0
tr|H3BM89|H3BM89_HUMAN;sp|P36578|RL4_HUMAN	tr|H3BM89|H3BM89_HUMAN;sp|P36578|RL4_HUMAN	2;2	2;2	2;2	tr|H3BM89|H3BM89_HUMAN 60S ribosomal protein L4 OS=Homo sapiens OX=9606 GN=RPL4 PE=1 SV=1;sp|P36578|RL4_HUMAN 60S ribosomal protein L4 OS=Homo sapiens OX=9606 GN=RPL4 PE=1 SV=5	2	2	2	2	0	1	0	2	0	1	0	0	0	0	0	0	0	0	0	0	0	0	0	0	0	1	0	0	0	0	0	0	1	0	1	1	0	1	0	0	0	1	0	0
sp|P36871|PGM1_HUMAN;tr|A0A3B3ITK7|A0A3B3ITK7_HUMAN	sp|P36871|PGM1_HUMAN;tr|A0A3B3ITK7|A0A3B3ITK7_HUMAN	29;27	29;27	29;27	sp|P36871|PGM1_HUMAN Phosphoglucomutase-1 OS=Homo sapiens OX=9606 GN=PGM1 PE=1 SV=3;tr|A0A3B3ITK7|A0A3B3ITK7_HUMAN Phosphoglucomutase-1 OS=Homo sapiens OX=9606 GN=PGM1 PE=1 SV=1	2	29	29	29	11	9	9	15	13	9	8	7	8	22	23	18	13	13	11	24	20	18	19	14	15	20	11	13	23	21	23	22	19	17	25	26	26	20	20	17	12	13	12	1
sp|P36952|SPB5_HUMAN;tr|C9JLM5|C9JLM5_HUMAN	sp|P36952|SPB5_HUMAN	5;2	5;2	5;2	sp|P36952|SPB5_HUMAN Serpin B5 OS=Homo sapiens OX=9606 GN=SERPINB5 PE=1 SV=2	2	5	5	5	3	2	3	2	1	3	0	0	1	0	1	0	1	1	1	1	0	1	1	3	1	1	0	2	1	1	1	1	0	1	1	0	0	0	1	1	0	0	0	0
sp|P36955|PEDF_HUMAN;tr|I3L4N7|I3L4N7_HUMAN;tr|I3L4F9|I3L4F9_HUMAN;tr|I3L107|I3L107_HUMAN;tr|I3L4Z0|I3L4Z0_HUMAN;tr|I3L2R7|I3L2R7_HUMAN;tr|I3L3Z3|I3L3Z3_HUMAN;tr|I3L425|I3L425_HUMAN;tr|I3L1U4|I3L1U4_HUMAN	sp|P36955|PEDF_HUMAN	28;11;8;8;7;5;4;2;2	28;11;8;8;7;5;4;2;2	20;9;5;5;5;3;2;0;0	sp|P36955|PEDF_HUMAN Pigment epithelium-derived factor OS=Homo sapiens OX=9606 GN=SERPINF1 PE=1 SV=4	9	28	28	20	25	23	20	21	14	14	23	18	16	21	26	21	23	21	16	26	21	17	25	20	17	25	21	18	24	23	19	25	19	16	24	24	24	22	21	15	15	14	12	2
tr|K7ERP4|K7ERP4_HUMAN;tr|A0A087X2I2|A0A087X2I2_HUMAN;sp|P36969|GPX4_HUMAN;tr|A0A087WT12|A0A087WT12_HUMAN;tr|A0A0A0MTT1|A0A0A0MTT1_HUMAN;tr|K7EKX7|K7EKX7_HUMAN;tr|R4GNE4|R4GNE4_HUMAN;tr|K7ENB4|K7ENB4_HUMAN;tr|K7EJ20|K7EJ20_HUMAN;tr|A0A087X247|A0A087X247_HUMAN	tr|K7ERP4|K7ERP4_HUMAN;tr|A0A087X2I2|A0A087X2I2_HUMAN;sp|P36969|GPX4_HUMAN;tr|A0A087WT12|A0A087WT12_HUMAN;tr|A0A0A0MTT1|A0A0A0MTT1_HUMAN;tr|K7EKX7|K7EKX7_HUMAN;tr|R4GNE4|R4GNE4_HUMAN;tr|K7ENB4|K7ENB4_HUMAN;tr|K7EJ20|K7EJ20_HUMAN	3;3;3;3;2;2;2;2;2;1	3;3;3;3;2;2;2;2;2;1	3;3;3;3;2;2;2;2;2;1	tr|K7ERP4|K7ERP4_HUMAN Glutathione peroxidase (Fragment) OS=Homo sapiens OX=9606 GN=GPX4 PE=1 SV=1;tr|A0A087X2I2|A0A087X2I2_HUMAN Glutathione peroxidase OS=Homo sapiens OX=9606 GN=GPX4 PE=1 SV=1;sp|P36969|GPX4_HUMAN Phospholipid hydroperoxide glutathione p	10	3	3	3	1	2	2	1	1	1	1	0	1	2	2	1	2	1	2	1	1	2	2	2	2	1	0	2	2	1	2	3	2	2	2	3	2	2	1	2	1	2	2	0
tr|V9GYE7|V9GYE7_HUMAN;sp|P36980|FHR2_HUMAN;tr|A0A3B3IQ51|A0A3B3IQ51_HUMAN;tr|A0A3B3IRW0|A0A3B3IRW0_HUMAN;tr|A0A3B3ISW6|A0A3B3ISW6_HUMAN;tr|A0A3B3IS00|A0A3B3IS00_HUMAN;tr|A0A3B3IS28|A0A3B3IS28_HUMAN	tr|V9GYE7|V9GYE7_HUMAN;sp|P36980|FHR2_HUMAN;tr|A0A3B3IQ51|A0A3B3IQ51_HUMAN;tr|A0A3B3IRW0|A0A3B3IRW0_HUMAN;tr|A0A3B3ISW6|A0A3B3ISW6_HUMAN;tr|A0A3B3IS00|A0A3B3IS00_HUMAN;tr|A0A3B3IS28|A0A3B3IS28_HUMAN	4;4;4;3;3;3;2	4;4;4;3;3;3;2	3;3;3;2;3;2;2	tr|V9GYE7|V9GYE7_HUMAN Complement factor H-related protein 2 OS=Homo sapiens OX=9606 GN=CFHR2 PE=1 SV=1;sp|P36980|FHR2_HUMAN Complement factor H-related protein 2 OS=Homo sapiens OX=9606 GN=CFHR2 PE=1 SV=1;tr|A0A3B3IQ51|A0A3B3IQ51_HUMAN Complement factor H	7	4	4	3	4	4	4	4	4	4	3	4	3	4	4	4	4	3	4	4	4	4	4	4	4	4	4	4	4	4	4	3	3	3	4	4	4	4	4	4	4	4	4	0
tr|M0QXN5|M0QXN5_HUMAN;sp|P37198|NUP62_HUMAN	tr|M0QXN5|M0QXN5_HUMAN;sp|P37198|NUP62_HUMAN	1;1	1;1	1;1	tr|M0QXN5|M0QXN5_HUMAN Nuclear pore glycoprotein p62 OS=Homo sapiens OX=9606 GN=NUP62 PE=1 SV=1;sp|P37198|NUP62_HUMAN Nuclear pore glycoprotein p62 OS=Homo sapiens OX=9606 GN=NUP62 PE=1 SV=3	2	1	1	1	0	0	0	0	0	1	0	0	0	0	0	0	0	0	0	0	0	0	0	0	0	0	0	0	0	0	0	0	0	0	0	0	0	0	0	0	0	0	0	0
sp|P37802|TAGL2_HUMAN;tr|X6RJP6|X6RJP6_HUMAN;tr|C9J5W6|C9J5W6_HUMAN;sp|Q9UI15|TAGL3_HUMAN	sp|P37802|TAGL2_HUMAN;tr|X6RJP6|X6RJP6_HUMAN	9;8;1;1	9;8;1;1	9;8;1;1	sp|P37802|TAGL2_HUMAN Transgelin-2 OS=Homo sapiens OX=9606 GN=TAGLN2 PE=1 SV=3;tr|X6RJP6|X6RJP6_HUMAN Transgelin-2 (Fragment) OS=Homo sapiens OX=9606 GN=TAGLN2 PE=1 SV=1	4	9	9	9	5	5	4	6	5	6	4	3	2	5	8	8	5	5	5	5	4	5	4	6	6	4	5	1	4	6	4	6	5	5	4	4	3	2	5	5	4	4	4	0
sp|P37837|TALDO_HUMAN;tr|F2Z393|F2Z393_HUMAN;tr|E9PM01|E9PM01_HUMAN;tr|E9PKI8|E9PKI8_HUMAN	sp|P37837|TALDO_HUMAN;tr|F2Z393|F2Z393_HUMAN	26;18;2;2	26;18;2;2	26;18;2;2	sp|P37837|TALDO_HUMAN Transaldolase OS=Homo sapiens OX=9606 GN=TALDO1 PE=1 SV=2;tr|F2Z393|F2Z393_HUMAN Transaldolase OS=Homo sapiens OX=9606 GN=TALDO1 PE=1 SV=1	4	26	26	26	18	16	15	23	15	20	17	13	11	22	22	21	21	19	12	23	23	21	22	21	21	24	21	21	21	20	18	23	22	20	25	23	24	20	19	20	15	16	17	1
sp|P38646|GRP75_HUMAN;tr|D6RA73|D6RA73_HUMAN;tr|D6RJI2|D6RJI2_HUMAN;tr|A0A3B3ITI4|A0A3B3ITI4_HUMAN;tr|H0YBG6|H0YBG6_HUMAN	sp|P38646|GRP75_HUMAN	5;2;2;2;1	4;2;2;2;1	4;2;2;2;1	sp|P38646|GRP75_HUMAN Stress-70 protein, mitochondrial OS=Homo sapiens OX=9606 GN=HSPA9 PE=1 SV=2	5	5	4	4	3	4	4	3	1	5	1	1	2	2	4	3	1	1	1	1	2	1	0	3	1	0	0	2	2	1	0	1	3	1	2	2	3	0	2	2	3	0	0	0
sp|P39687|AN32A_HUMAN;tr|H0YN26|H0YN26_HUMAN;tr|H7BZ09|H7BZ09_HUMAN	sp|P39687|AN32A_HUMAN;tr|H0YN26|H0YN26_HUMAN;tr|H7BZ09|H7BZ09_HUMAN	4;4;2	4;4;2	3;3;2	sp|P39687|AN32A_HUMAN Acidic leucine-rich nuclear phosphoprotein 32 family member A OS=Homo sapiens OX=9606 GN=ANP32A PE=1 SV=1;tr|H0YN26|H0YN26_HUMAN Acidic leucine-rich nuclear phosphoprotein 32 family member A OS=Homo sapiens OX=9606 GN=ANP32A PE=1 SV=1	3	4	4	3	1	1	2	1	1	2	0	1	0	1	1	1	1	1	0	1	1	1	1	1	1	1	1	1	1	1	0	1	1	1	3	3	1	0	1	1	1	0	0	0
sp|P40121|CAPG_HUMAN;tr|E7ENU9|E7ENU9_HUMAN;tr|B8ZZL6|B8ZZL6_HUMAN;tr|H7C0X8|H7C0X8_HUMAN	sp|P40121|CAPG_HUMAN;tr|E7ENU9|E7ENU9_HUMAN;tr|B8ZZL6|B8ZZL6_HUMAN	12;10;8;2	12;10;8;2	12;10;8;2	sp|P40121|CAPG_HUMAN Macrophage-capping protein OS=Homo sapiens OX=9606 GN=CAPG PE=1 SV=2;tr|E7ENU9|E7ENU9_HUMAN Macrophage-capping protein (Fragment) OS=Homo sapiens OX=9606 GN=CAPG PE=1 SV=1;tr|B8ZZL6|B8ZZL6_HUMAN Macrophage-capping protein (Fragment) OS	4	12	12	12	11	10	10	10	8	8	8	10	7	11	12	11	9	10	9	7	7	9	9	9	11	7	8	11	8	10	9	12	12	9	11	10	10	11	10	9	8	6	7	1
sp|P40189|IL6RB_HUMAN;tr|D6RH03|D6RH03_HUMAN;tr|Q5FC05|Q5FC05_HUMAN	sp|P40189|IL6RB_HUMAN;tr|D6RH03|D6RH03_HUMAN	8;4;3	8;4;3	8;4;3	sp|P40189|IL6RB_HUMAN Interleukin-6 receptor subunit beta OS=Homo sapiens OX=9606 GN=IL6ST PE=1 SV=2;tr|D6RH03|D6RH03_HUMAN Interleukin-6 receptor subunit beta OS=Homo sapiens OX=9606 GN=IL6ST PE=1 SV=1	3	8	8	8	4	4	4	3	4	3	6	5	2	8	7	3	5	4	4	7	6	3	7	3	2	5	4	4	6	5	4	6	5	3	4	6	5	2	4	3	2	5	5	0
sp|P40306|PSB10_HUMAN;tr|J3QQN1|J3QQN1_HUMAN	sp|P40306|PSB10_HUMAN	4;1	4;1	4;1	sp|P40306|PSB10_HUMAN Proteasome subunit beta type-10 OS=Homo sapiens OX=9606 GN=PSMB10 PE=1 SV=1	2	4	4	4	4	3	2	3	2	2	2	2	2	4	4	2	1	2	2	4	2	2	4	2	2	4	2	2	2	1	2	4	2	2	4	4	3	1	2	2	2	2	2	0
sp|P40394|ADH7_HUMAN;tr|E9PFG0|E9PFG0_HUMAN;tr|C9JP14|C9JP14_HUMAN	sp|P40394|ADH7_HUMAN;tr|E9PFG0|E9PFG0_HUMAN	23;16;7	1;0;0	1;0;0	sp|P40394|ADH7_HUMAN Alcohol dehydrogenase class 4 mu/sigma chain OS=Homo sapiens OX=9606 GN=ADH7 PE=1 SV=2;tr|E9PFG0|E9PFG0_HUMAN Alcohol dehydrogenase class 4 mu/sigma chain OS=Homo sapiens OX=9606 GN=ADH7 PE=1 SV=1	3	23	1	1	13	12	11	18	11	11	11	9	8	20	21	15	17	19	13	22	20	16	21	19	14	18	18	13	16	13	10	22	20	13	20	22	20	14	19	18	12	17	13	0
sp|P40925|MDHC_HUMAN;tr|B9A041|B9A041_HUMAN;tr|C9JF79|C9JF79_HUMAN;tr|B8ZZ51|B8ZZ51_HUMAN;tr|C9JRL4|C9JRL4_HUMAN;tr|C9JLV6|C9JLV6_HUMAN	sp|P40925|MDHC_HUMAN;tr|B9A041|B9A041_HUMAN;tr|C9JF79|C9JF79_HUMAN;tr|B8ZZ51|B8ZZ51_HUMAN	18;13;12;9;8;1	18;13;12;9;8;1	18;13;12;9;8;1	sp|P40925|MDHC_HUMAN Malate dehydrogenase, cytoplasmic OS=Homo sapiens OX=9606 GN=MDH1 PE=1 SV=4;tr|B9A041|B9A041_HUMAN Malate dehydrogenase, cytoplasmic OS=Homo sapiens OX=9606 GN=MDH1 PE=1 SV=1;tr|C9JF79|C9JF79_HUMAN Malate dehydrogenase (Fragment) OS=Ho	6	18	18	18	15	16	14	14	15	13	15	12	14	16	16	15	16	15	13	16	16	15	17	16	15	16	13	14	17	14	13	17	15	15	15	16	16	17	16	14	11	14	13	2
sp|P40926|MDHM_HUMAN;tr|G3XAL0|G3XAL0_HUMAN	sp|P40926|MDHM_HUMAN;tr|G3XAL0|G3XAL0_HUMAN	8;5	8;5	8;5	sp|P40926|MDHM_HUMAN Malate dehydrogenase, mitochondrial OS=Homo sapiens OX=9606 GN=MDH2 PE=1 SV=3;tr|G3XAL0|G3XAL0_HUMAN Malate dehydrogenase OS=Homo sapiens OX=9606 GN=MDH2 PE=1 SV=1	2	8	8	8	1	3	4	2	2	3	1	1	1	5	5	1	3	5	1	4	2	2	4	3	1	3	2	3	6	5	3	5	4	2	7	6	7	5	7	4	2	1	2	0
sp|P41222|PTGDS_HUMAN;tr|Q5SQ11|Q5SQ11_HUMAN;tr|H0Y5A1|H0Y5A1_HUMAN	sp|P41222|PTGDS_HUMAN;tr|Q5SQ11|Q5SQ11_HUMAN;tr|H0Y5A1|H0Y5A1_HUMAN	6;5;4	6;5;4	6;5;4	sp|P41222|PTGDS_HUMAN Prostaglandin-H2 D-isomerase OS=Homo sapiens OX=9606 GN=PTGDS PE=1 SV=1;tr|Q5SQ11|Q5SQ11_HUMAN Prostaglandin-H2 D-isomerase (Fragment) OS=Homo sapiens OX=9606 GN=PTGDS PE=1 SV=1;tr|H0Y5A1|H0Y5A1_HUMAN Prostaglandin-H2 D-isomerase (Fra	3	6	6	6	5	5	5	5	5	4	5	4	4	5	5	4	5	5	3	6	3	5	6	5	4	5	4	5	5	3	3	4	4	5	6	5	5	4	4	4	4	3	4	0
sp|P41250|GARS_HUMAN	sp|P41250|GARS_HUMAN	1	1	1	sp|P41250|GARS_HUMAN Glycine--tRNA ligase OS=Homo sapiens OX=9606 GN=GARS PE=1 SV=3	1	1	1	1	0	1	1	1	0	1	0	0	0	1	0	0	0	0	0	1	0	0	1	1	0	0	0	1	1	1	0	1	0	0	1	1	0	0	0	0	0	0	0	0
sp|P41439|FOLR3_HUMAN;tr|A0A087WXL1|A0A087WXL1_HUMAN;tr|A0A087WYI3|A0A087WYI3_HUMAN;tr|F5H2G8|F5H2G8_HUMAN;tr|F5H5L8|F5H5L8_HUMAN;tr|F5GXV3|F5GXV3_HUMAN;tr|F5H4Z6|F5H4Z6_HUMAN;tr|A0A087WXH3|A0A087WXH3_HUMAN;tr|F5GZ45|F5GZ45_HUMAN;tr|F5H3Z4|F5H3Z4_HUMAN;tr|E7EU04|E7EU04_HUMAN;tr|J3KR13|J3KR13_HUMAN;tr|A0A087WWY2|A0A087WWY2_HUMAN;tr|J3KQP4|J3KQP4_HUMAN;sp|P14207|FOLR2_HUMAN	sp|P41439|FOLR3_HUMAN;tr|A0A087WXL1|A0A087WXL1_HUMAN;tr|A0A087WYI3|A0A087WYI3_HUMAN	8;8;7;3;2;2;2;2;2;2;2;2;2;2;2	8;8;7;3;2;2;2;2;2;2;2;2;2;2;2	8;8;7;3;2;2;2;2;2;2;2;2;2;2;2	sp|P41439|FOLR3_HUMAN Folate receptor gamma OS=Homo sapiens OX=9606 GN=FOLR3 PE=1 SV=1;tr|A0A087WXL1|A0A087WXL1_HUMAN Folate receptor gamma OS=Homo sapiens OX=9606 GN=FOLR3 PE=1 SV=1;tr|A0A087WYI3|A0A087WYI3_HUMAN Folate receptor gamma (Fragment) OS=Homo s	15	8	8	8	0	0	0	0	0	0	0	0	0	0	0	0	0	0	0	0	0	0	0	0	0	0	0	0	0	0	0	0	0	0	0	0	0	0	0	0	0	0	0	0
tr|S4R3Z2|S4R3Z2_HUMAN;tr|A0A0A0MSS8|A0A0A0MSS8_HUMAN;sp|P42330|AK1C3_HUMAN;tr|A6NHU4|A6NHU4_HUMAN;sp|P17516|AK1C4_HUMAN;tr|S4R3D5|S4R3D5_HUMAN;tr|A0A3B3IRI8|A0A3B3IRI8_HUMAN	tr|S4R3Z2|S4R3Z2_HUMAN;tr|A0A0A0MSS8|A0A0A0MSS8_HUMAN;sp|P42330|AK1C3_HUMAN;tr|A6NHU4|A6NHU4_HUMAN;sp|P17516|AK1C4_HUMAN	7;7;7;4;4;3;1	2;2;2;0;0;0;1	2;2;2;0;0;0;1	tr|S4R3Z2|S4R3Z2_HUMAN Aldo-keto reductase family 1 member C3 OS=Homo sapiens OX=9606 GN=AKR1C3 PE=1 SV=1;tr|A0A0A0MSS8|A0A0A0MSS8_HUMAN Aldo-keto reductase family 1 member C3 OS=Homo sapiens OX=9606 GN=AKR1C3 PE=1 SV=1;sp|P42330|AK1C3_HUMAN Aldo-keto redu	7	7	2	2	3	4	4	5	4	3	3	2	2	6	6	5	5	3	3	7	6	5	7	5	4	5	2	2	5	6	2	7	7	6	5	6	5	4	5	2	2	5	2	0
sp|P42785|PCP_HUMAN	sp|P42785|PCP_HUMAN	1	1	1	sp|P42785|PCP_HUMAN Lysosomal Pro-X carboxypeptidase OS=Homo sapiens OX=9606 GN=PRCP PE=1 SV=1	1	1	1	1	0	0	0	0	0	0	0	0	0	1	1	0	1	1	0	1	1	0	1	1	0	0	1	0	0	1	0	0	0	0	1	1	1	1	1	1	0	0	0	0
sp|P43005|EAA3_HUMAN;tr|H0Y7R2|H0Y7R2_HUMAN	sp|P43005|EAA3_HUMAN;tr|H0Y7R2|H0Y7R2_HUMAN	2;1	2;1	2;1	sp|P43005|EAA3_HUMAN Excitatory amino acid transporter 3 OS=Homo sapiens OX=9606 GN=SLC1A1 PE=1 SV=2;tr|H0Y7R2|H0Y7R2_HUMAN Amino acid transporter (Fragment) OS=Homo sapiens OX=9606 GN=SLC1A1 PE=1 SV=1	2	2	2	2	1	1	1	0	0	0	1	1	1	2	1	1	0	0	0	2	2	1	0	0	0	1	0	1	2	2	1	2	1	1	2	2	2	1	0	0	0	0	0	0
sp|P43121|MUC18_HUMAN	sp|P43121|MUC18_HUMAN	3	3	3	sp|P43121|MUC18_HUMAN Cell surface glycoprotein MUC18 OS=Homo sapiens OX=9606 GN=MCAM PE=1 SV=2	1	3	3	3	3	2	1	3	2	1	3	3	3	2	2	2	2	3	2	3	2	2	3	3	3	2	2	3	2	3	2	0	2	1	2	2	2	3	3	2	2	0	1	0
sp|P43251|BTD_HUMAN;tr|C9JSN9|C9JSN9_HUMAN;tr|A0A2R8Y5J9|A0A2R8Y5J9_HUMAN;tr|F8WCU5|F8WCU5_HUMAN	sp|P43251|BTD_HUMAN	5;2;1;1	5;2;1;1	5;2;1;1	sp|P43251|BTD_HUMAN Biotinidase OS=Homo sapiens OX=9606 GN=BTD PE=1 SV=2	4	5	5	5	4	5	5	4	4	3	4	4	5	3	4	3	3	3	4	3	4	3	3	4	4	3	4	5	3	3	5	2	2	3	3	4	3	3	2	2	3	2	3	0
sp|P43353|AL3B1_HUMAN;tr|A0A087X2D4|A0A087X2D4_HUMAN;tr|Q9BUJ8|Q9BUJ8_HUMAN;tr|A0A087WUF8|A0A087WUF8_HUMAN;tr|A0A087X192|A0A087X192_HUMAN;sp|P48448|AL3B2_HUMAN;tr|A0A087WTE0|A0A087WTE0_HUMAN	sp|P43353|AL3B1_HUMAN;tr|A0A087X2D4|A0A087X2D4_HUMAN	19;12;9;7;5;3;2	18;12;9;7;5;2;2	18;12;9;7;5;2;2	sp|P43353|AL3B1_HUMAN Aldehyde dehydrogenase family 3 member B1 OS=Homo sapiens OX=9606 GN=ALDH3B1 PE=1 SV=1;tr|A0A087X2D4|A0A087X2D4_HUMAN Aldehyde dehydrogenase family 3 member B1 OS=Homo sapiens OX=9606 GN=ALDH3B1 PE=1 SV=1	7	19	18	18	11	12	10	8	7	7	8	9	7	19	15	15	6	7	8	16	15	11	11	11	9	11	11	9	15	14	10	17	16	13	18	18	17	13	13	11	6	7	7	2
sp|P43652|AFAM_HUMAN;CON__REFSEQ:XP_585019	sp|P43652|AFAM_HUMAN	25;2	25;2	25;2	sp|P43652|AFAM_HUMAN Afamin OS=Homo sapiens OX=9606 GN=AFM PE=1 SV=1	2	25	25	25	13	16	15	13	9	11	16	16	14	11	10	11	19	19	13	16	17	14	18	20	14	16	12	14	19	16	14	11	10	9	17	19	17	17	11	11	9	13	6	0
tr|I3L297|I3L297_HUMAN;sp|P46108|CRK_HUMAN	tr|I3L297|I3L297_HUMAN;sp|P46108|CRK_HUMAN	2;2	2;2	2;2	tr|I3L297|I3L297_HUMAN Adapter molecule crk OS=Homo sapiens OX=9606 GN=CRK PE=1 SV=1;sp|P46108|CRK_HUMAN Adapter molecule crk OS=Homo sapiens OX=9606 GN=CRK PE=1 SV=2	2	2	2	2	1	1	0	1	1	1	1	0	0	1	1	2	1	1	0	1	1	1	1	1	1	1	1	1	1	2	1	2	1	1	1	1	1	1	0	0	1	0	0	0
tr|M0QZN2|M0QZN2_HUMAN;tr|M0R0F0|M0R0F0_HUMAN;sp|P46782|RS5_HUMAN;tr|M0R0R2|M0R0R2_HUMAN	tr|M0QZN2|M0QZN2_HUMAN;tr|M0R0F0|M0R0F0_HUMAN;sp|P46782|RS5_HUMAN;tr|M0R0R2|M0R0R2_HUMAN	1;1;1;1	1;1;1;1	1;1;1;1	tr|M0QZN2|M0QZN2_HUMAN 40S ribosomal protein S5 OS=Homo sapiens OX=9606 GN=RPS5 PE=1 SV=1;tr|M0R0F0|M0R0F0_HUMAN 40S ribosomal protein S5 (Fragment) OS=Homo sapiens OX=9606 GN=RPS5 PE=1 SV=1;sp|P46782|RS5_HUMAN 40S ribosomal protein S5 OS=Homo sapiens OX=9	4	1	1	1	0	1	1	0	0	1	0	0	0	0	0	0	0	0	0	0	0	0	0	1	0	0	0	1	0	0	0	0	0	0	1	0	0	0	0	0	0	0	0	0
sp|P46940|IQGA1_HUMAN;tr|A0A0J9YXZ5|A0A0J9YXZ5_HUMAN;tr|H0YLE8|H0YLE8_HUMAN	sp|P46940|IQGA1_HUMAN;tr|A0A0J9YXZ5|A0A0J9YXZ5_HUMAN	9;7;2	9;7;2	9;7;2	sp|P46940|IQGA1_HUMAN Ras GTPase-activating-like protein IQGAP1 OS=Homo sapiens OX=9606 GN=IQGAP1 PE=1 SV=1;tr|A0A0J9YXZ5|A0A0J9YXZ5_HUMAN Ras GTPase-activating-like protein IQGAP1 OS=Homo sapiens OX=9606 GN=IQGAP1 PE=1 SV=1	3	9	9	9	5	8	7	6	4	6	3	2	3	7	6	6	5	5	4	7	7	6	6	6	5	7	5	7	6	4	4	5	6	5	7	7	5	4	6	5	2	4	2	0
tr|C9JUG7|C9JUG7_HUMAN;tr|F8W9N7|F8W9N7_HUMAN;sp|P47755|CAZA2_HUMAN;tr|A0A0D9SET8|A0A0D9SET8_HUMAN	tr|C9JUG7|C9JUG7_HUMAN;tr|F8W9N7|F8W9N7_HUMAN;sp|P47755|CAZA2_HUMAN;tr|A0A0D9SET8|A0A0D9SET8_HUMAN	3;3;3;2	2;2;2;1	2;2;2;1	tr|C9JUG7|C9JUG7_HUMAN F-actin-capping protein subunit alpha OS=Homo sapiens OX=9606 GN=CAPZA2 PE=1 SV=1;tr|F8W9N7|F8W9N7_HUMAN F-actin-capping protein subunit alpha OS=Homo sapiens OX=9606 GN=CAPZA2 PE=1 SV=1;sp|P47755|CAZA2_HUMAN F-actin-capping protein	4	3	2	2	3	3	3	3	3	3	3	3	3	3	3	3	3	3	3	3	3	3	2	2	2	3	3	3	3	2	2	3	3	3	2	3	3	3	3	3	3	3	2	0
sp|P47756|CAPZB_HUMAN;tr|B1AK87|B1AK87_HUMAN;tr|B1AK88|B1AK88_HUMAN;tr|B1AK85|B1AK85_HUMAN	sp|P47756|CAPZB_HUMAN;tr|B1AK87|B1AK87_HUMAN;tr|B1AK88|B1AK88_HUMAN;tr|B1AK85|B1AK85_HUMAN	5;4;4;3	5;4;4;3	5;4;4;3	sp|P47756|CAPZB_HUMAN F-actin-capping protein subunit beta OS=Homo sapiens OX=9606 GN=CAPZB PE=1 SV=4;tr|B1AK87|B1AK87_HUMAN F-actin-capping protein subunit beta OS=Homo sapiens OX=9606 GN=CAPZB PE=1 SV=1;tr|B1AK88|B1AK88_HUMAN F-actin-capping protein subu	4	5	5	5	2	4	4	4	3	5	2	2	2	4	4	3	3	3	2	3	3	3	4	2	2	4	2	3	4	3	2	4	4	4	4	3	4	3	4	3	2	3	2	0
sp|P48147|PPCE_HUMAN	sp|P48147|PPCE_HUMAN	6	6	6	sp|P48147|PPCE_HUMAN Prolyl endopeptidase OS=Homo sapiens OX=9606 GN=PREP PE=1 SV=2	1	6	6	6	3	3	2	3	3	2	1	2	1	4	4	2	3	2	3	5	4	4	5	2	3	6	3	3	6	4	3	6	5	4	6	6	6	4	4	3	2	3	1	0
sp|P48163|MAOX_HUMAN	sp|P48163|MAOX_HUMAN	3	3	3	sp|P48163|MAOX_HUMAN NADP-dependent malic enzyme OS=Homo sapiens OX=9606 GN=ME1 PE=1 SV=1	1	3	3	3	2	2	2	1	3	3	2	2	3	2	2	3	2	3	3	3	2	3	2	3	3	3	3	3	2	3	3	2	2	2	3	2	2	1	2	3	1	2	2	0
tr|E9PRJ3|E9PRJ3_HUMAN;tr|K4DIA7|K4DIA7_HUMAN;tr|E9PMR4|E9PMR4_HUMAN;sp|P48509|CD151_HUMAN	tr|E9PRJ3|E9PRJ3_HUMAN;tr|K4DIA7|K4DIA7_HUMAN;tr|E9PMR4|E9PMR4_HUMAN;sp|P48509|CD151_HUMAN	3;3;3;3	3;3;3;3	3;3;3;3	tr|E9PRJ3|E9PRJ3_HUMAN Tetraspanin (Fragment) OS=Homo sapiens OX=9606 GN=CD151 PE=1 SV=1;tr|K4DIA7|K4DIA7_HUMAN Tetraspanin (Fragment) OS=Homo sapiens OX=9606 GN=CD151 PE=1 SV=1;tr|E9PMR4|E9PMR4_HUMAN Tetraspanin OS=Homo sapiens OX=9606 GN=CD151 PE=1 SV=1;	4	3	3	3	2	2	3	1	1	1	2	1	2	2	3	3	2	2	2	2	2	2	2	3	3	3	2	2	1	2	2	2	2	2	3	3	2	2	2	1	2	0	0	0
sp|P48594|SPB4_HUMAN;tr|H0Y5H9|H0Y5H9_HUMAN;tr|C9JZ65|C9JZ65_HUMAN	sp|P48594|SPB4_HUMAN;tr|H0Y5H9|H0Y5H9_HUMAN	18;17;8	2;2;1	2;2;1	sp|P48594|SPB4_HUMAN Serpin B4 OS=Homo sapiens OX=9606 GN=SERPINB4 PE=1 SV=2;tr|H0Y5H9|H0Y5H9_HUMAN Serpin B4 (Fragment) OS=Homo sapiens OX=9606 GN=SERPINB4 PE=1 SV=1	3	18	2	2	12	8	10	14	10	12	11	6	10	14	15	15	11	9	7	14	13	12	15	12	11	14	15	14	16	12	11	12	12	11	17	16	15	14	13	12	9	14	14	0
sp|P48637|GSHB_HUMAN;tr|A0A2R8Y430|A0A2R8Y430_HUMAN;tr|A0A2R8Y5T7|A0A2R8Y5T7_HUMAN;tr|A0A2R8Y6Q7|A0A2R8Y6Q7_HUMAN;tr|A0A2R8Y7I7|A0A2R8Y7I7_HUMAN;tr|A0A2R8YF34|A0A2R8YF34_HUMAN;tr|A0A2R8Y2X9|A0A2R8Y2X9_HUMAN;tr|A0A2R8Y6Y6|A0A2R8Y6Y6_HUMAN;tr|A0A2R8Y4V9|A0A2R8Y4V9_HUMAN;tr|A0A2R8Y790|A0A2R8Y790_HUMAN;tr|A0A2R8Y446|A0A2R8Y446_HUMAN;tr|A0A0S2Z4J7|A0A0S2Z4J7_HUMAN;tr|A0A2R8Y2F2|A0A2R8Y2F2_HUMAN	sp|P48637|GSHB_HUMAN;tr|A0A2R8Y430|A0A2R8Y430_HUMAN;tr|A0A2R8Y5T7|A0A2R8Y5T7_HUMAN	23;21;18;9;8;5;3;3;3;3;3;3;1	23;21;18;9;8;5;3;3;3;3;3;3;1	23;21;18;9;8;5;3;3;3;3;3;3;1	sp|P48637|GSHB_HUMAN Glutathione synthetase OS=Homo sapiens OX=9606 GN=GSS PE=1 SV=1;tr|A0A2R8Y430|A0A2R8Y430_HUMAN Glutathione synthetase OS=Homo sapiens OX=9606 GN=GSS PE=1 SV=1;tr|A0A2R8Y5T7|A0A2R8Y5T7_HUMAN Glutathione synthetase (Fragment) OS=Homo sap	13	23	23	23	10	14	14	13	8	10	12	9	7	18	17	14	15	12	9	17	17	14	21	19	12	16	15	15	17	15	14	16	19	12	15	17	16	13	15	13	7	16	7	0
sp|P49189|AL9A1_HUMAN	sp|P49189|AL9A1_HUMAN	12	12	12	sp|P49189|AL9A1_HUMAN 4-trimethylaminobutyraldehyde dehydrogenase OS=Homo sapiens OX=9606 GN=ALDH9A1 PE=1 SV=3	1	12	12	12	8	6	10	9	5	9	4	2	4	8	7	9	6	4	8	8	9	9	6	6	4	7	6	5	7	6	4	12	11	9	8	6	8	7	8	4	7	4	4	0
sp|P49247|RPIA_HUMAN	sp|P49247|RPIA_HUMAN	1	1	1	sp|P49247|RPIA_HUMAN Ribose-5-phosphate isomerase OS=Homo sapiens OX=9606 GN=RPIA PE=1 SV=3	1	1	1	1	0	1	1	1	0	0	0	0	0	1	1	1	1	1	1	1	1	1	1	1	1	1	1	1	1	1	1	1	1	1	1	1	1	1	1	0	0	0	0	0
tr|A0A0U1RQF0|A0A0U1RQF0_HUMAN;sp|P49327|FAS_HUMAN	tr|A0A0U1RQF0|A0A0U1RQF0_HUMAN;sp|P49327|FAS_HUMAN	2;2	2;2	2;2	tr|A0A0U1RQF0|A0A0U1RQF0_HUMAN Fatty acid synthase OS=Homo sapiens OX=9606 GN=FASN PE=1 SV=1;sp|P49327|FAS_HUMAN Fatty acid synthase OS=Homo sapiens OX=9606 GN=FASN PE=1 SV=3	2	2	2	2	0	0	0	0	0	0	0	0	0	0	0	0	1	0	0	0	0	0	0	0	0	0	0	0	0	0	0	0	0	0	0	0	0	0	0	0	0	0	0	0
tr|A0A1B0GTG2|A0A1B0GTG2_HUMAN;sp|P49419|AL7A1_HUMAN;tr|A0A1B0GW77|A0A1B0GW77_HUMAN;tr|A0A1B0GV49|A0A1B0GV49_HUMAN;tr|A0A1B0GTY9|A0A1B0GTY9_HUMAN;tr|A0A1B0GTJ4|A0A1B0GTJ4_HUMAN;tr|A0A1B0GUA1|A0A1B0GUA1_HUMAN;tr|A0A1B0GW82|A0A1B0GW82_HUMAN;tr|H0YHM6|H0YHM6_HUMAN;tr|A0A0J9YWF7|A0A0J9YWF7_HUMAN;tr|A0A1B0GVU0|A0A1B0GVU0_HUMAN;tr|A0A1B0GUY0|A0A1B0GUY0_HUMAN;tr|F8WDY6|F8WDY6_HUMAN;tr|F8VVF2|F8VVF2_HUMAN	tr|A0A1B0GTG2|A0A1B0GTG2_HUMAN;sp|P49419|AL7A1_HUMAN;tr|A0A1B0GW77|A0A1B0GW77_HUMAN;tr|A0A1B0GV49|A0A1B0GV49_HUMAN;tr|A0A1B0GTY9|A0A1B0GTY9_HUMAN;tr|A0A1B0GTJ4|A0A1B0GTJ4_HUMAN;tr|A0A1B0GUA1|A0A1B0GUA1_HUMAN;tr|A0A1B0GW82|A0A1B0GW82_HUMAN;tr|H0YHM6|H0YHM6_HUMAN;tr|A0A0J9YWF7|A0A0J9YWF7_HUMAN	6;6;6;5;5;5;5;5;3;3;2;2;1;1	6;6;6;5;5;5;5;5;3;3;2;2;1;1	6;6;6;5;5;5;5;5;3;3;2;2;1;1	tr|A0A1B0GTG2|A0A1B0GTG2_HUMAN Alpha-aminoadipic semialdehyde dehydrogenase OS=Homo sapiens OX=9606 GN=ALDH7A1 PE=1 SV=1;sp|P49419|AL7A1_HUMAN Alpha-aminoadipic semialdehyde dehydrogenase OS=Homo sapiens OX=9606 GN=ALDH7A1 PE=1 SV=5;tr|A0A1B0GW77|A0A1B0GW7	14	6	6	6	2	4	4	2	2	4	1	0	2	1	1	2	3	2	5	2	5	3	2	3	3	2	3	4	1	1	1	2	3	2	4	5	4	3	3	1	3	3	2	0
tr|H3BPK7|H3BPK7_HUMAN;sp|P49588|SYAC_HUMAN	tr|H3BPK7|H3BPK7_HUMAN;sp|P49588|SYAC_HUMAN	2;2	2;2	2;2	tr|H3BPK7|H3BPK7_HUMAN Alanine--tRNA ligase, cytoplasmic (Fragment) OS=Homo sapiens OX=9606 GN=AARS PE=1 SV=3;sp|P49588|SYAC_HUMAN Alanine--tRNA ligase, cytoplasmic OS=Homo sapiens OX=9606 GN=AARS PE=1 SV=2	2	2	2	2	0	1	1	2	1	2	0	1	0	0	0	0	2	1	1	0	1	1	0	0	1	0	1	1	1	2	2	1	1	2	0	0	1	1	0	0	0	0	0	0
tr|H0YLB9|H0YLB9_HUMAN;sp|P49641|MA2A2_HUMAN;tr|A0A0C4DGL1|A0A0C4DGL1_HUMAN;tr|H0YNG5|H0YNG5_HUMAN;tr|H0YKM7|H0YKM7_HUMAN;tr|H0YKT0|H0YKT0_HUMAN;tr|H0YLU3|H0YLU3_HUMAN;tr|H0YKH9|H0YKH9_HUMAN;sp|Q16706|MA2A1_HUMAN	tr|H0YLB9|H0YLB9_HUMAN;sp|P49641|MA2A2_HUMAN;tr|A0A0C4DGL1|A0A0C4DGL1_HUMAN;tr|H0YNG5|H0YNG5_HUMAN	9;9;7;7;4;3;2;2;1	9;9;7;7;4;3;2;2;1	9;9;7;7;4;3;2;2;1	tr|H0YLB9|H0YLB9_HUMAN Alpha-mannosidase (Fragment) OS=Homo sapiens OX=9606 GN=MAN2A2 PE=1 SV=1;sp|P49641|MA2A2_HUMAN Alpha-mannosidase 2x OS=Homo sapiens OX=9606 GN=MAN2A2 PE=2 SV=3;tr|A0A0C4DGL1|A0A0C4DGL1_HUMAN Alpha-mannosidase 2x OS=Homo sapiens OX=96	9	9	9	9	4	4	3	3	2	3	2	1	3	6	7	6	4	3	3	8	5	6	4	5	4	6	4	6	8	5	8	1	1	0	4	3	4	2	6	7	4	1	3	0
tr|A0A087WUL2|A0A087WUL2_HUMAN;sp|P49720|PSB3_HUMAN;tr|A0A087WXQ8|A0A087WXQ8_HUMAN;tr|A0A087WY10|A0A087WY10_HUMAN	tr|A0A087WUL2|A0A087WUL2_HUMAN;sp|P49720|PSB3_HUMAN;tr|A0A087WXQ8|A0A087WXQ8_HUMAN;tr|A0A087WY10|A0A087WY10_HUMAN	4;4;3;3	4;4;3;3	4;4;3;3	tr|A0A087WUL2|A0A087WUL2_HUMAN Proteasome subunit beta type-3 (Fragment) OS=Homo sapiens OX=9606 GN=PSMB3 PE=1 SV=1;sp|P49720|PSB3_HUMAN Proteasome subunit beta type-3 OS=Homo sapiens OX=9606 GN=PSMB3 PE=1 SV=2;tr|A0A087WXQ8|A0A087WXQ8_HUMAN Proteasome sub	4	4	4	4	1	2	2	3	2	3	3	2	2	2	3	1	4	2	1	4	3	2	4	2	1	4	3	2	4	3	2	3	3	1	4	4	4	2	3	2	1	3	2	0
sp|P49721|PSB2_HUMAN;tr|A0A087WVV1|A0A087WVV1_HUMAN	sp|P49721|PSB2_HUMAN	6;2	6;2	6;2	sp|P49721|PSB2_HUMAN Proteasome subunit beta type-2 OS=Homo sapiens OX=9606 GN=PSMB2 PE=1 SV=1	2	6	6	6	3	4	4	6	4	4	6	5	5	5	5	5	4	5	2	5	4	5	5	4	3	5	5	3	5	4	3	6	6	4	5	5	5	3	6	5	2	4	2	0
tr|G3XAP6|G3XAP6_HUMAN;sp|P49747|COMP_HUMAN;CON__ENSEMBL:ENSBTAP00000006074;tr|E7ES19|E7ES19_HUMAN;sp|P35443|TSP4_HUMAN	tr|G3XAP6|G3XAP6_HUMAN;sp|P49747|COMP_HUMAN;CON__ENSEMBL:ENSBTAP00000006074	3;3;2;1;1	3;3;2;1;1	3;3;2;1;1	tr|G3XAP6|G3XAP6_HUMAN Cartilage oligomeric matrix protein OS=Homo sapiens OX=9606 GN=COMP PE=1 SV=1;sp|P49747|COMP_HUMAN Cartilage oligomeric matrix protein OS=Homo sapiens OX=9606 GN=COMP PE=1 SV=2;	5	3	3	3	2	2	2	3	2	2	3	2	2	2	3	2	3	3	2	2	2	2	2	1	1	3	3	1	3	2	2	0	1	2	2	1	3	2	2	2	2	1	2	0
sp|P49913|CAMP_HUMAN;tr|J3KNB4|J3KNB4_HUMAN	sp|P49913|CAMP_HUMAN;tr|J3KNB4|J3KNB4_HUMAN	3;3	3;3	3;3	sp|P49913|CAMP_HUMAN Cathelicidin antimicrobial peptide OS=Homo sapiens OX=9606 GN=CAMP PE=1 SV=1;tr|J3KNB4|J3KNB4_HUMAN Cathelicidin antimicrobial peptide OS=Homo sapiens OX=9606 GN=CAMP PE=1 SV=1	2	3	3	3	0	0	1	0	0	0	0	0	0	1	1	1	0	0	0	1	1	1	0	0	2	1	2	3	1	2	2	2	2	2	2	2	2	1	1	1	1	0	0	0
sp|P50135|HNMT_HUMAN	sp|P50135|HNMT_HUMAN	2	2	2	sp|P50135|HNMT_HUMAN Histamine N-methyltransferase OS=Homo sapiens OX=9606 GN=HNMT PE=1 SV=1	1	2	2	2	2	1	1	1	0	1	0	0	0	2	2	1	0	0	0	2	1	2	2	1	1	0	0	0	2	1	0	1	1	1	2	2	2	1	0	0	1	1	1	0
sp|P50148|GNAQ_HUMAN;tr|B1AM21|B1AM21_HUMAN	sp|P50148|GNAQ_HUMAN	5;1	2;1	2;1	sp|P50148|GNAQ_HUMAN Guanine nucleotide-binding protein G(q) subunit alpha OS=Homo sapiens OX=9606 GN=GNAQ PE=1 SV=4	2	5	2	2	4	4	4	2	2	1	2	3	0	4	4	5	2	2	2	4	4	3	5	4	3	3	4	1	3	2	3	4	5	2	4	4	5	4	3	3	2	2	1	0
sp|P50395|GDIB_HUMAN;tr|Q5SX87|Q5SX87_HUMAN;tr|Q5SX86|Q5SX86_HUMAN;tr|Q5SX91|Q5SX91_HUMAN;tr|V9GYJ7|V9GYJ7_HUMAN;tr|V9GYF8|V9GYF8_HUMAN;tr|Q5SX90|Q5SX90_HUMAN	sp|P50395|GDIB_HUMAN;tr|Q5SX87|Q5SX87_HUMAN	19;10;7;7;4;4;4	19;10;7;7;4;4;4	12;5;4;3;1;1;1	sp|P50395|GDIB_HUMAN Rab GDP dissociation inhibitor beta OS=Homo sapiens OX=9606 GN=GDI2 PE=1 SV=2;tr|Q5SX87|Q5SX87_HUMAN Rab GDP dissociation inhibitor (Fragment) OS=Homo sapiens OX=9606 GN=GDI2 PE=1 SV=1	7	19	19	12	14	15	15	16	11	12	13	8	8	18	16	15	16	10	8	15	12	12	18	14	10	17	12	12	17	13	13	17	17	12	16	16	17	11	15	10	9	14	12	0
tr|C9JAN6|C9JAN6_HUMAN;sp|P50443|S26A2_HUMAN	tr|C9JAN6|C9JAN6_HUMAN;sp|P50443|S26A2_HUMAN	1;1	1;1	1;1	tr|C9JAN6|C9JAN6_HUMAN Sulfate transporter (Fragment) OS=Homo sapiens OX=9606 GN=SLC26A2 PE=1 SV=1;sp|P50443|S26A2_HUMAN Sulfate transporter OS=Homo sapiens OX=9606 GN=SLC26A2 PE=1 SV=2	2	1	1	1	0	1	1	0	0	0	0	0	0	1	1	1	0	0	0	1	1	0	0	0	0	0	1	0	0	0	0	0	1	1	1	1	1	1	0	0	0	0	0	0
sp|P50453|SPB9_HUMAN	sp|P50453|SPB9_HUMAN	6	5	5	sp|P50453|SPB9_HUMAN Serpin B9 OS=Homo sapiens OX=9606 GN=SERPINB9 PE=1 SV=1	1	6	5	5	2	0	1	3	4	3	3	2	1	3	2	0	2	2	1	4	3	2	4	2	2	2	1	1	3	2	4	5	5	3	5	4	4	4	5	3	2	1	1	0
sp|P50895|BCAM_HUMAN;tr|A0A087WXM8|A0A087WXM8_HUMAN;tr|K7ENU8|K7ENU8_HUMAN	sp|P50895|BCAM_HUMAN;tr|A0A087WXM8|A0A087WXM8_HUMAN;tr|K7ENU8|K7ENU8_HUMAN	11;11;7	11;11;7	11;11;7	sp|P50895|BCAM_HUMAN Basal cell adhesion molecule OS=Homo sapiens OX=9606 GN=BCAM PE=1 SV=2;tr|A0A087WXM8|A0A087WXM8_HUMAN Basal cell adhesion molecule OS=Homo sapiens OX=9606 GN=BCAM PE=1 SV=1;tr|K7ENU8|K7ENU8_HUMAN Basal cell adhesion molecule (Fragment)	3	11	11	11	9	7	7	7	6	7	6	6	7	10	10	9	9	8	7	9	6	6	6	6	5	9	6	7	10	9	10	5	5	5	10	8	9	6	9	6	6	7	6	0
sp|P50990|TCPQ_HUMAN;tr|H7C4C8|H7C4C8_HUMAN	sp|P50990|TCPQ_HUMAN	3;1	3;1	3;1	sp|P50990|TCPQ_HUMAN T-complex protein 1 subunit theta OS=Homo sapiens OX=9606 GN=CCT8 PE=1 SV=4	2	3	3	3	1	2	0	2	1	1	0	0	0	1	2	1	1	0	2	2	2	2	1	1	1	1	1	2	0	0	0	2	2	3	2	1	1	1	1	2	2	1	2	0
sp|P50995|ANX11_HUMAN;tr|H0Y6E1|H0Y6E1_HUMAN	sp|P50995|ANX11_HUMAN	11;5	11;5	11;5	sp|P50995|ANX11_HUMAN Annexin A11 OS=Homo sapiens OX=9606 GN=ANXA11 PE=1 SV=1	2	11	11	11	8	5	5	7	2	2	5	3	2	8	9	7	6	5	3	8	6	3	7	4	2	6	2	5	7	4	5	8	8	1	8	8	8	7	5	2	2	3	2	0
sp|P51148|RAB5C_HUMAN;tr|K7ERI8|K7ERI8_HUMAN;tr|K7ERQ8|K7ERQ8_HUMAN;tr|K7ENY4|K7ENY4_HUMAN;tr|K7EIP6|K7EIP6_HUMAN;tr|F8WCY6|F8WCY6_HUMAN;tr|F8WD79|F8WD79_HUMAN;tr|F8VPW9|F8VPW9_HUMAN;tr|F8VSF8|F8VSF8_HUMAN;tr|F8VWZ7|F8VWZ7_HUMAN;tr|F8VWU4|F8VWU4_HUMAN;tr|F8VVZ0|F8VVZ0_HUMAN;tr|F8VUA5|F8VUA5_HUMAN;tr|F8VVK3|F8VVK3_HUMAN	sp|P51148|RAB5C_HUMAN;tr|K7ERI8|K7ERI8_HUMAN;tr|K7ERQ8|K7ERQ8_HUMAN;tr|K7ENY4|K7ENY4_HUMAN	4;3;3;2;1;1;1;1;1;1;1;1;1;1	4;3;3;2;1;1;1;1;1;1;1;1;1;1	3;2;2;2;1;0;0;0;0;0;0;0;0;0	sp|P51148|RAB5C_HUMAN Ras-related protein Rab-5C OS=Homo sapiens OX=9606 GN=RAB5C PE=1 SV=2;tr|K7ERI8|K7ERI8_HUMAN Uncharacterized protein OS=Homo sapiens OX=9606 PE=4 SV=1;tr|K7ERQ8|K7ERQ8_HUMAN Uncharacterized protein (Fragment) OS=Homo sapiens OX=9606 P	14	4	4	3	2	3	2	2	2	2	0	0	1	3	3	4	1	2	1	2	4	2	0	1	2	1	1	3	3	3	3	2	3	3	3	2	3	4	1	2	2	0	1	0
tr|C9J4V0|C9J4V0_HUMAN;tr|C9J8S3|C9J8S3_HUMAN;sp|P51149|RAB7A_HUMAN;tr|C9J4S4|C9J4S4_HUMAN;tr|C9IZZ0|C9IZZ0_HUMAN;tr|C9J7D1|C9J7D1_HUMAN;tr|C9J592|C9J592_HUMAN	tr|C9J4V0|C9J4V0_HUMAN;tr|C9J8S3|C9J8S3_HUMAN;sp|P51149|RAB7A_HUMAN;tr|C9J4S4|C9J4S4_HUMAN;tr|C9IZZ0|C9IZZ0_HUMAN;tr|C9J7D1|C9J7D1_HUMAN;tr|C9J592|C9J592_HUMAN	4;4;4;3;3;2;2	4;4;4;3;3;2;2	4;4;4;3;3;2;2	tr|C9J4V0|C9J4V0_HUMAN Ras-related protein Rab-7a OS=Homo sapiens OX=9606 GN=RAB7A PE=1 SV=1;tr|C9J8S3|C9J8S3_HUMAN Ras-related protein Rab-7a OS=Homo sapiens OX=9606 GN=RAB7A PE=1 SV=1;sp|P51149|RAB7A_HUMAN Ras-related protein Rab-7a OS=Homo sapiens OX=96	7	4	4	4	2	1	2	4	2	2	3	0	1	4	3	2	3	2	3	4	3	3	4	1	3	4	2	3	3	2	3	4	1	4	4	3	4	4	3	1	2	0	1	0
sp|P51153|RAB13_HUMAN;tr|A0A087WWB9|A0A087WWB9_HUMAN	sp|P51153|RAB13_HUMAN;tr|A0A087WWB9|A0A087WWB9_HUMAN	4;2	2;2	2;2	sp|P51153|RAB13_HUMAN Ras-related protein Rab-13 OS=Homo sapiens OX=9606 GN=RAB13 PE=1 SV=1;tr|A0A087WWB9|A0A087WWB9_HUMAN Ras-related protein Rab-13 OS=Homo sapiens OX=9606 GN=RAB13 PE=1 SV=1	2	4	2	2	2	3	3	3	2	2	2	2	2	2	1	3	2	3	2	2	3	3	2	3	2	2	2	1	1	3	2	2	2	4	3	1	2	2	1	2	2	2	2	0
sp|P51512|MMP16_HUMAN	sp|P51512|MMP16_HUMAN	1	1	1	sp|P51512|MMP16_HUMAN Matrix metalloproteinase-16 OS=Homo sapiens OX=9606 GN=MMP16 PE=1 SV=2	1	1	1	1	1	1	1	1	1	1	1	1	1	1	1	1	1	1	1	1	1	1	1	1	1	1	1	1	1	1	1	1	1	1	1	1	1	1	1	1	1	1	1	0
tr|J3QS00|J3QS00_HUMAN;tr|I3L1M4|I3L1M4_HUMAN;tr|J3QRD1|J3QRD1_HUMAN;sp|P51648|AL3A2_HUMAN	tr|J3QS00|J3QS00_HUMAN;tr|I3L1M4|I3L1M4_HUMAN;tr|J3QRD1|J3QRD1_HUMAN;sp|P51648|AL3A2_HUMAN	2;2;2;2	1;1;1;1	1;1;1;1	tr|J3QS00|J3QS00_HUMAN Fatty aldehyde dehydrogenase (Fragment) OS=Homo sapiens OX=9606 GN=ALDH3A2 PE=1 SV=1;tr|I3L1M4|I3L1M4_HUMAN Fatty aldehyde dehydrogenase (Fragment) OS=Homo sapiens OX=9606 GN=ALDH3A2 PE=1 SV=1;tr|J3QRD1|J3QRD1_HUMAN Fatty aldehyde de	4	2	1	1	1	1	1	1	1	1	1	1	1	2	1	1	1	1	1	2	2	1	1	1	1	1	1	1	1	1	1	2	1	1	1	1	1	1	1	1	1	1	1	1
sp|P51674|GPM6A_HUMAN;tr|D6R9D2|D6R9D2_HUMAN;tr|C9J028|C9J028_HUMAN;tr|D6R9T7|D6R9T7_HUMAN;sp|Q13491|GPM6B_HUMAN	sp|P51674|GPM6A_HUMAN;tr|D6R9D2|D6R9D2_HUMAN	3;2;1;1;1	3;2;1;1;1	3;2;1;1;1	sp|P51674|GPM6A_HUMAN Neuronal membrane glycoprotein M6-a OS=Homo sapiens OX=9606 GN=GPM6A PE=1 SV=2;tr|D6R9D2|D6R9D2_HUMAN Neuronal membrane glycoprotein M6-a (Fragment) OS=Homo sapiens OX=9606 GN=GPM6A PE=1 SV=1	5	3	3	3	3	3	2	2	1	2	1	2	1	3	2	2	1	1	2	2	2	2	2	2	1	2	2	3	3	3	2	2	2	3	3	3	3	3	1	2	2	0	1	0
sp|P51688|SPHM_HUMAN;tr|I3L2I6|I3L2I6_HUMAN;tr|I3L4B7|I3L4B7_HUMAN;tr|I3L2L4|I3L2L4_HUMAN;tr|I3NI22|I3NI22_HUMAN	sp|P51688|SPHM_HUMAN;tr|I3L2I6|I3L2I6_HUMAN;tr|I3L4B7|I3L4B7_HUMAN;tr|I3L2L4|I3L2L4_HUMAN;tr|I3NI22|I3NI22_HUMAN	2;1;1;1;1	2;1;1;1;1	2;1;1;1;1	sp|P51688|SPHM_HUMAN N-sulphoglucosamine sulphohydrolase OS=Homo sapiens OX=9606 GN=SGSH PE=1 SV=1;tr|I3L2I6|I3L2I6_HUMAN N-sulphoglucosamine sulphohydrolase (Fragment) OS=Homo sapiens OX=9606 GN=SGSH PE=1 SV=1;tr|I3L4B7|I3L4B7_HUMAN N-sulphoglucosamine su	5	2	2	2	2	2	2	2	2	2	2	2	2	2	2	0	2	2	0	2	2	2	2	2	2	2	2	2	2	2	2	2	2	2	1	2	2	2	2	2	2	2	0	0
tr|B4DG22|B4DG22_HUMAN;tr|B1AXG1|B1AXG1_HUMAN;tr|B7ZB17|B7ZB17_HUMAN;sp|P51812|KS6A3_HUMAN	tr|B4DG22|B4DG22_HUMAN;tr|B1AXG1|B1AXG1_HUMAN;tr|B7ZB17|B7ZB17_HUMAN;sp|P51812|KS6A3_HUMAN	1;1;1;1	1;1;1;1	1;1;1;1	tr|B4DG22|B4DG22_HUMAN Non-specific serine/threonine protein kinase OS=Homo sapiens OX=9606 GN=RPS6KA3 PE=1 SV=1;tr|B1AXG1|B1AXG1_HUMAN Non-specific serine/threonine protein kinase OS=Homo sapiens OX=9606 GN=RPS6KA3 PE=1 SV=2;tr|B7ZB17|B7ZB17_HUMAN Non-spe	4	1	1	1	1	1	1	1	1	1	0	1	1	0	0	0	0	0	0	1	1	0	0	0	0	0	0	0	0	0	0	0	0	0	0	1	1	0	0	0	0	0	0	0
sp|P51857|AK1D1_HUMAN	sp|P51857|AK1D1_HUMAN	2	2	2	sp|P51857|AK1D1_HUMAN 3-oxo-5-beta-steroid 4-dehydrogenase OS=Homo sapiens OX=9606 GN=AKR1D1 PE=1 SV=1	1	2	2	2	0	0	0	1	2	1	0	1	0	1	2	0	1	2	1	1	0	1	1	0	1	1	0	0	1	1	1	1	2	2	1	1	2	1	2	2	1	0	1	0
sp|P51884|LUM_HUMAN;CON__Q05443	sp|P51884|LUM_HUMAN	13;3	13;3	13;3	sp|P51884|LUM_HUMAN Lumican OS=Homo sapiens OX=9606 GN=LUM PE=1 SV=2	2	13	13	13	8	11	10	9	11	9	11	10	11	12	11	11	12	11	10	12	12	10	11	10	5	11	13	8	12	13	11	10	10	7	13	12	13	12	9	8	7	9	6	1
sp|P51991|ROA3_HUMAN	sp|P51991|ROA3_HUMAN	1	1	1	sp|P51991|ROA3_HUMAN Heterogeneous nuclear ribonucleoprotein A3 OS=Homo sapiens OX=9606 GN=HNRNPA3 PE=1 SV=2	1	1	1	1	0	1	1	0	0	1	0	0	0	0	0	0	0	0	0	0	0	0	0	0	0	0	0	1	0	0	0	0	0	0	0	0	0	0	0	0	0	0	0	0
sp|P52209|6PGD_HUMAN;tr|K7EM49|K7EM49_HUMAN;tr|K7EMN2|K7EMN2_HUMAN;tr|K7EPF6|K7EPF6_HUMAN;tr|K7ELN9|K7ELN9_HUMAN	sp|P52209|6PGD_HUMAN;tr|K7EM49|K7EM49_HUMAN;tr|K7EMN2|K7EMN2_HUMAN;tr|K7EPF6|K7EPF6_HUMAN	15;10;9;9;3	15;10;9;9;3	15;10;9;9;3	sp|P52209|6PGD_HUMAN 6-phosphogluconate dehydrogenase, decarboxylating OS=Homo sapiens OX=9606 GN=PGD PE=1 SV=3;tr|K7EM49|K7EM49_HUMAN 6-phosphogluconate dehydrogenase, decarboxylating (Fragment) OS=Homo sapiens OX=9606 GN=PGD PE=1 SV=1;tr|K7EMN2|K7EMN2_HU	5	15	15	15	11	11	11	12	11	9	8	6	7	8	11	10	10	9	7	11	13	10	9	9	11	8	9	8	11	11	9	13	12	10	13	11	11	9	7	9	6	7	5	0
tr|M0R0Y6|M0R0Y6_HUMAN;tr|M0QYQ7|M0QYQ7_HUMAN;tr|M0R0N3|M0R0N3_HUMAN;tr|M0R019|M0R019_HUMAN;tr|M0R2T0|M0R2T0_HUMAN;tr|A0A087X0X3|A0A087X0X3_HUMAN;sp|P52272|HNRPM_HUMAN	tr|M0R0Y6|M0R0Y6_HUMAN;tr|M0QYQ7|M0QYQ7_HUMAN;tr|M0R0N3|M0R0N3_HUMAN;tr|M0R019|M0R019_HUMAN;tr|M0R2T0|M0R2T0_HUMAN;tr|A0A087X0X3|A0A087X0X3_HUMAN;sp|P52272|HNRPM_HUMAN	1;1;1;1;1;1;1	1;1;1;1;1;1;1	1;1;1;1;1;1;1	tr|M0R0Y6|M0R0Y6_HUMAN Heterogeneous nuclear ribonucleoprotein M OS=Homo sapiens OX=9606 GN=HNRNPM PE=1 SV=1;tr|M0QYQ7|M0QYQ7_HUMAN Heterogeneous nuclear ribonucleoprotein M (Fragment) OS=Homo sapiens OX=9606 GN=HNRNPM PE=1 SV=1;tr|M0R0N3|M0R0N3_HUMAN Hete	7	1	1	1	0	1	0	0	0	1	0	0	0	0	0	0	0	0	0	0	0	0	0	0	0	0	0	0	0	0	0	0	0	0	1	1	0	0	0	0	0	0	0	0
tr|C9JLU1|C9JLU1_HUMAN;sp|P52434|RPAB3_HUMAN	tr|C9JLU1|C9JLU1_HUMAN;sp|P52434|RPAB3_HUMAN	1;1	1;1	1;1	tr|C9JLU1|C9JLU1_HUMAN DNA-directed RNA polymerases I, II, and III subunit RPABC3 (Fragment) OS=Homo sapiens OX=9606 GN=POLR2H PE=1 SV=8;sp|P52434|RPAB3_HUMAN DNA-directed RNA polymerases I, II, and III subunit RPABC3 OS=Homo sapiens OX=9606 GN=POLR2H PE=1	2	1	1	1	0	1	1	0	0	1	0	0	0	0	0	0	0	0	0	0	1	0	0	1	0	0	0	1	0	0	0	0	0	0	0	0	0	0	0	0	0	0	0	0
tr|J3KTF8|J3KTF8_HUMAN;sp|P52565|GDIR1_HUMAN;tr|J3QQX2|J3QQX2_HUMAN;tr|J3KRE2|J3KRE2_HUMAN;tr|J3KS60|J3KS60_HUMAN;tr|J3KRY1|J3KRY1_HUMAN	tr|J3KTF8|J3KTF8_HUMAN;sp|P52565|GDIR1_HUMAN;tr|J3QQX2|J3QQX2_HUMAN;tr|J3KRE2|J3KRE2_HUMAN;tr|J3KS60|J3KS60_HUMAN;tr|J3KRY1|J3KRY1_HUMAN	4;4;4;3;2;2	4;4;4;3;2;2	4;4;4;3;2;2	tr|J3KTF8|J3KTF8_HUMAN Rho GDP-dissociation inhibitor 1 (Fragment) OS=Homo sapiens OX=9606 GN=ARHGDIA PE=1 SV=8;sp|P52565|GDIR1_HUMAN Rho GDP-dissociation inhibitor 1 OS=Homo sapiens OX=9606 GN=ARHGDIA PE=1 SV=3;tr|J3QQX2|J3QQX2_HUMAN Rho GDP-dissociation	6	4	4	4	3	3	2	3	1	1	3	1	1	4	4	4	2	2	1	4	3	2	4	2	2	3	2	3	4	4	3	4	4	4	4	4	3	4	3	2	1	4	2	0
tr|F5H6Q0|F5H6Q0_HUMAN;tr|F5H3P3|F5H3P3_HUMAN;tr|H0YGX7|H0YGX7_HUMAN;sp|P52566|GDIR2_HUMAN;tr|F5H2R5|F5H2R5_HUMAN	tr|F5H6Q0|F5H6Q0_HUMAN;tr|F5H3P3|F5H3P3_HUMAN;tr|H0YGX7|H0YGX7_HUMAN;sp|P52566|GDIR2_HUMAN;tr|F5H2R5|F5H2R5_HUMAN	6;6;6;6;5	6;6;6;6;5	6;6;6;6;5	tr|F5H6Q0|F5H6Q0_HUMAN Rho GDP-dissociation inhibitor 2 (Fragment) OS=Homo sapiens OX=9606 GN=ARHGDIB PE=1 SV=1;tr|F5H3P3|F5H3P3_HUMAN Rho GDP-dissociation inhibitor 2 (Fragment) OS=Homo sapiens OX=9606 GN=ARHGDIB PE=1 SV=8;tr|H0YGX7|H0YGX7_HUMAN Rho GDP-d	5	6	6	6	4	3	2	5	2	3	3	3	2	6	6	6	5	4	2	3	3	3	5	5	4	4	3	4	5	4	5	6	6	4	6	6	6	5	4	4	3	3	4	0
sp|P52597|HNRPF_HUMAN;tr|A0A1B0GW42|A0A1B0GW42_HUMAN	sp|P52597|HNRPF_HUMAN;tr|A0A1B0GW42|A0A1B0GW42_HUMAN	2;1	2;1	1;1	sp|P52597|HNRPF_HUMAN Heterogeneous nuclear ribonucleoprotein F OS=Homo sapiens OX=9606 GN=HNRNPF PE=1 SV=3;tr|A0A1B0GW42|A0A1B0GW42_HUMAN Heterogeneous nuclear ribonucleoprotein F (Fragment) OS=Homo sapiens OX=9606 GN=HNRNPF PE=1 SV=1	2	2	2	1	0	1	1	2	0	1	0	0	0	1	0	0	0	0	0	0	0	1	0	1	0	0	0	1	1	1	1	0	0	0	2	1	0	0	0	0	0	0	0	0
sp|P52790|HXK3_HUMAN;tr|H0Y8U9|H0Y8U9_HUMAN;tr|H0Y9N6|H0Y9N6_HUMAN	sp|P52790|HXK3_HUMAN	9;1;1	9;1;1	9;1;1	sp|P52790|HXK3_HUMAN Hexokinase-3 OS=Homo sapiens OX=9606 GN=HK3 PE=1 SV=2	3	9	9	9	3	1	2	4	3	4	1	2	2	4	5	6	2	3	2	4	6	4	1	2	3	3	6	3	3	3	2	8	8	8	8	8	8	7	5	5	3	0	0	0
tr|K7EL02|K7EL02_HUMAN;tr|K7EP46|K7EP46_HUMAN;sp|P52888|THOP1_HUMAN;tr|K7EIK4|K7EIK4_HUMAN;tr|K7EL32|K7EL32_HUMAN;tr|K7EMU4|K7EMU4_HUMAN	tr|K7EL02|K7EL02_HUMAN;tr|K7EP46|K7EP46_HUMAN;sp|P52888|THOP1_HUMAN;tr|K7EIK4|K7EIK4_HUMAN;tr|K7EL32|K7EL32_HUMAN	3;3;3;2;2;1	3;3;3;2;2;1	3;3;3;2;2;1	tr|K7EL02|K7EL02_HUMAN Thimet oligopeptidase (Fragment) OS=Homo sapiens OX=9606 GN=THOP1 PE=1 SV=1;tr|K7EP46|K7EP46_HUMAN Thimet oligopeptidase OS=Homo sapiens OX=9606 GN=THOP1 PE=1 SV=1;sp|P52888|THOP1_HUMAN Thimet oligopeptidase OS=Homo sapiens OX=9606 G	6	3	3	3	2	0	1	2	1	2	0	0	1	3	2	2	0	1	1	2	1	1	2	1	2	3	0	1	2	1	2	2	0	1	2	2	3	1	1	2	1	1	0	0
sp|P52895|AK1C2_HUMAN;tr|B4DK69|B4DK69_HUMAN;tr|S4R3P0|S4R3P0_HUMAN	sp|P52895|AK1C2_HUMAN;tr|B4DK69|B4DK69_HUMAN;tr|S4R3P0|S4R3P0_HUMAN	8;8;7	8;8;7	2;2;2	sp|P52895|AK1C2_HUMAN Aldo-keto reductase family 1 member C2 OS=Homo sapiens OX=9606 GN=AKR1C2 PE=1 SV=3;tr|B4DK69|B4DK69_HUMAN Aldo-keto reductase family 1 member C2 OS=Homo sapiens OX=9606 GN=AKR1C2 PE=1 SV=1;tr|S4R3P0|S4R3P0_HUMAN Aldo-keto reductase fa	3	8	8	2	3	4	3	5	3	3	1	3	2	4	4	2	5	3	2	8	8	8	7	6	4	4	1	3	5	6	5	8	8	6	7	6	6	5	4	4	1	2	1	0
sp|P52907|CAZA1_HUMAN	sp|P52907|CAZA1_HUMAN	5	5	4	sp|P52907|CAZA1_HUMAN F-actin-capping protein subunit alpha-1 OS=Homo sapiens OX=9606 GN=CAPZA1 PE=1 SV=3	1	5	5	4	2	2	2	4	1	1	2	1	2	4	4	4	1	2	1	3	3	2	3	3	2	2	1	2	4	2	3	4	4	2	4	4	4	3	4	2	1	2	1	0
sp|P53004|BIEA_HUMAN;tr|C9J1E1|C9J1E1_HUMAN	sp|P53004|BIEA_HUMAN	6;2	6;2	6;2	sp|P53004|BIEA_HUMAN Biliverdin reductase A OS=Homo sapiens OX=9606 GN=BLVRA PE=1 SV=2	2	6	6	6	4	4	2	5	3	3	2	3	1	4	4	3	3	3	1	3	4	3	3	3	2	4	3	3	4	3	4	2	5	3	3	3	4	4	3	2	3	3	3	0
tr|Q5T4U8|Q5T4U8_HUMAN;sp|P53611|PGTB2_HUMAN	tr|Q5T4U8|Q5T4U8_HUMAN;sp|P53611|PGTB2_HUMAN	2;2	2;2	2;2	tr|Q5T4U8|Q5T4U8_HUMAN Geranylgeranyl transferase type-2 subunit beta OS=Homo sapiens OX=9606 GN=RABGGTB PE=1 SV=1;sp|P53611|PGTB2_HUMAN Geranylgeranyl transferase type-2 subunit beta OS=Homo sapiens OX=9606 GN=RABGGTB PE=1 SV=2	2	2	2	2	1	1	0	2	2	1	0	0	1	1	1	1	1	1	1	2	1	1	2	2	1	2	2	0	2	2	1	1	1	2	1	1	2	2	1	2	2	0	1	0
sp|P53634|CATC_HUMAN;tr|H0YCY8|H0YCY8_HUMAN	sp|P53634|CATC_HUMAN;tr|H0YCY8|H0YCY8_HUMAN	13;8	13;8	13;8	sp|P53634|CATC_HUMAN Dipeptidyl peptidase 1 OS=Homo sapiens OX=9606 GN=CTSC PE=1 SV=2;tr|H0YCY8|H0YCY8_HUMAN Dipeptidyl peptidase 1 (Fragment) OS=Homo sapiens OX=9606 GN=CTSC PE=1 SV=8	2	13	13	13	7	7	5	11	6	3	5	6	5	11	12	5	8	7	5	11	10	7	9	6	4	9	7	5	9	6	5	10	9	5	8	7	6	5	11	7	6	7	4	1
sp|P53801|PTTG_HUMAN;tr|A8MXQ1|A8MXQ1_HUMAN;tr|A8MZH8|A8MZH8_HUMAN	sp|P53801|PTTG_HUMAN;tr|A8MXQ1|A8MXQ1_HUMAN;tr|A8MZH8|A8MZH8_HUMAN	2;2;1	2;2;1	2;2;1	sp|P53801|PTTG_HUMAN Pituitary tumor-transforming gene 1 protein-interacting protein OS=Homo sapiens OX=9606 GN=PTTG1IP PE=1 SV=1;tr|A8MXQ1|A8MXQ1_HUMAN Pituitary tumor-transforming gene 1 protein-interacting protein OS=Homo sapiens OX=9606 GN=PTTG1IP PE=1	3	2	2	2	0	0	0	0	0	0	1	0	1	1	0	0	0	0	0	1	1	1	0	0	0	1	1	1	1	1	0	1	2	1	2	1	1	2	1	1	0	0	0	0
tr|H3BMU1|H3BMU1_HUMAN;tr|H3BUI0|H3BUI0_HUMAN;tr|J3KR23|J3KR23_HUMAN;sp|P53990|IST1_HUMAN;tr|H3BQF7|H3BQF7_HUMAN;tr|F5GXM3|F5GXM3_HUMAN	tr|H3BMU1|H3BMU1_HUMAN;tr|H3BUI0|H3BUI0_HUMAN;tr|J3KR23|J3KR23_HUMAN;sp|P53990|IST1_HUMAN;tr|H3BQF7|H3BQF7_HUMAN	7;7;7;7;6;1	7;7;7;7;6;1	7;7;7;7;6;1	tr|H3BMU1|H3BMU1_HUMAN IST1 homolog (Fragment) OS=Homo sapiens OX=9606 GN=IST1 PE=1 SV=1;tr|H3BUI0|H3BUI0_HUMAN IST1 homolog (Fragment) OS=Homo sapiens OX=9606 GN=IST1 PE=1 SV=1;tr|J3KR23|J3KR23_HUMAN IST1 homolog (Fragment) OS=Homo sapiens OX=9606 GN=IST1	6	7	7	7	7	7	6	3	4	3	7	6	7	5	7	6	4	5	4	6	5	4	1	2	0	3	5	3	5	4	3	6	6	5	6	4	6	4	4	4	3	3	4	0
tr|J3KPA1|J3KPA1_HUMAN;sp|P54108|CRIS3_HUMAN;tr|I3L0A1|I3L0A1_HUMAN	tr|J3KPA1|J3KPA1_HUMAN;sp|P54108|CRIS3_HUMAN;tr|I3L0A1|I3L0A1_HUMAN	5;5;3	5;5;3	5;5;3	tr|J3KPA1|J3KPA1_HUMAN Cysteine-rich secretory protein 3 OS=Homo sapiens OX=9606 GN=CRISP3 PE=1 SV=1;sp|P54108|CRIS3_HUMAN Cysteine-rich secretory protein 3 OS=Homo sapiens OX=9606 GN=CRISP3 PE=1 SV=1;tr|I3L0A1|I3L0A1_HUMAN Cysteine-rich secretory protein	3	5	5	5	4	2	2	4	2	2	3	2	1	5	5	2	3	2	2	4	2	2	5	3	2	4	2	2	4	2	2	3	2	2	5	4	5	2	3	2	2	2	3	0
tr|J3QQT6|J3QQT6_HUMAN;tr|J3KS55|J3KS55_HUMAN;tr|A6NJA2|A6NJA2_HUMAN;sp|P54578|UBP14_HUMAN	tr|J3QQT6|J3QQT6_HUMAN;tr|J3KS55|J3KS55_HUMAN;tr|A6NJA2|A6NJA2_HUMAN;sp|P54578|UBP14_HUMAN	1;1;1;1	1;1;1;1	1;1;1;1	tr|J3QQT6|J3QQT6_HUMAN Ubiquitin carboxyl-terminal hydrolase 14 (Fragment) OS=Homo sapiens OX=9606 GN=USP14 PE=1 SV=1;tr|J3KS55|J3KS55_HUMAN Ubiquitin carboxyl-terminal hydrolase 14 (Fragment) OS=Homo sapiens OX=9606 GN=USP14 PE=1 SV=1;tr|A6NJA2|A6NJA2_HUM	4	1	1	1	1	1	1	1	1	1	0	1	0	1	1	1	1	1	1	1	1	1	1	1	1	1	1	1	1	1	1	1	1	1	1	1	1	1	1	1	1	0	0	0
tr|F5H2F2|F5H2F2_HUMAN;sp|P54687|BCAT1_HUMAN;tr|A0A087WYF2|A0A087WYF2_HUMAN	tr|F5H2F2|F5H2F2_HUMAN;sp|P54687|BCAT1_HUMAN;tr|A0A087WYF2|A0A087WYF2_HUMAN	2;2;1	2;2;1	2;2;1	tr|F5H2F2|F5H2F2_HUMAN Branched-chain-amino-acid aminotransferase, cytosolic (Fragment) OS=Homo sapiens OX=9606 GN=BCAT1 PE=1 SV=1;sp|P54687|BCAT1_HUMAN Branched-chain-amino-acid aminotransferase, cytosolic OS=Homo sapiens OX=9606 GN=BCAT1 PE=1 SV=3;tr|A0A	3	2	2	2	0	0	1	0	0	0	0	0	0	1	1	0	0	0	0	1	1	1	1	2	2	1	1	1	0	0	1	2	1	1	2	2	1	1	2	2	0	0	0	0
tr|Q96L35|Q96L35_HUMAN;sp|P54760|EPHB4_HUMAN	tr|Q96L35|Q96L35_HUMAN;sp|P54760|EPHB4_HUMAN	4;4	4;4	4;4	tr|Q96L35|Q96L35_HUMAN EPH receptor B4, isoform CRA_b OS=Homo sapiens OX=9606 GN=EPHB4 PE=1 SV=1;sp|P54760|EPHB4_HUMAN Ephrin type-B receptor 4 OS=Homo sapiens OX=9606 GN=EPHB4 PE=1 SV=2	2	4	4	4	2	2	2	2	2	2	2	2	2	3	3	2	2	2	2	3	2	3	3	3	2	3	4	3	3	3	2	3	4	2	3	3	3	2	3	3	2	3	2	0
tr|E9PG71|E9PG71_HUMAN;sp|P54764|EPHA4_HUMAN;tr|C9JIX8|C9JIX8_HUMAN;tr|F5GZZ5|F5GZZ5_HUMAN;tr|H7C1N8|H7C1N8_HUMAN	tr|E9PG71|E9PG71_HUMAN;sp|P54764|EPHA4_HUMAN;tr|C9JIX8|C9JIX8_HUMAN;tr|F5GZZ5|F5GZZ5_HUMAN;tr|H7C1N8|H7C1N8_HUMAN	2;2;1;1;1	2;2;1;1;1	2;2;1;1;1	tr|E9PG71|E9PG71_HUMAN Ephrin type-A receptor 4 OS=Homo sapiens OX=9606 GN=EPHA4 PE=1 SV=1;sp|P54764|EPHA4_HUMAN Ephrin type-A receptor 4 OS=Homo sapiens OX=9606 GN=EPHA4 PE=1 SV=1;tr|C9JIX8|C9JIX8_HUMAN Ephrin type-A receptor 4 (Fragment) OS=Homo sapiens	5	2	2	2	2	2	2	1	2	2	1	2	2	2	2	1	2	2	1	2	1	2	2	1	2	1	2	2	0	2	2	0	0	0	2	2	2	2	1	1	1	0	1	0
sp|P54802|ANAG_HUMAN;tr|K7ENX5|K7ENX5_HUMAN	sp|P54802|ANAG_HUMAN	5;1	5;1	5;1	sp|P54802|ANAG_HUMAN Alpha-N-acetylglucosaminidase OS=Homo sapiens OX=9606 GN=NAGLU PE=1 SV=2	2	5	5	5	3	4	4	4	3	2	4	4	3	3	4	2	3	4	3	4	3	3	5	2	3	5	4	4	5	2	3	4	4	2	2	3	3	2	5	5	3	4	4	0
sp|P55064|AQP5_HUMAN	sp|P55064|AQP5_HUMAN	2	2	2	sp|P55064|AQP5_HUMAN Aquaporin-5 OS=Homo sapiens OX=9606 GN=AQP5 PE=1 SV=1	1	2	2	2	0	1	1	1	1	2	0	0	0	2	2	2	0	0	0	2	1	2	0	0	0	0	0	1	2	1	2	1	2	2	2	1	1	1	2	2	2	0	0	0
sp|P55072|TERA_HUMAN;tr|C9JUP7|C9JUP7_HUMAN;tr|C9IZA5|C9IZA5_HUMAN	sp|P55072|TERA_HUMAN	10;1;1	10;1;1	10;1;1	sp|P55072|TERA_HUMAN Transitional endoplasmic reticulum ATPase OS=Homo sapiens OX=9606 GN=VCP PE=1 SV=4	3	10	10	10	6	6	5	7	5	6	4	3	2	8	9	8	5	4	4	5	6	7	6	5	4	5	4	4	6	4	4	7	7	5	7	8	6	5	5	3	4	2	0	0
tr|H0YH88|H0YH88_HUMAN;tr|H0YHC3|H0YHC3_HUMAN;tr|F8W020|F8W020_HUMAN;tr|F8W118|F8W118_HUMAN;tr|F8VXI6|F8VXI6_HUMAN;tr|F8VUX1|F8VUX1_HUMAN;tr|F8VY35|F8VY35_HUMAN;tr|F8VV59|F8VV59_HUMAN;tr|F8W543|F8W543_HUMAN;tr|B7Z9C2|B7Z9C2_HUMAN;tr|F8W0J6|F8W0J6_HUMAN;tr|F5H4R6|F5H4R6_HUMAN;tr|H0YIV4|H0YIV4_HUMAN;sp|P55209|NP1L1_HUMAN	tr|H0YH88|H0YH88_HUMAN;tr|H0YHC3|H0YHC3_HUMAN;tr|F8W020|F8W020_HUMAN;tr|F8W118|F8W118_HUMAN;tr|F8VXI6|F8VXI6_HUMAN;tr|F8VUX1|F8VUX1_HUMAN;tr|F8VY35|F8VY35_HUMAN;tr|F8VV59|F8VV59_HUMAN;tr|F8W543|F8W543_HUMAN;tr|B7Z9C2|B7Z9C2_HUMAN;tr|F8W0J6|F8W0J6_HUMAN;tr|F5H4R6|F5H4R6_HUMAN;tr|H0YIV4|H0YIV4_HUMAN;sp|P55209|NP1L1_HUMAN	1;1;1;1;1;1;1;1;1;1;1;1;1;1	1;1;1;1;1;1;1;1;1;1;1;1;1;1	1;1;1;1;1;1;1;1;1;1;1;1;1;1	tr|H0YH88|H0YH88_HUMAN Nucleosome assembly protein 1-like 1 (Fragment) OS=Homo sapiens OX=9606 GN=NAP1L1 PE=1 SV=1;tr|H0YHC3|H0YHC3_HUMAN Nucleosome assembly protein 1-like 1 (Fragment) OS=Homo sapiens OX=9606 GN=NAP1L1 PE=1 SV=1;tr|F8W020|F8W020_HUMAN Nuc	14	1	1	1	0	1	0	1	0	1	0	0	0	1	0	0	0	0	0	0	0	0	0	0	0	1	0	0	0	0	0	0	0	0	1	1	0	0	0	0	0	1	0	0
sp|P55263|ADK_HUMAN	sp|P55263|ADK_HUMAN	3	3	3	sp|P55263|ADK_HUMAN Adenosine kinase OS=Homo sapiens OX=9606 GN=ADK PE=1 SV=2	1	3	3	3	3	3	3	3	2	3	2	2	1	3	3	3	3	3	3	3	3	3	3	3	2	3	3	3	3	3	3	3	3	3	2	3	3	3	3	3	2	1	2	0
sp|P55290|CAD13_HUMAN	sp|P55290|CAD13_HUMAN	4	4	4	sp|P55290|CAD13_HUMAN Cadherin-13 OS=Homo sapiens OX=9606 GN=CDH13 PE=1 SV=1	1	4	4	4	2	3	1	0	1	2	2	1	2	2	2	1	1	2	2	0	2	2	2	3	2	1	2	2	1	2	2	0	0	1	1	1	0	1	0	0	2	0	0	0
tr|E9PLK3|E9PLK3_HUMAN;sp|P55786|PSA_HUMAN;sp|A6NEC2|PSAL_HUMAN;tr|E9PP11|E9PP11_HUMAN;tr|H0YDG0|H0YDG0_HUMAN;tr|H0YCQ5|H0YCQ5_HUMAN	tr|E9PLK3|E9PLK3_HUMAN;sp|P55786|PSA_HUMAN	32;32;11;7;6;2	32;32;11;7;6;2	32;32;11;7;6;2	tr|E9PLK3|E9PLK3_HUMAN Aminopeptidase OS=Homo sapiens OX=9606 GN=NPEPPS PE=1 SV=1;sp|P55786|PSA_HUMAN Puromycin-sensitive aminopeptidase OS=Homo sapiens OX=9606 GN=NPEPPS PE=1 SV=2	6	32	32	32	20	20	18	26	19	20	17	16	13	26	27	19	21	17	20	28	20	19	27	21	22	24	22	22	25	22	20	25	27	21	30	29	28	24	22	19	9	18	16	0
sp|Q6EEV6|SUMO4_HUMAN;sp|P61956|SUMO2_HUMAN;sp|P55854|SUMO3_HUMAN;tr|A8MUA9|A8MUA9_HUMAN;tr|A8MU27|A8MU27_HUMAN	sp|Q6EEV6|SUMO4_HUMAN;sp|P61956|SUMO2_HUMAN;sp|P55854|SUMO3_HUMAN;tr|A8MUA9|A8MUA9_HUMAN;tr|A8MU27|A8MU27_HUMAN	1;1;1;1;1	1;1;1;1;1	1;1;1;1;1	sp|Q6EEV6|SUMO4_HUMAN Small ubiquitin-related modifier 4 OS=Homo sapiens OX=9606 GN=SUMO4 PE=1 SV=2;sp|P61956|SUMO2_HUMAN Small ubiquitin-related modifier 2 OS=Homo sapiens OX=9606 GN=SUMO2 PE=1 SV=3;sp|P55854|SUMO3_HUMAN Small ubiquitin-related modifier 3	5	1	1	1	0	0	0	0	0	0	0	0	0	0	0	1	0	1	1	1	1	1	1	0	0	1	0	1	0	1	1	1	1	1	1	1	1	1	0	1	0	1	1	0
tr|B7ZBH1|B7ZBH1_HUMAN;sp|P56537|IF6_HUMAN;tr|F8WD20|F8WD20_HUMAN;tr|A0A0B4J1Y7|A0A0B4J1Y7_HUMAN;tr|F8WDS6|F8WDS6_HUMAN	tr|B7ZBH1|B7ZBH1_HUMAN;sp|P56537|IF6_HUMAN	3;3;1;1;1	3;3;1;1;1	3;3;1;1;1	tr|B7ZBH1|B7ZBH1_HUMAN Eukaryotic translation initiation factor 6 (Fragment) OS=Homo sapiens OX=9606 GN=EIF6 PE=1 SV=1;sp|P56537|IF6_HUMAN Eukaryotic translation initiation factor 6 OS=Homo sapiens OX=9606 GN=EIF6 PE=1 SV=1	5	3	3	3	3	1	2	2	3	2	2	1	1	3	3	2	2	2	2	2	1	2	2	1	3	3	3	2	3	2	3	3	3	2	2	3	2	1	2	2	2	2	2	0
sp|P56856|CLD18_HUMAN	sp|P56856|CLD18_HUMAN	3	3	3	sp|P56856|CLD18_HUMAN Claudin-18 OS=Homo sapiens OX=9606 GN=CLDN18 PE=1 SV=1	1	3	3	3	3	2	3	2	1	2	2	1	1	3	3	3	2	1	2	2	2	2	0	2	1	2	2	2	1	3	2	1	2	2	3	2	3	3	1	1	2	0	0	0
sp|P58499|FAM3B_HUMAN;tr|A8MTF8|A8MTF8_HUMAN	sp|P58499|FAM3B_HUMAN;tr|A8MTF8|A8MTF8_HUMAN	6;6	6;6	6;6	sp|P58499|FAM3B_HUMAN Protein FAM3B OS=Homo sapiens OX=9606 GN=FAM3B PE=1 SV=2;tr|A8MTF8|A8MTF8_HUMAN Protein FAM3B OS=Homo sapiens OX=9606 GN=FAM3B PE=1 SV=2	2	6	6	6	2	3	3	5	4	4	1	2	2	4	4	4	4	2	4	2	4	2	3	3	3	3	3	3	5	3	3	2	2	4	5	5	4	5	4	4	6	4	5	0
sp|P59666|DEF3_HUMAN;sp|P59665|DEF1_HUMAN	sp|P59666|DEF3_HUMAN;sp|P59665|DEF1_HUMAN	3;3	3;3	3;3	sp|P59666|DEF3_HUMAN Neutrophil defensin 3 OS=Homo sapiens OX=9606 GN=DEFA3 PE=1 SV=1;sp|P59665|DEF1_HUMAN Neutrophil defensin 1 OS=Homo sapiens OX=9606 GN=DEFA1 PE=1 SV=1	2	3	3	3	1	2	3	2	3	3	3	2	2	2	1	2	2	3	3	2	2	3	2	2	3	1	2	3	3	3	3	1	2	2	3	3	3	2	2	3	3	1	3	0
tr|F8WDD7|F8WDD7_HUMAN;sp|P59998|ARPC4_HUMAN;tr|F8WCF6|F8WCF6_HUMAN;tr|A0A0A6YYG9|A0A0A6YYG9_HUMAN;tr|H7C0A3|H7C0A3_HUMAN;tr|R4GN08|R4GN08_HUMAN	tr|F8WDD7|F8WDD7_HUMAN;sp|P59998|ARPC4_HUMAN;tr|F8WCF6|F8WCF6_HUMAN;tr|A0A0A6YYG9|A0A0A6YYG9_HUMAN;tr|H7C0A3|H7C0A3_HUMAN	4;4;4;4;3;1	4;4;4;4;3;1	4;4;4;4;3;1	tr|F8WDD7|F8WDD7_HUMAN Actin-related protein 2/3 complex subunit 4 OS=Homo sapiens OX=9606 GN=ARPC4 PE=4 SV=1;sp|P59998|ARPC4_HUMAN Actin-related protein 2/3 complex subunit 4 OS=Homo sapiens OX=9606 GN=ARPC4 PE=1 SV=3;tr|F8WCF6|F8WCF6_HUMAN Actin-related	6	4	4	4	3	3	2	2	2	2	0	1	1	2	2	3	1	1	3	2	3	3	1	3	3	3	2	3	1	3	2	3	4	4	2	3	3	4	2	2	2	0	0	0
tr|E9PJK1|E9PJK1_HUMAN;tr|E9PRJ8|E9PRJ8_HUMAN;tr|H0YDL9|H0YDL9_HUMAN;tr|H0YDJ9|H0YDJ9_HUMAN;sp|P60033|CD81_HUMAN;tr|E9PIF1|E9PIF1_HUMAN;tr|A6NMH8|A6NMH8_HUMAN;tr|E9PM31|E9PM31_HUMAN;tr|H0YEE2|H0YEE2_HUMAN	tr|E9PJK1|E9PJK1_HUMAN;tr|E9PRJ8|E9PRJ8_HUMAN;tr|H0YDL9|H0YDL9_HUMAN;tr|H0YDJ9|H0YDJ9_HUMAN;sp|P60033|CD81_HUMAN;tr|E9PIF1|E9PIF1_HUMAN;tr|A6NMH8|A6NMH8_HUMAN;tr|E9PM31|E9PM31_HUMAN;tr|H0YEE2|H0YEE2_HUMAN	2;2;2;2;2;2;2;1;1	2;2;2;2;2;2;2;1;1	2;2;2;2;2;2;2;1;1	tr|E9PJK1|E9PJK1_HUMAN Tetraspanin OS=Homo sapiens OX=9606 GN=CD81 PE=1 SV=1;tr|E9PRJ8|E9PRJ8_HUMAN Tetraspanin (Fragment) OS=Homo sapiens OX=9606 GN=CD81 PE=1 SV=1;tr|H0YDL9|H0YDL9_HUMAN Tetraspanin (Fragment) OS=Homo sapiens OX=9606 GN=CD81 PE=1 SV=1;tr|	9	2	2	2	1	2	2	1	1	0	2	1	1	2	2	1	2	1	1	2	2	1	2	1	1	2	2	1	2	2	1	2	2	1	2	2	1	1	1	0	0	0	1	0
sp|P60174|TPIS_HUMAN;tr|U3KPZ0|U3KPZ0_HUMAN;tr|U3KQF3|U3KQF3_HUMAN;tr|U3KPS5|U3KPS5_HUMAN	sp|P60174|TPIS_HUMAN;tr|U3KPZ0|U3KPZ0_HUMAN	25;14;11;4	25;14;11;4	25;14;11;4	sp|P60174|TPIS_HUMAN Triosephosphate isomerase OS=Homo sapiens OX=9606 GN=TPI1 PE=1 SV=3;tr|U3KPZ0|U3KPZ0_HUMAN Triosephosphate isomerase (Fragment) OS=Homo sapiens OX=9606 GN=TPI1 PE=1 SV=1	4	25	25	25	14	16	15	19	15	13	13	13	14	23	20	15	18	16	16	20	18	16	20	19	17	20	16	15	22	17	17	21	19	17	22	21	23	18	19	15	12	18	15	6
sp|P60709|ACTB_HUMAN;tr|A0A2R8Y793|A0A2R8Y793_HUMAN;tr|G5E9R0|G5E9R0_HUMAN;tr|E7EVS6|E7EVS6_HUMAN;tr|A0A2R8YGF8|A0A2R8YGF8_HUMAN;tr|C9JTX5|C9JTX5_HUMAN;tr|C9JUM1|C9JUM1_HUMAN;tr|C9JZR7|C9JZR7_HUMAN;tr|A0A2R8YEA7|A0A2R8YEA7_HUMAN;tr|A0A2R8YFE2|A0A2R8YFE2_HUMAN;sp|A5A3E0|POTEF_HUMAN;tr|F8WCH0|F8WCH0_HUMAN	sp|P60709|ACTB_HUMAN;tr|A0A2R8Y793|A0A2R8Y793_HUMAN	32;24;12;12;12;10;10;10;10;8;8;3	1;1;1;1;1;1;1;1;0;0;0;0	1;1;1;1;1;1;1;1;0;0;0;0	sp|P60709|ACTB_HUMAN Actin, cytoplasmic 1 OS=Homo sapiens OX=9606 GN=ACTB PE=1 SV=1;tr|A0A2R8Y793|A0A2R8Y793_HUMAN Actin, cytoplasmic 1 (Fragment) OS=Homo sapiens OX=9606 GN=ACTB PE=1 SV=1	12	32	1	1	25	25	25	25	21	20	26	20	19	31	28	25	27	25	23	29	25	21	25	26	20	28	24	25	25	26	23	28	27	28	29	28	26	25	24	18	17	19	18	8
sp|P60842|IF4A1_HUMAN;tr|J3QLN6|J3QLN6_HUMAN;tr|J3QR64|J3QR64_HUMAN;tr|J3KTB5|J3KTB5_HUMAN;tr|J3QL43|J3QL43_HUMAN;tr|J3KT12|J3KT12_HUMAN;tr|J3QKZ9|J3QKZ9_HUMAN;tr|J3KS25|J3KS25_HUMAN;tr|J3QS69|J3QS69_HUMAN;tr|J3KSN7|J3KSN7_HUMAN;tr|J3KSZ0|J3KSZ0_HUMAN;tr|J3KT04|J3KT04_HUMAN;tr|J3KS93|J3KS93_HUMAN;tr|E7EMV8|E7EMV8_HUMAN;tr|J3KTN0|J3KTN0_HUMAN	sp|P60842|IF4A1_HUMAN;tr|J3QLN6|J3QLN6_HUMAN;tr|J3QR64|J3QR64_HUMAN;tr|J3KTB5|J3KTB5_HUMAN;tr|J3QL43|J3QL43_HUMAN;tr|J3KT12|J3KT12_HUMAN	7;4;4;4;4;4;3;3;3;2;2;1;1;1;1	7;4;4;4;4;4;3;3;3;2;2;1;1;1;1	3;1;1;1;1;1;1;1;1;0;1;0;0;0;0	sp|P60842|IF4A1_HUMAN Eukaryotic initiation factor 4A-I OS=Homo sapiens OX=9606 GN=EIF4A1 PE=1 SV=1;tr|J3QLN6|J3QLN6_HUMAN Eukaryotic initiation factor 4A-I (Fragment) OS=Homo sapiens OX=9606 GN=EIF4A1 PE=1 SV=1;tr|J3QR64|J3QR64_HUMAN Eukaryotic initiation	15	7	7	3	2	3	3	4	4	4	0	2	2	4	4	2	1	2	2	2	3	3	2	2	2	3	3	3	2	3	2	5	4	3	4	3	4	2	3	3	1	2	3	0
sp|P60900|PSA6_HUMAN;tr|G3V5Z7|G3V5Z7_HUMAN;tr|G3V295|G3V295_HUMAN;tr|G3V3I1|G3V3I1_HUMAN;tr|G3V3U4|G3V3U4_HUMAN;tr|G3V4S5|G3V4S5_HUMAN;tr|G3V2S7|G3V2S7_HUMAN;tr|H0YJC4|H0YJC4_HUMAN	sp|P60900|PSA6_HUMAN;tr|G3V5Z7|G3V5Z7_HUMAN;tr|G3V295|G3V295_HUMAN;tr|G3V3I1|G3V3I1_HUMAN	15;15;14;9;6;2;2;1	15;15;14;9;6;2;2;1	15;15;14;9;6;2;2;1	sp|P60900|PSA6_HUMAN Proteasome subunit alpha type-6 OS=Homo sapiens OX=9606 GN=PSMA6 PE=1 SV=1;tr|G3V5Z7|G3V5Z7_HUMAN Proteasome subunit alpha type OS=Homo sapiens OX=9606 GN=PSMA6 PE=1 SV=1;tr|G3V295|G3V295_HUMAN Proteasome subunit alpha type OS=Homo sap	8	15	15	15	9	12	9	11	7	9	9	4	5	13	13	12	8	9	8	13	12	11	11	11	10	10	8	13	10	11	8	14	12	9	12	14	13	11	13	8	6	9	6	0
sp|P60953|CDC42_HUMAN;tr|Q5JYX0|Q5JYX0_HUMAN;tr|A0A3B3IRV0|A0A3B3IRV0_HUMAN;tr|F8WET9|F8WET9_HUMAN;tr|B1AH79|B1AH79_HUMAN;tr|G3V4H1|G3V4H1_HUMAN;tr|G3V476|G3V476_HUMAN;sp|P17081|RHOQ_HUMAN;sp|Q9H4E5|RHOJ_HUMAN	sp|P60953|CDC42_HUMAN	6;2;1;1;1;1;1;1;1	5;1;0;0;0;0;0;0;0	5;1;0;0;0;0;0;0;0	sp|P60953|CDC42_HUMAN Cell division control protein 42 homolog OS=Homo sapiens OX=9606 GN=CDC42 PE=1 SV=2	9	6	5	5	4	5	4	3	3	3	4	2	3	5	5	4	3	3	3	5	5	3	4	3	3	4	5	4	4	4	4	5	4	3	5	4	4	4	2	3	3	2	2	0
tr|F6RFD5|F6RFD5_HUMAN;sp|P60981|DEST_HUMAN	tr|F6RFD5|F6RFD5_HUMAN;sp|P60981|DEST_HUMAN	5;5	2;2	2;2	tr|F6RFD5|F6RFD5_HUMAN Destrin OS=Homo sapiens OX=9606 GN=DSTN PE=1 SV=1;sp|P60981|DEST_HUMAN Destrin OS=Homo sapiens OX=9606 GN=DSTN PE=1 SV=3	2	5	2	2	4	3	3	3	3	2	1	1	2	2	3	2	3	3	3	2	3	3	3	2	4	3	2	4	1	2	4	2	2	4	3	3	4	4	1	3	2	2	2	0
sp|P61006|RAB8A_HUMAN;tr|H0YMN7|H0YMN7_HUMAN;tr|H0YNE9|H0YNE9_HUMAN;sp|Q92930|RAB8B_HUMAN;tr|A0A2R8YDI9|A0A2R8YDI9_HUMAN;tr|H0YLJ8|H0YLJ8_HUMAN;tr|H0YL94|H0YL94_HUMAN;tr|M0R257|M0R257_HUMAN;sp|P59190|RAB15_HUMAN;sp|P20337|RAB3B_HUMAN;sp|P20336|RAB3A_HUMAN;sp|Q96E17|RAB3C_HUMAN;tr|G3V196|G3V196_HUMAN;tr|A0A2R8YFB8|A0A2R8YFB8_HUMAN	sp|P61006|RAB8A_HUMAN	6;2;2;2;1;1;1;1;1;1;1;1;1;1	6;2;2;2;1;1;1;1;1;1;1;1;1;1	4;0;0;0;0;0;0;0;0;0;0;0;0;0	sp|P61006|RAB8A_HUMAN Ras-related protein Rab-8A OS=Homo sapiens OX=9606 GN=RAB8A PE=1 SV=1	14	6	6	4	2	4	6	3	2	3	4	4	4	6	5	5	4	4	3	5	6	6	5	5	3	4	4	4	5	6	5	5	4	5	6	5	5	4	4	3	3	3	3	0
sp|P61020|RAB5B_HUMAN	sp|P61020|RAB5B_HUMAN	4	3	3	sp|P61020|RAB5B_HUMAN Ras-related protein Rab-5B OS=Homo sapiens OX=9606 GN=RAB5B PE=1 SV=1	1	4	3	3	0	1	0	1	1	1	0	0	0	1	1	2	0	0	0	1	1	1	0	0	1	0	0	1	1	1	0	2	3	2	2	2	2	1	1	1	1	0	1	0
sp|P61026|RAB10_HUMAN	sp|P61026|RAB10_HUMAN	3	2	2	sp|P61026|RAB10_HUMAN Ras-related protein Rab-10 OS=Homo sapiens OX=9606 GN=RAB10 PE=1 SV=1	1	3	2	2	1	2	1	1	2	1	1	0	0	3	3	2	2	1	1	3	2	1	1	1	1	3	3	0	3	1	1	3	2	2	3	3	3	2	2	1	1	1	1	0
sp|P61077|UB2D3_HUMAN;tr|D6R9F6|D6R9F6_HUMAN;tr|D6R933|D6R933_HUMAN;tr|D6RGD0|D6RGD0_HUMAN;tr|D6R980|D6R980_HUMAN;tr|D6RAW0|D6RAW0_HUMAN;tr|D6RIZ3|D6RIZ3_HUMAN;tr|D6RA11|D6RA11_HUMAN;tr|D6RFM0|D6RFM0_HUMAN;tr|D6RAH7|D6RAH7_HUMAN;tr|H9KV45|H9KV45_HUMAN;tr|A0A0A0MQU3|A0A0A0MQU3_HUMAN;sp|P62837|UB2D2_HUMAN;tr|A0A087WY85|A0A087WY85_HUMAN	sp|P61077|UB2D3_HUMAN;tr|D6R9F6|D6R9F6_HUMAN;tr|D6R933|D6R933_HUMAN;tr|D6RGD0|D6RGD0_HUMAN;tr|D6R980|D6R980_HUMAN;tr|D6RAW0|D6RAW0_HUMAN;tr|D6RIZ3|D6RIZ3_HUMAN;tr|D6RA11|D6RA11_HUMAN;tr|D6RFM0|D6RFM0_HUMAN;tr|D6RAH7|D6RAH7_HUMAN;tr|H9KV45|H9KV45_HUMAN;tr|A0A0A0MQU3|A0A0A0MQU3_HUMAN;sp|P62837|UB2D2_HUMAN;tr|A0A087WY85|A0A087WY85_HUMAN	2;1;1;1;1;1;1;1;1;1;1;1;1;1	2;1;1;1;1;1;1;1;1;1;1;1;1;1	2;1;1;1;1;1;1;1;1;1;1;1;1;1	sp|P61077|UB2D3_HUMAN Ubiquitin-conjugating enzyme E2 D3 OS=Homo sapiens OX=9606 GN=UBE2D3 PE=1 SV=1;tr|D6R9F6|D6R9F6_HUMAN Ubiquitin-conjugating enzyme E2 D3 OS=Homo sapiens OX=9606 GN=UBE2D3 PE=1 SV=1;tr|D6R933|D6R933_HUMAN Ubiquitin-conjugating enzyme E	14	2	2	2	1	1	1	1	1	0	0	0	0	2	1	1	1	1	1	2	1	0	1	1	1	1	1	0	1	2	1	2	2	2	1	1	1	1	1	0	1	0	1	0
sp|P61088|UBE2N_HUMAN;sp|Q5JXB2|UE2NL_HUMAN;tr|F8VZ29|F8VZ29_HUMAN;tr|F8VQQ8|F8VQQ8_HUMAN;tr|F8VSD4|F8VSD4_HUMAN;tr|F8VV71|F8VV71_HUMAN	sp|P61088|UBE2N_HUMAN;sp|Q5JXB2|UE2NL_HUMAN;tr|F8VZ29|F8VZ29_HUMAN;tr|F8VQQ8|F8VQQ8_HUMAN;tr|F8VSD4|F8VSD4_HUMAN;tr|F8VV71|F8VV71_HUMAN	2;2;1;1;1;1	2;2;1;1;1;1	2;2;1;1;1;1	sp|P61088|UBE2N_HUMAN Ubiquitin-conjugating enzyme E2 N OS=Homo sapiens OX=9606 GN=UBE2N PE=1 SV=1;sp|Q5JXB2|UE2NL_HUMAN Putative ubiquitin-conjugating enzyme E2 N-like OS=Homo sapiens OX=9606 GN=UBE2NL PE=1 SV=1;tr|F8VZ29|F8VZ29_HUMAN Ubiquitin-conjugatin	6	2	2	2	2	2	2	2	1	1	1	2	1	2	2	2	2	2	2	2	1	1	1	1	2	2	1	1	2	1	2	2	2	2	2	2	1	2	1	2	0	1	0	0
tr|X6RFL8|X6RFL8_HUMAN;sp|P61106|RAB14_HUMAN	tr|X6RFL8|X6RFL8_HUMAN;sp|P61106|RAB14_HUMAN	1;1	1;1	1;1	tr|X6RFL8|X6RFL8_HUMAN Ras-related protein Rab-14 (Fragment) OS=Homo sapiens OX=9606 GN=RAB14 PE=1 SV=1;sp|P61106|RAB14_HUMAN Ras-related protein Rab-14 OS=Homo sapiens OX=9606 GN=RAB14 PE=1 SV=4	2	1	1	1	1	1	1	1	1	1	1	1	1	1	1	1	1	1	1	1	1	1	1	1	1	1	1	1	1	1	0	1	1	1	1	1	1	1	1	1	1	0	0	0
tr|D6RGE0|D6RGE0_HUMAN;tr|D6RI02|D6RI02_HUMAN;tr|D6RED7|D6RED7_HUMAN;tr|D6RAS7|D6RAS7_HUMAN;tr|H0Y8L7|H0Y8L7_HUMAN;tr|D6RB09|D6RB09_HUMAN;tr|E9PFI5|E9PFI5_HUMAN;tr|D6RG13|D6RG13_HUMAN;tr|D6RAT0|D6RAT0_HUMAN;sp|P61247|RS3A_HUMAN	tr|D6RGE0|D6RGE0_HUMAN;tr|D6RI02|D6RI02_HUMAN;tr|D6RED7|D6RED7_HUMAN;tr|D6RAS7|D6RAS7_HUMAN;tr|H0Y8L7|H0Y8L7_HUMAN;tr|D6RB09|D6RB09_HUMAN;tr|E9PFI5|E9PFI5_HUMAN;tr|D6RG13|D6RG13_HUMAN;tr|D6RAT0|D6RAT0_HUMAN;sp|P61247|RS3A_HUMAN	1;1;1;1;1;1;1;1;1;1	1;1;1;1;1;1;1;1;1;1	1;1;1;1;1;1;1;1;1;1	tr|D6RGE0|D6RGE0_HUMAN 40S ribosomal protein S3a (Fragment) OS=Homo sapiens OX=9606 GN=RPS3A PE=1 SV=1;tr|D6RI02|D6RI02_HUMAN 40S ribosomal protein S3a OS=Homo sapiens OX=9606 GN=RPS3A PE=1 SV=1;tr|D6RED7|D6RED7_HUMAN 40S ribosomal protein S3a (Fragment) O	10	1	1	1	0	1	1	0	0	1	0	0	0	0	0	0	0	0	0	0	0	0	0	1	0	0	0	1	0	0	0	0	0	0	0	0	0	1	0	0	0	0	0	0
sp|P61457|PHS_HUMAN	sp|P61457|PHS_HUMAN	3	3	3	sp|P61457|PHS_HUMAN Pterin-4-alpha-carbinolamine dehydratase OS=Homo sapiens OX=9606 GN=PCBD1 PE=1 SV=2	1	3	3	3	1	1	2	1	1	0	1	1	0	1	2	2	2	1	1	1	1	1	2	2	2	1	1	2	2	2	2	2	2	2	3	3	3	3	2	1	0	1	2	0
sp|P61586|RHOA_HUMAN;tr|Q5JR08|Q5JR08_HUMAN;sp|P08134|RHOC_HUMAN;tr|Q5JR07|Q5JR07_HUMAN;tr|C9JNR4|C9JNR4_HUMAN;tr|E9PQH6|E9PQH6_HUMAN;tr|C9JX21|C9JX21_HUMAN;tr|Q5JR05|Q5JR05_HUMAN;tr|E9PLA2|E9PLA2_HUMAN;tr|C9JRM1|C9JRM1_HUMAN;tr|Q5JR06|Q5JR06_HUMAN;tr|E9PN11|E9PN11_HUMAN;tr|U3KQA9|U3KQA9_HUMAN;tr|U3KQV3|U3KQV3_HUMAN	sp|P61586|RHOA_HUMAN;tr|Q5JR08|Q5JR08_HUMAN;sp|P08134|RHOC_HUMAN;tr|Q5JR07|Q5JR07_HUMAN;tr|C9JNR4|C9JNR4_HUMAN;tr|E9PQH6|E9PQH6_HUMAN;tr|C9JX21|C9JX21_HUMAN;tr|Q5JR05|Q5JR05_HUMAN	5;4;4;3;3;3;3;3;1;1;1;1;1;1	5;4;4;3;3;3;3;3;1;1;1;1;1;1	5;4;4;3;3;3;3;3;1;1;1;1;1;1	sp|P61586|RHOA_HUMAN Transforming protein RhoA OS=Homo sapiens OX=9606 GN=RHOA PE=1 SV=1;tr|Q5JR08|Q5JR08_HUMAN Rho-related GTP-binding protein RhoC (Fragment) OS=Homo sapiens OX=9606 GN=RHOC PE=1 SV=8;sp|P08134|RHOC_HUMAN Rho-related GTP-binding protein R	14	5	5	5	5	3	3	4	4	1	2	1	1	4	5	2	2	1	1	5	3	2	4	2	1	4	3	1	4	1	1	5	4	3	5	5	5	2	3	3	2	2	1	0
tr|B8ZZL8|B8ZZL8_HUMAN;sp|P61604|CH10_HUMAN;tr|S4R3N1|S4R3N1_HUMAN;tr|B8ZZ54|B8ZZ54_HUMAN	tr|B8ZZL8|B8ZZL8_HUMAN;sp|P61604|CH10_HUMAN;tr|S4R3N1|S4R3N1_HUMAN	3;3;2;1	3;3;2;1	3;3;2;1	tr|B8ZZL8|B8ZZL8_HUMAN 10 kDa heat shock protein, mitochondrial OS=Homo sapiens OX=9606 GN=HSPE1 PE=1 SV=1;sp|P61604|CH10_HUMAN 10 kDa heat shock protein, mitochondrial OS=Homo sapiens OX=9606 GN=HSPE1 PE=1 SV=2;tr|S4R3N1|S4R3N1_HUMAN HSPE1-MOB4 readthroug	4	3	3	3	3	1	2	2	1	2	1	0	0	0	0	0	1	1	0	0	0	0	2	1	2	1	0	2	1	1	2	2	2	1	2	1	1	2	1	1	2	3	1	0
tr|B4DWR3|B4DWR3_HUMAN;sp|P61758|PFD3_HUMAN	tr|B4DWR3|B4DWR3_HUMAN;sp|P61758|PFD3_HUMAN	1;1	1;1	1;1	tr|B4DWR3|B4DWR3_HUMAN Prefoldin subunit 3 OS=Homo sapiens OX=9606 GN=VBP1 PE=1 SV=1;sp|P61758|PFD3_HUMAN Prefoldin subunit 3 OS=Homo sapiens OX=9606 GN=VBP1 PE=1 SV=3	2	1	1	1	0	0	0	0	0	1	0	0	0	0	0	0	0	0	0	0	0	0	0	0	0	0	0	1	0	0	0	0	0	0	0	0	0	0	0	0	0	0	0	0
tr|A0A1B0GWF2|A0A1B0GWF2_HUMAN;tr|A0A1B0GVQ5|A0A1B0GVQ5_HUMAN;tr|A0A2R8Y5D4|A0A2R8Y5D4_HUMAN;tr|A0A0D9SG72|A0A0D9SG72_HUMAN;tr|A0A1B0GTP9|A0A1B0GTP9_HUMAN;sp|P61764|STXB1_HUMAN;tr|A0A1B0GW76|A0A1B0GW76_HUMAN	tr|A0A1B0GWF2|A0A1B0GWF2_HUMAN;tr|A0A1B0GVQ5|A0A1B0GVQ5_HUMAN;tr|A0A2R8Y5D4|A0A2R8Y5D4_HUMAN;tr|A0A0D9SG72|A0A0D9SG72_HUMAN;tr|A0A1B0GTP9|A0A1B0GTP9_HUMAN;sp|P61764|STXB1_HUMAN;tr|A0A1B0GW76|A0A1B0GW76_HUMAN	2;2;2;2;2;2;1	2;2;2;2;2;2;1	2;2;2;2;2;2;1	tr|A0A1B0GWF2|A0A1B0GWF2_HUMAN Syntaxin-binding protein 1 OS=Homo sapiens OX=9606 GN=STXBP1 PE=1 SV=1;tr|A0A1B0GVQ5|A0A1B0GVQ5_HUMAN Syntaxin-binding protein 1 OS=Homo sapiens OX=9606 GN=STXBP1 PE=1 SV=1;tr|A0A2R8Y5D4|A0A2R8Y5D4_HUMAN Syntaxin-binding prot	7	2	2	2	2	2	2	0	2	0	1	1	1	2	2	2	1	1	1	2	2	2	2	2	2	2	1	1	1	1	1	2	2	2	2	2	2	2	2	2	2	0	1	0
tr|J3KMY5|J3KMY5_HUMAN;sp|P61916|NPC2_HUMAN;tr|G3V3E8|G3V3E8_HUMAN;tr|E7EMS2|E7EMS2_HUMAN;tr|G3V3D1|G3V3D1_HUMAN;tr|H0YIZ1|H0YIZ1_HUMAN;tr|G3V2V8|G3V2V8_HUMAN	tr|J3KMY5|J3KMY5_HUMAN;sp|P61916|NPC2_HUMAN;tr|G3V3E8|G3V3E8_HUMAN;tr|E7EMS2|E7EMS2_HUMAN;tr|G3V3D1|G3V3D1_HUMAN;tr|H0YIZ1|H0YIZ1_HUMAN;tr|G3V2V8|G3V2V8_HUMAN	9;9;9;9;9;8;6	9;9;9;9;9;8;6	9;9;9;9;9;8;6	tr|J3KMY5|J3KMY5_HUMAN NPC intracellular cholesterol transporter 2 OS=Homo sapiens OX=9606 GN=NPC2 PE=1 SV=1;sp|P61916|NPC2_HUMAN NPC intracellular cholesterol transporter 2 OS=Homo sapiens OX=9606 GN=NPC2 PE=1 SV=1;tr|G3V3E8|G3V3E8_HUMAN NPC intracellular	7	9	9	9	8	9	9	9	5	6	8	7	6	7	8	7	5	4	4	7	6	4	7	7	4	9	7	6	7	7	5	6	6	4	6	7	8	8	7	6	5	7	6	0
tr|H3BRV9|H3BRV9_HUMAN;sp|P61970|NTF2_HUMAN	tr|H3BRV9|H3BRV9_HUMAN;sp|P61970|NTF2_HUMAN	2;2	2;2	2;2	tr|H3BRV9|H3BRV9_HUMAN Nuclear transport factor 2 (Fragment) OS=Homo sapiens OX=9606 GN=NUTF2 PE=1 SV=1;sp|P61970|NTF2_HUMAN Nuclear transport factor 2 OS=Homo sapiens OX=9606 GN=NUTF2 PE=1 SV=1	2	2	2	2	1	1	0	1	2	0	2	1	2	2	1	2	2	2	2	2	2	0	2	2	2	2	2	1	2	2	0	2	2	2	1	2	2	2	1	2	1	1	1	0
sp|P61978|HNRPK_HUMAN;tr|Q5T6W2|Q5T6W2_HUMAN	sp|P61978|HNRPK_HUMAN;tr|Q5T6W2|Q5T6W2_HUMAN	3;2	3;2	3;2	sp|P61978|HNRPK_HUMAN Heterogeneous nuclear ribonucleoprotein K OS=Homo sapiens OX=9606 GN=HNRNPK PE=1 SV=1;tr|Q5T6W2|Q5T6W2_HUMAN Heterogeneous nuclear ribonucleoprotein K (Fragment) OS=Homo sapiens OX=9606 GN=HNRNPK PE=1 SV=1	2	3	3	3	1	3	3	1	0	2	0	0	1	0	0	0	0	0	0	0	1	0	0	2	1	1	0	2	0	0	0	0	0	1	2	1	2	2	1	0	0	1	0	0
sp|P61981|1433G_HUMAN	sp|P61981|1433G_HUMAN	15	10	10	sp|P61981|1433G_HUMAN 14-3-3 protein gamma OS=Homo sapiens OX=9606 GN=YWHAG PE=1 SV=2	1	15	10	10	9	10	11	12	11	11	8	5	10	11	12	12	10	10	10	10	9	11	12	12	13	13	10	11	12	12	11	14	14	12	14	12	14	12	7	10	8	8	7	0
sp|P62070|RRAS2_HUMAN;tr|E9PQK5|E9PQK5_HUMAN;tr|E9PQC5|E9PQC5_HUMAN;tr|E9PK85|E9PK85_HUMAN	sp|P62070|RRAS2_HUMAN;tr|E9PQK5|E9PQK5_HUMAN;tr|E9PQC5|E9PQC5_HUMAN;tr|E9PK85|E9PK85_HUMAN	2;1;1;1	1;0;0;1	1;0;0;1	sp|P62070|RRAS2_HUMAN Ras-related protein R-Ras2 OS=Homo sapiens OX=9606 GN=RRAS2 PE=1 SV=1;tr|E9PQK5|E9PQK5_HUMAN Ras-related protein R-Ras2 OS=Homo sapiens OX=9606 GN=RRAS2 PE=1 SV=1;tr|E9PQC5|E9PQC5_HUMAN Ras-related protein R-Ras2 OS=Homo sapiens OX=96	4	2	1	1	2	2	2	2	2	2	1	2	1	2	1	1	1	2	1	2	2	2	2	2	2	2	2	2	1	1	2	2	2	2	2	2	2	2	2	2	2	0	2	0
sp|P62081|RS7_HUMAN;tr|A0A2R8Y623|A0A2R8Y623_HUMAN;tr|B5MCP9|B5MCP9_HUMAN	sp|P62081|RS7_HUMAN;tr|A0A2R8Y623|A0A2R8Y623_HUMAN;tr|B5MCP9|B5MCP9_HUMAN	2;1;1	2;1;1	2;1;1	sp|P62081|RS7_HUMAN 40S ribosomal protein S7 OS=Homo sapiens OX=9606 GN=RPS7 PE=1 SV=1;tr|A0A2R8Y623|A0A2R8Y623_HUMAN 40S ribosomal protein S7 (Fragment) OS=Homo sapiens OX=9606 GN=RPS7 PE=1 SV=1;tr|B5MCP9|B5MCP9_HUMAN 40S ribosomal protein S7 OS=Homo sapi	3	2	2	2	0	2	1	0	0	1	0	0	0	0	0	0	0	0	0	0	0	0	0	0	0	0	0	0	0	1	0	0	0	0	0	0	0	0	0	0	0	0	0	0
tr|C9JP48|C9JP48_HUMAN;sp|P62140|PP1B_HUMAN;tr|C9J9S3|C9J9S3_HUMAN;tr|A0A087WYY5|A0A087WYY5_HUMAN;tr|E7ETD8|E7ETD8_HUMAN;tr|F8VR82|F8VR82_HUMAN;tr|F8VYE8|F8VYE8_HUMAN;sp|P36873|PP1G_HUMAN;tr|F8W0W8|F8W0W8_HUMAN;tr|F8WE71|F8WE71_HUMAN	tr|C9JP48|C9JP48_HUMAN;sp|P62140|PP1B_HUMAN;tr|C9J9S3|C9J9S3_HUMAN;tr|A0A087WYY5|A0A087WYY5_HUMAN;tr|E7ETD8|E7ETD8_HUMAN;tr|F8VR82|F8VR82_HUMAN;tr|F8VYE8|F8VYE8_HUMAN;sp|P36873|PP1G_HUMAN;tr|F8W0W8|F8W0W8_HUMAN	3;3;2;2;2;2;2;2;2;1	3;3;2;2;2;2;2;2;2;1	1;1;1;0;0;0;0;0;0;0	tr|C9JP48|C9JP48_HUMAN Serine/threonine-protein phosphatase (Fragment) OS=Homo sapiens OX=9606 GN=PPP1CB PE=1 SV=1;sp|P62140|PP1B_HUMAN Serine/threonine-protein phosphatase PP1-beta catalytic subunit OS=Homo sapiens OX=9606 GN=PPP1CB PE=1 SV=3;tr|C9J9S3|C9	10	3	3	1	1	2	2	2	1	2	1	1	0	1	2	1	1	1	1	1	2	2	1	2	2	0	2	2	2	2	1	2	2	2	1	2	1	1	0	0	1	1	0	0
tr|M0QX76|M0QX76_HUMAN;tr|M0R1M5|M0R1M5_HUMAN;tr|M0R3H0|M0R3H0_HUMAN;tr|M0R210|M0R210_HUMAN;sp|P62249|RS16_HUMAN;tr|Q6IPX4|Q6IPX4_HUMAN	tr|M0QX76|M0QX76_HUMAN;tr|M0R1M5|M0R1M5_HUMAN;tr|M0R3H0|M0R3H0_HUMAN;tr|M0R210|M0R210_HUMAN;sp|P62249|RS16_HUMAN;tr|Q6IPX4|Q6IPX4_HUMAN	2;2;2;2;2;2	2;2;2;2;2;2	2;2;2;2;2;2	tr|M0QX76|M0QX76_HUMAN 40S ribosomal protein S16 (Fragment) OS=Homo sapiens OX=9606 GN=RPS16 PE=1 SV=1;tr|M0R1M5|M0R1M5_HUMAN 40S ribosomal protein S16 (Fragment) OS=Homo sapiens OX=9606 GN=RPS16 PE=1 SV=1;tr|M0R3H0|M0R3H0_HUMAN 40S ribosomal protein S16 O	6	2	2	2	0	0	0	0	0	0	0	0	0	0	0	0	0	0	0	0	1	0	0	1	0	1	0	0	2	0	0	1	0	1	2	2	2	2	0	0	0	1	0	0
sp|P62258|1433E_HUMAN;tr|B4DJF2|B4DJF2_HUMAN;tr|I3L3T1|I3L3T1_HUMAN;tr|K7EM20|K7EM20_HUMAN;tr|K7EIT4|K7EIT4_HUMAN;tr|I3L0W5|I3L0W5_HUMAN	sp|P62258|1433E_HUMAN	19;8;8;8;7;2	16;6;6;7;6;1	16;6;6;7;6;1	sp|P62258|1433E_HUMAN 14-3-3 protein epsilon OS=Homo sapiens OX=9606 GN=YWHAE PE=1 SV=1	6	19	16	16	8	14	13	14	11	11	12	7	7	14	14	12	11	10	7	14	15	11	12	14	13	13	10	12	12	13	10	14	13	11	17	18	18	12	11	10	9	15	12	1
tr|J3KMX5|J3KMX5_HUMAN;sp|P62277|RS13_HUMAN	tr|J3KMX5|J3KMX5_HUMAN;sp|P62277|RS13_HUMAN	1;1	1;1	1;1	tr|J3KMX5|J3KMX5_HUMAN 40S ribosomal protein S13 OS=Homo sapiens OX=9606 GN=RPS13 PE=1 SV=1;sp|P62277|RS13_HUMAN 40S ribosomal protein S13 OS=Homo sapiens OX=9606 GN=RPS13 PE=1 SV=2	2	1	1	1	0	1	1	1	0	1	0	0	0	0	0	0	0	0	0	0	0	0	0	0	0	0	0	1	0	0	0	0	0	0	0	0	0	0	0	0	0	0	0	0
tr|J3QLI9|J3QLI9_HUMAN;sp|P62314|SMD1_HUMAN	tr|J3QLI9|J3QLI9_HUMAN;sp|P62314|SMD1_HUMAN	1;1	1;1	1;1	tr|J3QLI9|J3QLI9_HUMAN Small nuclear ribonucleoprotein Sm D1 OS=Homo sapiens OX=9606 GN=SNRPD1 PE=1 SV=1;sp|P62314|SMD1_HUMAN Small nuclear ribonucleoprotein Sm D1 OS=Homo sapiens OX=9606 GN=SNRPD1 PE=1 SV=1	2	1	1	1	0	1	1	0	0	1	0	0	0	0	0	0	0	0	0	0	0	0	0	1	0	0	0	1	0	0	0	0	0	0	0	0	0	0	0	0	0	0	0	0
sp|P62328|TYB4_HUMAN	sp|P62328|TYB4_HUMAN	1	1	1	sp|P62328|TYB4_HUMAN Thymosin beta-4 OS=Homo sapiens OX=9606 GN=TMSB4X PE=1 SV=2	1	1	1	1	1	1	1	0	1	1	0	0	1	0	0	1	1	1	1	1	1	1	1	1	1	1	1	1	1	1	1	1	1	1	0	1	0	1	1	1	1	1	1	0
tr|H3BMH2|H3BMH2_HUMAN;tr|H3BSC1|H3BSC1_HUMAN;sp|P62491|RB11A_HUMAN;sp|Q15907|RB11B_HUMAN;tr|B4DQU5|B4DQU5_HUMAN	tr|H3BMH2|H3BMH2_HUMAN;tr|H3BSC1|H3BSC1_HUMAN;sp|P62491|RB11A_HUMAN;sp|Q15907|RB11B_HUMAN	4;4;4;4;1	4;4;4;4;1	4;4;4;4;1	tr|H3BMH2|H3BMH2_HUMAN Ras-related protein Rab-11A (Fragment) OS=Homo sapiens OX=9606 GN=RAB11A PE=4 SV=1;tr|H3BSC1|H3BSC1_HUMAN Ras-related protein Rab-11A OS=Homo sapiens OX=9606 GN=RAB11A PE=1 SV=1;sp|P62491|RB11A_HUMAN Ras-related protein Rab-11A OS=Ho	5	4	4	4	1	1	1	2	0	2	1	0	0	3	2	2	1	1	0	3	4	4	1	0	0	1	1	2	3	1	1	4	4	4	4	4	4	4	1	1	1	2	3	0
sp|P67775|PP2AA_HUMAN;sp|P62714|PP2AB_HUMAN;tr|E7ESG8|E7ESG8_HUMAN;tr|E5RFI3|E5RFI3_HUMAN;tr|E5RHP4|E5RHP4_HUMAN;tr|E5RHC1|E5RHC1_HUMAN;tr|H3BV22|H3BV22_HUMAN;tr|H3BTA2|H3BTA2_HUMAN;sp|P60510|PP4C_HUMAN	sp|P67775|PP2AA_HUMAN;sp|P62714|PP2AB_HUMAN;tr|E7ESG8|E7ESG8_HUMAN	3;3;2;1;1;1;1;1;1	3;3;2;1;1;1;1;1;1	3;3;2;1;1;1;1;1;1	sp|P67775|PP2AA_HUMAN Serine/threonine-protein phosphatase 2A catalytic subunit alpha isoform OS=Homo sapiens OX=9606 GN=PPP2CA PE=1 SV=1;sp|P62714|PP2AB_HUMAN Serine/threonine-protein phosphatase 2A catalytic subunit beta isoform OS=Homo sapiens OX=9606 G	9	3	3	3	2	1	1	2	1	1	0	1	1	3	3	2	1	1	1	2	1	2	3	1	2	3	2	1	3	2	1	2	2	1	3	3	3	1	2	0	0	0	0	0
sp|P63267|ACTH_HUMAN;sp|P68133|ACTS_HUMAN;sp|P68032|ACTC_HUMAN;sp|P62736|ACTA_HUMAN;tr|A6NL76|A6NL76_HUMAN;tr|F8WB63|F8WB63_HUMAN;tr|B8ZZJ2|B8ZZJ2_HUMAN;tr|C9JFL5|C9JFL5_HUMAN;tr|F6UVQ4|F6UVQ4_HUMAN;tr|F6QUT6|F6QUT6_HUMAN	sp|P63267|ACTH_HUMAN;sp|P68133|ACTS_HUMAN;sp|P68032|ACTC_HUMAN;sp|P62736|ACTA_HUMAN;tr|A6NL76|A6NL76_HUMAN;tr|F8WB63|F8WB63_HUMAN;tr|B8ZZJ2|B8ZZJ2_HUMAN;tr|C9JFL5|C9JFL5_HUMAN;tr|F6UVQ4|F6UVQ4_HUMAN;tr|F6QUT6|F6QUT6_HUMAN	20;20;20;20;16;10;10;10;10;10	1;1;1;1;1;1;1;1;1;1	1;1;1;1;1;1;1;1;1;1	sp|P63267|ACTH_HUMAN Actin, gamma-enteric smooth muscle OS=Homo sapiens OX=9606 GN=ACTG2 PE=1 SV=1;sp|P68133|ACTS_HUMAN Actin, alpha skeletal muscle OS=Homo sapiens OX=9606 GN=ACTA1 PE=1 SV=1;sp|P68032|ACTC_HUMAN Actin, alpha cardiac muscle 1 OS=Homo sapie	10	20	1	1	17	15	15	18	14	12	17	13	14	19	18	16	17	17	15	17	16	13	15	17	13	16	15	16	14	17	15	17	16	18	18	18	17	16	15	12	13	12	12	6
sp|P62805|H4_HUMAN	sp|P62805|H4_HUMAN	7	7	7	sp|P62805|H4_HUMAN Histone H4 OS=Homo sapiens OX=9606 GN=HIST1H4A PE=1 SV=2	1	7	7	7	4	5	5	5	4	7	2	3	4	4	4	4	3	3	4	2	4	5	3	6	4	2	2	5	3	2	2	4	4	3	7	7	5	3	1	2	3	3	3	3
sp|P62826|RAN_HUMAN;tr|B5MDF5|B5MDF5_HUMAN;tr|J3KQE5|J3KQE5_HUMAN;tr|H0YFC6|H0YFC6_HUMAN;tr|B4DV51|B4DV51_HUMAN;tr|F5H018|F5H018_HUMAN	sp|P62826|RAN_HUMAN;tr|B5MDF5|B5MDF5_HUMAN;tr|J3KQE5|J3KQE5_HUMAN;tr|H0YFC6|H0YFC6_HUMAN;tr|B4DV51|B4DV51_HUMAN;tr|F5H018|F5H018_HUMAN	2;2;2;1;1;1	2;2;2;1;1;1	2;2;2;1;1;1	sp|P62826|RAN_HUMAN GTP-binding nuclear protein Ran OS=Homo sapiens OX=9606 GN=RAN PE=1 SV=3;tr|B5MDF5|B5MDF5_HUMAN GTP-binding nuclear protein Ran OS=Homo sapiens OX=9606 GN=RAN PE=1 SV=1;tr|J3KQE5|J3KQE5_HUMAN GTP-binding nuclear protein Ran (Fragment) O	6	2	2	2	2	2	2	1	2	2	1	1	2	1	2	2	1	1	1	2	2	2	2	2	2	2	0	1	2	2	1	2	2	1	2	2	2	2	2	2	1	1	0	0
tr|J3KTJ3|J3KTJ3_HUMAN;tr|J3KT29|J3KT29_HUMAN;sp|P62829|RL23_HUMAN	tr|J3KTJ3|J3KTJ3_HUMAN;tr|J3KT29|J3KT29_HUMAN;sp|P62829|RL23_HUMAN	1;1;1	1;1;1	1;1;1	tr|J3KTJ3|J3KTJ3_HUMAN 60S ribosomal protein L23 OS=Homo sapiens OX=9606 GN=RPL23 PE=1 SV=1;tr|J3KT29|J3KT29_HUMAN 60S ribosomal protein L23 OS=Homo sapiens OX=9606 GN=RPL23 PE=1 SV=1;sp|P62829|RL23_HUMAN 60S ribosomal protein L23 OS=Homo sapiens OX=9606 G	3	1	1	1	0	1	1	0	0	1	0	0	0	0	0	0	0	0	0	0	0	0	0	0	0	0	0	0	0	0	0	0	0	0	0	0	0	0	0	0	0	0	0	0
sp|P62834|RAP1A_HUMAN	sp|P62834|RAP1A_HUMAN	4	4	1	sp|P62834|RAP1A_HUMAN Ras-related protein Rap-1A OS=Homo sapiens OX=9606 GN=RAP1A PE=1 SV=1	1	4	4	1	3	3	3	2	1	2	2	1	1	4	4	3	2	1	1	4	3	2	2	3	3	4	3	3	2	3	3	4	3	3	3	4	2	3	2	3	1	1	1	0
sp|P62873|GBB1_HUMAN;tr|F6UT28|F6UT28_HUMAN;tr|B3KVK2|B3KVK2_HUMAN;tr|B1AKQ8|B1AKQ8_HUMAN;tr|F6X3N5|F6X3N5_HUMAN	sp|P62873|GBB1_HUMAN;tr|F6UT28|F6UT28_HUMAN;tr|B3KVK2|B3KVK2_HUMAN	5;3;3;2;2	5;3;3;2;2	3;2;2;1;1	sp|P62873|GBB1_HUMAN Guanine nucleotide-binding protein G(I)/G(S)/G(T) subunit beta-1 OS=Homo sapiens OX=9606 GN=GNB1 PE=1 SV=3;tr|F6UT28|F6UT28_HUMAN Guanine nucleotide-binding protein G(I)/G(S)/G(T) subunit beta-1 (Fragment) OS=Homo sapiens OX=9606 GN=GN	5	5	5	3	3	3	3	2	1	0	1	3	2	4	3	3	3	1	2	3	3	3	3	2	0	3	3	1	2	2	1	4	5	4	5	5	5	4	3	3	0	1	1	0
sp|P62879|GBB2_HUMAN;tr|C9JZN1|C9JZN1_HUMAN;tr|C9JIS1|C9JIS1_HUMAN;tr|C9JXA5|C9JXA5_HUMAN;tr|E7EP32|E7EP32_HUMAN;sp|Q9HAV0|GBB4_HUMAN;tr|C9JD14|C9JD14_HUMAN;tr|H7C5J5|H7C5J5_HUMAN;tr|F5H8J8|F5H8J8_HUMAN;tr|F5H100|F5H100_HUMAN;tr|F5H0S8|F5H0S8_HUMAN;tr|E9PCP0|E9PCP0_HUMAN;sp|P16520|GBB3_HUMAN	sp|P62879|GBB2_HUMAN;tr|C9JZN1|C9JZN1_HUMAN;tr|C9JIS1|C9JIS1_HUMAN;tr|C9JXA5|C9JXA5_HUMAN;tr|E7EP32|E7EP32_HUMAN;sp|Q9HAV0|GBB4_HUMAN	5;4;4;4;3;3;1;1;1;1;1;1;1	3;3;3;3;1;1;0;1;0;0;0;0;0	3;3;3;3;1;1;0;1;0;0;0;0;0	sp|P62879|GBB2_HUMAN Guanine nucleotide-binding protein G(I)/G(S)/G(T) subunit beta-2 OS=Homo sapiens OX=9606 GN=GNB2 PE=1 SV=3;tr|C9JZN1|C9JZN1_HUMAN Guanine nucleotide-binding protein G(I)/G(S)/G(T) subunit beta-2 (Fragment) OS=Homo sapiens OX=9606 GN=GN	13	5	3	3	2	2	2	2	1	1	2	1	1	4	2	2	3	2	2	2	4	2	1	2	1	2	2	1	2	3	2	4	5	4	5	5	5	5	4	4	1	0	0	0
tr|H7C2W9|H7C2W9_HUMAN;tr|C9JU56|C9JU56_HUMAN;tr|B7Z4E3|B7Z4E3_HUMAN;sp|P62899|RL31_HUMAN;tr|B7Z4C8|B7Z4C8_HUMAN	tr|H7C2W9|H7C2W9_HUMAN;tr|C9JU56|C9JU56_HUMAN;tr|B7Z4E3|B7Z4E3_HUMAN;sp|P62899|RL31_HUMAN;tr|B7Z4C8|B7Z4C8_HUMAN	1;1;1;1;1	1;1;1;1;1	1;1;1;1;1	tr|H7C2W9|H7C2W9_HUMAN 60S ribosomal protein L31 (Fragment) OS=Homo sapiens OX=9606 GN=RPL31 PE=1 SV=1;tr|C9JU56|C9JU56_HUMAN 60S ribosomal protein L31 (Fragment) OS=Homo sapiens OX=9606 GN=RPL31 PE=1 SV=1;tr|B7Z4E3|B7Z4E3_HUMAN cDNA FLJ58908, highly simil	5	1	1	1	0	1	1	1	0	1	0	0	0	0	0	0	0	0	0	0	0	0	0	1	0	1	0	1	0	0	0	0	0	0	1	1	0	0	0	0	0	1	0	0
tr|Q5VVC8|Q5VVC8_HUMAN;sp|P62913|RL11_HUMAN	tr|Q5VVC8|Q5VVC8_HUMAN;sp|P62913|RL11_HUMAN	2;2	2;2	2;2	tr|Q5VVC8|Q5VVC8_HUMAN 60S ribosomal protein L11 OS=Homo sapiens OX=9606 GN=RPL11 PE=1 SV=2;sp|P62913|RL11_HUMAN 60S ribosomal protein L11 OS=Homo sapiens OX=9606 GN=RPL11 PE=1 SV=2	2	2	2	2	1	2	1	1	1	2	0	0	0	0	0	0	0	1	0	1	1	1	1	1	1	1	1	2	1	1	1	1	1	1	1	1	1	1	1	1	1	0	0	0
sp|P62937|PPIA_HUMAN;sp|PPIA_HUMAN|;tr|F8WE65|F8WE65_HUMAN;tr|C9J5S7|C9J5S7_HUMAN;tr|E5RIZ5|E5RIZ5_HUMAN;tr|A0A0H2UH34|A0A0H2UH34_HUMAN;sp|Q9Y536|PAL4A_HUMAN;sp|P0DN26|PAL4F_HUMAN;sp|F5H284|PAL4D_HUMAN;sp|A0A0B4J2A2|PAL4C_HUMAN;sp|A0A075B767|PAL4H_HUMAN;sp|A0A075B759|PAL4E_HUMAN;sp|P0DN37|PAL4G_HUMAN	sp|P62937|PPIA_HUMAN;sp|PPIA_HUMAN|;tr|F8WE65|F8WE65_HUMAN;tr|C9J5S7|C9J5S7_HUMAN	17;16;12;12;2;2;2;2;2;2;2;2;1	17;16;12;12;2;2;2;2;2;2;2;2;1	17;16;12;12;2;2;2;2;2;2;2;2;1	sp|P62937|PPIA_HUMAN Peptidyl-prolyl cis-trans isomerase A OS=Homo sapiens OX=9606 GN=PPIA PE=1 SV=2;sp|PPIA_HUMAN|;tr|F8WE65|F8WE65_HUMAN Peptidyl-prolyl cis-trans isomerase OS=Homo sapiens OX=9606 GN=PPIA PE=1 SV=1;tr|C9J5S7|C9J5S7_HUMAN Peptidyl-prolyl	13	17	17	17	14	15	15	12	8	11	12	8	7	13	16	13	13	11	11	13	12	11	14	16	12	15	12	13	15	14	12	12	13	12	15	15	15	14	12	9	8	12	10	5
tr|Q1JUQ3|Q1JUQ3_HUMAN;tr|A0A087WTS4|A0A087WTS4_HUMAN;sp|P62942|FKB1A_HUMAN;tr|A0A087WV48|A0A087WV48_HUMAN;tr|A0A087WZM5|A0A087WZM5_HUMAN	tr|Q1JUQ3|Q1JUQ3_HUMAN;tr|A0A087WTS4|A0A087WTS4_HUMAN;sp|P62942|FKB1A_HUMAN;tr|A0A087WV48|A0A087WV48_HUMAN;tr|A0A087WZM5|A0A087WZM5_HUMAN	2;2;2;2;2	2;2;2;2;2	2;2;2;2;2	tr|Q1JUQ3|Q1JUQ3_HUMAN FK506 binding protein12 OS=Homo sapiens OX=9606 GN=FKBP1A PE=2 SV=1;tr|A0A087WTS4|A0A087WTS4_HUMAN Peptidyl-prolyl cis-trans isomerase FKBP1A OS=Homo sapiens OX=9606 GN=FKBP1A PE=4 SV=1;sp|P62942|FKB1A_HUMAN Peptidyl-prolyl cis-trans	5	2	2	2	2	2	2	2	1	2	0	1	1	2	2	2	2	2	2	2	2	2	2	2	1	2	2	2	2	2	1	2	2	2	2	2	2	2	2	2	2	1	2	0
sp|P62993|GRB2_HUMAN;tr|J3KT38|J3KT38_HUMAN;tr|J3QRL5|J3QRL5_HUMAN;tr|J3QLF6|J3QLF6_HUMAN	sp|P62993|GRB2_HUMAN;tr|J3KT38|J3KT38_HUMAN	6;3;2;1	6;3;2;1	6;3;2;1	sp|P62993|GRB2_HUMAN Growth factor receptor-bound protein 2 OS=Homo sapiens OX=9606 GN=GRB2 PE=1 SV=1;tr|J3KT38|J3KT38_HUMAN Growth factor receptor-bound protein 2 (Fragment) OS=Homo sapiens OX=9606 GN=GRB2 PE=1 SV=8	4	6	6	6	3	4	2	3	4	3	1	1	2	3	4	3	1	2	1	2	4	5	4	4	3	2	4	3	5	4	2	4	6	5	3	5	5	4	2	6	3	2	2	0
sp|P63000|RAC1_HUMAN;sp|P60763|RAC3_HUMAN	sp|P63000|RAC1_HUMAN;sp|P60763|RAC3_HUMAN	8;5	8;5	4;1	sp|P63000|RAC1_HUMAN Ras-related C3 botulinum toxin substrate 1 OS=Homo sapiens OX=9606 GN=RAC1 PE=1 SV=1;sp|P60763|RAC3_HUMAN Ras-related C3 botulinum toxin substrate 3 OS=Homo sapiens OX=9606 GN=RAC3 PE=1 SV=1	2	8	8	4	8	7	7	6	6	5	7	7	5	8	8	7	8	7	4	7	6	5	6	6	3	8	8	4	7	5	4	5	7	5	6	7	6	7	7	7	4	4	5	0
sp|Q5JWF2|GNAS1_HUMAN;sp|P63092|GNAS2_HUMAN;sp|P38405|GNAL_HUMAN;tr|H0Y7F4|H0Y7F4_HUMAN;tr|Q5JWE9|Q5JWE9_HUMAN;tr|A0A3B3IUA8|A0A3B3IUA8_HUMAN;sp|P09471|GNAO_HUMAN;tr|S4R3E3|S4R3E3_HUMAN;tr|A0A0A0MR13|A0A0A0MR13_HUMAN;tr|A0A1W2PRE1|A0A1W2PRE1_HUMAN;tr|A0A1W2PQK2|A0A1W2PQK2_HUMAN;tr|A0A087WZE5|A0A087WZE5_HUMAN;tr|A0A1W2PRJ7|A0A1W2PRJ7_HUMAN;tr|H0Y7E8|H0Y7E8_HUMAN;tr|Q5JWD1|Q5JWD1_HUMAN;tr|A0A087WTB…	sp|Q5JWF2|GNAS1_HUMAN;sp|P63092|GNAS2_HUMAN;sp|P38405|GNAL_HUMAN;tr|H0Y7F4|H0Y7F4_HUMAN;tr|Q5JWE9|Q5JWE9_HUMAN	6;6;3;3;3;2;2;2;2;2;2;2;2;2;2;2;2;2;1	6;6;3;3;3;2;2;2;2;2;2;2;2;2;2;2;2;2;1	4;4;1;1;1;0;0;2;2;0;0;0;0;0;0;0;0;0;1	sp|Q5JWF2|GNAS1_HUMAN Guanine nucleotide-binding protein G(s) subunit alpha isoforms XLas OS=Homo sapiens OX=9606 GN=GNAS PE=1 SV=2;sp|P63092|GNAS2_HUMAN Guanine nucleotide-binding protein G(s) subunit alpha isoforms short OS=Homo sapiens OX=9606 GN=GNAS P	19	6	6	4	6	5	4	5	5	5	4	4	3	5	5	4	4	4	4	5	6	5	4	4	4	4	4	4	4	4	4	4	5	5	5	5	6	6	5	5	3	1	2	0
sp|P63104|1433Z_HUMAN;tr|E7EX29|E7EX29_HUMAN;tr|E7ESK7|E7ESK7_HUMAN;tr|E5RIR4|E5RIR4_HUMAN;tr|E9PD24|E9PD24_HUMAN;tr|E7EVZ2|E7EVZ2_HUMAN;tr|B0AZS6|B0AZS6_HUMAN;tr|E5RGE1|E5RGE1_HUMAN;tr|B7Z2E6|B7Z2E6_HUMAN;tr|H0YB80|H0YB80_HUMAN	sp|P63104|1433Z_HUMAN;tr|E7EX29|E7EX29_HUMAN;tr|E7ESK7|E7ESK7_HUMAN;tr|E5RIR4|E5RIR4_HUMAN;tr|E9PD24|E9PD24_HUMAN;tr|E7EVZ2|E7EVZ2_HUMAN	23;22;16;13;13;13;10;8;7;7	23;22;16;13;13;13;10;8;7;7	17;16;13;10;10;10;7;6;4;4	sp|P63104|1433Z_HUMAN 14-3-3 protein zeta/delta OS=Homo sapiens OX=9606 GN=YWHAZ PE=1 SV=1;tr|E7EX29|E7EX29_HUMAN 14-3-3 protein zeta/delta (Fragment) OS=Homo sapiens OX=9606 GN=YWHAZ PE=1 SV=1;tr|E7ESK7|E7ESK7_HUMAN 14-3-3 protein zeta/delta (Fragment) OS	10	23	23	17	18	22	20	19	15	15	15	12	15	20	21	17	15	15	16	21	20	19	20	21	16	20	17	20	19	18	15	20	17	17	19	21	20	17	15	16	12	14	11	2
sp|P63218|GBG5_HUMAN	sp|P63218|GBG5_HUMAN	2	2	2	sp|P63218|GBG5_HUMAN Guanine nucleotide-binding protein G(I)/G(S)/G(O) subunit gamma-5 OS=Homo sapiens OX=9606 GN=GNG5 PE=1 SV=3	1	2	2	2	1	1	2	0	0	2	0	0	0	1	1	1	1	0	0	1	0	2	1	1	1	0	0	1	0	1	1	1	1	1	2	1	1	1	1	0	1	0	0	0
sp|P63241|IF5A1_HUMAN;tr|I3L397|I3L397_HUMAN;tr|I3L504|I3L504_HUMAN;sp|Q6IS14|IF5AL_HUMAN;tr|F8WCJ1|F8WCJ1_HUMAN;tr|C9J7B5|C9J7B5_HUMAN;tr|C9J4W5|C9J4W5_HUMAN;sp|Q9GZV4|IF5A2_HUMAN	sp|P63241|IF5A1_HUMAN;tr|I3L397|I3L397_HUMAN;tr|I3L504|I3L504_HUMAN;sp|Q6IS14|IF5AL_HUMAN	4;3;3;2;1;1;1;1	4;3;3;2;1;1;1;1	4;3;3;2;1;1;1;1	sp|P63241|IF5A1_HUMAN Eukaryotic translation initiation factor 5A-1 OS=Homo sapiens OX=9606 GN=EIF5A PE=1 SV=2;tr|I3L397|I3L397_HUMAN Eukaryotic translation initiation factor 5A (Fragment) OS=Homo sapiens OX=9606 GN=EIF5A PE=1 SV=8;tr|I3L504|I3L504_HUMAN E	8	4	4	4	0	1	1	1	0	3	0	0	0	0	0	0	0	0	0	0	0	0	0	0	0	0	0	1	0	0	0	1	0	0	1	1	0	1	0	0	0	0	0	0
sp|P63261|ACTG_HUMAN;tr|I3L3I0|I3L3I0_HUMAN;tr|I3L1U9|I3L1U9_HUMAN;tr|I3L4N8|I3L4N8_HUMAN;tr|I3L3R2|I3L3R2_HUMAN;tr|J3KT65|J3KT65_HUMAN	sp|P63261|ACTG_HUMAN;tr|I3L3I0|I3L3I0_HUMAN;tr|I3L1U9|I3L1U9_HUMAN	32;19;19;15;12;12	32;19;19;15;12;12	0;0;0;0;0;0	sp|P63261|ACTG_HUMAN Actin, cytoplasmic 2 OS=Homo sapiens OX=9606 GN=ACTG1 PE=1 SV=1;tr|I3L3I0|I3L3I0_HUMAN Actin, cytoplasmic 2 (Fragment) OS=Homo sapiens OX=9606 GN=ACTG1 PE=1 SV=1;tr|I3L1U9|I3L1U9_HUMAN Actin, cytoplasmic 2 (Fragment) OS=Homo sapiens OX	6	32	32	0	25	25	25	25	21	20	26	20	19	31	28	25	27	25	23	29	25	21	25	26	20	28	24	25	25	26	23	28	27	27	29	28	26	25	24	18	16	19	18	7
tr|A0A2R8YGX3|A0A2R8YGX3_HUMAN;tr|A0A2R8Y5V9|A0A2R8Y5V9_HUMAN;sp|P67936|TPM4_HUMAN;tr|A0A2R8YH90|A0A2R8YH90_HUMAN	tr|A0A2R8YGX3|A0A2R8YGX3_HUMAN;tr|A0A2R8Y5V9|A0A2R8Y5V9_HUMAN;sp|P67936|TPM4_HUMAN	5;5;5;2	4;4;4;1	4;4;4;1	tr|A0A2R8YGX3|A0A2R8YGX3_HUMAN Tropomyosin alpha-4 chain OS=Homo sapiens OX=9606 GN=TPM4 PE=1 SV=1;tr|A0A2R8Y5V9|A0A2R8Y5V9_HUMAN Tropomyosin alpha-4 chain OS=Homo sapiens OX=9606 GN=TPM4 PE=1 SV=1;sp|P67936|TPM4_HUMAN Tropomyosin alpha-4 chain OS=Homo sap	4	5	4	4	2	3	3	3	2	3	3	3	2	4	4	3	4	3	4	3	3	3	3	2	3	5	3	4	5	2	3	4	3	5	3	3	4	2	4	3	1	1	2	0
sp|Q5VTE0|EF1A3_HUMAN;sp|P68104|EF1A1_HUMAN;tr|A0A087WVQ9|A0A087WVQ9_HUMAN;tr|A0A087WV01|A0A087WV01_HUMAN;sp|Q05639|EF1A2_HUMAN;tr|Q5JR01|Q5JR01_HUMAN;tr|A0A2R8Y660|A0A2R8Y660_HUMAN;tr|A0A2R8Y488|A0A2R8Y488_HUMAN;tr|A6PW80|A6PW80_HUMAN;tr|A0A2R8YDN5|A0A2R8YDN5_HUMAN	sp|Q5VTE0|EF1A3_HUMAN;sp|P68104|EF1A1_HUMAN;tr|A0A087WVQ9|A0A087WVQ9_HUMAN;tr|A0A087WV01|A0A087WV01_HUMAN;sp|Q05639|EF1A2_HUMAN	9;9;8;5;5;3;3;3;2;1	9;9;8;5;5;3;3;3;2;1	4;4;4;2;0;1;0;0;1;0	sp|Q5VTE0|EF1A3_HUMAN Putative elongation factor 1-alpha-like 3 OS=Homo sapiens OX=9606 GN=EEF1A1P5 PE=5 SV=1;sp|P68104|EF1A1_HUMAN Elongation factor 1-alpha 1 OS=Homo sapiens OX=9606 GN=EEF1A1 PE=1 SV=1;tr|A0A087WVQ9|A0A087WVQ9_HUMAN Elongation factor 1-a	10	9	9	4	4	9	8	5	3	8	2	1	1	4	4	2	3	1	3	4	6	3	2	5	3	3	2	7	2	5	3	4	3	3	7	5	4	4	3	3	3	2	1	1
sp|P68363|TBA1B_HUMAN;tr|F8VVB9|F8VVB9_HUMAN;tr|F8VQQ4|F8VQQ4_HUMAN;tr|F8VRZ4|F8VRZ4_HUMAN;tr|F8VS66|F8VS66_HUMAN;tr|F8VX09|F8VX09_HUMAN;tr|F8VWV9|F8VWV9_HUMAN;tr|C9JDS9|C9JDS9_HUMAN;tr|F8VRK0|F8VRK0_HUMAN;tr|C9K0S6|C9K0S6_HUMAN;tr|F8VXZ7|F8VXZ7_HUMAN;tr|F8W0F6|F8W0F6_HUMAN;sp|Q9H853|TBA4B_HUMAN	sp|P68363|TBA1B_HUMAN;tr|F8VVB9|F8VVB9_HUMAN	15;10;7;6;6;5;5;4;3;2;1;1;1	15;10;7;6;6;5;5;4;3;2;1;1;1	0;0;0;0;0;0;0;0;0;0;0;0;0	sp|P68363|TBA1B_HUMAN Tubulin alpha-1B chain OS=Homo sapiens OX=9606 GN=TUBA1B PE=1 SV=1;tr|F8VVB9|F8VVB9_HUMAN Tubulin alpha-1B chain (Fragment) OS=Homo sapiens OX=9606 GN=TUBA1B PE=1 SV=8	13	15	15	0	7	11	12	9	7	11	8	5	5	11	9	4	6	5	5	10	9	7	8	7	5	10	4	9	6	5	5	11	9	7	12	11	8	8	6	5	4	5	2	0
sp|P68366|TBA4A_HUMAN;tr|C9JDL2|C9JDL2_HUMAN;tr|C9JEV8|C9JEV8_HUMAN;tr|C9JQ00|C9JQ00_HUMAN;tr|C9JJQ8|C9JJQ8_HUMAN	sp|P68366|TBA4A_HUMAN	10;3;3;3;3	1;1;1;1;1	1;1;1;1;1	sp|P68366|TBA4A_HUMAN Tubulin alpha-4A chain OS=Homo sapiens OX=9606 GN=TUBA4A PE=1 SV=1	5	10	1	1	5	9	9	5	4	8	4	2	2	7	5	3	3	2	2	6	6	4	5	5	1	6	3	5	3	2	2	6	5	3	7	7	4	4	2	2	1	2	1	0
sp|P68371|TBB4B_HUMAN;sp|P04350|TBB4A_HUMAN;sp|Q3ZCM7|TBB8_HUMAN;tr|A0A075B736|A0A075B736_HUMAN;sp|A6NNZ2|TBB8L_HUMAN;tr|Q5SQY0|Q5SQY0_HUMAN;tr|K7ESM5|K7ESM5_HUMAN;sp|Q9H4B7|TBB1_HUMAN;CON__ENSEMBL:ENSBTAP00000025008;tr|G3V2A3|G3V2A3_HUMAN;tr|M0QY85|M0QY85_HUMAN;tr|M0R278|M0R278_HUMAN;tr|M0QZL7|M0QZL7_HUMAN;tr|M0R2D3|M0R2D3_HUMAN;tr|A0A075B724|A0A075B724_HUMAN;tr|M0QX14|M0QX14_HUMAN;tr|M0QY37|M0Q…	sp|P68371|TBB4B_HUMAN;sp|P04350|TBB4A_HUMAN	11;8;5;4;4;4;3;2;2;2;1;1;1;1;1;1;1;1	11;8;5;4;4;4;3;2;2;2;1;1;1;1;1;1;1;1	3;1;1;0;0;0;0;0;0;0;1;1;1;0;1;1;1;1	sp|P68371|TBB4B_HUMAN Tubulin beta-4B chain OS=Homo sapiens OX=9606 GN=TUBB4B PE=1 SV=1;sp|P04350|TBB4A_HUMAN Tubulin beta-4A chain OS=Homo sapiens OX=9606 GN=TUBB4A PE=1 SV=2	18	11	11	3	8	10	9	9	7	8	5	4	6	8	8	7	6	6	6	6	7	7	6	9	3	6	5	6	6	7	7	8	8	6	8	8	7	5	5	3	3	4	4	0
tr|J3KNE3|J3KNE3_HUMAN;sp|P68402|PA1B2_HUMAN	tr|J3KNE3|J3KNE3_HUMAN;sp|P68402|PA1B2_HUMAN	1;1	1;1	1;1	tr|J3KNE3|J3KNE3_HUMAN Platelet-activating factor acetylhydrolase IB subunit beta (Fragment) OS=Homo sapiens OX=9606 GN=PAFAH1B2 PE=1 SV=1;sp|P68402|PA1B2_HUMAN Platelet-activating factor acetylhydrolase IB subunit beta OS=Homo sapiens OX=9606 GN=PAFAH1B2	2	1	1	1	0	0	0	1	1	0	1	1	0	1	1	0	1	1	0	1	1	0	1	0	0	1	1	0	1	0	0	1	1	1	1	1	1	1	1	1	0	0	0	0
sp|P69891|HBG1_HUMAN;sp|P69892|HBG2_HUMAN;tr|A0A2R8Y7X9|A0A2R8Y7X9_HUMAN	sp|P69891|HBG1_HUMAN;sp|P69892|HBG2_HUMAN;tr|A0A2R8Y7X9|A0A2R8Y7X9_HUMAN	2;2;2	1;1;1	1;1;1	sp|P69891|HBG1_HUMAN Hemoglobin subunit gamma-1 OS=Homo sapiens OX=9606 GN=HBG1 PE=1 SV=2;sp|P69892|HBG2_HUMAN Hemoglobin subunit gamma-2 OS=Homo sapiens OX=9606 GN=HBG2 PE=1 SV=2;tr|A0A2R8Y7X9|A0A2R8Y7X9_HUMAN Uncharacterized protein OS=Homo sapiens OX=96	3	2	1	1	0	1	1	1	1	1	1	1	1	1	1	0	1	1	1	1	1	1	1	1	1	1	1	1	2	2	2	1	1	1	1	1	1	1	1	1	1	0	0	0
sp|P78324|SHPS1_HUMAN;sp|Q9P1W8|SIRPG_HUMAN;tr|H3BU43|H3BU43_HUMAN;tr|H3BSK5|H3BSK5_HUMAN;tr|H3BQ21|H3BQ21_HUMAN	sp|P78324|SHPS1_HUMAN	14;5;1;1;1	14;5;1;1;1	1;0;0;0;0	sp|P78324|SHPS1_HUMAN Tyrosine-protein phosphatase non-receptor type substrate 1 OS=Homo sapiens OX=9606 GN=SIRPA PE=1 SV=2	5	14	14	1	11	11	11	11	9	8	12	10	9	12	13	13	9	9	10	10	12	11	11	13	11	11	10	10	10	9	10	10	11	9	8	9	11	8	9	6	8	10	9	0
tr|C9JBI3|C9JBI3_HUMAN;sp|P78330|SERB_HUMAN	tr|C9JBI3|C9JBI3_HUMAN;sp|P78330|SERB_HUMAN	3;3	3;3	3;3	tr|C9JBI3|C9JBI3_HUMAN Phosphoserine phosphatase (Fragment) OS=Homo sapiens OX=9606 GN=PSPH PE=1 SV=1;sp|P78330|SERB_HUMAN Phosphoserine phosphatase OS=Homo sapiens OX=9606 GN=PSPH PE=1 SV=2	2	3	3	3	2	3	2	3	3	3	1	2	1	3	3	3	3	3	2	2	3	2	2	2	2	2	2	3	3	3	3	2	3	2	3	3	3	1	2	3	3	1	1	0
sp|P78371|TCPB_HUMAN;tr|F8VQ14|F8VQ14_HUMAN;tr|F5GWF6|F5GWF6_HUMAN	sp|P78371|TCPB_HUMAN;tr|F8VQ14|F8VQ14_HUMAN;tr|F5GWF6|F5GWF6_HUMAN	3;2;2	3;2;2	3;2;2	sp|P78371|TCPB_HUMAN T-complex protein 1 subunit beta OS=Homo sapiens OX=9606 GN=CCT2 PE=1 SV=4;tr|F8VQ14|F8VQ14_HUMAN T-complex protein 1 subunit beta OS=Homo sapiens OX=9606 GN=CCT2 PE=1 SV=1;tr|F5GWF6|F5GWF6_HUMAN T-complex protein 1 subunit beta OS=Hom	3	3	3	3	0	2	2	0	0	3	0	0	0	0	0	0	0	0	0	0	0	0	0	1	0	0	0	2	0	0	0	0	0	0	0	0	0	0	0	0	0	0	0	0
sp|P78417|GSTO1_HUMAN;tr|Q5TA02|Q5TA02_HUMAN;tr|Q5TA01|Q5TA01_HUMAN	sp|P78417|GSTO1_HUMAN;tr|Q5TA02|Q5TA02_HUMAN;tr|Q5TA01|Q5TA01_HUMAN	14;11;8	14;11;8	14;11;8	sp|P78417|GSTO1_HUMAN Glutathione S-transferase omega-1 OS=Homo sapiens OX=9606 GN=GSTO1 PE=1 SV=2;tr|Q5TA02|Q5TA02_HUMAN Glutathione S-transferase omega-1 (Fragment) OS=Homo sapiens OX=9606 GN=GSTO1 PE=1 SV=1;tr|Q5TA01|Q5TA01_HUMAN Glutathione S-transfera	3	14	14	14	8	8	9	10	7	9	6	5	5	12	12	12	8	7	7	10	9	9	11	9	8	11	8	8	12	10	9	12	12	8	13	12	12	11	12	10	9	11	9	0
sp|P80188|NGAL_HUMAN;tr|X6R8F3|X6R8F3_HUMAN	sp|P80188|NGAL_HUMAN;tr|X6R8F3|X6R8F3_HUMAN	8;8	8;8	8;8	sp|P80188|NGAL_HUMAN Neutrophil gelatinase-associated lipocalin OS=Homo sapiens OX=9606 GN=LCN2 PE=1 SV=2;tr|X6R8F3|X6R8F3_HUMAN Neutrophil gelatinase-associated lipocalin OS=Homo sapiens OX=9606 GN=LCN2 PE=1 SV=1	2	8	8	8	6	6	5	6	4	4	6	5	4	7	7	5	6	6	5	7	8	7	7	7	5	7	7	7	6	7	8	6	7	5	8	7	6	5	6	5	4	6	4	0
sp|P80723|BASP1_HUMAN	sp|P80723|BASP1_HUMAN	1	1	1	sp|P80723|BASP1_HUMAN Brain acid soluble protein 1 OS=Homo sapiens OX=9606 GN=BASP1 PE=1 SV=2	1	1	1	1	0	0	0	0	0	0	0	0	0	0	1	1	0	0	1	0	0	1	0	1	1	1	0	0	0	0	1	1	1	1	1	1	0	0	0	1	1	0	0	0
sp|P81605|DCD_HUMAN	sp|P81605|DCD_HUMAN	4	4	4	sp|P81605|DCD_HUMAN Dermcidin OS=Homo sapiens OX=9606 GN=DCD PE=1 SV=2	1	4	4	4	3	2	3	1	1	2	2	4	1	1	1	1	3	3	2	3	1	1	3	4	2	4	3	2	3	3	2	2	2	3	1	1	1	2	2	2	2	1	2	0
sp|P84095|RHOG_HUMAN	sp|P84095|RHOG_HUMAN	2	1	1	sp|P84095|RHOG_HUMAN Rho-related GTP-binding protein RhoG OS=Homo sapiens OX=9606 GN=RHOG PE=1 SV=1	1	2	1	1	2	2	2	1	2	2	1	1	2	2	2	2	2	2	2	2	2	2	2	2	2	2	2	2	2	2	2	2	2	2	2	2	2	2	1	1	2	1	1	0
sp|P98088|MUC5A_HUMAN	sp|P98088|MUC5A_HUMAN	63	57	57	sp|P98088|MUC5A_HUMAN Mucin-5AC OS=Homo sapiens OX=9606 GN=MUC5AC PE=1 SV=4	1	63	57	57	49	43	42	42	32	30	28	26	24	50	50	41	41	38	33	55	53	49	52	47	42	54	47	46	43	39	35	57	54	44	47	51	49	43	23	23	20	19	19	0
sp|P98160|PGBM_HUMAN	sp|P98160|PGBM_HUMAN	12	12	12	sp|P98160|PGBM_HUMAN Basement membrane-specific heparan sulfate proteoglycan core protein OS=Homo sapiens OX=9606 GN=HSPG2 PE=1 SV=4	1	12	12	12	5	7	9	8	7	7	4	7	6	5	2	6	8	8	7	6	7	9	3	6	7	7	7	9	8	6	7	3	3	4	8	9	7	9	6	2	5	3	4	0
sp|P98172|EFNB1_HUMAN	sp|P98172|EFNB1_HUMAN	2	2	2	sp|P98172|EFNB1_HUMAN Ephrin-B1 OS=Homo sapiens OX=9606 GN=EFNB1 PE=1 SV=1	1	2	2	2	1	2	2	1	1	1	1	1	1	1	1	1	1	1	1	1	1	2	1	1	2	1	1	2	1	1	1	1	1	1	1	1	1	2	1	1	0	1	1	0
[truncated: 443 more rows]
[truncated: 398 more columns]

## Sheet: HAP CON REV 
Protein IDs	Majority protein IDs	Peptide counts (all)	Peptide counts (razor+unique)	Peptide counts (unique)	Fasta headers	Number of proteins	Peptides	Razor + unique peptides	Unique peptides	Peptides
[truncated: 1,297 more rows]
[truncated: 389 more columns]
