# Supplementary material for: Novel protein pathways in development and progression of pulmonary sarcoidosis
Source: Sci Rep. 2020 Aug 6;10:13282. doi: 10.1038/s41598-020-69281-8 (PMC7413390; doi:10.1038/s41598-020-69281-8)
Supplement: Supplementary file 4 — Supplementary Table S3 [file 41598_2020_69281_MOESM4_ESM.xlsx]

## Sheet: Index
Novel Protein Pathways in Development and Progression of Pulmonary Sarcoidosis. Bhargava M, Viken KJ, Barkes B, Griffin TJ, Gillespie M, Jagtap PD, Sajulga R, Peterson EJ, Dincer HE, Li L, Restrepo CI, O'Connor BP, Fingerlin TE, Perlman Dm, Maier LA
Supplemntal Table 3: Results of the PECA procedure for statistical analysis of BALF prtoein abundances
Sarc vs Control	Comparison of fold changes between sarcoidosis subject and controls
P vs NP	Comparison of fold changes between progressive (P) and non-progressive sarcoidosis
Header term tabs	Description of the value
Swissport/TrEMBL identifier	UniProtKB/TrEMBL identifer
Uniprot ID	Uniprot protein identification number
Gene Symbol	Gene symbol
Protien Name	Name of the a protien assigned
slr	signal-log ratio (log base 2 magnitude of change)
t	Median peptide t-statistic for the protein.
score	median t-statistic for the peptides for the protien
n	Number of peptide intensities used in the t-test
p	Protein level p-value calculated from beta distribution
p.fdr	FDR-adjusted p-value

## Sheet: Sarc vs Control
	Swissport/TrEMBL identifier	Uniprot ID	Gene Symbol	Protein Name	Signal Log-ratio	t-statistic	score (median t-statistic for the peptides)	n	p-vlue	p.fdr
120	sp	P01023	A2MG_HUMAN	Alpha-2-macroglobulin (Alpha-2-M) (C3 and PZP-like alpha-2-macroglobulin domain-containing protein 5)	1.46978	2.84959	0.0081875	55	1.14e-43	1.4e-40
1145	tr	H3BLV0	H3BLV0_HUMAN	Complement decay-accelerating factor (Fragment)	-1.43244	-4.44242	0.000130854	20	3.03e-36	1.85e-33
609	sp	Q07954	LRP1_HUMAN	Prolow-density lipoprotein receptor-related protein 1 (LRP-1) (Alpha-2-macroglobulin receptor) (A2MR) (Apolipoprotein E receptor) (APOER) (CD antigen CD91) [Cleaved into: Low-density lipoprotein receptor-related protein 1 85 kDa subunit (LRP-85); Low-density lipoprotein receptor-related protein 1 515 kDa subunit (LRP-515); Low-density lipoprotein receptor-related protein 1 intracellular domain (L…	-0.851436	-3.37182	0.0022261	30	1.14e-33	4.65e-31
818	sp	Q9H6S3	ES8L2_HUMAN	Epidermal growth factor receptor kinase substrate 8-like protein 2 (EPS8-like protein 2) (Epidermal growth factor receptor pathway substrate 8-related protein 2) (EPS8-related protein 2)	-1.26554	-3.77566	0.000778657	23	6.66e-32	2.04e-29
875	sp	Q9UQ52	CNTN6_HUMAN	Contactin-6 (Neural recognition molecule NB-3) (hNB-3)	-0.984825	-3.65121	0.00107969	22	5.22e-29	1.28e-26
388	sp	P22897	MRC1_HUMAN	Macrophage mannose receptor 1 (MMR) (C-type lectin domain family 13 member D) (C-type lectin domain family 13 member D-like) (Human mannose receptor) (hMR) (Macrophage mannose receptor 1-like protein 1) (CD antigen CD206)	-0.849004	-2.59152	0.0151025	40	4.81e-27	9.79e-25
753	sp	Q8WUM4	PDC6I_HUMAN	Programmed cell death 6-interacting protein (PDCD6-interacting protein) (ALG-2-interacting protein 1) (ALG-2-interacting protein X) (Hp95)	-0.997125	-3.17324	0.00368462	26	1.37e-26	2.39e-24
65	sp	O75083	WDR1_HUMAN	WD repeat-containing protein 1 (Actin-interacting protein 1) (AIP1) (NORI-1)	1.33179	3.50247	0.00159012	20	7.33e-25	1.12e-22
390	sp	P23141	EST1_HUMAN	Liver carboxylesterase 1 (Acyl-coenzyme A:cholesterol acyltransferase) (ACAT) (Brain carboxylesterase hBr1) (Carboxylesterase 1) (CE-1) (hCE-1) (EC 3.1.1.1) (Cocaine carboxylesterase) (Egasyn) (HMSE) (Methylumbelliferyl-acetate deacetylase 1) (EC 3.1.1.56) (Monocyte/macrophage serine esterase) (Retinyl ester hydrolase) (REH) (Serine esterase 1) (Triacylglycerol hydrolase) (TGH)	-1.01884	-3.38044	0.00217744	19	2.17e-22	2.95e-20
471	sp	P35247	SFTPD_HUMAN	Pulmonary surfactant-associated protein D (PSP-D) (SP-D) (Collectin-7) (Lung surfactant protein D)	-1.1948	-3.18911	0.00354047	19	2.78e-20	3.39e-18
861	sp	Q9UGT4	SUSD2_HUMAN	Sushi domain-containing protein 2	-1.59447	-3.36784	0.00224892	15	4.15e-18	4.61e-16
526	sp	P51884	LUM_HUMAN	Lumican (Keratan sulfate proteoglycan lumican) (KSPG lumican)	1.3167	3.58196	0.0012936	13	1.03e-17	1.05e-15
196	sp	P04745	AMY1_HUMAN	Alpha-amylase 1 (EC 3.2.1.1) (1,4-alpha-D-glucan glucanohydrolase 1) (Salivary alpha-amylase)	-1.29365	-2.32461	0.0276897	31	2.42e-17	2.27e-15
626	sp	Q13011	ECH1_HUMAN	Delta(3,5)-Delta(2,4)-dienoyl-CoA isomerase, mitochondrial (EC 5.3.3.-)	-1.40858	-4.83327	4.54e-05	7	1.48e-16	1.29e-14
273	sp	P09525	ANXA4_HUMAN	Annexin A4 (35-beta calcimedin) (Annexin IV) (Annexin-4) (Carbohydrate-binding protein p33/p41) (Chromobindin-4) (Endonexin I) (Lipocortin IV) (P32.5) (PP4-X) (Placental anticoagulant protein II) (PAP-II) (Protein II)	-0.845728	-2.23271	0.0338745	32	1.98e-16	1.61e-14
887	sp	Q9Y624	JAM1_HUMAN	Junctional adhesion molecule A (JAM-A) (Junctional adhesion molecule 1) (JAM-1) (Platelet F11 receptor) (Platelet adhesion molecule 1) (PAM-1) (CD antigen CD321)	-1.34446	-3.90759	0.000549239	10	2.81e-16	2.15e-14
907	tr	A0A087X0D5	A0A087X0D5_HUMAN	Pro-cathepsin H	-1.14179	-3.47768	0.00169542	12	8.63e-16	6.2e-14
757	sp	Q92598	HS105_HUMAN	Heat shock protein 105 kDa (Antigen NY-CO-25) (Heat shock 110 kDa protein)	0.938897	2.96032	0.00625236	16	2.21e-15	1.5e-13
35	sp	O00560	SDCB1_HUMAN	Syntenin-1 (Melanoma differentiation-associated protein 9) (MDA-9) (Pro-TGF-alpha cytoplasmic domain-interacting protein 18) (TACIP18) (Scaffold protein Pbp1) (Syndecan-binding protein 1)	-1.13143	-2.76395	0.0100582	18	4.63e-15	2.98e-13
202	sp	P05091	ALDH2_HUMAN	Aldehyde dehydrogenase, mitochondrial (EC 1.2.1.3) (ALDH class 2) (ALDH-E2) (ALDHI)	-1.37127	-3.08678	0.0045742	14	9.16e-15	5.6e-13
883	sp	Q9Y4D7	PLXD1_HUMAN	Plexin-D1	-1.06704	-3.19513	0.0034872	13	1.06e-14	6.15e-13
628	sp	Q13231	CHIT1_HUMAN	Chitotriosidase-1 (EC 3.2.1.14) (Chitinase-1)	2.15912	2.72273	0.0110956	18	1.17e-14	6.48e-13
287	sp	P10253	LYAG_HUMAN	Lysosomal alpha-glucosidase (EC 3.2.1.20) (Acid maltase) (Aglucosidase alfa) [Cleaved into: 76 kDa lysosomal alpha-glucosidase; 70 kDa lysosomal alpha-glucosidase]	-1.19291	-4.31304	0.000185536	7	4.15e-14	2.2e-12
53	sp	O43505	B4GA1_HUMAN	Beta-1,4-glucuronyltransferase 1 (EC 2.4.1.-) (I-beta-1,3-N-acetylglucosaminyltransferase) (iGnT) (N-acetyllactosaminide beta-1,3-N-acetylglucosaminyltransferase) (Poly-N-acetyllactosamine extension enzyme) (UDP-GlcNAc:betaGal beta-1,3-N-acetylglucosaminyltransferase 1)	-1.41597	-5.18438	1.75e-05	5	5.36e-14	2.73e-12
590	sp	P98088	MUC5A_HUMAN	Mucin-5AC (MUC-5AC) (Gastric mucin) (Major airway glycoprotein) (Mucin-5 subtype AC, tracheobronchial) (Tracheobronchial mucin) (TBM)	0.64611	1.6669	0.106857	56	7.98e-14	3.9e-12
370	sp	P20142	PEPC_HUMAN	Gastricsin (EC 3.4.23.3) (Pepsinogen C)	-1.99927	-4.60612	8.4e-05	6	1.01e-13	4.76e-12
637	sp	Q13740	CD166_HUMAN	CD166 antigen (Activated leukocyte cell adhesion molecule) (CD antigen CD166)	-0.758188	-2.58213	0.0154357	18	2.6e-13	1.18e-11
237	sp	P07686	HEXB_HUMAN	Beta-hexosaminidase subunit beta (EC 3.2.1.52) (Beta-N-acetylhexosaminidase subunit beta) (Hexosaminidase subunit B) (Cervical cancer proto-oncogene 7 protein) (HCC-7) (N-acetyl-beta-glucosaminidase subunit beta) [Cleaved into: Beta-hexosaminidase subunit beta chain B; Beta-hexosaminidase subunit beta chain A]	-0.949155	-3.26613	0.00291435	11	2.8e-13	1.22e-11
1233	tr	Q96L35	Q96L35_HUMAN	EPH receptor B4, isoform CRA_b (Ephrin type-B receptor 4) (Receptor protein tyrosine kinase variant EphB4v1)	-1.09667	-5.64344	5.06e-06	4	3.13e-13	1.32e-11
743	sp	Q8NFJ5	RAI3_HUMAN	Retinoic acid-induced protein 3 (G-protein coupled receptor family C group 5 member A) (Phorbol ester induced gene 1) (PEIG-1) (Retinoic acid-induced gene 1 protein) (RAIG-1)	-1.55595	-3.38304	0.00216303	10	5.26e-13	2.14e-11
281	sp	P0CG48	UBC_HUMAN	Polyubiquitin-C [Cleaved into: Ubiquitin]	-0.964403	-2.84205	0.00833787	14	8.09e-13	3.14e-11
1225	tr	Q5T985	Q5T985_HUMAN	Inter-alpha-trypsin inhibitor heavy chain H2	0.787957	2.15685	0.0398904	26	8.23e-13	3.14e-11
488	sp	P40189	IL6RB_HUMAN	Interleukin-6 receptor subunit beta (IL-6 receptor subunit beta) (IL-6R subunit beta) (IL-6R-beta) (IL-6RB) (CDw130) (Interleukin-6 signal transducer) (Membrane glycoprotein 130) (gp130) (Oncostatin-M receptor subunit alpha) (CD antigen CD130)	-1.05601	-3.73538	0.00086579	8	1.09e-12	4.04e-11
412	sp	P27105	STOM_HUMAN	Erythrocyte band 7 integral membrane protein (Protein 7.2b) (Stomatin)	-1.19099	-2.57963	0.0155253	17	1.14e-12	4.09e-11
1169	tr	H7C3P4	H7C3P4_HUMAN	N-acetylglucosamine-6-sulfatase (EC 3.1.6.14) (Glucosamine-6-sulfatase)	-0.933823	-3.66627	0.00103797	8	2.47e-12	8.62e-11
534	sp	P53634	CATC_HUMAN	Dipeptidyl peptidase 1 (EC 3.4.14.1) (Cathepsin C) (Cathepsin J) (Dipeptidyl peptidase I) (DPP-I) (DPPI) (Dipeptidyl transferase) [Cleaved into: Dipeptidyl peptidase 1 exclusion domain chain (Dipeptidyl peptidase I exclusion domain chain); Dipeptidyl peptidase 1 heavy chain (Dipeptidyl peptidase I heavy chain); Dipeptidyl peptidase 1 light chain (Dipeptidyl peptidase I light chain)]	-1.09764	-2.77125	0.0098844	13	1.5e-11	5.1e-10
158	sp	P02649	APOE_HUMAN	Apolipoprotein E (Apo-E)	0.760151	2.81572	0.00888419	12	3.95e-11	1.3e-09
784	sp	Q96S96	PEBP4_HUMAN	Phosphatidylethanolamine-binding protein 4 (PEBP-4) (hPEBP4) (Protein cousin-of-RKIP 1)	-0.960693	-2.60734	0.0145564	14	5.1e-11	1.64e-09
1144	tr	H0YLB9	H0YLB9_HUMAN	Alpha-mannosidase (EC 3.2.1.-) (Fragment)	-0.91827	-3.20072	0.00343841	9	5.99e-11	1.88e-09
725	sp	Q8IV08	PLD3_HUMAN	Phospholipase D3 (PLD 3) (EC 3.1.4.4) (Choline phosphatase 3) (HindIII K4L homolog) (Hu-K4) (Phosphatidylcholine-hydrolyzing phospholipase D3)	-1.02188	-5.66817	4.73e-06	3	6.72e-11	2.05e-09
144	sp	P01833	PIGR_HUMAN	Polymeric immunoglobulin receptor (PIgR) (Poly-Ig receptor) (Hepatocellular carcinoma-associated protein TB6) [Cleaved into: Secretory component]	-0.461831	-1.46581	0.154014	62	8.66e-11	2.58e-09
231	sp	P07355	ANXA2_HUMAN	Annexin A2 (Annexin II) (Annexin-2) (Calpactin I heavy chain) (Calpactin-1 heavy chain) (Chromobindin-8) (Lipocortin II) (Placental anticoagulant protein IV) (PAP-IV) (Protein I) (p36)	-0.598998	-1.7196	0.0967141	38	9.69e-11	2.82e-09
1159	tr	H3BS10	H3BS10_HUMAN	Beta-hexosaminidase (EC 3.2.1.52)	-1.29043	-4.76107	5.52e-05	4	1.23e-10	3.49e-09
862	sp	Q9UHL4	DPP2_HUMAN	Dipeptidyl peptidase 2 (EC 3.4.14.2) (Dipeptidyl aminopeptidase II) (Dipeptidyl peptidase 7) (Dipeptidyl peptidase II) (DPP II) (Quiescent cell proline dipeptidase)	-1.10678	-3.54094	0.00143918	7	1.5e-10	4.16e-09
650	sp	Q14624	ITIH4_HUMAN	Inter-alpha-trypsin inhibitor heavy chain H4 (ITI heavy chain H4) (ITI-HC4) (Inter-alpha-inhibitor heavy chain 4) (Inter-alpha-trypsin inhibitor family heavy chain-related protein) (IHRP) (Plasma kallikrein sensitive glycoprotein 120) (Gp120) (PK-120) [Cleaved into: 70 kDa inter-alpha-trypsin inhibitor heavy chain H4; 35 kDa inter-alpha-trypsin inhibitor heavy chain H4]	0.819432	2.21718	0.0350349	19	1.92e-10	5.22e-09
1023	tr	C9JFR7	C9JFR7_HUMAN	Cytochrome c (Fragment)	-1.44321	-4.14271	0.000293274	5	2.52e-10	6.7e-09
524	sp	P51688	SPHM_HUMAN	N-sulphoglucosamine sulphohydrolase (EC 3.10.1.1) (Sulfoglucosamine sulfamidase) (Sulphamidase)	-1.32896	-6.65059	3.5e-07	2	3.51e-10	9.14e-09
958	tr	A0A1B0GV23	A0A1B0GV23_HUMAN	Cathepsin D	-0.644493	-2.27475	0.0309049	17	4.99e-10	1.27e-08
933	tr	A0A0C4DGI3	A0A0C4DGI3_HUMAN	Citrate synthase	-1.97656	-4.546	9.89e-05	4	5.28e-10	1.32e-08
621	sp	Q12860	CNTN1_HUMAN	Contactin-1 (Glycoprotein gp135) (Neural cell surface protein F3)	-0.649978	-2.03945	0.0510938	22	5.83e-10	1.43e-08
978	tr	A0A3B3ISJ1	A0A3B3ISJ1_HUMAN	Vitamin K-dependent protein S	-0.784592	-2.61413	0.0143275	12	8.6e-10	2.06e-08
303	sp	P12111	CO6A3_HUMAN	Collagen alpha-3(VI) chain	0.932853	2.51057	0.018207	13	1.03e-09	2.43e-08
806	sp	Q9BYF1	ACE2_HUMAN	Angiotensin-converting enzyme 2 (EC 3.4.17.23) (ACE-related carboxypeptidase) (Angiotensin-converting enzyme homolog) (ACEH) (Metalloprotease MPROT15) [Cleaved into: Processed angiotensin-converting enzyme 2]	-1.52934	-4.95284	3.28e-05	3	3.23e-09	7.44e-08
260	sp	P08603	CFAH_HUMAN	Complement factor H (H factor 1)	0.849043	2.62013	0.0141281	11	3.46e-09	7.82e-08
719	sp	Q7Z7M9	GALT5_HUMAN	Polypeptide N-acetylgalactosaminyltransferase 5 (EC 2.4.1.41) (Polypeptide GalNAc transferase 5) (GalNAc-T5) (pp-GaNTase 5) (Protein-UDP acetylgalactosaminyltransferase 5) (UDP-GalNAc:polypeptide N-acetylgalactosaminyltransferase 5)	-1.11044	-3.46512	0.00175131	6	4.17e-09	9.27e-08
268	sp	P09210	GSTA2_HUMAN	Glutathione S-transferase A2 (EC 2.5.1.18) (GST HA subunit 2) (GST class-alpha member 2) (GST-gamma) (GSTA2-2) (GTH2)	0.866839	1.88689	0.0697462	24	4.31e-09	9.3e-08
500	sp	P43353	AL3B1_HUMAN	Aldehyde dehydrogenase family 3 member B1 (EC 1.2.1.28) (EC 1.2.1.5) (EC 1.2.1.7) (Aldehyde dehydrogenase 7)	-0.892426	-2.11085	0.0439887	18	4.34e-09	9.3e-08
38	sp	O00754	MA2B1_HUMAN	Lysosomal alpha-mannosidase (Laman) (EC 3.2.1.24) (Lysosomal acid alpha-mannosidase) (Mannosidase alpha class 2B member 1) (Mannosidase alpha-B) [Cleaved into: Lysosomal alpha-mannosidase A peptide; Lysosomal alpha-mannosidase B peptide; Lysosomal alpha-mannosidase C peptide; Lysosomal alpha-mannosidase D peptide; Lysosomal alpha-mannosidase E peptide]	-0.77952	-3.00578	0.00559102	8	4.76e-09	1e-07
729	sp	Q8IZF2	AGRF5_HUMAN	Adhesion G protein-coupled receptor F5 (G-protein coupled receptor 116)	-0.876977	-3.193	0.00350601	7	5.24e-09	1.09e-07
467	sp	P34932	HSP74_HUMAN	Heat shock 70 kDa protein 4 (HSP70RY) (Heat shock 70-related protein APG-2)	1.19469	2.98499	0.00588478	8	5.99e-09	1.22e-07
482	sp	P36955	PEDF_HUMAN	Pigment epithelium-derived factor (PEDF) (Cell proliferation-inducing gene 35 protein) (EPC-1) (Serpin F1)	0.518779	1.76575	0.0885122	28	6.64e-09	1.33e-07
57	sp	O60218	AK1BA_HUMAN	Aldo-keto reductase family 1 member B10 (EC 1.1.1.300) (EC 1.1.1.54) (ARL-1) (Aldose reductase-like) (Aldose reductase-related protein) (ARP) (hARP) (Small intestine reductase) (SI reductase)	2.46405	2.80903	0.00902828	9	7.33e-09	1.45e-07
1139	tr	H0YE91	H0YE91_HUMAN	Chitinase-3-like protein 2 (Fragment)	-1.20609	-3.3757	0.00220409	6	9.32e-09	1.81e-07
146	sp	P01859	IGHG2_HUMAN	Immunoglobulin heavy constant gamma 2 (Ig gamma-2 chain C region) (Ig gamma-2 chain C region DOT) (Ig gamma-2 chain C region TIL) (Ig gamma-2 chain C region ZIE)	1.00766	3.36082	0.00228969	6	1.07e-08	2.03e-07
31	sp	O00391	QSOX1_HUMAN	Sulfhydryl oxidase 1 (hQSOX) (EC 1.8.3.2) (Quiescin Q6)	-0.660213	-2.52393	0.0176568	11	1.3e-08	2.44e-07
542	sp	P58499	FAM3B_HUMAN	Protein FAM3B (Cytokine-like protein 2-21) (Pancreatic-derived factor) (PANDER)	-1.03731	-3.31937	0.00254532	6	1.54e-08	2.85e-07
106	sp	P00505	AATM_HUMAN	Aspartate aminotransferase, mitochondrial (mAspAT) (EC 2.6.1.1) (EC 2.6.1.7) (Fatty acid-binding protein) (FABP-1) (Glutamate oxaloacetate transaminase 2) (Kynurenine aminotransferase 4) (Kynurenine aminotransferase IV) (Kynurenine--oxoglutarate transaminase 4) (Kynurenine--oxoglutarate transaminase IV) (Plasma membrane-associated fatty acid-binding protein) (FABPpm) (Transaminase A)	-1.16585	-3.28711	0.00276317	6	2.05e-08	3.75e-07
1026	tr	C9JKI3	C9JKI3_HUMAN	Caveolin (Fragment)	-1.91502	-5.57118	6.15e-06	2	2.59e-08	4.65e-07
754	sp	Q8WUT4	LRRN4_HUMAN	Leucine-rich repeat neuronal protein 4 (Neuronal leucine-rich repeat protein 4) (NLRR-4)	-0.930399	-3.18495	0.00357776	6	5.07e-08	8.97e-07
116	sp	P01008	ANT3_HUMAN	Antithrombin-III (ATIII) (Serpin C1)	0.57918	1.70429	0.0995729	27	5.34e-08	9.32e-07
288	sp	P10301	RRAS_HUMAN	Ras-related protein R-Ras (p23)	-0.978786	-2.63211	0.0137381	9	5.89e-08	1.01e-06
263	sp	P08697	A2AP_HUMAN	Alpha-2-antiplasmin (Alpha-2-AP) (Alpha-2-plasmin inhibitor) (Alpha-2-PI) (Serpin F2)	1.04402	2.28235	0.0303938	12	1.06e-07	1.79e-06
166	sp	P02751	FINC_HUMAN	Fibronectin (FN) (Cold-insoluble globulin) (CIG) [Cleaved into: Anastellin; Ugl-Y1; Ugl-Y2; Ugl-Y3]	0.775843	2.07297	0.0476406	15	1.26e-07	2.11e-06
290	sp	P10643	CO7_HUMAN	Complement component C7	0.558342	1.70858	0.0987655	25	1.4e-07	2.31e-06
367	sp	P19827	ITIH1_HUMAN	Inter-alpha-trypsin inhibitor heavy chain H1 (ITI heavy chain H1) (ITI-HC1) (Inter-alpha-inhibitor heavy chain 1) (Inter-alpha-trypsin inhibitor complex component III) (Serum-derived hyaluronan-associated protein) (SHAP)	0.797028	2.18263	0.0377468	13	1.53e-07	2.5e-06
103	sp	P00450	CERU_HUMAN	Ceruloplasmin (EC 1.16.3.1) (Ferroxidase)	0.48038	1.29422	0.206325	60	2.09e-07	3.37e-06
364	sp	P19320	VCAM1_HUMAN	Vascular cell adhesion protein 1 (V-CAM 1) (VCAM-1) (INCAM-100) (CD antigen CD106)	1.76764	2.62587	0.0139399	8	2.84e-07	4.4e-06
758	sp	Q92692	NECT2_HUMAN	Nectin-2 (Herpes virus entry mediator B) (Herpesvirus entry mediator B) (HveB) (Nectin cell adhesion molecule 2) (Poliovirus receptor-related protein 2) (CD antigen CD112)	-0.674702	-3.606	0.00121504	4	2.79e-07	4.4e-06
1133	tr	H0Y9C7	H0Y9C7_HUMAN	N(4)-(beta-N-acetylglucosaminyl)-L-asparaginase (Fragment)	-1.14738	-4.98064	3.04e-05	2	2.85e-07	4.4e-06
298	sp	P11169	GTR3_HUMAN	Solute carrier family 2, facilitated glucose transporter member 3 (Glucose transporter type 3, brain) (GLUT-3)	-1.27096	-4.0983	0.000330324	3	3.27e-07	5e-06
251	sp	P08236	BGLR_HUMAN	Beta-glucuronidase (EC 3.2.1.31) (Beta-G1)	-0.989009	-4.05234	0.00037353	3	4.18e-07	6.24e-06
998	tr	B4E1Z4	B4E1Z4_HUMAN	cDNA FLJ55673, highly similar to Complement factor B	0.425129	1.236	0.226887	68	4.17e-07	6.24e-06
226	sp	P06870	KLK1_HUMAN	Kallikrein-1 (EC 3.4.21.35) (Kidney/pancreas/salivary gland kallikrein) (Tissue kallikrein)	-2.41746	-6.52867	4.81e-07	1	4.81e-07	7.08e-06
222	sp	P06727	APOA4_HUMAN	Apolipoprotein A-IV (Apo-AIV) (ApoA-IV) (Apolipoprotein A4)	0.955207	1.77711	0.0865858	20	5.76e-07	8.36e-06
1242	tr	V9GYE7	V9GYE7_HUMAN	Complement factor H-related protein 2	1.00592	3.49302	0.00162948	4	5.81e-07	8.36e-06
620	sp	Q12805	FBLN3_HUMAN	EGF-containing fibulin-like extracellular matrix protein 1 (Extracellular protein S1-5) (Fibrillin-like protein) (Fibulin-3) (FIBL-3)	-0.603076	-2.02465	0.052688	14	6.31e-07	8.86e-06
903	tr	A0A087WW43	A0A087WW43_HUMAN	Inter-alpha-trypsin inhibitor heavy chain H3	0.883817	2.22925	0.0341297	11	6.3e-07	8.86e-06
877	sp	Q9Y279	VSIG4_HUMAN	V-set and immunoglobulin domain-containing protein 4 (Protein Z39Ig)	-0.720785	-2.22157	0.0347033	11	6.94e-07	9.64e-06
330	sp	P14384	CBPM_HUMAN	Carboxypeptidase M (CPM) (EC 3.4.17.12)	-1.07283	-3.45573	0.00179422	4	7.39e-07	1.02e-05
896	tr	A0A087WT27	A0A087WT27_HUMAN	Phosphoacetylglucosamine mutase	0.90667	3.88015	0.000590714	3	1.05e-06	1.42e-05
630	sp	Q13332	PTPRS_HUMAN	Receptor-type tyrosine-protein phosphatase S (R-PTP-S) (EC 3.1.3.48) (Receptor-type tyrosine-protein phosphatase sigma) (R-PTP-sigma)	-0.715298	-2.63618	0.0136076	7	1.16e-06	1.56e-05
336	sp	P15090	FABP4_HUMAN	Fatty acid-binding protein, adipocyte (Adipocyte lipid-binding protein) (ALBP) (Adipocyte-type fatty acid-binding protein) (A-FABP) (AFABP) (Fatty acid-binding protein 4)	-0.644298	-2.36554	0.0252809	9	1.2e-06	1.59e-05
430	sp	P29972	AQP1_HUMAN	Aquaporin-1 (AQP-1) (Aquaporin-CHIP) (Urine water channel) (Water channel protein for red blood cells and kidney proximal tubule)	-1.40655	-6.14572	1.32e-06	1	1.32e-06	1.74e-05
831	sp	Q9NPH3	IL1AP_HUMAN	Interleukin-1 receptor accessory protein (IL-1 receptor accessory protein) (IL-1RAcP) (Interleukin-1 receptor 3) (IL-1R-3) (IL-1R3)	-0.714864	-3.3504	0.00235153	4	1.45e-06	1.89e-05
155	sp	P02042	HBD_HUMAN	Hemoglobin subunit delta (Delta-globin) (Hemoglobin delta chain)	2.35269	3.79926	0.000731655	3	1.61e-06	2.06e-05
1215	tr	Q5H8Y1	Q5H8Y1_HUMAN	Tyrosine-protein kinase receptor (EC 2.7.10.1)	-1.02779	-4.5175	0.000106807	2	1.87e-06	2.39e-05
110	sp	P00738	HPT_HUMAN	Haptoglobin (Zonulin) [Cleaved into: Haptoglobin alpha chain; Haptoglobin beta chain]	0.583161	1.79848	0.0830588	17	2.46e-06	3.1e-05
890	sp	Q9Y6R7	FCGBP_HUMAN	IgGFc-binding protein (Fcgamma-binding protein antigen) (FcgammaBP)	-0.484888	-1.22162	0.232193	59	3.63e-06	4.53e-05
340	sp	P15169	CBPN_HUMAN	Carboxypeptidase N catalytic chain (CPN) (EC 3.4.17.3) (Anaphylatoxin inactivator) (Arginine carboxypeptidase) (Carboxypeptidase N polypeptide 1) (Carboxypeptidase N small subunit) (Kininase-1) (Lysine carboxypeptidase) (Plasma carboxypeptidase B) (Serum carboxypeptidase N) (SCPN)	1.13835	2.36465	0.0253309	8	4.03e-06	4.98e-05
121	sp	P01024	CO3_HUMAN	Complement C3 (C3 and PZP-like alpha-2-macroglobulin domain-containing protein 1) [Cleaved into: Complement C3 beta chain; C3-beta-c (C3bc); Complement C3 alpha chain; C3a anaphylatoxin; Acylation stimulating protein (ASP) (C3adesArg); Complement C3b alpha' chain; Complement C3c alpha' chain fragment 1; Complement C3dg fragment; Complement C3g fragment; Complement C3d fragment; Complement C3f fra…	0.332242	1.15406	0.258382	74	4.26e-06	5.2e-05
323	sp	P13797	PLST_HUMAN	Plastin-3 (T-plastin)	-0.886898	-2.49232	0.0189839	7	4.34e-06	5.2e-05
339	sp	P15144	AMPN_HUMAN	Aminopeptidase N (AP-N) (hAPN) (EC 3.4.11.2) (Alanyl aminopeptidase) (Aminopeptidase M) (AP-M) (Microsomal aminopeptidase) (Myeloid plasma membrane glycoprotein CD13) (gp150) (CD antigen CD13)	-0.638001	-2.49241	0.0189797	7	4.34e-06	5.2e-05
48	sp	O15400	STX7_HUMAN	Syntaxin-7	-0.721672	-3.53283	0.00146982	3	6.47e-06	7.53e-05
295	sp	P11021	BIP_HUMAN	Endoplasmic reticulum chaperone BiP (EC 3.6.4.10) (78 kDa glucose-regulated protein) (GRP-78) (Binding-immunoglobulin protein) (BiP) (Heat shock protein 70 family protein 5) (HSP70 family protein 5) (Heat shock protein family A member 5) (Immunoglobulin heavy chain-binding protein)	-0.367697	-1.44527	0.159653	30	6.53e-06	7.53e-05
528	sp	P52209	6PGD_HUMAN	6-phosphogluconate dehydrogenase, decarboxylating (EC 1.1.1.44)	0.579275	1.81683	0.0801299	15	6.53e-06	7.53e-05
661	sp	Q15582	BGH3_HUMAN	Transforming growth factor-beta-induced protein ig-h3 (Beta ig-h3) (Kerato-epithelin) (RGD-containing collagen-associated protein) (RGD-CAP)	-0.608961	-1.97389	0.0584919	12	6.47e-06	7.53e-05
1148	tr	H3BMU1	H3BMU1_HUMAN	IST1 homolog (Fragment)	-0.682773	-2.41049	0.022857	7	9.04e-06	0.00010323
856	sp	Q9UBR2	CATZ_HUMAN	Cathepsin Z (EC 3.4.18.1) (Cathepsin P) (Cathepsin X)	-0.748103	-2.55453	0.0164547	6	1.03e-05	0.000116625
1079	tr	E9PLK3	E9PLK3_HUMAN	Aminopeptidase (EC 3.4.11.-)	0.53267	1.39509	0.174126	32	1.11e-05	0.000124669
912	tr	A0A087X0T8	A0A087X0T8_HUMAN	Cell adhesion molecule 1	-1.14323	-5.32173	1.21e-05	1	1.21e-05	0.000133986
192	sp	P04406	G3P_HUMAN	Glyceraldehyde-3-phosphate dehydrogenase (GAPDH) (EC 1.2.1.12) (Peptidyl-cysteine S-nitrosylase GAPDH) (EC 2.6.99.-)	0.612738	1.81033	0.0811577	14	1.36e-05	0.00014918
726	sp	Q8IWA5	CTL2_HUMAN	Choline transporter-like protein 2 (Solute carrier family 44 member 2)	-0.912774	-1.85478	0.0743515	13	1.44e-05	0.000155867
762	sp	Q92859	NEO1_HUMAN	Neogenin (Immunoglobulin superfamily DCC subclass member 2)	-0.568618	-2.23392	0.0337853	8	1.44e-05	0.000155867
686	sp	Q5KU26	COL12_HUMAN	Collectin-12 (Collectin placenta protein 1) (CL-P1) (hCL-P1) (Nurse cell scavenger receptor 2) (Scavenger receptor class A member 4) (Scavenger receptor with C-type lectin)	-0.7325	-3.35537	0.00232179	3	1.61e-05	0.000173085
697	sp	Q5VW32	BROX_HUMAN	BRO1 domain-containing protein BROX (BRO1 domain- and CAAX motif-containing protein)	-1.0177	-2.65202	0.0131116	5	2.21e-05	0.000234832
363	sp	P19021	AMD_HUMAN	Peptidyl-glycine alpha-amidating monooxygenase (PAM) [Includes: Peptidylglycine alpha-hydroxylating monooxygenase (PHM) (EC 1.14.17.3); Peptidyl-alpha-hydroxyglycine alpha-amidating lyase (EC 4.3.2.5) (Peptidylamidoglycolate lyase) (PAL)]	-0.780822	-3.27145	0.00287529	3	2.48e-05	0.000260775
318	sp	P13671	CO6_HUMAN	Complement component C6	0.447228	1.64786	0.110733	17	2.64e-05	0.000275406
157	sp	P02647	APOA1_HUMAN	Apolipoprotein A-I (Apo-AI) (ApoA-I) (Apolipoprotein A1) [Cleaved into: Proapolipoprotein A-I (ProapoA-I); Truncated apolipoprotein A-I (Apolipoprotein A-I(1-242))]	0.562722	1.61496	0.117707	18	2.72e-05	0.00028145
1037	tr	D6R9X8	D6R9X8_HUMAN	Integrin alpha-3	-0.785386	-3.84565	0.00064723	2	2.79e-05	0.000286997
366	sp	P19440	GGT1_HUMAN	Glutathione hydrolase 1 proenzyme (EC 3.4.19.13) (Gamma-glutamyltransferase 1) (Gamma-glutamyltranspeptidase 1) (GGT 1) (EC 2.3.2.2) (Leukotriene-C4 hydrolase) (EC 3.4.19.14) (CD antigen CD224) [Cleaved into: Glutathione hydrolase 1 heavy chain; Glutathione hydrolase 1 light chain]	-1.04617	-2.28039	0.0305247	7	2.82e-05	0.000287333
844	sp	Q9NY97	B3GN2_HUMAN	N-acetyllactosaminide beta-1,3-N-acetylglucosaminyltransferase 2 (EC 2.4.1.149) (Beta-1,3-N-acetylglucosaminyltransferase 1) (BGnT-1) (Beta-1,3-Gn-T1) (Beta3Gn-T1) (Beta-1,3-galactosyltransferase 7) (Beta-1,3-GalTase 7) (Beta3Gal-T7) (Beta3GalT7) (b3Gal-T7) (Beta-3-Gx-T7) (UDP-Gal:beta-GlcNAc beta-1,3-galactosyltransferase 7) (UDP-GlcNAc:betaGal beta-1,3-N-acetylglucosaminyltransferase 2) (BGnT-2…	-1.00988	-2.86452	0.00789691	4	2.99e-05	0.000301469
1088	tr	E9PRJ3	E9PRJ3_HUMAN	Tetraspanin (Fragment)	-0.991549	-3.2319	0.00317822	3	3.02e-05	0.000302886
381	sp	P21589	5NTD_HUMAN	5'-nucleotidase (5'-NT) (EC 3.1.3.5) (Ecto-5'-nucleotidase) (CD antigen CD73)	-0.827324	-2.85817	0.00801923	4	3.1e-05	0.000308145
690	sp	Q5SZK8	FREM2_HUMAN	FRAS1-related extracellular matrix protein 2 (ECM3 homolog)	-0.812762	-2.26163	0.0318051	7	3.32e-05	0.000326709
670	sp	Q16651	PRSS8_HUMAN	Prostasin (EC 3.4.21.-) (Channel-activating protease 1) (CAP1) (Serine protease 8) [Cleaved into: Prostasin light chain; Prostasin heavy chain]	-0.65825	-2.84007	0.00837789	4	3.46e-05	0.000338133
1243	tr	V9GYQ1	V9GYQ1_HUMAN	Rho-related GTP-binding protein RhoF (Fragment)	-1.37689	-4.93007	3.49e-05	1	3.49e-05	0.000338354
1040	tr	D6RE83	D6RE83_HUMAN	Ubiquitin carboxyl-terminal hydrolase (EC 3.4.19.12)	2.57661	2.8262	0.00866281	4	3.76e-05	0.000361718
161	sp	P02743	SAMP_HUMAN	Serum amyloid P-component (SAP) (9.5S alpha-1-glycoprotein) [Cleaved into: Serum amyloid P-component(1-203)]	0.928746	2.13064	0.042182	8	3.81e-05	0.00036362
98	sp	P00326	ADH1G_HUMAN	Alcohol dehydrogenase 1C (EC 1.1.1.1) (Alcohol dehydrogenase subunit gamma)	0.923878	2.38212	0.0243605	6	4.01e-05	0.000379527
1182	tr	J3KRP0	J3KRP0_HUMAN	Beta-Ala-His dipeptidase	1.07456	2.80643	0.00908497	4	4.23e-05	0.000397828
163	sp	P02748	CO9_HUMAN	Complement component C9 [Cleaved into: Complement component C9a; Complement component C9b]	0.883192	2.11539	0.0435681	8	4.39e-05	0.000406153
1021	tr	C9JEV6	C9JEV6_HUMAN	N-acetyl-D-glucosamine kinase	0.647717	2.55416	0.0164688	5	4.36e-05	0.000406153
766	sp	Q969L2	MAL2_HUMAN	Protein MAL2	-1.09279	-4.82257	4.67e-05	1	4.67e-05	0.000429167
118	sp	P01011	AACT_HUMAN	Alpha-1-antichymotrypsin (ACT) (Cell growth-inhibiting gene 24/25 protein) (Serpin A3) [Cleaved into: Alpha-1-antichymotrypsin His-Pro-less]	0.657862	1.57719	0.126158	18	4.88e-05	0.000442177
1069	tr	E9PGM4	E9PGM4_HUMAN	1,4-alpha-glucan-branching enzyme	0.722171	3.13794	0.00402576	3	4.85e-05	0.000442177
320	sp	P13716	HEM2_HUMAN	Delta-aminolevulinic acid dehydratase (ALADH) (EC 4.2.1.24) (Porphobilinogen synthase)	0.590286	2.76982	0.0099182	4	5.27e-05	0.000473133
575	sp	P63261	ACTG_HUMAN	Actin, cytoplasmic 2 (Gamma-actin) [Cleaved into: Actin, cytoplasmic 2, N-terminally processed]	0.327012	1.31567	0.199122	32	6.57e-05	0.000585954
387	sp	P22792	CPN2_HUMAN	Carboxypeptidase N subunit 2 (Carboxypeptidase N 83 kDa chain) (Carboxypeptidase N large subunit) (Carboxypeptidase N polypeptide 2) (Carboxypeptidase N regulatory subunit)	0.918857	2.29564	0.0295187	6	7.77e-05	0.00068778
644	sp	Q14165	MLEC_HUMAN	Malectin	-0.952435	-3.57428	0.00131972	2	8.14e-05	0.000715249
1051	tr	E7EQ29	E7EQ29_HUMAN	Beta-galactosidase	-0.452545	-2.45067	0.0208726	5	8.81e-05	0.000769087
324	sp	P13798	ACPH_HUMAN	Acylamino-acid-releasing enzyme (AARE) (EC 3.4.19.1) (Acyl-peptide hydrolase) (APH) (Acylaminoacyl-peptidase) (Oxidized protein hydrolase) (OPH)	0.779886	1.80797	0.0815326	11	9.46e-05	0.00081975
852	sp	Q9P265	DIP2B_HUMAN	Disco-interacting protein 2 homolog B (DIP2 homolog B)	-0.691657	-2.02625	0.0525132	8	9.9e-05	0.000851901
147	sp	P01860	IGHG3_HUMAN	Immunoglobulin heavy constant gamma 3 (HDC) (Heavy chain disease protein) (Ig gamma-3 chain C region)	0.900062	1.92653	0.0644044	9	0.000112037	0.000955777
962	tr	A0A1W2PQ78	A0A1W2PQ78_HUMAN	Hydroxyacyl-coenzyme A dehydrogenase, mitochondrial	-1.69698	-3.49068	0.00163936	2	0.000112628	0.000955777
1096	tr	F5GZZ9	F5GZZ9_HUMAN	Scavenger receptor cysteine-rich type 1 protein M130	-0.436293	-1.2192	0.233096	40	0.000113722	0.000958398
613	sp	Q08345	DDR1_HUMAN	Epithelial discoidin domain-containing receptor 1 (Epithelial discoidin domain receptor 1) (EC 2.7.10.1) (CD167 antigen-like family member A) (Cell adhesion kinase) (Discoidin receptor tyrosine kinase) (HGK2) (Mammary carcinoma kinase 10) (MCK-10) (Protein-tyrosine kinase 3A) (Protein-tyrosine kinase RTK-6) (TRK E) (Tyrosine kinase DDR) (Tyrosine-protein kinase CAK) (CD antigen CD167a)	-0.389748	-2.40438	0.0231733	5	0.000120155	0.00100568
536	sp	P54802	ANAG_HUMAN	Alpha-N-acetylglucosaminidase (EC 3.2.1.50) (N-acetyl-alpha-glucosaminidase) (NAG) [Cleaved into: Alpha-N-acetylglucosaminidase 82 kDa form; Alpha-N-acetylglucosaminidase 77 kDa form]	-0.619674	-2.40245	0.0232744	5	0.000121716	0.00101181
465	sp	P34096	RNAS4_HUMAN	Ribonuclease 4 (RNase 4) (EC 3.1.27.-)	1.51452	3.45775	0.00178492	2	0.000127951	0.00105646
275	sp	P09960	LKHA4_HUMAN	Leukotriene A-4 hydrolase (LTA-4 hydrolase) (EC 3.3.2.6) (Leukotriene A(4) hydrolase)	0.507014	1.25771	0.219047	34	0.000147872	0.00120634
341	sp	P15289	ARSA_HUMAN	Arylsulfatase A (ASA) (EC 3.1.6.8) (Cerebroside-sulfatase) [Cleaved into: Arylsulfatase A component B; Arylsulfatase A component C]	-0.635027	-2.3711	0.0249687	5	0.000149892	0.00120634
707	sp	Q6UX73	CP089_HUMAN	UPF0764 protein C16orf89	-0.477602	-2.20777	0.0357559	6	0.000150052	0.00120634
777	sp	Q96KP4	CNDP2_HUMAN	Cytosolic non-specific dipeptidase (EC 3.4.13.18) (CNDP dipeptidase 2) (Carnosine dipeptidase II) (Epididymis secretory protein Li 13) (Glutamate carboxypeptidase-like protein 1) (Peptidase A)	0.584397	1.55962	0.130257	16	0.000148304	0.00120634
68	sp	O75351	VPS4B_HUMAN	Vacuolar protein sorting-associated protein 4B (EC 3.6.4.6) (Cell migration-inducing gene 1 protein) (Suppressor of K(+) transport growth defect 1) (Protein SKD1)	-0.888134	-2.59007	0.0151535	4	0.000151076	0.00120664
229	sp	P07195	LDHB_HUMAN	L-lactate dehydrogenase B chain (LDH-B) (EC 1.1.1.27) (LDH heart subunit) (LDH-H) (Renal carcinoma antigen NY-REN-46)	0.357289	1.5837	0.124667	15	0.000165703	0.00131486
162	sp	P02747	C1QC_HUMAN	Complement C1q subcomponent subunit C	-0.709055	-2.56798	0.0159505	4	0.000171583	0.00135274
675	sp	Q16851	UGPA_HUMAN	UTP--glucose-1-phosphate uridylyltransferase (EC 2.7.7.9) (UDP-glucose pyrophosphorylase) (UDPGP) (UGPase)	0.593751	1.95352	0.0609734	8	0.000189036	0.00148078
1207	tr	M0QZ52	M0QZ52_HUMAN	Calmodulin 3 (Phosphorylase kinase, delta), isoform CRA_d (Calmodulin-1) (Calmodulin-2) (Calmodulin-3)	3.08464	4.2277	0.000233444	1	0.000233444	0.001817
152	sp	P01880	IGHD_HUMAN	Immunoglobulin heavy constant delta (Ig delta chain C region) (Ig delta chain C region NIG-65) (Ig delta chain C region WAH)	2.01912	2.30226	0.0290911	5	0.000235578	0.001822
714	sp	Q7LBR1	CHM1B_HUMAN	Charged multivesicular body protein 1b (CHMP1.5) (Chromatin-modifying protein 1b) (CHMP1b) (Vacuolar protein sorting-associated protein 46-2) (Vps46-2) (hVps46-2)	-0.791349	-2.1412	0.0412447	6	0.00024465	0.00188027
394	sp	P23381	SYWC_HUMAN	Tryptophan--tRNA ligase, cytoplasmic (EC 6.1.1.2) (Interferon-induced protein 53) (IFP53) (Tryptophanyl-tRNA synthetase) (TrpRS) (hWRS) [Cleaved into: T1-TrpRS; T2-TrpRS]	0.525752	1.66915	0.106406	12	0.000247845	0.00189292
241	sp	P07858	CATB_HUMAN	Cathepsin B (EC 3.4.22.1) (APP secretase) (APPS) (Cathepsin B1) [Cleaved into: Cathepsin B light chain; Cathepsin B heavy chain]	-0.430843	-1.7743	0.0870586	10	0.000252138	0.00191374
104	sp	P00491	PNPH_HUMAN	Purine nucleoside phosphorylase (PNP) (EC 2.4.2.1) (Inosine phosphorylase) (Inosine-guanosine phosphorylase)	1.27872	2.79849	0.00925978	3	0.000255642	0.00192837
888	sp	Q9Y646	CBPQ_HUMAN	Carboxypeptidase Q (EC 3.4.17.-) (Lysosomal dipeptidase) (Plasma glutamate carboxypeptidase)	-0.463358	-2.79207	0.00940369	3	0.000263625	0.00197638
83	sp	O94919	ENDD1_HUMAN	Endonuclease domain-containing 1 protein (EC 3.1.30.-)	-0.632889	-2.48748	0.019195	4	0.000271631	0.00202398
822	sp	Q9HAT2	SIAE_HUMAN	Sialate O-acetylesterase (EC 3.1.1.53) (H-Lse) (Sialic acid-specific 9-O-acetylesterase)	-0.558721	-2.47015	0.0199686	4	0.000299578	0.0022187
921	tr	A0A0A0MSA9	A0A0A0MSA9_HUMAN	Poliovirus receptor	-0.652236	-2.11052	0.0440198	6	0.000305568	0.00224942
681	sp	Q53TN4	CYBR1_HUMAN	Cytochrome b reductase 1 (EC 1.-.-.-) (Duodenal cytochrome b) (Ferric-chelate reductase 3)	-1.75272	-3.19951	0.00344891	2	0.000343496	0.00251349
1101	tr	F5H442	F5H442_HUMAN	Tumor susceptibility gene 101 protein	-0.88838	-2.73033	0.0108969	3	0.000353638	0.0025723
871	sp	Q9UN37	VPS4A_HUMAN	Vacuolar protein sorting-associated protein 4A (EC 3.6.4.6) (Protein SKD2) (VPS4-1) (hVPS4)	-0.947801	-3.1866	0.00356294	2	0.000360659	0.00260784
1179	tr	J3KMY5	J3KMY5_HUMAN	NPC intracellular cholesterol transporter 2	-0.731995	-1.79974	0.0828561	9	0.000369928	0.00265913
117	sp	P01009	A1AT_HUMAN	Alpha-1-antitrypsin (Alpha-1 protease inhibitor) (Alpha-1-antiproteinase) (Serpin A1) [Cleaved into: Short peptide from AAT (SPAAT)]	0.385659	1.29588	0.20576	26	0.000392739	0.00280659
73	sp	O75558	STX11_HUMAN	Syntaxin-11	-1.05309	-3.13772	0.00402803	2	0.000433473	0.00307426
722	sp	Q86VE9	SERC5_HUMAN	Serine incorporator 5	-0.870629	-3.99505	0.000435227	1	0.000435227	0.00307426
99	sp	P00338	LDHA_HUMAN	L-lactate dehydrogenase A chain (LDH-A) (EC 1.1.1.27) (Cell proliferation-inducing gene 19 protein) (LDH muscle subunit) (LDH-M) (Renal carcinoma antigen NY-REN-59)	0.611638	1.70491	0.0994564	10	0.000498397	0.00350024
846	sp	Q9NZL9	MAT2B_HUMAN	Methionine adenosyltransferase 2 subunit beta (Methionine adenosyltransferase II beta) (MAT II beta) (Putative dTDP-4-keto-6-deoxy-D-glucose 4-reductase)	0.658302	2.37706	0.0246379	4	0.00050402	0.0035195
517	sp	P50895	BCAM_HUMAN	Basal cell adhesion molecule (Auberger B antigen) (B-CAM cell surface glycoprotein) (F8/G253 antigen) (Lutheran antigen) (Lutheran blood group glycoprotein) (CD antigen CD239)	-0.498232	-1.64459	0.111411	11	0.000536151	0.0037226
1011	tr	C9J8Z4	C9J8Z4_HUMAN	Immunoglobulin superfamily member 8 (Fragment)	-0.691104	-3.07815	0.00467351	2	0.000541632	0.0037394
376	sp	P20908	CO5A1_HUMAN	Collagen alpha-1(V) chain	1.74479	3.06989	0.00477052	2	0.000558567	0.00383466
160	sp	P02675	FIBB_HUMAN	Fibrinogen beta chain [Cleaved into: Fibrinopeptide B; Fibrinogen beta chain]	0.657315	2.01617	0.053621	6	0.000597878	0.0040816
428	sp	P29508	SPB3_HUMAN	Serpin B3 (Protein T4-A) (Squamous cell carcinoma antigen 1) (SCCA-1)	-0.494318	-1.25779	0.219017	27	0.000615119	0.00414911
767	sp	Q96A22	CK052_HUMAN	Uncharacterized protein C11orf52	-0.939221	-3.04271	0.00510327	2	0.000617953	0.00414911
1024	tr	C9JGG1	C9JGG1_HUMAN	Paired immunoglobulin-like type 2 receptor alpha (Fragment)	-0.665629	-2.15196	0.0403099	5	0.000616025	0.00414911
908	tr	A0A087X0I0	A0A087X0I0_HUMAN	Tenascin-X	1.05785	2.60713	0.0145634	3	0.000630098	0.00420754
310	sp	P12830	CADH1_HUMAN	Cadherin-1 (CAM 120/80) (Epithelial cadherin) (E-cadherin) (Uvomorulin) (CD antigen CD324) [Cleaved into: E-Cad/CTF1; E-Cad/CTF2; E-Cad/CTF3]	-0.511378	-2.14024	0.0413298	5	0.000662933	0.00440274
1006	tr	B9ZVX7	B9ZVX7_HUMAN	Glutathione S-transferase Mu 1	1.27172	3.82226	0.000688531	1	0.000688531	0.00454802
289	sp	P10586	PTPRF_HUMAN	Receptor-type tyrosine-protein phosphatase F (EC 3.1.3.48) (Leukocyte common antigen related) (LAR)	-0.486352	-1.6192	0.116788	11	0.000693653	0.00455722
355	sp	P17096	HMGA1_HUMAN	High mobility group protein HMG-I/HMG-Y (HMG-I(Y)) (High mobility group AT-hook protein 1) (High mobility group protein A1) (High mobility group protein R)	-5.10419	-3.79428	0.000741346	1	0.000741346	0.00484452
453	sp	P31153	METK2_HUMAN	S-adenosylmethionine synthase isoform type-2 (AdoMet synthase 2) (EC 2.5.1.6) (Methionine adenosyltransferase 2) (MAT 2) (Methionine adenosyltransferase II) (MAT-II)	0.47833	2.12013	0.0431331	5	0.000751451	0.00488443
208	sp	P05362	ICAM1_HUMAN	Intercellular adhesion molecule 1 (ICAM-1) (Major group rhinovirus receptor) (CD antigen CD54)	-0.435801	-1.29499	0.206063	23	0.000793637	0.00513135
855	sp	Q9UBQ7	GRHPR_HUMAN	Glyoxylate reductase/hydroxypyruvate reductase (EC 1.1.1.79) (EC 1.1.1.81)	0.634523	2.10442	0.044591	5	0.000828383	0.00532781
149	sp	P01871	IGHM_HUMAN	Immunoglobulin heavy constant mu (Ig mu chain C region) (Ig mu chain C region BOT) (Ig mu chain C region GAL) (Ig mu chain C region OU)	0.565455	1.35968	0.184947	19	0.000835978	0.00534851
794	sp	Q9BQ51	PD1L2_HUMAN	Programmed cell death 1 ligand 2 (PD-1 ligand 2) (PD-L2) (PDCD1 ligand 2) (Programmed death ligand 2) (Butyrophilin B7-DC) (B7-DC) (CD antigen CD273)	-0.866244	-2.95854	0.00627969	2	0.000843211	0.00536669
76	sp	O75828	CBR3_HUMAN	Carbonyl reductase [NADPH] 3 (EC 1.1.1.184) (NADPH-dependent carbonyl reductase 3) (Short chain dehydrogenase/reductase family 21C member 2)	0.879108	2.09939	0.045066	5	0.000854511	0.00538254
976	tr	A0A3B3IRN5	A0A3B3IRN5_HUMAN	Fibromodulin	-0.648657	-2.54214	0.0169319	3	0.000850361	0.00538254
625	sp	Q12929	EPS8_HUMAN	Epidermal growth factor receptor kinase substrate 8	0.528519	1.64763	0.11078	10	0.000860531	0.00539266
1198	tr	K7EM02	K7EM02_HUMAN	Katanin p60 ATPase-containing subunit A-like 2 (Fragment)	1.01858	3.70394	0.00094034	1	0.00094034	0.00586273
671	sp	Q16658	FSCN1_HUMAN	Fascin (55 kDa actin-bundling protein) (Singed-like protein) (p55)	1.40953	2.92176	0.00687088	2	0.000964873	0.00595492
1211	tr	M0R1L7	M0R1L7_HUMAN	Charged multivesicular body protein 2a (Fragment)	-0.974891	-2.92209	0.00686542	2	0.000963724	0.00595492
301	sp	P11717	MPRI_HUMAN	Cation-independent mannose-6-phosphate receptor (CI Man-6-P receptor) (CI-MPR) (M6PR) (300 kDa mannose 6-phosphate receptor) (MPR 300) (Insulin-like growth factor 2 receptor) (Insulin-like growth factor II receptor) (IGF-II receptor) (M6P/IGF2 receptor) (M6P/IGF2R) (CD antigen CD222)	-0.469113	-2.51157	0.0181652	3	0.000977934	0.0060052
236	sp	P07585	PGS2_HUMAN	Decorin (Bone proteoglycan II) (PG-S2) (PG40)	2.1809	2.90136	0.00722125	2	0.0010395	0.00635135
213	sp	P05556	ITB1_HUMAN	Integrin beta-1 (Fibronectin receptor subunit beta) (Glycoprotein IIa) (GPIIA) (VLA-4 subunit beta) (CD antigen CD29)	-0.485651	-1.92903	0.0640792	6	0.00109202	0.00663906
1151	tr	H3BNG3	H3BNG3_HUMAN	40S ribosomal protein S2 (Fragment)	4.28167	3.63689	0.00112088	1	0.00112088	0.00678078
313	sp	P13284	GILT_HUMAN	Gamma-interferon-inducible lysosomal thiol reductase (EC 1.8.-.-) (Gamma-interferon-inducible protein IP-30) (Legumaturain)	-1.04083	-2.47551	0.0197263	3	0.00115203	0.0069349
673	sp	Q16762	THTR_HUMAN	Thiosulfate sulfurtransferase (EC 2.8.1.1) (Rhodanese)	-1.41197	-3.57743	0.00130895	1	0.00130895	0.00784086
746	sp	Q8NHP8	PLBL2_HUMAN	Putative phospholipase B-like 2 (EC 3.1.1.-) (76 kDa protein) (p76) (LAMA-like protein 2) (Lamina ancestor homolog 2) (Phospholipase B domain-containing protein 2) [Cleaved into: Putative phospholipase B-like 2 32 kDa form; Putative phospholipase B-like 2 45 kDa form]	-0.724558	-2.8237	0.0087152	2	0.00137761	0.00821189
813	sp	Q9H3M7	TXNIP_HUMAN	Thioredoxin-interacting protein (Thioredoxin-binding protein 2) (Vitamin D3 up-regulated protein 1)	-1.10787	-2.82058	0.00878101	2	0.00139321	0.0082646
1029	tr	C9JP48	C9JP48_HUMAN	Serine/threonine-protein phosphatase (EC 3.1.3.16) (Fragment)	0.771811	2.81596	0.00887907	2	0.00141658	0.00836259
40	sp	O00764	PDXK_HUMAN	Pyridoxal kinase (EC 2.7.1.35) (Pyridoxine kinase)	2.41967	2.0047	0.0549057	5	0.00152188	0.00894103
664	sp	Q15828	CYTM_HUMAN	Cystatin-M (Cystatin-6) (Cystatin-E)	-0.657217	-2.00008	0.0554311	5	0.00156471	0.00914867
406	sp	P25815	S100P_HUMAN	Protein S100-P (Migration-inducing gene 9 protein) (MIG9) (Protein S100-E) (S100 calcium-binding protein P)	0.785547	3.50541	0.00157804	1	0.00157804	0.0091827
999	tr	B7WPN9	B7WPN9_HUMAN	Cation-transporting ATPase (EC 3.6.3.-)	-0.832688	-1.99665	0.0558234	5	0.00159719	0.00925007
715	sp	Q7Z5L0	VMO1_HUMAN	Vitelline membrane outer layer protein 1 homolog	-1.07766	-3.48763	0.00165237	1	0.00165237	0.00952452
667	sp	Q16270	IBP7_HUMAN	Insulin-like growth factor-binding protein 7 (IBP-7) (IGF-binding protein 7) (IGFBP-7) (IGFBP-rP1) (MAC25 protein) (PGI2-stimulating factor) (Prostacyclin-stimulating factor) (Tumor-derived adhesion factor) (TAF)	0.535539	2.38971	0.0239496	3	0.00169328	0.0097145
851	sp	Q9P232	CNTN3_HUMAN	Contactin-3 (Brain-derived immunoglobulin superfamily protein 1) (BIG-1) (Plasmacytoma-associated neuronal glycoprotein)	0.787132	3.46826	0.00173715	1	0.00173715	0.00991961
1036	tr	D6R904	D6R904_HUMAN	Tropomyosin alpha-3 chain	0.461629	1.62151	0.11629	9	0.00178597	0.0101509
927	tr	A0A0B4J231	A0A0B4J231_HUMAN	Immunoglobulin lambda-like polypeptide 5	0.823471	1.96368	0.0597243	5	0.00194407	0.0109984
1161	tr	H3BVD9	H3BVD9_HUMAN	Kunitz-type protease inhibitor 1 (Fragment)	-0.401511	-1.47291	0.152102	12	0.00198388	0.0111719
153	sp	P01891	1A68_HUMAN		1.44068	3.40706	0.00203371	1	0.00203371	0.0113539
643	sp	Q14118	DAG1_HUMAN	Dystroglycan (Dystrophin-associated glycoprotein 1) [Cleaved into: Alpha-dystroglycan (Alpha-DG); Beta-dystroglycan (Beta-DG)]	-0.684155	-2.71469	0.0113092	2	0.00203479	0.0113539
1089	tr	E9PSC7	E9PSC7_HUMAN	Amyloid-like protein 2 (Fragment)	-1.21364	-3.40306	0.00205472	1	0.00205472	0.0114131
791	sp	Q99798	ACON_HUMAN	Aconitate hydratase, mitochondrial (Aconitase) (EC 4.2.1.3) (Citrate hydro-lyase)	-0.552726	-1.9513	0.0612495	5	0.00209184	0.0115145
1117	tr	F8WEU2	F8WEU2_HUMAN	ATP-dependent 6-phosphofructokinase, liver type	0.733714	3.39614	0.00209152	1	0.00209152	0.0115145
909	tr	A0A087X0Q4	A0A087X0Q4_HUMAN	Immunoglobulin kappa variable 2-40 (Immunoglobulin kappa variable 2D-40)	1.07088	2.70121	0.0116759	2	0.00213432	0.0116957
176	sp	P02794	FRIH_HUMAN	Ferritin heavy chain (Ferritin H subunit) (EC 1.16.3.1) (Cell proliferation-inducing gene 15 protein) [Cleaved into: Ferritin heavy chain, N-terminally processed]	0.911457	1.65909	0.108433	8	0.00218099	0.0118981
377	sp	P21266	GSTM3_HUMAN	Glutathione S-transferase Mu 3 (EC 2.5.1.18) (GST class-mu 3) (GSTM3-3) (hGSTM3-3)	1.68479	2.32055	0.0279397	3	0.00229826	0.0124821
33	sp	O00468	AGRIN_HUMAN	Agrin [Cleaved into: Agrin N-terminal 110 kDa subunit; Agrin C-terminal 110 kDa subunit; Agrin C-terminal 90 kDa fragment (C90); Agrin C-terminal 22 kDa fragment (C22)]	-0.560092	-2.67781	0.0123396	2	0.0023184	0.0125358
123	sp	P01036	CYTS_HUMAN	Cystatin-S (Cystatin-4) (Cystatin-SA-III) (Salivary acidic protein 1)	-3.09455	-2.08961	0.0460047	4	0.00234561	0.012627
259	sp	P08581	MET_HUMAN	Hepatocyte growth factor receptor (HGF receptor) (EC 2.7.10.1) (HGF/SF receptor) (Proto-oncogene c-Met) (Scatter factor receptor) (SF receptor) (Tyrosine-protein kinase Met)	-0.938766	-3.34808	0.00236546	1	0.00236546	0.012678
911	tr	A0A087X0S5	A0A087X0S5_HUMAN	Collagen alpha-1(VI) chain	-0.498338	-2.6697	0.0125777	2	0.00238564	0.0127303
653	sp	Q14847	LASP1_HUMAN	LIM and SH3 domain protein 1 (LASP-1) (Metastatic lymph node gene 50 protein) (MLN 50)	0.597829	1.92694	0.0643507	5	0.00241418	0.0128266
708	sp	Q6UXB3	LYPD2_HUMAN	Ly6/PLAUR domain-containing protein 2	-1.38431	-3.33055	0.00247377	1	0.00247377	0.0130864
224	sp	P06744	G6PI_HUMAN	Glucose-6-phosphate isomerase (GPI) (EC 5.3.1.9) (Autocrine motility factor) (AMF) (Neuroleukin) (NLK) (Phosphoglucose isomerase) (PGI) (Phosphohexose isomerase) (PHI) (Sperm antigen 36) (SA-36)	0.455521	1.26117	0.217815	20	0.00251346	0.013239
1	sp	A0A075B6I0	LV861_HUMAN	Immunoglobulin lambda variable 8-61	0.86594	2.2958	0.0295083	3	0.00256084	0.0134307
1160	tr	H3BSW3	H3BSW3_HUMAN	Adenine phosphoribosyltransferase	0.524016	3.30593	0.00263401	1	0.00263401	0.0137554
291	sp	P10696	PPBN_HUMAN	Alkaline phosphatase, germ cell type (EC 3.1.3.1) (ALP-1) (Alkaline phosphatase Nagao isozyme) (Alkaline phosphatase, placental-like) (Germ cell alkaline phosphatase) (GCAP) (Placental alkaline phosphatase-like) (PLAP-like)	-0.829033	-1.63097	0.114268	8	0.00271134	0.014099
1232	tr	Q86W61	Q86W61_HUMAN	VCAN protein (Versican core protein)	0.599348	2.62948	0.0138227	2	0.00274743	0.0142261
781	sp	Q96PD5	PGRP2_HUMAN	N-acetylmuramoyl-L-alanine amidase (EC 3.5.1.28) (Peptidoglycan recognition protein 2) (Peptidoglycan recognition protein long) (PGRP-L)	0.496994	1.55612	0.131085	9	0.00307832	0.0158722
215	sp	P06280	AGAL_HUMAN	Alpha-galactosidase A (EC 3.2.1.22) (Alpha-D-galactosidase A) (Alpha-D-galactoside galactohydrolase) (Melibiase) (Agalsidase)	-0.805366	-2.57824	0.0155754	2	0.00328449	0.0167732
296	sp	P11047	LAMC1_HUMAN	Laminin subunit gamma-1 (Laminin B2 chain) (Laminin-1 subunit gamma) (Laminin-10 subunit gamma) (Laminin-11 subunit gamma) (Laminin-2 subunit gamma) (Laminin-3 subunit gamma) (Laminin-4 subunit gamma) (Laminin-6 subunit gamma) (Laminin-7 subunit gamma) (Laminin-8 subunit gamma) (Laminin-9 subunit gamma) (S-laminin subunit gamma) (S-LAM gamma)	-0.974115	-2.57901	0.0155479	2	0.00327583	0.0167732
658	sp	Q15274	NADC_HUMAN	Nicotinate-nucleotide pyrophosphorylase [carboxylating] (EC 2.4.2.19) (Quinolinate phosphoribosyltransferase [decarboxylating]) (QAPRTase) (QPRTase)	-0.519213	-1.76203	0.0891503	6	0.00329424	0.0167732
315	sp	P13639	EF2_HUMAN	Elongation factor 2 (EF-2)	0.325198	1.35524	0.186342	14	0.00351361	0.0178159
203	sp	P05107	ITB2_HUMAN	Integrin beta-2 (Cell surface adhesion glycoproteins LFA-1/CR3/p150,95 subunit beta) (Complement receptor C3 subunit beta) (CD antigen CD18)	0.375139	1.59561	0.121977	8	0.00355031	0.0179276
956	tr	A0A1B0GTG2	A0A1B0GTG2_HUMAN	Alpha-aminoadipic semialdehyde dehydrogenase	-0.702215	-1.74853	0.0914997	6	0.00359066	0.0180568
492	sp	P40926	MDHM_HUMAN	Malate dehydrogenase, mitochondrial (EC 1.1.1.37)	-0.598772	-1.66176	0.107892	7	0.00362168	0.0181381
1121	tr	G3V1K2	G3V1K2_HUMAN	Ribitol-5-phosphate xylosyltransferase 1 (Transmembrane protein 5, isoform CRA_a)	-3.73757	-3.17473	0.00367087	1	0.00367087	0.0183094
1199	tr	K7EM38	K7EM38_HUMAN	Actin, cytoplasmic 2 (Fragment)	-1.95319	-3.173	0.00368687	1	0.00368687	0.0183145
497	sp	P43005	EAA3_HUMAN	Excitatory amino acid transporter 3 (Excitatory amino-acid carrier 1) (Neuronal and epithelial glutamate transporter) (Sodium-dependent glutamate/aspartate transporter 3) (Solute carrier family 1 member 1)	-1.0083	-2.52754	0.0175107	2	0.00391301	0.0193591
705	sp	Q6UWP8	SBSN_HUMAN	Suprabasin	1.99506	3.1345	0.00406062	1	0.00406062	0.0200084
128	sp	P01591	IGJ_HUMAN	Immunoglobulin J chain (Joining chain of multimeric IgA and IgM)	0.586703	1.47425	0.151743	10	0.00408378	0.0200417
614	sp	Q08380	LG3BP_HUMAN	Galectin-3-binding protein (Basement membrane autoantigen p105) (Lectin galactoside-binding soluble 3-binding protein) (Mac-2-binding protein) (MAC2BP) (Mac-2 BP) (Tumor-associated antigen 90K)	-0.364264	-1.09702	0.282123	32	0.00444112	0.0217047
904	tr	A0A087WY21	A0A087WY21_HUMAN	Fibroblast growth factor receptor 2 (Fragment)	-0.820681	-3.0971	0.00445817	1	0.00445817	0.0217047
745	sp	Q8NFZ8	CADM4_HUMAN	Cell adhesion molecule 4 (Immunoglobulin superfamily member 4C) (IgSF4C) (Nectin-like protein 4) (NECL-4) (TSLC1-like protein 2)	-0.435823	-1.80835	0.0814719	5	0.00476849	0.0231234
1062	tr	E9PDF6	E9PDF6_HUMAN	Unconventional myosin-Ib	0.61655	1.70266	0.0998813	6	0.00479519	0.023161
581	sp	P69891	HBG1_HUMAN	Hemoglobin subunit gamma-1 (Gamma-1-globin) (Hb F Agamma) (Hemoglobin gamma-1 chain) (Hemoglobin gamma-A chain)	1.88675	3.06126	0.00487384	1	0.00487384	0.0233562
1131	tr	H0Y6T7	H0Y6T7_HUMAN	Nicastrin (Fragment)	-0.479602	-3.06203	0.00486447	1	0.00486447	0.0233562
493	sp	P41222	PTGDS_HUMAN	Prostaglandin-H2 D-isomerase (EC 5.3.99.2) (Beta-trace protein) (Cerebrin-28) (Glutathione-independent PGD synthase) (Lipocalin-type prostaglandin-D synthase) (Prostaglandin-D2 synthase) (PGD2 synthase) (PGDS) (PGDS2)	0.713733	1.69875	0.100626	6	0.00491388	0.0234561
1149	tr	H3BN27	H3BN27_HUMAN	Plasmolipin	-1.83403	-3.04601	0.00506176	1	0.00506176	0.024068
204	sp	P05109	S10A8_HUMAN	Protein S100-A8 (Calgranulin-A) (Calprotectin L1L subunit) (Cystic fibrosis antigen) (CFAG) (Leukocyte L1 complex light chain) (Migration inhibitory factor-related protein 8) (MRP-8) (p8) (S100 calcium-binding protein A8) (Urinary stone protein band A)	0.768622	1.6118	0.118396	7	0.00510933	0.0241066
596	sp	Q01518	CAP1_HUMAN	Adenylyl cyclase-associated protein 1 (CAP 1)	0.73313	1.547	0.133265	8	0.00510203	0.0241066
808	sp	Q9BZZ2	SN_HUMAN	Sialoadhesin (Sialic acid-binding Ig-like lectin 1) (Siglec-1) (CD antigen CD169)	-0.898483	-2.44592	0.0210986	2	0.00516965	0.0242973
525	sp	P51857	AK1D1_HUMAN	Aldo-keto reductase family 1 member D1 (EC 1.3.1.3) (3-oxo-5-beta-steroid 4-dehydrogenase) (Delta(4)-3-ketosteroid 5-beta-reductase) (Delta(4)-3-oxosteroid 5-beta-reductase)	0.906104	2.43788	0.0214862	2	0.00531212	0.0248713
587	sp	P80748	LV321_HUMAN	Immunoglobulin lambda variable 3-21 (Ig lambda chain V-III region LOI) (Ig lambda chain V-V region DEL) (Ig lambda chain V-VII region MOT)	0.893038	2.43327	0.0217114	2	0.00539549	0.0251652
718	sp	Q7Z7M8	B3GN8_HUMAN	UDP-GlcNAc:betaGal beta-1,3-N-acetylglucosaminyltransferase 8 (BGnT-8) (Beta-1,3-Gn-T8) (Beta-1,3-N-acetylglucosaminyltransferase 8) (Beta3Gn-T8) (EC 2.4.1.-)	-0.622142	-1.52996	0.137421	8	0.00578112	0.0267622
1077	tr	E9PLF1	E9PLF1_HUMAN	Glutathione S-transferase Mu 2 (Fragment)	0.854803	2.41276	0.0227402	2	0.00578169	0.0267622
1187	tr	J3QQT6	J3QQT6_HUMAN	Ubiquitin carboxyl-terminal hydrolase 14 (Fragment)	0.52676	2.96966	0.00611066	1	0.00611066	0.0281782
164	sp	P02749	APOH_HUMAN	Beta-2-glycoprotein 1 (APC inhibitor) (Activated protein C-binding protein) (Anticardiolipin cofactor) (Apolipoprotein H) (Apo-H) (Beta-2-glycoprotein I) (B2GPI) (Beta(2)GPI)	0.665161	1.46846	0.153298	9	0.00619787	0.0284729
3	sp	A0A087WSY6	KVD15_HUMAN	Immunoglobulin kappa variable 3D-15	1.96232	2.95722	0.00630002	1	0.00630002	0.0288144
920	tr	A0A0A0MS08	A0A0A0MS08_HUMAN	Immunoglobulin heavy constant gamma 1 (Fragment)	0.635619	1.18964	0.244331	20	0.00631935	0.0288144
11	sp	A0A1B0GWB2	PRT1B_HUMAN	Proline rich transmembrane protein 1B	-0.711908	-2.37547	0.0247261	2	0.00655141	0.0297614
807	sp	Q9BZR6	RTN4R_HUMAN	Reticulon-4 receptor (Nogo receptor) (NgR) (Nogo-66 receptor)	-0.423943	-1.88207	0.0704218	4	0.00661739	0.0299498
307	sp	P12318	FCG2A_HUMAN	Low affinity immunoglobulin gamma Fc region receptor II-a (IgG Fc receptor II-a) (CDw32) (Fc-gamma RII-a) (Fc-gamma-RIIa) (FcRII-a) (CD antigen CD32)	-0.396118	-2.06077	0.0488728	3	0.00693217	0.0312587
901	tr	A0A087WVY5	A0A087WVY5_HUMAN	Cilia- and flagella-associated protein 57	0.566868	2.34371	0.0265404	2	0.00728153	0.0327133
235	sp	P07451	CAH3_HUMAN	Carbonic anhydrase 3 (EC 4.2.1.1) (Carbonate dehydratase III) (Carbonic anhydrase III) (CA-III)	2.01513	1.85556	0.0742367	4	0.00751793	0.0336517
267	sp	P09172	DOPO_HUMAN	Dopamine beta-hydroxylase (EC 1.14.17.1) (Dopamine beta-monooxygenase) [Cleaved into: Soluble dopamine beta-hydroxylase]	0.709741	1.72329	0.096036	5	0.0076304	0.0339067
350	sp	P16284	PECA1_HUMAN	Platelet endothelial cell adhesion molecule (PECAM-1) (EndoCAM) (GPIIA') (PECA1) (CD antigen CD31)	-0.505548	-2.03748	0.0513041	3	0.00762626	0.0339067
523	sp	P51674	GPM6A_HUMAN	Neuronal membrane glycoprotein M6-a (M6a)	-0.580072	-2.01968	0.0532327	3	0.00819945	0.0361723
924	tr	A0A0A0MSV6	A0A0A0MSV6_HUMAN	Complement C1q subcomponent subunit B (Fragment)	-0.528369	-2.02027	0.0531678	3	0.00817986	0.0361723
1177	tr	I6LM06	I6LM06_HUMAN	Fibroblast growth factor receptor 3 (Fibroblast growth factor receptor 3 variant 4)	-0.99881	-2.30594	0.0288559	2	0.00824908	0.0362603
131	sp	P01619	KV320_HUMAN	Immunoglobulin kappa variable 3-20 (Ig kappa chain V-III region B6) (Ig kappa chain V-III region GOL) (Ig kappa chain V-III region HAH) (Ig kappa chain V-III region HIC) (Ig kappa chain V-III region IARC/BL41) (Ig kappa chain V-III region NG9) (Ig kappa chain V-III region SIE) (Ig kappa chain V-III region Ti) (Ig kappa chain V-III region WOL)	0.745969	2.30071	0.0291904	2	0.00839206	0.0367566
95	sp	O95865	DDAH2_HUMAN	N(G),N(G)-dimethylarginine dimethylaminohydrolase 2 (DDAH-2) (Dimethylarginine dimethylaminohydrolase 2) (EC 3.5.3.18) (DDAHII) (Dimethylargininase-2) (Protein G6a) (S-phase protein)	0.667867	2.29694	0.0294342	2	0.00849681	0.0370825
306	sp	P12277	KCRB_HUMAN	Creatine kinase B-type (EC 2.7.3.2) (Brain creatine kinase) (B-CK) (Creatine kinase B chain) (Creatine phosphokinase B-type) (CPK-B)	1.41813	1.42616	0.165049	9	0.00857677	0.0372983
1208	tr	M0QZI8	M0QZI8_HUMAN	Kallikrein-11 (Fragment)	-0.496489	-2.29021	0.0298736	2	0.00868659	0.0376419
622	sp	Q12882	DPYD_HUMAN	Dihydropyrimidine dehydrogenase [NADP(+)] (DHPDHase) (DPD) (EC 1.3.1.2) (Dihydrothymine dehydrogenase) (Dihydrouracil dehydrogenase)	0.406206	1.8229	0.0791812	4	0.00878373	0.0379283
402	sp	P25774	CATS_HUMAN	Cathepsin S (EC 3.4.22.27)	-0.354407	-1.52674	0.138217	7	0.009005	0.0387469
44	sp	O15031	PLXB2_HUMAN	Plexin-B2 (MM1)	-0.449957	-1.8152	0.0803858	4	0.00910918	0.0390446
221	sp	P06702	S10A9_HUMAN	Protein S100-A9 (Calgranulin-B) (Calprotectin L1H subunit) (Leukocyte L1 complex heavy chain) (Migration inhibitory factor-related protein 14) (MRP-14) (p14) (S100 calcium-binding protein A9)	0.835726	1.68987	0.102331	5	0.00913811	0.0390446
374	sp	P20742	PZP_HUMAN	Pregnancy zone protein (C3 and PZP-like alpha-2-macroglobulin domain-containing protein 6)	1.47086	2.26073	0.0318681	2	0.00956503	0.0407264
600	sp	Q03591	FHR1_HUMAN	Complement factor H-related protein 1 (FHR-1) (H factor-like protein 1) (H-factor-like 1) (H36)	0.815869	2.2406	0.033298	2	0.0102115	0.0433279
112	sp	P00746	CFAD_HUMAN	Complement factor D (EC 3.4.21.46) (Adipsin) (C3 convertase activator) (Properdin factor D)	-0.677713	-1.96206	0.059922	3	0.0103416	0.0437282
156	sp	P02538	K2C6A_HUMAN	Keratin, type II cytoskeletal 6A (Cytokeratin-6A) (CK-6A) (Cytokeratin-6D) (CK-6D) (Keratin-6A) (K6A) (Type-II keratin Kb6) (allergen Hom s 5)	-0.64503	-1.27114	0.214299	13	0.0103836	0.0437541
358	sp	P17813	EGLN_HUMAN	Endoglin (CD antigen CD105)	-0.895257	-2.23199	0.0339274	2	0.0105004	0.0440943
496	sp	P42785	PCP_HUMAN	Lysosomal Pro-X carboxypeptidase (EC 3.4.16.2) (Angiotensinase C) (Lysosomal carboxypeptidase C) (Proline carboxypeptidase) (Prolylcarboxypeptidase) (PRCP)	-0.6642	-2.72648	0.0109972	1	0.0109972	0.0460226
424	sp	P28838	AMPL_HUMAN	Cytosol aminopeptidase (EC 3.4.11.1) (Leucine aminopeptidase 3) (LAP-3) (Leucyl aminopeptidase) (Peptidase S) (Proline aminopeptidase) (EC 3.4.11.5) (Prolyl aminopeptidase)	0.840864	1.43834	0.161593	8	0.0110892	0.0462493
427	sp	P29401	TKT_HUMAN	Transketolase (TK) (EC 2.2.1.1)	0.488551	1.08479	0.287411	25	0.0120511	0.0500901
90	sp	O95633	FSTL3_HUMAN	Follistatin-related protein 3 (Follistatin-like protein 3) (Follistatin-related gene protein)	-0.471217	-1.92194	0.0650043	3	0.0121273	0.0502358
989	tr	B1AHF3	B1AHF3_HUMAN	NADH-cytochrome b5 reductase 3 (Fragment)	-0.573456	-2.67565	0.0124025	1	0.0124025	0.0512024
159	sp	P02671	FIBA_HUMAN	Fibrinogen alpha chain [Cleaved into: Fibrinopeptide A; Fibrinogen alpha chain]	0.411201	1.42128	0.166448	8	0.0124706	0.0513099
346	sp	P16050	LOX15_HUMAN	Arachidonate 15-lipoxygenase (15-LOX) (15-LOX-1) (EC 1.13.11.33) (12/15-lipoxygenase) (Arachidonate 12-lipoxygenase, leukocyte-type) (12-LOX) (EC 1.13.11.31) (Arachidonate omega-6 lipoxygenase)	0.75609	2.17122	0.0386822	2	0.0127647	0.0523439
1066	tr	E9PEX6	E9PEX6_HUMAN	Dihydrolipoyl dehydrogenase (EC 1.8.1.4)	-0.739241	-1.89725	0.0683141	3	0.0133628	0.0544313
1115	tr	F8WDD7	F8WDD7_HUMAN	Actin-related protein 2/3 complex subunit 4	0.598248	1.73356	0.0941675	4	0.0133188	0.0544313
848	sp	Q9NZN4	EHD2_HUMAN	EH domain-containing protein 2 (PAST homolog 2)	-0.448055	-1.45536	0.156863	7	0.0142093	0.0576871
1127	tr	G5EA09	G5EA09_HUMAN	Syndecan binding protein (Syntenin), isoform CRA_a (Syntenin-1)	-0.604391	-2.60941	0.0144862	1	0.0144862	0.0586164
344	sp	P15529	MCP_HUMAN	Membrane cofactor protein (TLX) (Trophoblast leukocyte common antigen) (CD antigen CD46)	-0.66626	-2.12094	0.0430594	2	0.0149713	0.0602101
940	tr	A0A0G2JQK5	A0A0G2JQK5_HUMAN	Nucleoredoxin (Fragment)	0.78953	2.59506	0.0149786	1	0.0149786	0.0602101
436	sp	P30046	DOPD_HUMAN	D-dopachrome decarboxylase (EC 4.1.1.84) (D-dopachrome tautomerase) (Phenylpyruvate tautomerase II)	0.476509	1.86383	0.0730278	3	0.0152203	0.0607815
627	sp	Q13228	SBP1_HUMAN	Methanethiol oxidase (MTO) (EC 1.8.3.4) (56 kDa selenium-binding protein) (SBP56) (SP56) (Selenium-binding protein 1)	-0.346144	-1.03785	0.308357	29	0.0151789	0.0607815
360	sp	P18065	IBP2_HUMAN	Insulin-like growth factor-binding protein 2 (IBP-2) (IGF-binding protein 2) (IGFBP-2)	0.571244	2.58451	0.0153506	1	0.0153506	0.0611026
77	sp	O75874	IDHC_HUMAN	Isocitrate dehydrogenase [NADP] cytoplasmic (IDH) (EC 1.1.1.42) (Cytosolic NADP-isocitrate dehydrogenase) (IDP) (NADP(+)-specific ICDH) (Oxalosuccinate decarboxylase)	0.42336	1.10324	0.279462	21	0.0154836	0.0612369
693	sp	Q5TFQ8	SIRBL_HUMAN	Signal-regulatory protein beta-1 isoform 3 (SIRP-beta-1 isoform 3)	-1.18107	-2.57937	0.0155347	1	0.0155347	0.0612369
1082	tr	E9PN95	E9PN95_HUMAN	Uteroglobin	-0.512218	-1.44146	0.160718	7	0.0154957	0.0612369
285	sp	P0DP09	KV113_HUMAN	Immunoglobulin kappa variable 1-13	2.50211	2.57329	0.0157553	1	0.0157553	0.0614662
709	sp	Q6UXD5	SE6L2_HUMAN	Seizure 6-like protein 2	-0.795843	-2.57223	0.0157941	1	0.0157941	0.0614662
760	sp	Q92817	EVPL_HUMAN	Envoplakin (210 kDa cornified envelope precursor protein) (210 kDa paraneoplastic pemphigus antigen) (p210)	0.615946	1.8562	0.0741425	3	0.0156762	0.0614662
990	tr	B1ALD9	B1ALD9_HUMAN	Periostin	2.61624	2.57264	0.015779	1	0.015779	0.0614662
1085	tr	E9PPV6	E9PPV6_HUMAN	Serpin H1	1.53344	2.1005	0.0449615	2	0.0159648	0.0619334
432	sp	P30040	ERP29_HUMAN	Endoplasmic reticulum resident protein 29 (ERp29) (Endoplasmic reticulum resident protein 28) (ERp28) (Endoplasmic reticulum resident protein 31) (ERp31)	-0.416539	-2.09302	0.0456759	2	0.0163432	0.0632007
918	tr	A0A096LPD9	A0A096LPD9_HUMAN	Thioredoxin reductase 2, mitochondrial	-1.59091	-2.09056	0.0459132	2	0.0164695	0.0634882
168	sp	P02763	A1AG1_HUMAN	Alpha-1-acid glycoprotein 1 (AGP 1) (Orosomucoid-1) (OMD 1)	0.738261	2.08818	0.0461434	2	0.0165924	0.0637606
302	sp	P11766	ADHX_HUMAN	Alcohol dehydrogenase class-3 (EC 1.1.1.1) (Alcohol dehydrogenase 5) (Alcohol dehydrogenase class chi chain) (Alcohol dehydrogenase class-III) (Glutathione-dependent formaldehyde dehydrogenase) (FALDH) (FDH) (GSH-FDH) (EC 1.1.1.-) (S-(hydroxymethyl)glutathione dehydrogenase) (EC 1.1.1.284)	0.707705	1.29944	0.204556	10	0.0167289	0.0640836
716	sp	Q7Z7G0	TARSH_HUMAN	Target of Nesh-SH3 (Tarsh) (ABI gene family member 3-binding protein) (Nesh-binding protein) (NeshBP)	-0.499149	-1.56646	0.128649	5	0.0173946	0.0664256
1200	tr	K7EMR1	K7EMR1_HUMAN	Progranulin (Fragment)	-0.530857	-1.82693	0.0785556	3	0.0175434	0.0667853
378	sp	P21291	CSRP1_HUMAN	Cysteine and glycine-rich protein 1 (Cysteine-rich protein 1) (CRP) (CRP1) (Epididymis luminal protein 141) (HEL-141)	0.596861	2.06119	0.0488296	2	0.0180471	0.0684893
1061	tr	E9PC84	E9PC84_HUMAN	Tenascin	0.686351	2.05928	0.0490251	2	0.0181545	0.0686834
618	sp	Q10588	BST1_HUMAN	ADP-ribosyl cyclase/cyclic ADP-ribose hydrolase 2 (EC 3.2.2.6) (ADP-ribosyl cyclase 2) (Bone marrow stromal antigen 1) (BST-1) (Cyclic ADP-ribose hydrolase 2) (cADPr hydrolase 2) (CD antigen CD157)	-0.588203	-1.55452	0.131467	5	0.018477	0.069688
894	tr	A0A075B7D0	A0A075B7D0_HUMAN	Immunoglobulin heavy variable 1/OR15-1 (non-functional) (Fragment)	-1.01855	-2.49288	0.0189593	1	0.0189593	0.0712869
1025	tr	C9JGI3	C9JGI3_HUMAN	Thymidine phosphorylase (Fragment)	0.466789	1.31252	0.200166	9	0.0196501	0.0736579
518	sp	P50990	TCPQ_HUMAN	T-complex protein 1 subunit theta (TCP-1-theta) (CCT-theta) (Chaperonin containing T-complex polypeptide 1 subunit 8) (Renal carcinoma antigen NY-REN-15)	-0.475713	-1.79464	0.0836841	3	0.019837	0.0739049
1138	tr	H0YDW7	H0YDW7_HUMAN	CD44 antigen (Fragment)	-0.483676	-1.31138	0.200546	9	0.0198078	0.0739049
395	sp	P23470	PTPRG_HUMAN	Receptor-type tyrosine-protein phosphatase gamma (Protein-tyrosine phosphatase gamma) (R-PTP-gamma) (EC 3.1.3.48)	-0.412659	-1.79159	0.0841825	3	0.0200669	0.0745343
270	sp	P09382	LEG1_HUMAN	Galectin-1 (Gal-1) (14 kDa laminin-binding protein) (HLBP14) (14 kDa lectin) (Beta-galactoside-binding lectin L-14-I) (Galaptin) (HBL) (HPL) (Lactose-binding lectin 1) (Lectin galactoside-binding soluble 1) (Putative MAPK-activating protein PM12) (S-Lac lectin 1)	1.04497	2.46437	0.0202332	1	0.0202332	0.0746978
826	sp	Q9HCU0	CD248_HUMAN	Endosialin (Tumor endothelial marker 1) (CD antigen CD248)	1.35946	2.02474	0.0526783	2	0.0201982	0.0746978
744	sp	Q8NFU3	TSTD1_HUMAN	Thiosulfate:glutathione sulfurtransferase (TST) (EC 2.8.1.-)	0.570028	2.01469	0.0537854	2	0.020831	0.0766732
170	sp	P02766	TTHY_HUMAN	Transthyretin (ATTR) (Prealbumin) (TBPA)	0.492498	1.30306	0.203334	9	0.0209925	0.0768293
639	sp	Q13867	BLMH_HUMAN	Bleomycin hydrolase (BH) (BLM hydrolase) (BMH) (EC 3.4.22.40)	0.301619	1.77955	0.0861764	3	0.0209992	0.0768293
1118	tr	F8WF14	F8WF14_HUMAN	Carboxylic ester hydrolase (EC 3.1.1.-)	1.34501	1.52809	0.137883	5	0.0210912	0.0769357
451	sp	P31025	LCN1_HUMAN	Lipocalin-1 (Tear lipocalin) (Tlc) (Tear prealbumin) (TP) (von Ebner gland protein) (VEG protein)	-0.974087	-1.7742	0.0870751	3	0.0214258	0.0776924
972	tr	A0A2R8YCE9	A0A2R8YCE9_HUMAN	Beta-mannosidase	-0.476842	-2.00569	0.0547931	2	0.0214125	0.0776924
768	sp	Q96AP7	ESAM_HUMAN	Endothelial cell-selective adhesion molecule	-0.505451	-2.00054	0.0553782	2	0.0217524	0.0786432
1120	tr	G3V1E2	G3V1E2_HUMAN	45 kDa calcium-binding protein (Stromal cell derived factor 4, isoform CRA_a)	-1.30718	-2.42805	0.0219692	1	0.0219692	0.079193
567	sp	P62873	GBB1_HUMAN	Guanine nucleotide-binding protein G(I)/G(S)/G(T) subunit beta-1 (Transducin beta chain 1)	0.468523	1.51754	0.140514	5	0.0222244	0.0798772
1236	tr	S4R3A2	S4R3A2_HUMAN	Fatty acid-binding protein, heart	-1.06992	-1.75578	0.0902317	3	0.022956	0.0822646
58	sp	O60449	LY75_HUMAN	Lymphocyte antigen 75 (Ly-75) (C-type lectin domain family 13 member B) (DEC-205) (gp200-MR6) (CD antigen CD205)	-0.487824	-2.39844	0.0234848	1	0.0234848	0.0839136
857	sp	Q9UDX4	S14L3_HUMAN	SEC14-like protein 3 (Tocopherol-associated protein 2)	-1.019	-1.74177	0.0926975	3	0.0241854	0.086165
154	sp	P01911	2B1F_HUMAN	HLA class II histocompatibility antigen, DRB1-15 beta chain (DW2.2/DR2.2) (MHC class II antigen DRB1*15)	-0.664072	-1.96375	0.0597164	2	0.024325	0.0864102
1216	tr	Q5JP53	Q5JP53_HUMAN	Tubulin beta chain	0.973525	1.73632	0.0936711	3	0.024679	0.0874139
271	sp	P09417	DHPR_HUMAN	Dihydropteridine reductase (EC 1.5.1.34) (HDHPR) (Quinoid dihydropteridine reductase) (Short chain dehydrogenase/reductase family 33C member 1)	-0.299319	-1.21722	0.233838	11	0.0250229	0.0880173
565	sp	P62826	RAN_HUMAN	GTP-binding nuclear protein Ran (Androgen receptor-associated protein 24) (GTPase Ran) (Ras-like protein TC4) (Ras-related nuclear protein)	0.470882	1.95455	0.0608458	2	0.0250094	0.0880173
756	sp	Q92520	FAM3C_HUMAN	Protein FAM3C (Interleukin-like EMT inducer)	-0.86565	-1.49308	0.146772	5	0.0250655	0.0880173
645	sp	Q14204	DYHC1_HUMAN	Cytoplasmic dynein 1 heavy chain 1 (Cytoplasmic dynein heavy chain 1) (Dynein heavy chain, cytosolic)	0.952992	2.36262	0.0254459	1	0.0254459	0.0890971
132	sp	P01624	KV315_HUMAN	Immunoglobulin kappa variable 3-15 (Ig kappa chain V-III region CLL) (Ig kappa chain V-III region POM)	0.675048	1.94475	0.0620709	2	0.0257587	0.0899347
1116	tr	F8WDS9	F8WDS9_HUMAN	Glutathione S-transferase LANCL1	0.452787	1.94099	0.0625465	2	0.0260515	0.0906977
775	sp	Q96G03	PGM2_HUMAN	Phosphoglucomutase-2 (PGM 2) (EC 5.4.2.2) (Glucose phosphomutase 2) (Phosphodeoxyribomutase) (Phosphopentomutase) (EC 5.4.2.7)	0.460471	1.48069	0.150028	5	0.0266257	0.0921716
1046	tr	E5RG10	E5RG10_HUMAN	Meckelin (Fragment)	1.91524	2.34238	0.0266192	1	0.0266192	0.0921716
447	sp	P30484	1B46_HUMAN	HLA class I histocompatibility antigen, B alpha chain	2.14528	2.33339	0.0271558	1	0.0271558	0.0937414
730	sp	Q8N1N4	K2C78_HUMAN	Keratin, type II cytoskeletal 78 (Cytokeratin-78) (CK-78) (Keratin-5b) (Keratin-78) (K78) (Type-II keratin Kb40)	-0.872485	-1.92472	0.0646408	2	0.0273528	0.0941553
1008	tr	C9J0K6	C9J0K6_HUMAN	Sorcin	0.629435	2.32719	0.0275314	1	0.0275314	0.0945039
300	sp	P11413	G6PD_HUMAN	Glucose-6-phosphate 1-dehydrogenase (G6PD) (EC 1.1.1.49)	0.510752	1.70506	0.0994279	3	0.0276919	0.0947884
557	sp	P61769	B2MG_HUMAN	Beta-2-microglobulin [Cleaved into: Beta-2-microglobulin form pI 5.3]	-0.332689	-1.47041	0.152773	5	0.0279846	0.095523
605	sp	Q05315	LEG10_HUMAN	Galectin-10 (Gal-10) (Charcot-Leyden crystal protein) (CLC) (Eosinophil lysophospholipase) (Lysolecithin acylhydrolase)	0.830316	1.9146	0.0659741	2	0.0281917	0.0959617
21	sp	P08263	GSTA1_HUMAN	Glutathione S-transferase A1 (EC 2.5.1.18) (13-hydroperoxyoctadecadienoate peroxidase) (EC 1.11.1.-) (Androst-5-ene-3,17-dione isomerase) (EC 5.3.3.-) (GST HA subunit 1) (GST class-alpha member 1) (GST-epsilon) (GSTA1-1) (GTH1) [Cleaved into: Glutathione S-transferase A1, N-terminally processed]	0.531991	1.3392	0.191442	7	0.0286699	0.0970516
421	sp	P28072	PSB6_HUMAN	Proteasome subunit beta type-6 (EC 3.4.25.1) (Macropain delta chain) (Multicatalytic endopeptidase complex delta chain) (Proteasome delta chain) (Proteasome subunit Y)	-0.4309	-1.55997	0.130173	4	0.0286998	0.0970516
1204	tr	M0QXF7	M0QXF7_HUMAN	Myeloid-derived growth factor (Fragment)	-0.545816	-1.46481	0.154283	5	0.0287501	0.0970516
343	sp	P15328	FOLR1_HUMAN	Folate receptor alpha (FR-alpha) (Adult folate-binding protein) (FBP) (Folate receptor 1) (Folate receptor, adult) (KB cells FBP) (Ovarian tumor-associated antigen MOv18)	-0.370255	-1.55292	0.131847	4	0.0295732	0.0995551
32	sp	O00410	IPO5_HUMAN	Importin-5 (Imp5) (Importin subunit beta-3) (Karyopherin beta-3) (Ran-binding protein 5) (RanBP5)	1.62363	1.89014	0.0692952	2	0.0303154	0.101773
805	sp	Q9BWX5	GATA5_HUMAN	Transcription factor GATA-5 (GATA-binding factor 5)	2.05634	2.26817	0.0313533	1	0.0313533	0.104969
248	sp	P08118	MSMB_HUMAN	Beta-microseminoprotein (Immunoglobulin-binding factor) (IGBF) (PN44) (Prostate secreted seminal plasma protein) (Prostate secretory protein of 94 amino acids) (PSP-94) (PSP94) (Seminal plasma beta-inhibin)	0.609326	1.66642	0.106952	3	0.0318694	0.106405
780	sp	Q96PD2	DCBD2_HUMAN	Discoidin, CUB and LCCL domain-containing protein 2 (CUB, LCCL and coagulation factor V/VIII-homology domains protein 1) (Endothelial and smooth muscle cell-derived neuropilin-like protein)	-0.463834	-1.52639	0.138306	4	0.0330758	0.110105
874	sp	Q9UNW1	MINP1_HUMAN	Multiple inositol polyphosphate phosphatase 1 (EC 3.1.3.62) (2,3-bisphosphoglycerate 3-phosphatase) (2,3-BPG phosphatase) (EC 3.1.3.80) (Inositol (1,3,4,5)-tetrakisphosphate 3-phosphatase) (Ins(1,3,4,5)P(4) 3-phosphatase)	-0.426903	-2.24254	0.0331577	1	0.0331577	0.110105
793	sp	Q99832	TCPH_HUMAN	T-complex protein 1 subunit eta (TCP-1-eta) (CCT-eta) (HIV-1 Nef-interacting protein) [Cleaved into: T-complex protein 1 subunit eta, N-terminally processed]	2.02834	2.23164	0.0339537	1	0.0339537	0.112443
400	sp	P25325	THTM_HUMAN	3-mercaptopyruvate sulfurtransferase (MST) (EC 2.8.1.2)	-0.292698	-1.20156	0.239753	10	0.0341066	0.112644
541	sp	P56856	CLD18_HUMAN	Claudin-18	-0.792311	-1.63652	0.113098	3	0.0354799	0.116864
512	sp	P49913	CAMP_HUMAN	Cathelicidin antimicrobial peptide (18 kDa cationic antimicrobial protein) (CAP-18) (hCAP-18) [Cleaved into: Antibacterial peptide FALL-39 (FALL-39 peptide antibiotic); Antibacterial peptide LL-37]	0.473682	1.63315	0.113809	3	0.035909	0.117959
798	sp	Q9BS40	LXN_HUMAN	Latexin (Endogenous carboxypeptidase inhibitor) (ECI) (Protein MUM) (Tissue carboxypeptidase inhibitor) (TCI)	0.3361	1.62798	0.114905	3	0.036575	0.119825
253	sp	P08246	ELNE_HUMAN	Neutrophil elastase (EC 3.4.21.37) (Bone marrow serine protease) (Elastase-2) (Human leukocyte elastase) (HLE) (Medullasin) (PMN elastase)	0.789966	1.82186	0.0793421	2	0.0370243	0.120811
1186	tr	J3QLI9	J3QLI9_HUMAN	Small nuclear ribonucleoprotein Sm D1	2.28501	2.19099	0.0370737	1	0.0370737	0.120811
1078	tr	E9PLH9	E9PLH9_HUMAN	GDP-L-fucose synthase (Fragment)	0.757677	1.80867	0.0814209	2	0.0384636	0.125007
863	sp	Q9UK23	NAGPA_HUMAN	N-acetylglucosamine-1-phosphodiester alpha-N-acetylglucosaminidase (EC 3.1.4.45) (Mannose 6-phosphate-uncovering enzyme) (Phosphodiester alpha-GlcNAcase)	-0.407459	-1.80663	0.0817478	2	0.0386914	0.125082
919	tr	A0A0A0MR14	A0A0A0MR14_HUMAN	Osteoclast-associated immunoglobulin-like receptor	-0.6597	-1.40245	0.171942	5	0.0386239	0.125082
866	sp	Q9UL26	RB22A_HUMAN	Ras-related protein Rab-22A (Rab-22)	-0.697567	-1.61054	0.118672	3	0.0389069	0.125447
1163	tr	H7BZJ3	H7BZJ3_HUMAN	Protein disulfide-isomerase A3 (Fragment)	-0.659185	-2.16203	0.0394518	1	0.0394518	0.126869
876	sp	Q9UQB8	BAIP2_HUMAN	Brain-specific angiogenesis inhibitor 1-associated protein 2 (BAI-associated protein 2) (BAI1-associated protein 2) (Protein BAP2) (Fas ligand-associated factor 3) (FLAF3) (Insulin receptor substrate p53/p58) (IRS-58) (IRSp53/58) (Insulin receptor substrate protein of 53 kDa) (IRSp53) (Insulin receptor substrate p53)	0.390068	1.13338	0.266814	12	0.0398564	0.127833
847	sp	Q9NZM1	MYOF_HUMAN	Myoferlin (Fer-1-like protein 3)	-0.369556	-1.60241	0.120462	3	0.0400369	0.128076
1203	tr	M0QX76	M0QX76_HUMAN	40S ribosomal protein S16 (Fragment)	-1.55854	-2.15388	0.0401445	1	0.0401445	0.128085
43	sp	O14948	TFEC_HUMAN	Transcription factor EC (TFE-C) (Class E basic helix-loop-helix protein 34) (bHLHe34) (Transcription factor EC-like) (hTFEC-L)	1.76894	2.15126	0.04037	1	0.04037	0.128469
1196	tr	K7EL02	K7EL02_HUMAN	Thimet oligopeptidase (Fragment)	0.471332	1.5988	0.121263	3	0.0405479	0.1287
283	sp	P0DOY3	IGLC3_HUMAN	Immunoglobulin lambda constant 3 (Ig lambda chain C region DOT) (Ig lambda chain C region NEWM) (Ig lambda-3 chain C regions)	0.550595	1.12904	0.268609	12	0.0411865	0.130052
721	sp	Q86UN3	R4RL2_HUMAN	Reticulon-4 receptor-like 2 (Nogo receptor-like 3) (Nogo-66 receptor homolog 1) (Nogo-66 receptor-related protein 2) (NgR2)	-0.32308	-1.59507	0.122096	3	0.0410823	0.130052
189	sp	P04229	2B11_HUMAN	HLA class II histocompatibility antigen, DRB1-1 beta chain (MHC class II antigen DRB1*1) (DR-1) (DR1)	-1.27885	-1.77745	0.0865284	2	0.0420706	0.132501
1053	tr	E7EQG5	E7EQG5_HUMAN	Cadherin-related family member 3	0.967376	2.11967	0.0431754	1	0.0431754	0.135631
455	sp	P31431	SDC4_HUMAN	Syndecan-4 (SYND4) (Amphiglycan) (Ryudocan core protein)	-0.673741	-1.76458	0.0887119	2	0.0436427	0.136747
992	tr	B4DF51	B4DF51_HUMAN	Myeloid cell surface antigen CD33 (cDNA FLJ50122, highly similar to Myeloid cell surface antigen CD33)	-0.532325	-2.11311	0.0437793	1	0.0437793	0.136824
1084	tr	E9PNW4	E9PNW4_HUMAN	UPAR/Ly6 domain-containing protein	-0.502727	-1.37407	0.180487	5	0.0440266	0.137246
750	sp	Q8TDL5	BPIB1_HUMAN	BPI fold-containing family B member 1 (Long palate, lung and nasal epithelium carcinoma-associated protein 1) (von Ebner minor salivary gland protein) (VEMSGP)	0.331525	1.05813	0.299179	16	0.0441441	0.137262
20	sp	P01031	CO5_HUMAN	Complement C5 (C3 and PZP-like alpha-2-macroglobulin domain-containing protein 4) [Cleaved into: Complement C5 beta chain; Complement C5 alpha chain; C5a anaphylatoxin; Complement C5 alpha' chain]	0.351773	1.01588	0.318521	20	0.0443563	0.137572
692	sp	Q5T749	KPRP_HUMAN	Keratinocyte proline-rich protein (hKPRP)	-0.540312	-1.45398	0.157241	4	0.0445692	0.137882
539	sp	P55263	ADK_HUMAN	Adenosine kinase (AK) (EC 2.7.1.20) (Adenosine 5'-phosphotransferase)	0.547389	1.57077	0.127643	3	0.0447189	0.137996
91	sp	O95716	RAB3D_HUMAN	Ras-related protein Rab-3D	0.476625	1.74914	0.0913931	2	0.0455972	0.139115
678	sp	Q3MIR4	CC50B_HUMAN	Cell cycle control protein 50B (P4-ATPase flippase complex beta subunit TMEM30B) (Transmembrane protein 30B)	-0.482119	-2.09537	0.0454504	1	0.0454504	0.139115
897	tr	A0A087WT99	A0A087WT99_HUMAN	Ester hydrolase C11orf54	-0.506229	-1.36614	0.182936	5	0.0456506	0.139115
1125	tr	G3XAM2	G3XAM2_HUMAN	Complement factor I (Complement factor I, isoform CRA_b)	0.282602	1.0054	0.323446	21	0.0452713	0.139115
1191	tr	J3QS00	J3QS00_HUMAN	Aldehyde dehydrogenase family 3 member A2 (Fragment)	1.64035	2.0938	0.0456004	1	0.0456004	0.139115
598	sp	Q02487	DSC2_HUMAN	Desmocollin-2 (Cadherin family member 2) (Desmocollin-3) (Desmosomal glycoprotein II) (Desmosomal glycoprotein III)	-0.331601	-1.36015	0.184802	5	0.0469116	0.142602
965	tr	A0A1W2PRR9	A0A1W2PRR9_HUMAN	Epidermal growth factor receptor	-0.511915	-2.07764	0.0471768	1	0.0471768	0.143052
1235	tr	R4GNH2	R4GNH2_HUMAN	F-box only protein 2 (Fragment)	0.617598	2.06337	0.0486076	1	0.0486076	0.147026
1246	tr	X6RFL8	X6RFL8_HUMAN	Ras-related protein Rab-14 (Fragment)	-0.306252	-2.06096	0.0488535	1	0.0488535	0.147405
101	sp	P00390	GSHR_HUMAN	Glutathione reductase, mitochondrial (GR) (GRase) (EC 1.8.1.7)	0.466568	1.17096	0.251636	9	0.0502127	0.150024
1014	tr	C9JAN6	C9JAN6_HUMAN	Sulfate transporter (Fragment)	-0.806103	-2.04884	0.0501049	1	0.0501049	0.150024
1111	tr	F8VWW8	F8VWW8_HUMAN	Acid sphingomyelinase-like phosphodiesterase 3b	-0.709442	-2.05101	0.0498789	1	0.0498789	0.150024
1183	tr	J3KSN0	J3KSN0_HUMAN	Secreted and transmembrane protein 1 (Fragment)	-0.875251	-2.04789	0.0502047	1	0.0502047	0.150024
134	sp	P01701	LV151_HUMAN	Immunoglobulin lambda variable 1-51 (Ig lambda chain V-I region BL2) (Ig lambda chain V-I region EPS) (Ig lambda chain V-I region NEW) (Ig lambda chain V-I region NIG-64)	-1.03495	-1.71314	0.0979113	2	0.0504558	0.150383
833	sp	Q9NPY3	C1QR1_HUMAN	Complement component C1q receptor (C1q/MBL/SPA receptor) (C1qR) (C1qR(p)) (C1qRp) (CDw93) (Complement component 1 q subcomponent receptor 1) (Matrix-remodeling-associated protein 4) (CD antigen CD93)	0.395775	1.70826	0.0988257	2	0.0511493	0.152079
977	tr	A0A3B3IRX8	A0A3B3IRX8_HUMAN	Calpain-5 (Fragment)	0.499786	1.70146	0.10011	2	0.0521283	0.154613
109	sp	P00734	THRB_HUMAN	Prothrombin (EC 3.4.21.5) (Coagulation factor II) [Cleaved into: Activation peptide fragment 1; Activation peptide fragment 2; Thrombin light chain; Thrombin heavy chain]	0.531455	0.956396	0.347184	26	0.053445	0.158135
688	sp	Q5RHP9	ERIC3_HUMAN	Glutamate-rich protein 3	-0.619144	-1.32203	0.197023	5	0.055659	0.164288
955	tr	A0A182DWF4	A0A182DWF4_HUMAN	HLA class II histocompatibility antigen, DP beta 1 chain	-0.672749	-1.674	0.10544	2	0.0562498	0.165632
712	sp	Q6ZSB3	CB046_HUMAN	Putative uncharacterized protein encoded by LINC00299	-3.20367	-1.99091	0.0564857	1	0.0564857	0.165927
701	sp	Q6EMK4	VASN_HUMAN	Vasorin (Protein slit-like 2)	0.3408	1.31778	0.198424	5	0.0567168	0.166206
129	sp	P01601	KVD16_HUMAN	Immunoglobulin kappa variable 1D-16 (Ig kappa chain V-I region HK146) (Ig kappa chain V-I region HK189)	0.946096	1.97556	0.0582916	1	0.0582916	0.170412
1016	tr	C9JBI3	C9JBI3_HUMAN	Phosphoserine phosphatase (Fragment)	-0.341763	-1.49001	0.147574	3	0.0589061	0.171798
814	sp	Q9H3T3	SEM6B_HUMAN	Semaphorin-6B (Semaphorin-Z) (Sema Z)	1.33249	1.96487	0.0595801	1	0.0595801	0.17335
516	sp	P50453	SPB9_HUMAN	Serpin B9 (Cytoplasmic antiproteinase 3) (CAP-3) (CAP3) (Peptidase inhibitor 9) (PI-9)	0.675006	1.37583	0.17995	4	0.0607531	0.176343
1003	tr	B8ZZL8	B8ZZL8_HUMAN	10 kDa heat shock protein, mitochondrial (Heat shock 10kDa protein 1 (Chaperonin 10), isoform CRA_b)	-0.802203	-1.47795	0.150756	3	0.0613295	0.177594
1095	tr	F5GZS6	F5GZS6_HUMAN	4F2 cell-surface antigen heavy chain	-0.447516	-1.243	0.224336	6	0.0619402	0.178938
426	sp	P29353	SHC1_HUMAN	SHC-transforming protein 1 (SHC-transforming protein 3) (SHC-transforming protein A) (Src homology 2 domain-containing-transforming protein C1) (SH2 domain protein C1)	-0.720248	-1.94399	0.0621661	1	0.0621661	0.179167
1045	tr	D6RIU4	D6RIU4_HUMAN	Vesicular integral-membrane protein VIP36 (Fragment)	-0.435194	-1.63567	0.113277	2	0.062477	0.17964
733	sp	Q8N4F0	BPIB2_HUMAN	BPI fold-containing family B member 2 (Bactericidal/permeability-increasing protein-like 1) (BPI-like 1) (Long palate, lung and nasal epithelium carcinoma-associated protein 2) (RYSR)	0.533383	1.63366	0.113699	2	0.0628181	0.179775
755	sp	Q8WXI7	MUC16_HUMAN	Mucin-16 (MUC-16) (Ovarian cancer-related tumor marker CA125) (CA-125) (Ovarian carcinoma antigen CA125)	0.446983	0.927455	0.361739	29	0.0627539	0.179775
5	sp	A0A0B4J1U7	HV601_HUMAN	Immunoglobulin heavy variable 6-1	0.578088	1.93496	0.0633147	1	0.0633147	0.180772
423	sp	P28827	PTPRM_HUMAN	Receptor-type tyrosine-protein phosphatase mu (Protein-tyrosine phosphatase mu) (R-PTP-mu) (EC 3.1.3.48)	-0.505149	-1.62911	0.114664	2	0.0636	0.181164
869	sp	Q9UM22	EPDR1_HUMAN	Mammalian ependymin-related protein 1 (MERP-1) (Upregulated in colorectal cancer gene 1 protein)	-0.263019	-1.62418	0.115718	2	0.0644566	0.183177
150	sp	P01876	IGHA1_HUMAN	Immunoglobulin heavy constant alpha 1 (Ig alpha-1 chain C region) (Ig alpha-1 chain C region BUR) (Ig alpha-1 chain C region TRO)	0.469193	0.955052	0.347851	23	0.0653412	0.18526
184	sp	P04114	APOB_HUMAN	Apolipoprotein B-100 (Apo B-100) [Cleaved into: Apolipoprotein B-48 (Apo B-48)]	0.276941	1.08306	0.288163	11	0.0655706	0.18548
393	sp	P23284	PPIB_HUMAN	Peptidyl-prolyl cis-trans isomerase B (PPIase B) (EC 5.2.1.8) (CYP-S1) (Cyclophilin B) (Rotamase B) (S-cyclophilin) (SCYLP)	-0.580615	-1.61528	0.117639	2	0.0660269	0.186339
180	sp	P04066	FUCO_HUMAN	Tissue alpha-L-fucosidase (EC 3.2.1.51) (Alpha-L-fucosidase I) (Alpha-L-fucoside fucohydrolase 1) (Alpha-L-fucosidase 1)	-0.32275	-1.35034	0.187889	4	0.0670226	0.188713
979	tr	A0A3B3ISR2	A0A3B3ISR2_HUMAN	Complement C1r subcomponent	0.325257	1.34961	0.18812	4	0.0672092	0.188804
809	sp	Q9GIY3	2B1E_HUMAN	HLA class II histocompatibility antigen, DRB1-14 beta chain (MHC class II antigen DRB1*14) (DR-14) (DR14)	0.876295	1.90382	0.0674198	1	0.0674198	0.188961
816	sp	Q9H4A9	DPEP2_HUMAN	Dipeptidase 2 (EC 3.4.13.19)	-0.31065	-1.11875	0.272901	9	0.0689989	0.192804
1124	tr	G3V5I3	G3V5I3_HUMAN	SERPIN domain-containing protein (Fragment)	0.430687	1.59834	0.121367	2	0.0691063	0.192804
687	sp	Q5R3I4	TTC38_HUMAN	Tetratricopeptide repeat protein 38 (TPR repeat protein 38)	-1.01565	-1.59151	0.122897	2	0.070382	0.195915
1180	tr	J3KNE3	J3KNE3_HUMAN	Platelet-activating factor acetylhydrolase IB subunit beta (Fragment)	0.535937	1.87371	0.0716064	1	0.0716064	0.19887
1126	tr	G3XAP6	G3XAP6_HUMAN	Cartilage oligomeric matrix protein (Cartilage oligomeric matrix protein, isoform CRA_b)	0.451547	1.42989	0.163984	3	0.0718528	0.199102
633	sp	Q13449	LSAMP_HUMAN	Limbic system-associated membrane protein (LSAMP) (IgLON family member 3)	0.505079	1.42409	0.16564	3	0.0732204	0.202433
975	tr	A0A2R8YGX3	A0A2R8YGX3_HUMAN	Tropomyosin alpha-4 chain	0.45835	1.32389	0.196413	4	0.0741022	0.204408
522	sp	P51512	MMP16_HUMAN	Matrix metalloproteinase-16 (MMP-16) (EC 3.4.24.-) (MMP-X2) (Membrane-type matrix metalloproteinase 3) (MT-MMP 3) (MTMMP3) (Membrane-type-3 matrix metalloproteinase) (MT3-MMP) (MT3MMP)	1.00087	1.85305	0.0746073	1	0.0746073	0.205338
959	tr	A0A1B0GVU9	A0A1B0GVU9_HUMAN	Glutaminyl-tRNA synthetase 1 (Fragment)	-1.18348	-1.56753	0.128398	2	0.0750252	0.206024
623	sp	Q12913	PTPRJ_HUMAN	Receptor-type tyrosine-protein phosphatase eta (Protein-tyrosine phosphatase eta) (R-PTP-eta) (EC 3.1.3.48) (Density-enhanced phosphatase 1) (DEP-1) (HPTP eta) (Protein-tyrosine phosphatase receptor type J) (R-PTP-J) (CD antigen CD148)	-0.264739	-1.20208	0.239556	6	0.0752311	0.206126
889	sp	Q9Y696	CLIC4_HUMAN	Chloride intracellular channel protein 4 (Intracellular chloride ion channel protein p64H1)	0.373748	1.84725	0.0754694	1	0.0754694	0.206317
286	sp	P10153	RNAS2_HUMAN	Non-secretory ribonuclease (EC 4.6.1.18) (Eosinophil-derived neurotoxin) (RNase UpI-2) (Ribonuclease 2) (RNase 2) (Ribonuclease US)	1.27735	1.8397	0.0766039	1	0.0766039	0.207636
326	sp	P14151	LYAM1_HUMAN	L-selectin (CD62 antigen-like family member L) (Leukocyte adhesion molecule 1) (LAM-1) (Leukocyte surface antigen Leu-8) (Leukocyte-endothelial cell adhesion molecule 1) (LECAM1) (Lymph node homing receptor) (TQ1) (gp90-MEL) (CD antigen CD62L)	0.577435	1.55974	0.130227	2	0.0765881	0.207636
778	sp	Q96NY7	CLIC6_HUMAN	Chloride intracellular channel protein 6 (Parchorin)	-0.30991	-1.12724	0.269355	8	0.076627	0.207636
873	sp	Q9UN88	GBRT_HUMAN	Gamma-aminobutyric acid receptor subunit theta (GABA(A) receptor subunit theta)	-0.876437	-1.83951	0.0766316	1	0.0766316	0.207636
233	sp	P07360	CO8G_HUMAN	Complement component C8 gamma chain	0.470894	1.30971	0.201102	4	0.0781496	0.211281
1002	tr	B8ZZ77	B8ZZ77_HUMAN	Peptidyl-prolyl cis-trans isomerase (PPIase) (EC 5.2.1.8)	-0.468438	-1.82797	0.0783948	1	0.0783948	0.211476
178	sp	P04003	C4BPA_HUMAN	C4b-binding protein alpha chain (C4bp) (Proline-rich protein) (PRP)	-0.261028	-1.39969	0.172759	3	0.0792244	0.213243
779	sp	Q96NY8	NECT4_HUMAN	Nectin-4 (Ig superfamily receptor LNIR) (Nectin cell adhesion molecule 4) (Poliovirus receptor-related protein 4) [Cleaved into: Processed poliovirus receptor-related protein 4]	-0.295552	-1.81924	0.0797512	1	0.0797512	0.214189
1173	tr	I3L252	I3L252_HUMAN	Triokinase/FMN cyclase (Fragment)	0.413351	1.542	0.134474	2	0.080253	0.215064
1202	tr	K7ES72	K7ES72_HUMAN	Calcyphosin (Fragment)	-0.389185	-1.53639	0.13584	2	0.0814421	0.217773
334	sp	P14780	MMP9_HUMAN	Matrix metalloproteinase-9 (MMP-9) (EC 3.4.24.35) (92 kDa gelatinase) (92 kDa type IV collagenase) (Gelatinase B) (GELB) [Cleaved into: 67 kDa matrix metalloproteinase-9; 82 kDa matrix metalloproteinase-9]	0.46732	1.22789	0.229868	5	0.0834312	0.22212
878	sp	Q9Y2T3	GUAD_HUMAN	Guanine deaminase (Guanase) (Guanine aminase) (EC 3.5.4.3) (Guanine aminohydrolase) (GAH) (p51-nedasin)	-0.794116	-1.79723	0.0832614	1	0.0832614	0.22212
1128	tr	H0Y332	H0Y332_HUMAN	Syntaxin-binding protein 5 (Fragment)	0.383909	1.79098	0.0842829	1	0.0842829	0.223899
739	sp	Q8NBS9	TXND5_HUMAN	Thioredoxin domain-containing protein 5 (Endoplasmic reticulum resident protein 46) (ER protein 46) (ERp46) (Thioredoxin-like protein p46)	-0.453196	-1.37127	0.181351	3	0.0867356	0.229417
884	sp	Q9Y5K6	CD2AP_HUMAN	CD2-associated protein (Adapter protein CMS) (Cas ligand with multiple SH3 domains)	-0.748823	-1.37185	0.181172	3	0.0865767	0.229417
463	sp	P32119	PRDX2_HUMAN	Peroxiredoxin-2 (EC 1.11.1.15) (Natural killer cell-enhancing factor B) (NKEF-B) (PRP) (Thiol-specific antioxidant protein) (TSA) (Thioredoxin peroxidase 1) (Thioredoxin-dependent peroxide reductase 1)	-0.419705	-1.05406	0.301006	10	0.0890188	0.234948
672	sp	Q16719	KYNU_HUMAN	Kynureninase (EC 3.7.1.3) (L-kynurenine hydrolase)	1.51119	1.75619	0.0901607	1	0.0901607	0.237449
1074	tr	E9PJK1	E9PJK1_HUMAN	Tetraspanin	-0.532178	-1.49534	0.146186	2	0.0906107	0.238121
776	sp	Q96HD1	CREL1_HUMAN	Protein disulfide isomerase CRELD1 (EC 5.3.4.1) (Cysteine-rich with EGF-like domain protein 1)	-0.532489	-1.49343	0.146681	2	0.0910557	0.238777
448	sp	P30530	UFO_HUMAN	Tyrosine-protein kinase receptor UFO (EC 2.7.10.1) (AXL oncogene)	-0.499013	-1.35471	0.186508	3	0.0913807	0.239116
929	tr	A0A0C4DFV9	A0A0C4DFV9_HUMAN	Protein SET	0.321933	1.35116	0.187629	3	0.0924033	0.241275
119	sp	P01019	ANGT_HUMAN	Angiotensinogen (Serpin A8) [Cleaved into: Angiotensin-1 (Angiotensin 1-10) (Angiotensin I) (Ang I); Angiotensin-2 (Angiotensin 1-8) (Angiotensin II) (Ang II); Angiotensin-3 (Angiotensin 2-8) (Angiotensin III) (Ang III) (Des-Asp[1]-angiotensin II); Angiotensin-4 (Angiotensin 3-8) (Angiotensin IV) (Ang IV); Angiotensin 1-9; Angiotensin 1-7; Angiotensin 1-5; Angiotensin 1-4]	-0.371743	-0.987663	0.331907	14	0.0935268	0.243688
1176	tr	I3NI29	I3NI29_HUMAN	Phospholipid scramblase (Fragment)	-0.416504	-1.48186	0.149718	2	0.0938041	0.243891
1190	tr	J3QRY4	J3QRY4_HUMAN	26S proteasome non-ATPase regulatory subunit 11 (Fragment)	0.809303	1.73262	0.0943375	1	0.0943375	0.244757
210	sp	P05534	1A24_HUMAN	Testican-2	0.895567	1.7292	0.0949578	1	0.0949578	0.245844
1097	tr	F5H283	F5H283_HUMAN	Collagen alpha-2(IV) chain [Cleaved into: Canstatin]	-0.92991	-1.47433	0.151722	2	0.0956294	0.24706
258	sp	P08572	CO4A2_HUMAN	Collagen alpha-2(IV) chain	-0.271078	-1.33863	0.191625	3	0.0960877	0.247198
264	sp	P08708	RS17_HUMAN	40S ribosomal protein S17 (Small ribosomal subunit protein eS17)	1.46874	1.72382	0.0959379	1	0.0959379	0.247198
728	sp	Q8IWV2	CNTN4_HUMAN	Contactin-4 (Brain-derived immunoglobulin superfamily protein 2) (BIG-2)	-0.242266	-1.46708	0.153669	2	0.0974133	0.250082
560	sp	P62070	RRAS2_HUMAN	Ras-related protein R-Ras2 (Ras-like protein TC21) (Teratocarcinoma oncogene)	-0.308288	-1.71331	0.0978805	1	0.0978805	0.250755
505	sp	P48163	MAOX_HUMAN	NADP-dependent malic enzyme (NADP-ME) (EC 1.1.1.40) (Malic enzyme 1)	0.334104	1.32988	0.194456	3	0.0987335	0.251359
711	sp	Q6XQN6	PNCB_HUMAN	Nicotinate phosphoribosyltransferase (NAPRTase) (EC 6.3.4.21) (FHA-HIT-interacting protein) (Nicotinate phosphoribosyltransferase domain-containing protein 1)	0.311025	1.14285	0.262928	6	0.0986174	0.251359
1093	tr	F5GX11	F5GX11_HUMAN	Proteasome endopeptidase complex (EC 3.4.25.1)	0.617679	1.71086	0.0983385	1	0.0983385	0.251359
71	sp	O75487	GPC4_HUMAN	Glypican-4 (K-glypican) [Cleaved into: Secreted glypican-4]	-0.520059	-1.45767	0.156229	2	0.0997715	0.252948
479	sp	P36405	ARL3_HUMAN	ADP-ribosylation factor-like protein 3	0.440387	1.70325	0.0997699	1	0.0997699	0.252948
1102	tr	F5H6E2	F5H6E2_HUMAN	Unconventional myosin-Ic	-0.45802	-1.24235	0.224571	4	0.100002	0.253008
944	tr	A0A0J9YVU5	A0A0J9YVU5_HUMAN	Immunoglobulin heavy variable 2-70 (Fragment)	0.944997	1.70089	0.100219	1	0.100219	0.253032
819	sp	Q9H7P6	MB12B_HUMAN	Multivesicular body subunit 12B (ESCRT-I complex subunit MVB12B) (Protein FAM125B)	-0.598097	-1.31835	0.198234	3	0.10231	0.25778
720	sp	Q86SG5	S1A7A_HUMAN	Protein S100-A7A (S100 calcium-binding protein A15) (S100 calcium-binding protein A7-like 1) (S100 calcium-binding protein A7A)	-1.14105	-1.67265	0.105708	1	0.105708	0.265288
1195	tr	K7EIG7	K7EIG7_HUMAN	Unconventional myosin-Id	0.407713	1.30765	0.20179	3	0.105724	0.265288
25	sp	O76011	K1H4_HUMAN	Keratin, type I cuticular Ha4 (Hair keratin, type I Ha4) (Keratin-34) (K34)	-1.46124	-1.67107	0.106022	1	0.106022	0.26549
900	tr	A0A087WVJ0	A0A087WVJ0_HUMAN	Mucin-1 (Fragment)	0.418371	1.09245	0.284092	7	0.106353	0.265774
15	sp	P08758	ANXA5_HUMAN	Annexin A5 (Anchorin CII) (Annexin V) (Annexin-5) (Calphobindin I) (CBP-I) (Endonexin II) (Lipocortin V) (Placental anticoagulant protein 4) (PP4) (Placental anticoagulant protein I) (PAP-I) (Thromboplastin inhibitor) (Vascular anticoagulant-alpha) (VAC-alpha)	-0.239519	-0.860746	0.396802	35	0.106888	0.266565
549	sp	P61006	RAB8A_HUMAN	Ras-related protein Rab-8A (Oncogene c-mel)	-0.321684	-1.12181	0.271621	6	0.108235	0.269376
519	sp	P50995	ANX11_HUMAN	Annexin A11 (56 kDa autoantigen) (Annexin XI) (Annexin-11) (Calcyclin-associated annexin 50) (CAP-50)	-0.304588	-1.06058	0.298084	8	0.109027	0.270794
881	sp	Q9Y3C8	UFC1_HUMAN	Ubiquitin-fold modifier-conjugating enzyme 1 (Ufm1-conjugating enzyme 1)	0.307454	1.41474	0.16834	2	0.111143	0.275489
1178	tr	J3KMX5	J3KMX5_HUMAN	40S ribosomal protein S13	-1.9367	-1.63958	0.112455	1	0.112455	0.278177
1135	tr	H0Y9X3	H0Y9X3_HUMAN	Programmed cell death protein 6 (Fragment)	-0.384335	-1.63551	0.113309	1	0.113309	0.279724
27	sp	O00115	DNS2A_HUMAN	Deoxyribonuclease-2-alpha (EC 3.1.22.1) (Acid DNase) (Deoxyribonuclease II alpha) (DNase II alpha) (Lysosomal DNase II) (R31240_2)	-0.341391	-1.1473	0.261118	5	0.115587	0.282495
494	sp	P41250	GARS_HUMAN	Glycine--tRNA ligase (EC 6.1.1.14) (Diadenosine tetraphosphate synthetase) (Ap4A synthetase) (EC 2.7.7.-) (Glycyl-tRNA synthetase) (GlyRS) (Glycyl-tRNA synthetase 1)	0.98363	1.62573	0.115386	1	0.115386	0.282495
553	sp	P61088	UBE2N_HUMAN	Ubiquitin-conjugating enzyme E2 N (EC 2.3.2.23) (Bendless-like ubiquitin-conjugating enzyme) (E2 ubiquitin-conjugating enzyme N) (Ubc13) (UbcH13) (Ubiquitin carrier protein N) (Ubiquitin-protein ligase N)	0.322639	1.40017	0.172615	2	0.115236	0.282495
825	sp	Q9HC84	MUC5B_HUMAN	Mucin-5B (MUC-5B) (Cervical mucin) (High molecular weight salivary mucin MG1) (Mucin-5 subtype B, tracheobronchial) (Sublingual gland mucin)	0.317932	0.804543	0.427967	68	0.115334	0.282495
879	sp	Q9Y2Z0	SGT1_HUMAN	Protein SGT1 homolog (Protein 40-6-3) (Sgt1) (Suppressor of G2 allele of SKP1 homolog)	0.429955	1.62897	0.114693	1	0.114693	0.282495
47	sp	O15232	MATN3_HUMAN	Matrilin-3	-1.21467	-1.62369	0.115822	1	0.115822	0.282503
485	sp	P38646	GRP75_HUMAN	Stress-70 protein, mitochondrial (75 kDa glucose-regulated protein) (GRP-75) (Heat shock 70 kDa protein 9) (Mortalin) (MOT) (Peptide-binding protein 74) (PBP74)	-0.955769	-1.19885	0.24079	4	0.116618	0.283879
80	sp	O76003	GLRX3_HUMAN	Glutaredoxin-3 (PKC-interacting cousin of thioredoxin) (PICOT) (PKC-theta-interacting protein) (PKCq-interacting protein) (Thioredoxin-like protein 2)	2.09474	1.61338	0.118051	1	0.118051	0.286795
865	sp	Q9UKU6	TRHDE_HUMAN	Thyrotropin-releasing hormone-degrading ectoenzyme (TRH-DE) (TRH-degrading ectoenzyme) (EC 3.4.19.6) (Pyroglutamyl-peptidase II) (PAP-II) (TRH-specific aminopeptidase) (Thyroliberinase)	-0.473544	-1.19412	0.242604	4	0.118551	0.287439
461	sp	P31949	S10AB_HUMAN	Protein S100-A11 (Calgizzarin) (Metastatic lymph node gene 70 protein) (MLN 70) (Protein S100-C) (S100 calcium-binding protein A11) [Cleaved into: Protein S100-A11, N-terminally processed]	-0.465049	-1.04332	0.305861	8	0.118992	0.287765
1234	tr	R4GN98	R4GN98_HUMAN	Protein S100 (S100 calcium-binding protein) (Fragment)	0.391995	1.19265	0.243169	4	0.119156	0.287765
1165	tr	H7C0X5	H7C0X5_HUMAN	Probable serine carboxypeptidase CPVL (Fragment)	-0.411934	-1.60707	0.119433	1	0.119433	0.287863
870	sp	Q9UMX5	NENF_HUMAN	Neudesin (Cell immortalization-related protein 2) (Neuron-derived neurotrophic factor) (Protein GIG47) (Secreted protein of unknown function) (SPUF protein)	-0.4631	-1.37949	0.17883	2	0.121259	0.291689
195	sp	P04433	KV311_HUMAN	Immunoglobulin kappa variable 3-11 (Ig kappa chain V-III region VG)	0.589552	1.37118	0.181378	2	0.123752	0.297103
200	sp	P05023	AT1A1_HUMAN	Sodium/potassium-transporting ATPase subunit alpha-1 (Na(+)/K(+) ATPase alpha-1 subunit) (EC 7.2.2.13) (Sodium pump subunit alpha-1)	-0.219822	-1.18105	0.247672	4	0.12403	0.297186
564	sp	P62805	H4_HUMAN	Histone H4	-0.515647	-1.05361	0.301207	7	0.127607	0.305158
317	sp	P13667	PDIA4_HUMAN	Protein disulfide-isomerase A4 (EC 5.3.4.1) (Endoplasmic reticulum resident protein 70) (ER protein 70) (ERp70) (Endoplasmic reticulum resident protein 72) (ER protein 72) (ERp-72) (ERp72)	-0.286641	-0.945284	0.352725	13	0.134056	0.319954
18	sp	P00918	CAH2_HUMAN	Carbonic anhydrase 2 (EC 4.2.1.1) (Carbonate dehydratase II) (Carbonic anhydrase C) (CAC) (Carbonic anhydrase II) (CA-II)	-0.355228	-0.981492	0.334885	10	0.135237	0.322143
56	sp	O43866	CD5L_HUMAN	CD5 antigen-like (Apoptosis inhibitor expressed by macrophages) (hAIM) (CT-2) (IgM-associated peptide) (SP-alpha)	0.735066	1.15319	0.258733	4	0.136381	0.324237
1064	tr	E9PDY6	E9PDY6_HUMAN	Mucin-4	0.431047	0.941864	0.354443	13	0.136997	0.325069
533	sp	P53004	BIEA_HUMAN	Biliverdin reductase A (BVR A) (EC 1.3.1.24) (Biliverdin-IX alpha-reductase)	-0.331529	-1.10051	0.280625	5	0.13841	0.327139
698	sp	Q5VWZ2	LYPL1_HUMAN	Lysophospholipase-like protein 1 (EC 3.1.2.-)	-0.442912	-1.52688	0.138183	1	0.138183	0.327139
1130	tr	H0Y5R6	H0Y5R6_HUMAN	Uroporphyrinogen decarboxylase (Fragment)	-0.265723	-1.21671	0.234028	3	0.138673	0.327139
1091	tr	F2Z3J9	F2Z3J9_HUMAN	Prostaglandin reductase 1	0.369332	1.21494	0.234692	3	0.139388	0.328192
1223	tr	Q5T370	Q5T370_HUMAN	Arrestin domain-containing protein 1 (Fragment)	-0.313804	-1.20429	0.238714	3	0.143747	0.337806
1174	tr	I3L297	I3L297_HUMAN	Adapter molecule crk	-0.300228	-1.30543	0.202535	2	0.144967	0.340018
1189	tr	J3QRU1	J3QRU1_HUMAN	Tyrosine-protein kinase (EC 2.7.10.2)	-0.275966	-1.05252	0.301701	6	0.145302	0.340152
1153	tr	H3BPK7	H3BPK7_HUMAN	Alanyl-tRNA synthetase 1 (Fragment)	0.673477	1.30201	0.203687	2	0.146147	0.341476
595	sp	Q01469	FABP5_HUMAN	Fatty acid-binding protein 5 (Epidermal-type fatty acid-binding protein) (E-FABP) (Fatty acid-binding protein, epidermal) (Psoriasis-associated fatty acid-binding protein homolog) (PA-FABP)	-0.288043	-0.966511	0.342191	10	0.14675	0.34223
499	sp	P43251	BTD_HUMAN	Biotinidase (Biotinase) (EC 3.5.1.12)	-0.382328	-1.08073	0.28918	5	0.149064	0.346376
1155	tr	H3BR01	H3BR01_HUMAN	Kunitz-type protease inhibitor 1 (Fragment)	-0.550663	-1.48408	0.149132	1	0.149132	0.346376
1168	tr	H7C2W9	H7C2W9_HUMAN	60S ribosomal protein L31 (Fragment)	1.16414	1.48314	0.149378	1	0.149378	0.346376
188	sp	P04217	A1BG_HUMAN	Alpha-1B-glycoprotein (Alpha-1-B glycoprotein)	0.555481	0.864751	0.394637	23	0.150729	0.348847
314	sp	P13489	RINI_HUMAN	Ribonuclease inhibitor (Placental ribonuclease inhibitor) (Placental RNase inhibitor) (Ribonuclease/angiogenin inhibitor 1) (RAI)	0.347682	0.882912	0.384918	19	0.151395	0.349066
504	sp	P48147	PPCE_HUMAN	Prolyl endopeptidase (PE) (EC 3.4.21.26) (Post-proline cleaving enzyme)	0.34477	1.04292	0.306043	6	0.151128	0.349066
551	sp	P61026	RAB10_HUMAN	Ras-related protein Rab-10	-0.50488	-1.28546	0.209326	2	0.15196	0.349708
804	sp	Q9BW30	TPPP3_HUMAN	Tubulin polymerization-promoting protein family member 3 (TPPP/p20)	0.3544	0.931789	0.359534	12	0.155227	0.356556
905	tr	A0A087WY55	A0A087WY55_HUMAN	Chromosome 6 open reading frame 55, isoform CRA_b (Vacuolar protein sorting-associated protein VTA1 homolog)	-0.492288	-1.45731	0.156327	1	0.156327	0.358167
1041	tr	D6RF44	D6RF44_HUMAN	Heterogeneous nuclear ribonucleoprotein D0 (Fragment)	1.62166	1.45663	0.156515	1	0.156515	0.358167
9	sp	A0A0C4DH31	HV118_HUMAN	Immunoglobulin heavy variable 1-18	0.47088	1.27154	0.214158	2	0.156987	0.358576
405	sp	P25789	PSA4_HUMAN	Proteasome subunit alpha type-4 (EC 3.4.25.1) (Macropain subunit C9) (Multicatalytic endopeptidase complex subunit C9) (Proteasome component C9) (Proteasome subunit L)	0.214193	1.00569	0.32331	7	0.158248	0.360781
141	sp	P01766	HV313_HUMAN	Immunoglobulin heavy variable 3-13 (Ig heavy chain V-III region BRO)	0.545958	1.44819	0.158842	1	0.158842	0.360789
230	sp	P07237	PDIA1_HUMAN	Protein disulfide-isomerase (PDI) (EC 5.3.4.1) (Cellular thyroid hormone-binding protein) (Prolyl 4-hydroxylase subunit beta) (p55)	-0.27234	-0.918084	0.366537	13	0.158805	0.360789
470	sp	P35237	SPB6_HUMAN	Serpin B6 (Cytoplasmic antiproteinase) (CAP) (Peptidase inhibitor 6) (PI-6) (Placental thrombin inhibitor)	-0.323146	-0.88718	0.382656	17	0.159631	0.361909
182	sp	P04080	CYTB_HUMAN	Cystatin-B (CPI-B) (Liver thiol proteinase inhibitor) (Stefin-B)	-0.342661	-1.06109	0.297855	5	0.160254	0.362648
931	tr	A0A0C4DG90	A0A0C4DG90_HUMAN	Laminin subunit beta-4 (Fragment)	0.386104	1.25922	0.218509	2	0.161549	0.364904
1209	tr	M0QZN2	M0QZN2_HUMAN	40S ribosomal protein S5	1.67489	1.43614	0.162214	1	0.162214	0.365729
8	sp	A0A0C4DH25	KVD20_HUMAN	Immunoglobulin kappa variable 3D-20	0.454186	1.42878	0.164301	1	0.164301	0.368396
19	sp	P04040	CATA_HUMAN	Catalase (EC 1.11.1.6)	0.307543	0.933141	0.358848	11	0.164065	0.368396
769	sp	Q96C19	EFHD2_HUMAN	EF-hand domain-containing protein D2 (Swiprosin-1)	0.779536	1.25265	0.220855	2	0.164022	0.368396
1238	tr	S4R3V8	S4R3V8_HUMAN	Lipolysis-stimulated lipoprotein receptor	-0.217522	-1.25083	0.221508	2	0.164712	0.36864
563	sp	P62328	TYB4_HUMAN	Thymosin beta-4 (T beta-4) (Fx) [Cleaved into: Hematopoietic system regulatory peptide (Seraspenide)]	0.455492	1.41854	0.167239	1	0.167239	0.37293
1166	tr	H7C1M3	H7C1M3_HUMAN	Neutrophil collagenase (Fragment)	0.573257	1.24468	0.223727	2	0.167063	0.37293
1241	tr	V9GYE3	V9GYE3_HUMAN	Apolipoprotein A-II	0.354638	1.24224	0.224611	2	0.168002	0.37395
1181	tr	J3KPA1	J3KPA1_HUMAN	Cysteine-rich secretory protein 3	-0.359189	-1.04552	0.304863	5	0.169573	0.37676
211	sp	P05543	THBG_HUMAN	Thyroxine-binding globulin (Serpin A7) (T4-binding globulin)	0.330201	0.915037	0.368106	12	0.171059	0.379373
52	sp	O43493	TGON2_HUMAN	Trans-Golgi network integral membrane protein 2 (Trans-Golgi network glycoprotein 46) (TGN38 homolog) (hTGN46) (Trans-Golgi network glycoprotein 48) (hTGN48) (Trans-Golgi network glycoprotein 51) (hTGN51) (Trans-Golgi network protein 2)	-0.397097	-1.14039	0.263934	3	0.172212	0.380547
749	sp	Q8TD06	AGR3_HUMAN	Anterior gradient protein 3 (AG-3) (AG3) (hAG-3) (Anterior gradient 3 homolog) (Breast cancer membrane protein 11) (Protein disulfide isomerase family A, member 18)	-0.37414	-1.40195	0.17209	1	0.17209	0.380547
319	sp	P13688	CEAM1_HUMAN	Carcinoembryonic antigen-related cell adhesion molecule 1 (Biliary glycoprotein 1) (BGP-1) (CD antigen CD66a)	0.31082	1.39704	0.173546	1	0.173546	0.382805
331	sp	P14550	AK1A1_HUMAN	Aldo-keto reductase family 1 member A1 (EC 1.1.1.2) (EC 1.1.1.372) (EC 1.1.1.54) (Alcohol dehydrogenase [NADP(+)]) (Aldehyde reductase) (Glucuronate reductase) (EC 1.1.1.19) (Glucuronolactone reductase) (EC 1.1.1.20)	0.305884	0.867682	0.393058	18	0.175938	0.387381
535	sp	P53801	PTTG_HUMAN	Pituitary tumor-transforming gene 1 protein-interacting protein (Pituitary tumor-transforming gene protein-binding factor) (PBF) (PTTG-binding factor)	-0.599529	-1.22073	0.232525	2	0.176464	0.38784
89	sp	O95497	VNN1_HUMAN	Pantetheinase (EC 3.5.1.92) (Pantetheine hydrolase) (Tiff66) (Vascular non-inflammatory molecule 1) (Vanin-1)	0.526772	1.38472	0.177243	1	0.177243	0.388852
445	sp	P30475	1B39_HUMAN	HLA class I histocompatibility antigen, B alpha chain	0.938899	1.37518	0.180148	1	0.180148	0.394088
1107	tr	F8VR50	F8VR50_HUMAN	Actin-related protein 2/3 complex subunit 3 (Fragment)	0.532408	1.37477	0.180274	1	0.180274	0.394088
1231	tr	Q6P452	Q6P452_HUMAN	Annexin	-0.67378	-1.37101	0.181429	1	0.181429	0.395904
137	sp	P01706	LV211_HUMAN	Immunoglobulin lambda variable 2-11 (Ig gamma lambda chain V-II region DOT) (Ig lambda chain V-II region BOH) (Ig lambda chain V-II region BUR) (Ig lambda chain V-II region NIG-58) (Ig lambda chain V-II region TRO) (Ig lambda chain V-II region WIN)	-0.416228	-1.36953	0.181887	1	0.181887	0.396195
36	sp	O00592	PODXL_HUMAN	Podocalyxin (GCTM-2 antigen) (Gp200) (Podocalyxin-like protein 1) (PC) (PCLP-1)	-0.260251	-1.05997	0.298355	4	0.184822	0.401873
122	sp	P01034	CYTC_HUMAN	Cystatin-C (Cystatin-3) (Gamma-trace) (Neuroendocrine basic polypeptide) (Post-gamma-globulin)	-0.282164	-0.921648	0.364707	10	0.18562	0.402891
937	tr	A0A0G2JMB2	A0A0G2JMB2_HUMAN	Immunoglobulin heavy constant alpha 2 (Fragment)	0.558447	1.10737	0.2777	3	0.188521	0.408462
652	sp	Q14764	MVP_HUMAN	Major vault protein (MVP) (Lung resistance-related protein)	0.334632	1.18869	0.244701	2	0.189679	0.410244
530	sp	P52790	HXK3_HUMAN	Hexokinase-3 (EC 2.7.1.1) (Hexokinase type III) (HK III) (Hexokinase-C)	0.447028	0.942999	0.353872	8	0.191579	0.412892
1237	tr	S4R3Q6	S4R3Q6_HUMAN	Vacuolar protein sorting-associated protein 26A	0.289388	1.33892	0.191534	1	0.191534	0.412892
1038	tr	D6RAR4	D6RAR4_HUMAN	Hepatocyte growth factor activator	0.325285	0.979925	0.335644	6	0.193879	0.417112
124	sp	P01037	CYTN_HUMAN	Cystatin-SN (Cystain-SA-I) (Cystatin-1) (Salivary cystatin-SA-1)	-1.655	-1.31595	0.199028	1	0.199028	0.427438
1245	tr	X5D2R7	X5D2R7_HUMAN	Proteasome subunit beta (EC 3.4.25.1)	0.425447	0.950483	0.350125	7	0.200053	0.428885
97	sp	O96009	NAPSA_HUMAN	Napsin-A (EC 3.4.23.-) (Aspartyl protease 4) (ASP4) (Asp 4) (Napsin-1) (TA01/TA02)	-0.211436	-0.996977	0.327446	5	0.201232	0.430546
223	sp	P06733	ENOA_HUMAN	Alpha-enolase (EC 4.2.1.11) (2-phospho-D-glycerate hydro-lyase) (C-myc promoter-binding protein) (Enolase 1) (MBP-1) (MPB-1) (Non-neural enolase) (NNE) (Phosphopyruvate hydratase) (Plasminogen-binding protein)	-0.270163	-0.80203	0.429395	34	0.202237	0.430546
439	sp	P30084	ECHM_HUMAN	Enoyl-CoA hydratase, mitochondrial (EC 4.2.1.17) (Enoyl-CoA hydratase 1) (Short-chain enoyl-CoA hydratase) (SCEH)	1.24552	1.30637	0.202219	1	0.202219	0.430546
1007	tr	C9J0H3	C9J0H3_HUMAN	Phospholipid scramblase (Fragment)	-0.313909	-1.30716	0.201956	1	0.201956	0.430546
70	sp	O75369	FLNB_HUMAN	Filamin-B (FLN-B) (ABP-278) (ABP-280 homolog) (Actin-binding-like protein) (Beta-filamin) (Filamin homolog 1) (Fh1) (Filamin-3) (Thyroid autoantigen) (Truncated actin-binding protein) (Truncated ABP)	-0.249212	-0.84691	0.404337	18	0.203045	0.431515
552	sp	P61077	UB2D3_HUMAN	Ubiquitin-conjugating enzyme E2 D3 (EC 2.3.2.23) ((E3-independent) E2 ubiquitin-conjugating enzyme D3) (EC 2.3.2.24) (E2 ubiquitin-conjugating enzyme D3) (Ubiquitin carrier protein D3) (Ubiquitin-conjugating enzyme E2(17)KB 3) (Ubiquitin-conjugating enzyme E2-17 kDa 3) (Ubiquitin-protein ligase D3)	0.281104	1.15227	0.259105	2	0.205601	0.436189
786	sp	Q99436	PSB7_HUMAN	Proteasome subunit beta type-7 (EC 3.4.25.1) (Macropain chain Z) (Multicatalytic endopeptidase complex chain Z) (Proteasome subunit Z)	-0.367987	-1.14145	0.263501	2	0.210519	0.445848
111	sp	P00742	FA10_HUMAN	Coagulation factor X (EC 3.4.21.6) (Stuart factor) (Stuart-Prower factor) [Cleaved into: Factor X light chain; Factor X heavy chain; Activated factor Xa heavy chain]	0.475953	1.27864	0.211684	1	0.211684	0.446766
501	sp	P43652	AFAM_HUMAN	Afamin (Alpha-albumin) (Alpha-Alb)	0.378114	0.819479	0.419541	24	0.211326	0.446766
735	sp	Q8N8N7	PTGR2_HUMAN	Prostaglandin reductase 2 (PRG-2) (EC 1.3.1.48) (15-oxoprostaglandin 13-reductase) (Zinc-binding alcohol dehydrogenase domain-containing protein 1)	0.338617	1.06261	0.297179	3	0.212455	0.44762
811	sp	Q9H223	EHD4_HUMAN	EH domain-containing protein 4 (Hepatocellular carcinoma-associated protein 10/11) (PAST homolog 4)	0.266471	0.901042	0.37537	9	0.217322	0.457087
1152	tr	H3BPK3	H3BPK3_HUMAN	Hydroxyacylglutathione hydrolase, mitochondrial (Fragment)	0.365438	0.912322	0.369508	8	0.219126	0.46009
582	sp	P78324	SHPS1_HUMAN	Tyrosine-protein phosphatase non-receptor type substrate 1 (SHP substrate 1) (SHPS-1) (Brain Ig-like molecule with tyrosine-based activation motifs) (Bit) (CD172 antigen-like family member A) (Inhibitory receptor SHPS-1) (Macrophage fusion receptor) (MyD-1 antigen) (Signal-regulatory protein alpha-1) (Sirp-alpha-1) (Signal-regulatory protein alpha-2) (Sirp-alpha-2) (Signal-regulatory protein alph…	-0.381446	-0.855149	0.399839	14	0.220383	0.461935
957	tr	A0A1B0GU86	A0A1B0GU86_HUMAN	Aminoacylase-1	0.45256	1.25217	0.221026	1	0.221026	0.46249
1047	tr	E5RI53	E5RI53_HUMAN	Bifunctional epoxide hydrolase 2 (Fragment)	0.691625	1.11446	0.274702	2	0.223168	0.466173
589	sp	P84095	RHOG_HUMAN	Rho-related GTP-binding protein RhoG	-0.234702	-1.24443	0.223816	1	0.223816	0.466729
1230	tr	Q5VY30	Q5VY30_HUMAN	Retinol-binding protein	-0.421206	-0.864079	0.395	12	0.226265	0.471032
948	tr	A0A0U1RQQ4	A0A0U1RQQ4_HUMAN	Endothelial protein C receptor (Fragment)	-0.453316	-1.10424	0.279032	2	0.228102	0.474049
333	sp	P14625	ENPL_HUMAN	Endoplasmin (94 kDa glucose-regulated protein) (GRP-94) (Heat shock protein 90 kDa beta member 1) (Tumor rejection antigen 1) (gp96 homolog)	0.316996	1.10201	0.279986	2	0.229192	0.474699
790	sp	Q99714	HCD2_HUMAN	3-hydroxyacyl-CoA dehydrogenase type-2 (EC 1.1.1.35) (17-beta-hydroxysteroid dehydrogenase 10) (17-beta-HSD 10) (EC 1.1.1.51) (2-methyl-3-hydroxybutyryl-CoA dehydrogenase) (MHBD) (3-hydroxy-2-methylbutyryl-CoA dehydrogenase) (EC 1.1.1.178) (3-hydroxyacyl-CoA dehydrogenase type II) (Endoplasmic reticulum-associated amyloid beta-peptide-binding protein) (Mitochondrial ribonuclease P protein 2) (Mit…	1.29666	1.23028	0.228988	1	0.228988	0.474699
795	sp	Q9BQE3	TBA1C_HUMAN	Tubulin alpha-1C chain (Alpha-tubulin 6) (Tubulin alpha-6 chain) [Cleaved into: Detyrosinated tubulin alpha-1C chain]	0.352993	1.22611	0.230527	1	0.230527	0.476657
23	sp	P69905	HBA_HUMAN	Hemoglobin subunit alpha (Alpha-globin) (Hemoglobin alpha chain)	0.632991	0.932289	0.35928	6	0.231582	0.478029
1113	tr	F8WCM7	F8WCM7_HUMAN	Thiamin pyrophosphokinase 1	-0.28361	-1.0939	0.283465	2	0.233178	0.479703
1142	tr	H0YKJ9	H0YKJ9_HUMAN	Tetraspanin-3	-0.586009	-1.21964	0.232931	1	0.232931	0.479703
139	sp	P01714	LV319_HUMAN	Immunoglobulin lambda variable 3-19 (Ig lambda chain V-III region SH)	0.351869	1.21713	0.23387	1	0.23387	0.480318
143	sp	P01825	HV459_HUMAN	Immunoglobulin heavy variable 4-59 (Ig heavy chain V-II region NEWM)	0.49724	1.09115	0.284651	2	0.23454	0.480885
783	sp	Q96RF0	SNX18_HUMAN	Sorting nexin-18 (SH3 and PX domain-containing protein 3B) (Sorting nexin-associated Golgi protein 1)	-0.570777	-1.08838	0.285848	2	0.235916	0.482897
373	sp	P20701	ITAL_HUMAN	Integrin alpha-L (CD11 antigen-like family member A) (Leukocyte adhesion glycoprotein LFA-1 alpha chain) (LFA-1A) (Leukocyte function-associated molecule 1 alpha chain) (CD antigen CD11a)	0.505675	1.08575	0.286991	2	0.237232	0.484778
391	sp	P23142	FBLN1_HUMAN	Fibulin-1 (FIBL-1)	0.471117	1.01771	0.317664	3	0.23862	0.485989
1020	tr	C9JEU5	C9JEU5_HUMAN	Fibrinogen gamma chain	0.395977	0.906871	0.372333	7	0.238235	0.485989
242	sp	P07900	HS90A_HUMAN	Heat shock protein HSP 90-alpha (Heat shock 86 kDa) (HSP 86) (HSP86) (Lipopolysaccharide-associated protein 2) (LAP-2) (LPS-associated protein 2) (Renal carcinoma antigen NY-REN-38)	0.28012	0.810812	0.424418	21	0.240378	0.487943
983	tr	A2ACR1	A2ACR1_HUMAN	Proteasome subunit beta (EC 3.4.25.1)	0.19869	0.922276	0.364386	6	0.24011	0.487943
81	sp	O94760	DDAH1_HUMAN	N(G),N(G)-dimethylarginine dimethylaminohydrolase 1 (DDAH-1) (Dimethylarginine dimethylaminohydrolase 1) (EC 3.5.3.18) (DDAHI) (Dimethylargininase-1)	-0.244454	-0.868173	0.392794	10	0.240895	0.488183
738	sp	Q8NBJ7	SUMF2_HUMAN	Inactive C-alpha-formylglycine-generating enzyme 2 (Paralog of formylglycine-generating enzyme) (pFGE) (Sulfatase-modifying factor 2)	-0.314549	-0.97147	0.339761	4	0.241721	0.489045
1076	tr	E9PLD0	E9PLD0_HUMAN	Ras-related protein Rab-1B	0.478599	1.07271	0.2927	2	0.243827	0.49249
723	sp	Q86YZ3	HORN_HUMAN	Hornerin	-0.332709	-0.96496	0.342953	4	0.246343	0.496752
1032	tr	C9JS50	C9JS50_HUMAN	Metalloreductase STEAP4	-0.386564	-0.914466	0.368401	6	0.246907	0.497067
510	sp	P49247	RPIA_HUMAN	Ribose-5-phosphate isomerase (EC 5.3.1.6) (Phosphoriboisomerase)	-0.223098	-1.17525	0.249944	1	0.249944	0.502289
657	sp	Q15223	NECT1_HUMAN	Nectin-1 (Herpes virus entry mediator C) (Herpesvirus entry mediator C) (HveC) (Herpesvirus Ig-like receptor) (HIgR) (Nectin cell adhesion molecule 1) (Poliovirus receptor-related protein 1) (CD antigen CD111)	-0.367357	-1.05987	0.2984	2	0.25045	0.502289
782	sp	Q96QR1	SG3A1_HUMAN	Secretoglobin family 3A member 1 (Cytokine HIN-1) (High in normal 1) (Pneumo secretory protein 2) (PnSP-2) (Uteroglobin-related protein 2)	-0.51723	-1.05933	0.298643	2	0.250733	0.502289
87	sp	O95436	NPT2B_HUMAN	Sodium-dependent phosphate transport protein 2B (Sodium-phosphate transport protein 2B) (Na(+)-dependent phosphate cotransporter 2B) (NaPi3b) (Sodium/phosphate cotransporter 2B) (Na(+)/Pi cotransporter 2B) (NaPi-2b) (Solute carrier family 34 member 2)	0.272872	0.926802	0.362072	5	0.254205	0.508411
357	sp	P17655	CAN2_HUMAN	Calpain-2 catalytic subunit (EC 3.4.22.53) (Calcium-activated neutral proteinase 2) (CANP 2) (Calpain M-type) (Calpain large polypeptide L2) (Calpain-2 large subunit) (Millimolar-calpain) (M-calpain)	0.25895	1.04725	0.304077	2	0.257083	0.511654
506	sp	P48304	REG1B_HUMAN	Lithostathine-1-beta (Pancreatic stone protein 2) (PSP-2) (Regenerating islet-derived protein 1-beta) (REG-1-beta) (Regenerating protein I beta)	0.491998	1.15757	0.256972	1	0.256972	0.511654
727	sp	Q8IWL2	SFTA1_HUMAN	Pulmonary surfactant-associated protein A1 (PSP-A) (PSPA) (SP-A) (SP-A1) (35 kDa pulmonary surfactant-associated protein) (Alveolar proteinosis protein) (Collectin-4)	-0.364482	-0.854803	0.400028	10	0.256255	0.511654
649	sp	Q14520	HABP2_HUMAN	Hyaluronan-binding protein 2 (EC 3.4.21.-) (Factor VII-activating protease) (Factor seven-activating protease) (FSAP) (Hepatocyte growth factor activator-like protein) (Plasma hyaluronan-binding protein) [Cleaved into: Hyaluronan-binding protein 2 50 kDa heavy chain; Hyaluronan-binding protein 2 50 kDa heavy chain alternate form; Hyaluronan-binding protein 2 27 kDa light chain; Hyaluronan-binding…	0.345203	0.985049	0.333166	3	0.259037	0.513868
1141	tr	H0YH88	H0YH88_HUMAN	Nucleosome assembly protein 1-like 1 (Fragment)	0.990305	1.15288	0.258858	1	0.258858	0.513868
1147	tr	H3BMH2	H3BMH2_HUMAN	Ras-related protein Rab-11A (Fragment)	0.302319	0.946519	0.352106	4	0.259765	0.514478
521	sp	P51153	RAB13_HUMAN	Ras-related protein Rab-13 (Cell growth-inhibiting gene 4 protein)	-0.297711	-1.14903	0.260413	1	0.260413	0.514926
558	sp	P61978	HNRPK_HUMAN	Heterogeneous nuclear ribonucleoprotein K (hnRNP K) (Transformation up-regulated nuclear protein) (TUNP)	0.625125	0.975964	0.337568	3	0.264924	0.523
474	sp	P35573	GDE_HUMAN	Glycogen debranching enzyme (Glycogen debrancher) [Includes: 4-alpha-glucanotransferase (EC 2.4.1.25) (Oligo-1,4-1,4-glucantransferase); Amylo-alpha-1,6-glucosidase (Amylo-1,6-glucosidase) (EC 3.2.1.33) (Dextrin 6-alpha-D-glucosidase)]	0.44776	0.934562	0.358128	4	0.268727	0.5288
945	tr	A0A0J9YY99	A0A0J9YY99_HUMAN	Ig-like domain-containing protein (Fragment)	0.334909	1.12972	0.268329	1	0.268329	0.5288
108	sp	P00568	KAD1_HUMAN	Adenylate kinase isoenzyme 1 (AK 1) (EC 2.7.4.3) (EC 2.7.4.6) (ATP-AMP transphosphorylase 1) (ATP:AMP phosphotransferase) (Adenylate monophosphate kinase) (Myokinase)	0.192331	0.858774	0.39787	8	0.273438	0.537205
994	tr	B4DLR8	B4DLR8_HUMAN	NAD(P)H dehydrogenase [quinone] 1 (cDNA FLJ50573, highly similar to Homo sapiens NAD(P)H dehydrogenase, quinone 1 (NQO1), transcript variant 3, mRNA)	0.664244	0.88372	0.384489	6	0.274899	0.539208
941	tr	A0A0G2JRQ6	A0A0G2JRQ6_HUMAN	Ig-like domain-containing protein (Fragment)	0.480523	1.00992	0.321316	2	0.277432	0.543305
354	sp	P17066	HSP76_HUMAN	Heat shock 70 kDa protein 6 (Heat shock 70 kDa protein B')	-0.304378	-1.1004	0.280672	1	0.280672	0.548769
138	sp	P01709	LV208_HUMAN	Immunoglobulin lambda variable 2-8 (Ig lambda chain V-II region BO) (Ig lambda chain V-II region MGC)	0.399532	1.09541	0.282813	1	0.282813	0.549183
198	sp	P04839	CY24B_HUMAN	Cytochrome b-245 heavy chain (EC 1.-.-.-) (CGD91-phox) (Cytochrome b(558) subunit beta) (Cytochrome b558 subunit beta) (Heme-binding membrane glycoprotein gp91phox) (NADPH oxidase 2) (Neutrophil cytochrome b 91 kDa polypeptide) (Superoxide-generating NADPH oxidase heavy chain subunit) (gp91-1) (gp91-phox) (p22 phagocyte B-cytochrome)	0.38727	1.09696	0.282147	1	0.282147	0.549183
304	sp	P12236	ADT3_HUMAN	ADP/ATP translocase 3 (ADP,ATP carrier protein 3) (ADP,ATP carrier protein, isoform T2) (ANT 2) (Adenine nucleotide translocator 3) (ANT 3) (Solute carrier family 25 member 6) [Cleaved into: ADP/ATP translocase 3, N-terminally processed]	0.777914	0.916162	0.367526	4	0.282915	0.549183
349	sp	P16188	1A30_HUMAN	HLA class I histocompatibility antigen, A alpha chain	0.493052	1.09849	0.281491	1	0.281491	0.549183
1028	tr	C9JLU1	C9JLU1_HUMAN	DNA-directed RNA polymerases I, II, and III subunit RPABC3 (Fragment)	1.19822	1.09468	0.283131	1	0.283131	0.549183
895	tr	A0A087WSY5	A0A087WSY5_HUMAN	Carboxypeptidase B2	0.579917	1.09128	0.284597	1	0.284597	0.551153
792	sp	Q99828	CIB1_HUMAN	Calcium and integrin-binding protein 1 (CIB) (Calcium- and integrin-binding protein) (CIBP) (Calmyrin) (DNA-PKcs-interacting protein) (Kinase-interacting protein) (KIP) (SNK-interacting protein 2-28) (SIP2-28)	0.62281	0.872007	0.390735	6	0.286077	0.553142
803	sp	Q9BW04	SARG_HUMAN	Specifically androgen-regulated gene protein	-0.24943	-0.837163	0.409699	9	0.287161	0.553879
1192	tr	J3QS03	J3QS03_HUMAN	Twisted gastrulation protein homolog 1	-0.332117	-0.992385	0.32964	2	0.287364	0.553879
854	sp	Q9UBG0	MRC2_HUMAN	C-type mannose receptor 2 (C-type lectin domain family 13 member E) (Endocytic receptor 180) (Macrophage mannose receptor 2) (Urokinase-type plasminogen activator receptor-associated protein) (UPAR-associated protein) (Urokinase receptor-associated protein) (CD antigen CD280)	-0.407034	-1.07651	0.29103	1	0.29103	0.55918
1012	tr	C9J9K3	C9J9K3_HUMAN	40S ribosomal protein SA (Fragment)	0.354011	0.906216	0.372674	4	0.290784	0.55918
469	sp	P35052	GPC1_HUMAN	Glypican-1 [Cleaved into: Secreted glypican-1]	-0.301695	-0.824411	0.416782	10	0.293412	0.562409
925	tr	A0A0A0MT16	A0A0A0MT16_HUMAN	ATP-binding cassette sub-family A member 13	0.459227	0.981534	0.334865	2	0.293631	0.562409
1175	tr	I3L4C2	I3L4C2_HUMAN	Brain-specific angiogenesis inhibitor 1-associated protein 2	0.306685	1.06923	0.294241	1	0.294241	0.562695
1094	tr	F5GY80	F5GY80_HUMAN	Complement component C8 beta chain	0.261753	0.977235	0.33695	2	0.296139	0.565441
706	sp	Q6UX71	PXDC2_HUMAN	Plexin domain-containing protein 2 (Tumor endothelial marker 7-related protein)	0.269256	0.860311	0.397038	6	0.297518	0.567187
529	sp	P52597	HNRPF_HUMAN	Heterogeneous nuclear ribonucleoprotein F (hnRNP F) (Nucleolin-like protein mcs94-1) [Cleaved into: Heterogeneous nuclear ribonucleoprotein F, N-terminally processed]	0.659821	0.973446	0.338795	2	0.298361	0.567909
594	sp	Q01459	DIAC_HUMAN	Di-N-acetylchitobiase (EC 3.2.1.-)	-0.296626	-0.893621	0.379259	4	0.300948	0.571697
949	tr	A0A0U1RRH7	A0A0U1RRH7_HUMAN	Histone H2A	-0.714621	-0.921355	0.364858	3	0.302223	0.571697
1033	tr	C9JTK6	C9JTK6_HUMAN	Obg-like ATPase 1 (Fragment)	0.0787494	0.967681	0.341617	2	0.301765	0.571697
1143	tr	H0YLA4	H0YLA4_HUMAN	Sorbitol dehydrogenase	0.260869	0.871965	0.390758	5	0.301596	0.571697
573	sp	P63218	GBG5_HUMAN	Guanine nucleotide-binding protein G(I)/G(S)/G(O) subunit gamma-5	0.69492	0.962222	0.344302	2	0.305012	0.575615
1212	tr	M0R389	M0R389_HUMAN	Platelet-activating factor acetylhydrolase IB subunit gamma (Fragment)	-0.32127	-0.961845	0.344488	2	0.305236	0.575615
62	sp	O60635	TSN1_HUMAN	Tetraspanin-1 (Tspan-1) (Tetraspan NET-1) (Tetraspanin TM4-C)	0.204025	0.950054	0.350339	2	0.312331	0.587669
413	sp	P27169	PON1_HUMAN	Serum paraoxonase/arylesterase 1 (PON 1) (EC 3.1.1.2) (EC 3.1.1.81) (EC 3.1.8.1) (Aromatic esterase 1) (A-esterase 1) (K-45) (Serum aryldialkylphosphatase 1)	0.296882	0.879519	0.386722	4	0.31259	0.587669
380	sp	P21399	ACOC_HUMAN	Cytoplasmic aconitate hydratase (Aconitase) (EC 4.2.1.3) (Citrate hydro-lyase) (Ferritin repressor protein) (Iron regulatory protein 1) (IRP1) (Iron-responsive element-binding protein 1) (IRE-BP 1)	0.200346	0.786159	0.438479	15	0.313342	0.588177
531	sp	P52895	AK1C2_HUMAN	Aldo-keto reductase family 1 member C2 (EC 1.-.-.-) (3-alpha-HSD3) (Chlordecone reductase homolog HAKRD) (Dihydrodiol dehydrogenase 2) (DD-2) (DD2) (Dihydrodiol dehydrogenase/bile acid-binding protein) (DD/BABP) (Trans-1,2-dihydrobenzene-1,2-diol dehydrogenase) (EC 1.3.1.20) (Type III 3-alpha-hydroxysteroid dehydrogenase) (EC 1.1.1.357)	0.565828	0.831619	0.412769	7	0.314884	0.590167
974	tr	A0A2R8YGD1	A0A2R8YGD1_HUMAN	Tripeptidyl-peptidase 1	-0.170841	-0.944888	0.352924	2	0.315473	0.590365
880	sp	Q9Y3C6	PPIL1_HUMAN	Peptidyl-prolyl cis-trans isomerase-like 1 (PPIase) (EC 5.2.1.8) (Rotamase PPIL1)	-0.26188	-0.901642	0.375057	3	0.316486	0.591355
408	sp	P26447	S10A4_HUMAN	Protein S100-A4 (Calvasculin) (Metastasin) (Placental calcium-binding protein) (Protein Mts1) (S100 calcium-binding protein A4)	0.45599	0.870543	0.391521	4	0.320144	0.596365
677	sp	Q32MZ4	LRRF1_HUMAN	Leucine-rich repeat flightless-interacting protein 1 (LRR FLII-interacting protein 1) (GC-binding factor 2) (TAR RNA-interacting protein)	0.344625	1.0131	0.319822	1	0.319822	0.596365
864	sp	Q9UKK9	NUDT5_HUMAN	ADP-sugar pyrophosphatase (EC 3.6.1.13) (8-oxo-dGDP phosphatase) (EC 3.6.1.58) (Nuclear ATP-synthesis protein NUDIX5) (EC 2.7.7.96) (Nucleoside diphosphate-linked moiety X motif 5) (Nudix motif 5) (hNUDT5) (YSA1H)	-0.156502	-0.868935	0.392385	4	0.321509	0.597996
680	sp	Q53GD3	CTL4_HUMAN	Choline transporter-like protein 4 (Solute carrier family 44 member 4) (Thiamine pyrophosphate transporter 1) (hTPPT1)	0.378511	0.835523	0.410606	6	0.322669	0.599243
92	sp	O95833	CLIC3_HUMAN	Chloride intracellular channel protein 3	0.247953	0.848749	0.40333	5	0.323211	0.599337
1075	tr	E9PKH0	E9PKH0_HUMAN	Receptor-type tyrosine-protein phosphatase C (Fragment)	0.28048	0.890804	0.380742	3	0.324506	0.600827
991	tr	B3KWA1	B3KWA1_HUMAN	Iduronate 2-sulfatase (Hunter syndrome), isoform CRA_e (cDNA FLJ42669 fis, clone BRAMY2022168, highly similar to IDURONATE 2-SULFATASE)	-0.227474	-0.997995	0.326961	1	0.326961	0.604457
817	sp	Q9H4G4	GAPR1_HUMAN	Golgi-associated plant pathogenesis-related protein 1 (GAPR-1) (Golgi-associated PR-1 protein) (Glioma pathogenesis-related protein 2) (GliPR 2)	0.159946	0.882334	0.385225	3	0.330861	0.610743
194	sp	P04432	KVD39_HUMAN	Immunoglobulin kappa variable 1D-39 (Ig kappa chain V-I region Daudi)	0.496928	0.988414	0.331545	1	0.331545	0.611084
694	sp	Q5TZA2	CROCC_HUMAN	Rootletin (Ciliary rootlet coiled-coil protein)	-0.0159772	0.915313	0.367964	2	0.333861	0.614217
1059	tr	E9PBC5	E9PBC5_HUMAN	Plasma kallikrein	0.343781	0.824489	0.416738	6	0.334251	0.614217
151	sp	P01877	IGHA2_HUMAN	Immunoglobulin heavy constant alpha 2 (Ig alpha-2 chain C region) (Ig alpha-2 chain C region BUT) (Ig alpha-2 chain C region LAN)	-0.730965	-0.852968	0.401027	4	0.33525	0.615128
1132	tr	H0Y8F0	H0Y8F0_HUMAN	Probable phospholipid-transporting ATPase IH (Fragment)	-0.562994	-0.907513	0.372	2	0.338823	0.620752
966	tr	A0A286YFA2	A0A286YFA2_HUMAN	D-3-phosphoglycerate dehydrogenase	0.86639	0.970742	0.340117	1	0.340117	0.62219
172	sp	P02774	VTDB_HUMAN	Vitamin D-binding protein (DBP) (VDB) (Gc protein-derived macrophage activating factor) (Gc-MAF) (GcMAF) (Gc-globulin) (Group-specific component) (Gc) (Vitamin D-binding protein-macrophage activating factor) (DBP-maf)	0.246038	0.731935	0.470385	47	0.341421	0.622712
365	sp	P19367	HXK1_HUMAN	Hexokinase-1 (EC 2.7.1.1) (Brain form hexokinase) (Hexokinase type I) (HK I) (Hexokinase-A)	-0.388223	-0.846163	0.404747	4	0.341211	0.622712
371	sp	P20339	RAB5A_HUMAN	Ras-related protein Rab-5A (EC 3.6.5.2)	-0.434819	-0.964091	0.343381	1	0.343381	0.624718
456	sp	P31937	3HIDH_HUMAN	3-hydroxyisobutyrate dehydrogenase, mitochondrial (HIBADH) (EC 1.1.1.31)	-0.410174	-0.865724	0.394113	3	0.343544	0.624718
973	tr	A0A2R8YEL6	A0A2R8YEL6_HUMAN	Glutamate--cysteine ligase catalytic subunit (Fragment)	0.464208	0.842504	0.406755	4	0.344441	0.625419
656	sp	Q15185	TEBP_HUMAN	Prostaglandin E synthase 3 (EC 5.3.99.3) (Cytosolic prostaglandin E2 synthase) (cPGES) (Hsp90 co-chaperone) (Progesterone receptor complex p23) (Telomerase-binding protein p23)	0.147161	0.896816	0.377582	2	0.345704	0.626781
982	tr	A2AAZ0	A2AAZ0_HUMAN	HLA class II histocompatibility antigen, DQ beta 1 chain	-0.313865	-0.860684	0.396835	3	0.347449	0.629011
559	sp	P61981	1433G_HUMAN	14-3-3 protein gamma (Protein kinase C inhibitor protein 1) (KCIP-1) [Cleaved into: 14-3-3 protein gamma, N-terminally processed]	0.378821	0.788836	0.436939	9	0.348055	0.629177
1044	tr	D6RGW0	D6RGW0_HUMAN	Endoplasmic reticulum aminopeptidase 2 (Fragment)	0.569607	0.951764	0.349487	1	0.349487	0.630831
450	sp	P30838	AL3A1_HUMAN	Aldehyde dehydrogenase, dimeric NADP-preferring (EC 1.2.1.5) (ALDHIII) (Aldehyde dehydrogenase 3) (Aldehyde dehydrogenase family 3 member A1)	0.459248	0.741071	0.464916	28	0.353798	0.637671
821	sp	Q9HAC8	UBTD1_HUMAN	Ubiquitin domain-containing protein 1	-0.214732	-0.939727	0.355519	1	0.355519	0.639829
1049	tr	E5RIW3	E5RIW3_HUMAN	Tubulin-specific chaperone A	0.291057	0.84864	0.40339	3	0.356888	0.640408
1224	tr	Q5T4U8	Q5T4U8_HUMAN	Geranylgeranyl transferase type-2 subunit beta	0.24111	0.879944	0.386495	2	0.356733	0.640408
1229	tr	Q5VVP7	Q5VVP7_HUMAN	C-reactive protein	0.213822	0.877869	0.387601	2	0.358104	0.641646
441	sp	P30101	PDIA3_HUMAN	Protein disulfide-isomerase A3 (EC 5.3.4.1) (58 kDa glucose-regulated protein) (58 kDa microsomal protein) (p58) (Disulfide isomerase ER-60) (Endoplasmic reticulum resident protein 57) (ER protein 57) (ERp57) (Endoplasmic reticulum resident protein 60) (ER protein 60) (ERp60)	-0.212803	-0.739471	0.465871	25	0.365002	0.653049
175	sp	P02792	FRIL_HUMAN	Ferritin light chain (Ferritin L subunit)	0.426574	0.763779	0.451486	11	0.37071	0.660711
299	sp	P11279	LAMP1_HUMAN	Lysosome-associated membrane glycoprotein 1 (LAMP-1) (Lysosome-associated membrane protein 1) (CD107 antigen-like family member A) (CD antigen CD107a)	-0.168646	-0.907536	0.371988	1	0.371988	0.660711
1072	tr	E9PJ21	E9PJ21_HUMAN	Hypoxia up-regulated protein 1 (Fragment)	0.872953	0.909097	0.371178	1	0.371178	0.660711
1083	tr	E9PNS3	E9PNS3_HUMAN	Toll-interacting protein	-0.149558	-0.857233	0.398706	2	0.371917	0.660711
1171	tr	I3L1J1	I3L1J1_HUMAN	Sex hormone-binding globulin	-0.322817	-0.813244	0.423046	4	0.370901	0.660711
597	sp	Q02413	DSG1_HUMAN	Desmoglein-1 (Cadherin family member 4) (Desmosomal glycoprotein 1) (DG1) (DGI) (Pemphigus foliaceus antigen)	-0.330974	-0.855904	0.399428	2	0.372817	0.661223
476	sp	P35754	GLRX1_HUMAN	Glutaredoxin-1 (Thioltransferase-1) (TTase-1)	0.363644	0.809329	0.425256	4	0.374524	0.661977
577	sp	P67775	PP2AA_HUMAN	Serine/threonine-protein phosphatase 2A catalytic subunit alpha isoform (PP2A-alpha) (EC 3.1.3.16) (Replication protein C) (RP-C)	0.242333	0.826203	0.415782	3	0.374868	0.661977
634	sp	Q13478	IL18R_HUMAN	Interleukin-18 receptor 1 (IL-18R-1) (IL-18R1) (CD218 antigen-like family member A) (CDw218a) (IL1 receptor-related protein) (IL-1Rrp) (IL1R-rp) (Interleukin-18 receptor alpha) (IL-18R-alpha) (IL-18Ralpha) (CD antigen CD218a)	0.218574	0.902771	0.374467	1	0.374467	0.661977
1063	tr	E9PDQ8	E9PDQ8_HUMAN	Succinate--CoA ligase [GDP-forming] subunit beta, mitochondrial	-0.284295	-0.891441	0.380407	1	0.380407	0.67079
79	sp	O75884	RBBP9_HUMAN	Serine hydrolase RBBP9 (EC 3.-.-.-) (B5T-overexpressed gene protein) (Protein BOG) (Retinoblastoma-binding protein 10) (RBBP-10) (Retinoblastoma-binding protein 9) (RBBP-9)	0.472932	0.843711	0.406092	2	0.381139	0.671112
130	sp	P01602	KV105_HUMAN	Immunoglobulin kappa variable 1-5 (Ig kappa chain V-I region CAR) (Ig kappa chain V-I region EU) (Ig kappa chain V-I region HK102) (Ig kappa chain V-I region Kue)	0.180555	0.841913	0.407081	2	0.382376	0.671427
796	sp	Q9BRA2	TXD17_HUMAN	Thioredoxin domain-containing protein 17 (14 kDa thioredoxin-related protein) (TRP14) (Protein 42-9-9) (Thioredoxin-like protein 5)	0.213322	0.789403	0.436613	5	0.382417	0.671427
615	sp	Q08554	DSC1_HUMAN	Desmocollin-1 (Cadherin family member 1) (Desmosomal glycoprotein 2/3) (DG2/DG3)	-0.379934	-0.833316	0.411828	2	0.388321	0.680814
610	sp	Q07955	SRSF1_HUMAN	Serine/arginine-rich splicing factor 1 (Alternative-splicing factor 1) (ASF-1) (Splicing factor, arginine/serine-rich 1) (pre-mRNA-splicing factor SF2, P33 subunit)	-0.970215	-0.872425	0.390512	1	0.390512	0.683675
321	sp	P13760	2B14_HUMAN	HLA class II histocompatibility antigen, DRB1-4 beta chain (MHC class II antigen DRB1*4) (DR-4) (DR4)	-0.305042	-0.760458	0.453436	8	0.392679	0.684125
569	sp	P62937	PPIA_HUMAN	Peptidyl-prolyl cis-trans isomerase A (PPIase A) (EC 5.2.1.8) (Cyclophilin A) (Cyclosporin A-binding protein) (Rotamase A) [Cleaved into: Peptidyl-prolyl cis-trans isomerase A, N-terminally processed]	-0.307088	-0.73584	0.468043	17	0.394464	0.684125
603	sp	Q04828	AK1C1_HUMAN	Aldo-keto reductase family 1 member C1 (EC 1.1.1.-) (20-alpha-hydroxysteroid dehydrogenase) (20-alpha-HSD) (EC 1.1.1.149) (Chlordecone reductase homolog HAKRC) (Dihydrodiol dehydrogenase 1/2) (DD1/DD2) (High-affinity hepatic bile acid-binding protein) (HBAB) (Indanol dehydrogenase) (EC 1.1.1.112) (Trans-1,2-dihydrobenzene-1,2-diol dehydrogenase) (EC 1.3.1.20)	0.34881	0.827477	0.415072	2	0.392389	0.684125
666	sp	Q15848	ADIPO_HUMAN	Adiponectin (30 kDa adipocyte complement-related protein) (Adipocyte complement-related 30 kDa protein) (ACRP30) (Adipocyte, C1q and collagen domain-containing protein) (Adipose most abundant gene transcript 1 protein) (apM-1) (Gelatin-binding protein)	0.676385	0.82349	0.417296	2	0.39518	0.684125
691	sp	Q5T6V5	QSPP_HUMAN	Queuosine salvage protein	0.254684	0.758526	0.454572	8	0.395247	0.684125
971	tr	A0A2R8Y7M3	A0A2R8Y7M3_HUMAN	Radixin	0.267057	0.867437	0.39319	1	0.39319	0.684125
1043	tr	D6RGE0	D6RGE0_HUMAN	40S ribosomal protein S3a (Fragment)	1.05821	0.864046	0.395018	1	0.395018	0.684125
1170	tr	H7C3T4	H7C3T4_HUMAN	Peroxiredoxin-4 (Fragment)	-0.166076	-0.870187	0.391712	1	0.391712	0.684125
967	tr	A0A2Q2TTZ9	A0A2Q2TTZ9_HUMAN	Immunoglobulin kappa variable 1-33 (Immunoglobulin kappa variable 1D-33)	0.352003	0.821101	0.418632	2	0.396858	0.685942
468	sp	P34949	MPI_HUMAN	Mannose-6-phosphate isomerase (EC 5.3.1.8) (Phosphohexomutase) (Phosphomannose isomerase) (PMI)	-0.242947	-0.798406	0.431459	3	0.397833	0.686654
797	sp	Q9BRF8	CPPED_HUMAN	Serine/threonine-protein phosphatase CPPED1 (EC 3.1.3.16) (Calcineurin-like phosphoesterase domain-containing protein 1) (Complete S-transactivated protein 1)	0.272841	0.760341	0.453504	7	0.399165	0.687014
837	sp	Q9NR45	SIAS_HUMAN	Sialic acid synthase (N-acetylneuraminate synthase) (EC 2.5.1.56) (N-acetylneuraminate-9-phosphate synthase) (EC 2.5.1.57) (N-acetylneuraminic acid phosphate synthase) (N-acetylneuraminic acid synthase)	0.242055	0.760472	0.453427	7	0.399002	0.687014
1035	tr	C9JW96	C9JW96_HUMAN	Prohibitin (Fragment)	0.816166	0.852774	0.401133	1	0.401133	0.689429
1103	tr	F5H6Q0	F5H6Q0_HUMAN	Rho GDP-dissociation inhibitor 2 (Fragment)	-0.250683	-0.760142	0.453622	6	0.406194	0.697147
431	sp	P29992	GNA11_HUMAN	Guanine nucleotide-binding protein subunit alpha-11 (G alpha-11) (G-protein subunit alpha-11) (Guanine nucleotide-binding protein G(y) subunit alpha)	-0.245198	-0.756665	0.455669	6	0.410278	0.702185
683	sp	Q58FF8	H90B2_HUMAN	Putative heat shock protein HSP 90-beta 2 (Heat shock protein 90-beta b) (Heat shock protein 90Bb)	0.75031	0.836864	0.409865	1	0.409865	0.702185
398	sp	P24666	PPAC_HUMAN	Low molecular weight phosphotyrosine protein phosphatase (LMW-PTP) (LMW-PTPase) (EC 3.1.3.48) (Adipocyte acid phosphatase) (Low molecular weight cytosolic acid phosphatase) (EC 3.1.3.2) (Red cell acid phosphatase 1)	-0.272293	-0.780325	0.441848	3	0.413165	0.706137
37	sp	O00602	FCN1_HUMAN	Ficolin-1 (Collagen/fibrinogen domain-containing protein 1) (Ficolin-A) (Ficolin-alpha) (M-ficolin)	0.361989	0.825914	0.415943	1	0.415943	0.709892
61	sp	O60506	HNRPQ_HUMAN	Heterogeneous nuclear ribonucleoprotein Q (hnRNP Q) (Glycine- and tyrosine-rich RNA-binding protein) (GRY-RBP) (NS1-associated protein 1) (Synaptotagmin-binding, cytoplasmic RNA-interacting protein)	-0.761497	-0.792526	0.434821	2	0.417247	0.710627
142	sp	P01767	HV353_HUMAN	Immunoglobulin heavy variable 3-53 (Ig heavy chain V-III region BUT)	-0.320686	-0.79052	0.435972	2	0.4187	0.710627
483	sp	P37802	TAGL2_HUMAN	Transgelin-2 (Epididymis tissue protein Li 7e) (SM22-alpha homolog)	0.22325	0.738153	0.466658	9	0.418433	0.710627
993	tr	B4DG22	B4DG22_HUMAN	Non-specific serine/threonine protein kinase (EC 2.7.11.1)	-1.00903	-0.822696	0.41774	1	0.41774	0.710627
4	sp	A0A0A0MT36	KVD21_HUMAN	Immunoglobulin kappa variable 6D-21	0.467092	0.817993	0.420375	1	0.420375	0.712322
916	tr	A0A087X1N4	A0A087X1N4_HUMAN	Synaptotagmin-like protein 1	0.344256	0.787538	0.437685	2	0.420865	0.712322
1056	tr	E7ETN3	E7ETN3_HUMAN	Uncharacterized protein	0.370591	0.785492	0.438864	2	0.422353	0.712867
1100	tr	F5H3F0	F5H3F0_HUMAN	Ubiquitin thioesterase OTUB1	0.167513	0.814951	0.422085	1	0.422085	0.712867
561	sp	P62081	RS7_HUMAN	40S ribosomal protein S7 (Small ribosomal subunit protein eS7)	0.915513	0.778982	0.442626	2	0.427109	0.718909
1055	tr	E7ET34	E7ET34_HUMAN	Membrane-spanning 4-domains subfamily A member 15	-0.356349	-0.806484	0.426866	1	0.426866	0.718909
54	sp	O43598	DNPH1_HUMAN	2'-deoxynucleoside 5'-phosphate N-hydrolase 1 (EC 3.2.2.-) (c-Myc-responsive protein RCL)	-0.24522	-0.756072	0.456018	3	0.434197	0.729833
1005	tr	B9A035	B9A035_HUMAN	Cytosolic 5'-nucleotidase 3A	0.351128	0.767413	0.449359	2	0.435632	0.731239
734	sp	Q8N5R6	CCD33_HUMAN	Coiled-coil domain-containing protein 33 (Cancer/testis antigen 61) (CT61)	-0.557454	-0.786871	0.438069	1	0.438069	0.734322
571	sp	P63000	RAC1_HUMAN	Ras-related C3 botulinum toxin substrate 1 (EC 3.6.5.2) (Cell migration-inducing gene 5 protein) (Ras-like protein TC25) (p21-Rac1)	0.168323	0.726481	0.473667	8	0.43889	0.73469
968	tr	A0A2R8Y484	A0A2R8Y484_HUMAN	Leukocyte surface antigen CD47 (Fragment)	-0.196654	-0.753129	0.457755	2	0.446277	0.746033
165	sp	P02750	A2GL_HUMAN	Leucine-rich alpha-2-glycoprotein (LRG)	-0.233805	-0.712656	0.482047	13	0.447487	0.747034
29	sp	O00241	SIRB1_HUMAN	Signal-regulatory protein beta-1 (SIRP-beta-1) (CD172 antigen-like family member B) (CD antigen CD172b)	-0.334818	-0.721981	0.476386	5	0.455789	0.75882
1071	tr	E9PIR7	E9PIR7_HUMAN	Thioredoxin reductase 1, cytoplasmic	0.261805	0.705873	0.48619	16	0.455315	0.75882
227	sp	P06899	H2B1J_HUMAN	Histone H2B type 1-J (Histone H2B.1) (Histone H2B.r) (H2B/r)	-0.684208	-0.720789	0.477107	5	0.457136	0.760027
820	sp	Q9H993	ARMT1_HUMAN	Damage-control phosphatase ARMT1 (EC 3.1.3.-) (Acidic residue methyltransferase 1) (Protein-glutamate O-methyltransferase) (EC 2.1.1.-) (Sugar phosphate phosphatase ARMT1)	-0.516022	-0.750697	0.459195	1	0.459195	0.762413
145	sp	P01834	IGKC_HUMAN	Immunoglobulin kappa constant (Ig kappa chain C region) (Ig kappa chain C region AG) (Ig kappa chain C region CUM) (Ig kappa chain C region EU) (Ig kappa chain C region OU) (Ig kappa chain C region ROY) (Ig kappa chain C region TI)	0.422694	0.703501	0.487643	13	0.463805	0.769023
1185	tr	J3KTJ3	J3KTJ3_HUMAN	60S ribosomal protein L23 (Ribosomal protein L23, isoform CRA_a)	0.800333	0.740346	0.465349	1	0.465349	0.770536
1070	tr	E9PHK0	E9PHK0_HUMAN	Tetranectin	0.146793	0.709837	0.483766	4	0.472455	0.781246
648	sp	Q14508	WFDC2_HUMAN	WAP four-disulfide core domain protein 2 (Epididymal secretory protein E4) (Major epididymis-specific protein E4) (Putative protease inhibitor WAP5)	-0.15655	-0.717577	0.479055	2	0.473339	0.78165
409	sp	P26639	SYTC_HUMAN	Threonine--tRNA ligase 1, cytoplasmic (EC 6.1.1.3) (Threonyl-tRNA synthetase) (ThrRS) (Threonyl-tRNA synthetase 1)	0.234617	0.71093	0.483099	3	0.474658	0.781715
612	sp	Q08257	QOR_HUMAN	Quinone oxidoreductase (EC 1.6.5.5) (NADPH:quinone reductase) (Zeta-crystallin)	-0.328858	-0.705773	0.48625	5	0.474233	0.781715
457	sp	P31939	PUR9_HUMAN	Bifunctional purine biosynthesis protein PURH [Cleaved into: Bifunctional purine biosynthesis protein PURH, N-terminally processed] [Includes: Phosphoribosylaminoimidazolecarboxamide formyltransferase (EC 2.1.2.3) (5-aminoimidazole-4-carboxamide ribonucleotide formyltransferase) (AICAR transformylase); IMP cyclohydrolase (EC 3.5.4.10) (ATIC) (IMP synthase) (Inosinicase)]	0.310793	0.70424	0.487189	4	0.478259	0.783867
845	sp	Q9NZ08	ERAP1_HUMAN	Endoplasmic reticulum aminopeptidase 1 (EC 3.4.11.-) (ARTS-1) (Adipocyte-derived leucine aminopeptidase) (A-LAP) (Aminopeptidase PILS) (Puromycin-insensitive leucyl-specific aminopeptidase) (PILS-AP) (Type 1 tumor necrosis factor receptor shedding aminopeptidase regulator)	0.190139	0.710871	0.483135	2	0.478531	0.783867
960	tr	A0A1B0GWF2	A0A1B0GWF2_HUMAN	Syntaxin-binding protein 1	0.152446	0.712109	0.48238	2	0.47757	0.783867
1052	tr	E7EQE7	E7EQE7_HUMAN	Atrial natriuretic peptide-converting enzyme	-0.202904	-0.711757	0.482595	2	0.477843	0.783867
72	sp	O75531	BAF_HUMAN	Barrier-to-autointegration factor (Breakpoint cluster region protein 1) [Cleaved into: Barrier-to-autointegration factor, N-terminally processed]	1.18523	0.714796	0.480744	1	0.480744	0.785656
422	sp	P28074	PSB5_HUMAN	Proteasome subunit beta type-5 (EC 3.4.25.1) (Macropain epsilon chain) (Multicatalytic endopeptidase complex epsilon chain) (Proteasome chain 6) (Proteasome epsilon chain) (Proteasome subunit MB1) (Proteasome subunit X)	-0.235096	-0.701077	0.489131	4	0.481552	0.785656
646	sp	Q14240	IF4A2_HUMAN	Eukaryotic initiation factor 4A-II (eIF-4A-II) (eIF4A-II) (EC 3.6.4.13) (ATP-dependent RNA helicase eIF4A-2)	-0.231551	-0.707296	0.485319	2	0.48131	0.785656
616	sp	Q08ET2	SIG14_HUMAN	Sialic acid-binding Ig-like lectin 14 (Siglec-14)	-0.299322	-0.700284	0.489618	3	0.484429	0.789296
246	sp	P07954	FUMH_HUMAN	Fumarate hydratase, mitochondrial (Fumarase) (HsFH) (EC 4.2.1.2)	0.903424	0.705779	0.486247	1	0.486247	0.790152
458	sp	P31944	CASPE_HUMAN	Caspase-14 (CASP-14) (EC 3.4.22.-) [Cleaved into: Caspase-14 subunit p17, mature form; Caspase-14 subunit p10, mature form; Caspase-14 subunit p20, intermediate form; Caspase-14 subunit p8, intermediate form]	-0.205728	-0.698632	0.490633	3	0.485952	0.790152
834	sp	Q9NQ79	CRAC1_HUMAN	Cartilage acidic protein 1 (68 kDa chondrocyte-expressed protein) (CEP-68) (ASPIC)	-0.149853	-0.688296	0.497017	16	0.490332	0.795731
579	sp	P68366	TBA4A_HUMAN	Tubulin alpha-4A chain (Alpha-tubulin 1) (Testis-specific alpha-tubulin) (Tubulin H2-alpha) (Tubulin alpha-1 chain)	0.709474	0.683485	0.500005	1	0.500005	0.810353
1162	tr	H7BY16	H7BY16_HUMAN	Nucleolin (Fragment)	-0.518797	-0.682401	0.500679	3	0.501018	0.81092
245	sp	P07948	LYN_HUMAN	Tyrosine-protein kinase Lyn (EC 2.7.10.2) (Lck/Yes-related novel protein tyrosine kinase) (V-yes-1 Yamaguchi sarcoma viral related oncogene homolog) (p53Lyn) (p56Lyn)	0.19239	0.679556	0.502452	4	0.504162	0.81462
397	sp	P23528	COF1_HUMAN	Cofilin-1 (18 kDa phosphoprotein) (p18) (Cofilin, non-muscle isoform)	0.330718	0.680853	0.501643	12	0.504638	0.81462
353	sp	P17050	NAGAB_HUMAN	Alpha-N-acetylgalactosaminidase (EC 3.2.1.49) (Alpha-galactosidase B)	-0.15885	-0.671158	0.507704	2	0.509809	0.820037
838	sp	Q9NRX4	PHP14_HUMAN	14 kDa phosphohistidine phosphatase (EC 3.9.1.3) (Phosphohistidine phosphatase 1) (PHPT1) (Protein histidine phosphatase) (PHP) (Protein janus-A homolog)	0.253189	0.670911	0.507859	2	0.510007	0.820037
1090	tr	F2Z2K0	F2Z2K0_HUMAN	NSFL1 cofactor p47	0.163762	0.671019	0.507791	2	0.50992	0.820037
763	sp	Q92954	PRG4_HUMAN	Proteoglycan 4 (Lubricin) (Megakaryocyte-stimulating factor) (Superficial zone proteoglycan) [Cleaved into: Proteoglycan 4 C-terminal part]	0.202695	0.669126	0.50898	2	0.511433	0.82125
674	sp	Q16774	KGUA_HUMAN	Guanylate kinase (EC 2.7.4.8) (GMP kinase) (Guanylate kinase 1)	0.242952	0.665095	0.511515	3	0.51727	0.829533
713	sp	Q7L576	CYFP1_HUMAN	Cytoplasmic FMR1-interacting protein 1 (Specifically Rac1-associated protein 1) (Sra-1) (p140sra-1)	0.145388	0.658778	0.515503	2	0.519735	0.832394
13	sp	A6NMB1	SIG16_HUMAN	Sialic acid-binding Ig-like lectin 16 (Siglec-16) (Siglec-P16)	-0.379148	-0.64974	0.521237	1	0.521237	0.833707
2	sp	A0A075B6S5	KV127_HUMAN	Immunoglobulin kappa variable 1-27	-0.43607	-0.650301	0.520881	2	0.526578	0.833868
51	sp	O43490	PROM1_HUMAN	Prominin-1 (Antigen AC133) (Prominin-like protein 1) (CD antigen CD133)	0.274663	0.669765	0.508579	16	0.527789	0.833868
59	sp	O60462	NRP2_HUMAN	Neuropilin-2 (Vascular endothelial cell growth factor 165 receptor 2)	0.22132	0.660679	0.514301	7	0.531258	0.833868
93	sp	O95834	EMAL2_HUMAN	Echinoderm microtubule-associated protein-like 2 (EMAP-2) (HuEMAP-2)	0.202752	0.671734	0.507343	14	0.522306	0.833868
140	sp	P01717	LV325_HUMAN	Immunoglobulin lambda variable 3-25 (Ig lambda chain V-IV region Hil)	0.450832	0.64938	0.521466	2	0.527323	0.833868
186	sp	P04196	HRG_HUMAN	Histidine-rich glycoprotein (Histidine-proline-rich glycoprotein) (HPRG)	-0.291617	-0.662005	0.513464	5	0.525233	0.833868
191	sp	P04279	SEMG1_HUMAN	Semenogelin-1 (Cancer/testis antigen 103) (Semenogelin I) (SGI) [Cleaved into: Alpha-inhibin-92; Alpha-inhibin-31; Seminal basic protein]	0.273173	0.649658	0.52129	2	0.527099	0.833868
293	sp	P10809	CH60_HUMAN	60 kDa heat shock protein, mitochondrial (EC 5.6.1.7) (60 kDa chaperonin) (Chaperonin 60) (CPN60) (Heat shock protein 60) (HSP-60) (Hsp60) (HuCHA60) (Mitochondrial matrix protein P1) (P60 lymphocyte protein)	-0.576006	-0.662595	0.513092	8	0.530456	0.833868
446	sp	P30481	1B44_HUMAN	HLA class I histocompatibility antigen, B alpha chain	0.344559	0.655875	0.517341	4	0.529421	0.833868
545	sp	P60709	ACTB_HUMAN	Actin, cytoplasmic 1 (Beta-actin) [Cleaved into: Actin, cytoplasmic 1, N-terminally processed]	-0.193974	-0.640533	0.527114	1	0.527114	0.833868
606	sp	Q05655	KPCD_HUMAN	Protein kinase C delta type (EC 2.7.11.13) (Tyrosine-protein kinase PRKCD) (EC 2.7.10.2) (nPKC-delta) [Cleaved into: Protein kinase C delta type regulatory subunit; Protein kinase C delta type catalytic subunit (Sphingosine-dependent protein kinase-1) (SDK1)]	-0.327136	-0.653541	0.518822	2	0.523959	0.833868
812	sp	Q9H257	CARD9_HUMAN	Caspase recruitment domain-containing protein 9 (hCARD9)	-0.235611	-0.633584	0.531574	1	0.531574	0.833868
885	sp	Q9Y5Y6	ST14_HUMAN	Suppressor of tumorigenicity 14 protein (EC 3.4.21.109) (Matriptase) (Membrane-type serine protease 1) (MT-SP1) (Prostamin) (Serine protease 14) (Serine protease TADG-15) (Tumor-associated differentially-expressed gene 15 protein)	-0.168243	-0.646237	0.523469	2	0.529871	0.833868
951	tr	A0A140T907	A0A140T907_HUMAN	Flotillin (Fragment)	0.177509	0.6441	0.524833	1	0.524833	0.833868
1110	tr	F8VW21	F8VW21_HUMAN	60S acidic ribosomal protein P0 (Fragment)	0.828798	0.652055	0.519765	3	0.529632	0.833868
212	sp	P05546	HEP2_HUMAN	Heparin cofactor 2 (Heparin cofactor II) (HC-II) (Protease inhibitor leuserpin-2) (HLS2) (Serpin D1)	0.250738	0.659736	0.514897	8	0.534648	0.836543
414	sp	P27348	1433T_HUMAN	14-3-3 protein theta (14-3-3 protein T-cell) (14-3-3 protein tau) (Protein HS1)	0.341295	0.656682	0.51683	6	0.534253	0.836543
228	sp	P07108	ACBP_HUMAN	Acyl-CoA-binding protein (ACBP) (Diazepam-binding inhibitor) (DBI) (Endozepine) (EP)	0.182035	0.639389	0.527847	2	0.535438	0.836707
207	sp	P05186	PPBT_HUMAN	Alkaline phosphatase, tissue-nonspecific isozyme (AP-TNAP) (TNSALP) (EC 3.1.3.1) (Alkaline phosphatase liver/bone/kidney isozyme)	0.174438	0.650316	0.520871	5	0.539088	0.84107
827	sp	Q9HD89	RETN_HUMAN	Resistin (Adipose tissue-specific secretory factor) (ADSF) (C/EBP-epsilon-regulated myeloid-specific secreted cysteine-rich protein) (Cysteine-rich secreted protein A12-alpha-like 2) (Cysteine-rich secreted protein FIZZ3)	0.368907	0.621145	0.539606	1	0.539606	0.84107
640	sp	Q13938	CAYP1_HUMAN	Calcyphosin (Calcyphosine)	0.184567	0.663346	0.512618	17	0.542053	0.843808
254	sp	P08294	SODE_HUMAN	Extracellular superoxide dismutase [Cu-Zn] (EC-SOD) (EC 1.15.1.1)	-0.224316	-0.651968	0.519821	7	0.54329	0.844657
917	tr	A0A087X250	A0A087X250_HUMAN	Protocadherin-15	0.606689	0.623128	0.538322	2	0.548745	0.850972
1129	tr	H0Y3H2	H0Y3H2_HUMAN	ATP-binding cassette sub-family A member 3	0.223174	0.63237	0.532355	3	0.548465	0.850972
635	sp	Q13510	ASAH1_HUMAN	Acid ceramidase (AC) (ACDase) (Acid CDase) (EC 3.5.1.23) (Acylsphingosine deacylase) (N-acylethanolamine hydrolase ASAH1) (EC 3.5.1.-) (N-acylsphingosine amidohydrolase) (Putative 32 kDa heart protein) (PHP32) [Cleaved into: Acid ceramidase subunit alpha; Acid ceramidase subunit beta]	-0.235087	-0.619632	0.540588	3	0.560748	0.868484
828	sp	Q9NP59	S40A1_HUMAN	Solute carrier family 40 member 1 (Ferroportin-1) (Iron-regulated transporter 1)	0.194777	0.587075	0.561931	1	0.561931	0.869214
197	sp	P04792	HSPB1_HUMAN	Heat shock protein beta-1 (HspB1) (28 kDa heat shock protein) (Estrogen-regulated 24 kDa protein) (Heat shock 27 kDa protein) (HSP 27) (Stress-responsive protein 27) (SRP27)	-0.145088	-0.617101	0.542232	3	0.563197	0.870071
490	sp	P40394	ADH7_HUMAN	All-trans-retinol dehydrogenase [NAD(+)] ADH7 (EC 1.1.1.105) (Alcohol dehydrogenase class 4 mu/sigma chain) (EC 1.1.1.1) (Alcohol dehydrogenase class IV mu/sigma chain) (Gastric alcohol dehydrogenase) (Omega-hydroxydecanoate dehydrogenase ADH7) (EC 1.1.1.66) (Retinol dehydrogenase)	-0.198882	-0.58361	0.564227	1	0.564227	0.870562
636	sp	Q13564	ULA1_HUMAN	NEDD8-activating enzyme E1 regulatory subunit (Amyloid beta precursor protein-binding protein 1, 59 kDa) (APP-BP1) (Amyloid protein-binding protein 1) (Proto-oncogene protein 1)	0.139394	0.610101	0.546791	3	0.569982	0.878333
954	tr	A0A140T9W2	A0A140T9W2_HUMAN	HLA class I histocompatibility antigen, C alpha chain	0.347736	0.570986	0.572634	1	0.572634	0.881309
902	tr	A0A087WVZ1	A0A087WVZ1_HUMAN	ATP-dependent RNA helicase DDX3X (Fragment)	-0.710322	-0.565893	0.576044	1	0.576044	0.885441
24	sp	P68871	HBB_HUMAN	Hemoglobin subunit beta (Beta-globin) (Hemoglobin beta chain) [Cleaved into: LVV-hemorphin-7; Spinorphin]	0.532996	0.630572	0.533513	9	0.581981	0.891406
63	sp	O60884	DNJA2_HUMAN	DnaJ homolog subfamily A member 2 (Cell cycle progression restoration gene 3 protein) (Dnj3) (Dj3) (HIRA-interacting protein 4) (Renal carcinoma antigen NY-REN-14)	0.0466599	-0.582069	0.56525	2	0.582842	0.891406
127	sp	P01130	LDLR_HUMAN	Low-density lipoprotein receptor (LDL receptor)	0.14833	0.583432	0.564345	2	0.581701	0.891406
1201	tr	K7ERP4	K7ERP4_HUMAN	Glutathione peroxidase (Fragment)	-0.137622	-0.596975	0.555395	3	0.582753	0.891406
256	sp	P08519	APOA_HUMAN	Apolipoprotein(a) (Apo(a)) (Lp(a)) (EC 3.4.21.-)	-0.180394	-0.59384	0.557461	3	0.585812	0.894183
543	sp	P59666	DEF3_HUMAN	Neutrophil defensin 3 (Defensin, alpha 3) (HNP-3) (HP-3) (HP3) [Cleaved into: HP 3-56; Neutrophil defensin 2 (HNP-2) (HP-2) (HP2)]	0.321729	0.593522	0.55767	3	0.586121	0.894183
462	sp	P31997	CEAM8_HUMAN	Carcinoembryonic antigen-related cell adhesion molecule 8 (CD67 antigen) (Carcinoembryonic antigen CGM6) (Non-specific cross-reacting antigen NCA-95) (CD antigen CD66b)	-0.19737	-0.546193	0.589326	1	0.589326	0.89421
585	sp	P80188	NGAL_HUMAN	Neutrophil gelatinase-associated lipocalin (NGAL) (25 kDa alpha-2-microglobulin-related subunit of MMP-9) (Lipocalin-2) (Oncogene 24p3) (Siderocalin) (p25)	-0.248661	-0.621348	0.539474	8	0.59124	0.89421
607	sp	Q07021	C1QBP_HUMAN	Complement component 1 Q subcomponent-binding protein, mitochondrial (ASF/SF2-associated protein p32) (Glycoprotein gC1qBP) (C1qBP) (Hyaluronan-binding protein 1) (Mitochondrial matrix protein p32) (gC1q-R protein) (p33) (SF2AP32)	-0.327927	-0.573204	0.571153	2	0.590288	0.89421
867	sp	Q9ULD5	ZN777_HUMAN	Zinc finger protein 777	-0.389993	-0.54743	0.588488	1	0.588488	0.89421
996	tr	B4DT28	B4DT28_HUMAN	Heterogeneous nuclear ribonucleoprotein R (Heterogeneous nuclear ribonucleoprotein R, isoform CRA_a) (cDNA FLJ54544, highly similar to Heterogeneous nuclear ribonucleoprotein R)	-0.586684	-0.575414	0.569679	2	0.58843	0.89421
1106	tr	F6TLX2	F6TLX2_HUMAN	Glyoxalase domain-containing protein 4	-0.205604	-0.638559	0.528379	16	0.591262	0.89421
1156	tr	H3BR04	H3BR04_HUMAN	Fructose-bisphosphate aldolase A (Fragment)	0.345548	0.54397	0.590834	1	0.590834	0.89421
311	sp	P12931	SRC_HUMAN	Proto-oncogene tyrosine-protein kinase Src (EC 2.7.10.2) (Proto-oncogene c-Src) (pp60c-src) (p60-Src)	-0.178907	-0.586525	0.562295	3	0.592959	0.895593
348	sp	P16152	CBR1_HUMAN	Carbonyl reductase [NADPH] 1 (EC 1.1.1.184) (15-hydroxyprostaglandin dehydrogenase [NADP(+)]) (EC 1.1.1.197) (NADPH-dependent carbonyl reductase 1) (Prostaglandin 9-ketoreductase) (Prostaglandin-E(2) 9-reductase) (EC 1.1.1.189) (Short chain dehydrogenase/reductase family 21C member 1)	0.19479	0.630249	0.533721	12	0.594375	0.895593
480	sp	P36871	PGM1_HUMAN	Phosphoglucomutase-1 (PGM 1) (EC 5.4.2.2) (Glucose phosphomutase 1)	0.26671	0.648647	0.521933	29	0.594209	0.895593
508	sp	P48637	GSHB_HUMAN	Glutathione synthetase (GSH synthetase) (GSH-S) (EC 6.3.2.3) (Glutathione synthase)	-0.207863	-0.642138	0.526088	22	0.597813	0.898557
936	tr	A0A0G2JII1	A0A0G2JII1_HUMAN	HLA class II histocompatibility antigen, DP beta 1 chain	0.286418	0.534011	0.597614	1	0.597614	0.898557
345	sp	P15924	DESP_HUMAN	Desmoplakin (DP) (250/210 kDa paraneoplastic pemphigus antigen)	-0.237636	-0.598782	0.554207	5	0.600844	0.90056
841	sp	Q9NWV4	CZIB_HUMAN	CXXC motif containing zinc binding protein (UPF0587 protein C1orf123)	0.315907	0.578918	0.567345	3	0.600406	0.90056
1019	tr	C9JEN3	C9JEN3_HUMAN	Protein lifeguard 3 (Fragment)	-0.206694	-0.528537	0.601356	1	0.601356	0.90056
410	sp	P26641	EF1G_HUMAN	Elongation factor 1-gamma (EF-1-gamma) (eEF-1B gamma)	0.15164	0.588112	0.561244	4	0.603193	0.90067
668	sp	Q16348	S15A2_HUMAN	Solute carrier family 15 member 2 (Kidney H(+)/peptide cotransporter) (Oligopeptide transporter, kidney isoform) (Peptide transporter 2)	-0.207486	-0.525822	0.603216	1	0.603216	0.90067
985	tr	A6NKB8	A6NKB8_HUMAN	Aminopeptidase B	0.212352	0.636464	0.529723	19	0.603641	0.90067
232	sp	P07357	CO8A_HUMAN	Complement component C8 alpha chain (Complement component 8 subunit alpha)	0.277495	0.607805	0.548291	7	0.604657	0.901086
362	sp	P18669	PGAM1_HUMAN	Phosphoglycerate mutase 1 (EC 5.4.2.11) (EC 5.4.2.4) (BPG-dependent PGAM 1) (Phosphoglycerate mutase isozyme B) (PGAM-B)	0.184932	0.629834	0.533989	15	0.605654	0.901472
576	sp	P63267	ACTH_HUMAN	Actin, gamma-enteric smooth muscle (Alpha-actin-3) (Gamma-2-actin) (Smooth muscle gamma-actin) [Cleaved into: Actin, gamma-enteric smooth muscle, intermediate form]	0.741748	0.520822	0.606649	1	0.606649	0.901855
94	sp	O95848	NUD14_HUMAN	Uridine diphosphate glucose pyrophosphatase NUDT14 (UDPG pyrophosphatase) (UGPPase) (EC 3.6.1.45) (Nucleoside diphosphate-linked moiety X motif 14) (Nudix motif 14)	-0.250575	-0.582008	0.565291	4	0.609898	0.904705
1146	tr	H3BM89	H3BM89_HUMAN	60S ribosomal protein L4 (Ribosomal protein L4, isoform CRA_a)	-0.56189	-0.54982	0.586869	2	0.610047	0.904705
64	sp	O60890	OPHN1_HUMAN	Oligophrenin-1	0.363547	0.514031	0.611326	1	0.611326	0.905504
201	sp	P05089	ARGI1_HUMAN	Arginase-1 (EC 3.5.3.1) (Liver-type arginase) (Type I arginase)	0.336106	0.565579	0.576255	3	0.613495	0.905772
1010	tr	C9J6B1	C9J6B1_HUMAN	Ras-related protein Ral-B (Fragment)	0.173465	0.545481	0.589809	2	0.613731	0.905772
1213	tr	Q1JUQ3	Q1JUQ3_HUMAN	FK506 binding protein12 (Peptidyl-prolyl cis-trans isomerase FKBP1A)	0.120945	0.545836	0.589568	2	0.613429	0.905772
520	sp	P51148	RAB5C_HUMAN	Ras-related protein Rab-5C (L1880) (RAB5L)	-0.169988	-0.5773	0.568422	4	0.615072	0.906655
126	sp	P01116	RASK_HUMAN	GTPase KRas (K-Ras 2) (Ki-Ras) (c-K-ras) (c-Ki-ras) [Cleaved into: GTPase KRas, N-terminally processed]	0.147302	0.534688	0.597152	2	0.622915	0.915718
250	sp	P08185	CBG_HUMAN	Corticosteroid-binding globulin (CBG) (Serpin A6) (Transcortin)	0.20396	0.568979	0.573977	4	0.624217	0.915718
740	sp	Q8NC51	PAIRB_HUMAN	Plasminogen activator inhibitor 1 RNA-binding protein (PAI1 RNA-binding protein 1) (PAI-RBP1) (SERPINE1 mRNA-binding protein 1)	-0.597782	-0.496349	0.623583	1	0.623583	0.915718
1219	tr	Q5T0I0	Q5T0I0_HUMAN	Gelsolin (Fragment)	0.119256	0.497392	0.622857	1	0.622857	0.915718
219	sp	P06576	ATPB_HUMAN	ATP synthase subunit beta, mitochondrial (EC 7.1.2.2) (ATP synthase F1 subunit beta)	0.850491	0.592894	0.558085	7	0.625359	0.916294
34	sp	O00533	NCHL1_HUMAN	Neural cell adhesion molecule L1-like protein (Close homolog of L1) [Cleaved into: Processed neural cell adhesion molecule L1-like protein]	0.158928	0.575442	0.56966	5	0.628932	0.918226
537	sp	P55064	AQP5_HUMAN	Aquaporin-5 (AQP-5)	-0.159005	-0.529255	0.600865	2	0.627548	0.918226
1164	tr	H7C003	H7C003_HUMAN	Protein phosphatase 1 regulatory subunit 7 (Fragment)	-0.219384	-0.549886	0.586825	3	0.628929	0.918226
46	sp	O15143	ARC1B_HUMAN	Actin-related protein 2/3 complex subunit 1B (Arp2/3 complex 41 kDa subunit) (p41-ARC)	0.160322	0.526368	0.602842	2	0.630013	0.918706
915	tr	A0A087X1L8	A0A087X1L8_HUMAN	Ig-like domain-containing protein	-0.132977	-0.483158	0.632798	1	0.632798	0.921668
1206	tr	M0QYG8	M0QYG8_HUMAN	Glia maturation factor gamma	-0.148759	-0.520685	0.606743	2	0.63487	0.923584
177	sp	P03973	SLPI_HUMAN	Antileukoproteinase (ALP) (BLPI) (HUSI-1) (Mucus proteinase inhibitor) (MPI) (Protease inhibitor WAP4) (Secretory leukocyte protease inhibitor) (Seminal proteinase inhibitor) (WAP four-disulfide core domain protein 4)	0.297262	0.51793	0.608639	2	0.637227	0.925912
276	sp	P09972	ALDOC_HUMAN	Fructose-bisphosphate aldolase C (EC 4.1.2.13) (Brain-type aldolase)	0.279913	0.538424	0.594605	3	0.640214	0.927231
437	sp	P30047	GFRP_HUMAN	GTP cyclohydrolase 1 feedback regulatory protein (GFRP) (GTP cyclohydrolase I feedback regulatory protein) (p35)	-0.18596	-0.555252	0.5832	4	0.639297	0.927231
872	sp	Q9UN76	S6A14_HUMAN	Sodium- and chloride-dependent neutral and basic amino acid transporter B(0+) (Amino acid transporter ATB0+) (Solute carrier family 6 member 14)	0.120552	0.472326	0.640411	1	0.640411	0.927231
187	sp	P04211	LV743_HUMAN	Immunoglobulin lambda variable 7-43 (Ig lambda chain V region 4A)	0.0583075	0.510457	0.613794	2	0.643627	0.929683
284	sp	P0DP01	HV108_HUMAN	Immunoglobulin heavy variable 1-8	0.271696	0.468322	0.643236	1	0.643236	0.929683
1104	tr	F5H6X6	F5H6X6_HUMAN	Neutral alpha-glucosidase AB	-0.264931	-0.532909	0.598366	3	0.645646	0.931498
386	sp	P22392	NDKB_HUMAN	Nucleoside diphosphate kinase B (NDK B) (NDP kinase B) (EC 2.7.4.6) (C-myc purine-binding transcription factor PUF) (Histidine protein kinase NDKB) (EC 2.7.13.3) (nm23-H2)	-0.164681	-0.568958	0.573991	6	0.648009	0.933806
280	sp	P0C870	JMJD7_HUMAN	Bifunctional peptidase and (3S)-lysyl hydroxylase JMJD7 (EC 1.14.11.63) (EC 3.4.-.-) (JmjC domain-containing protein 7) (Jumonji domain-containing protein 7) (L-lysine (3S)-hydroxylase JMJD7)	0.343175	0.50213	0.619563	2	0.650768	0.935575
511	sp	P49721	PSB2_HUMAN	Proteasome subunit beta type-2 (EC 3.4.25.1) (Macropain subunit C7-I) (Multicatalytic endopeptidase complex subunit C7-I) (Proteasome component C7-I)	0.150177	0.566906	0.575365	6	0.650655	0.935575
548	sp	P60953	CDC42_HUMAN	Cell division control protein 42 homolog (EC 3.6.5.2) (G25K GTP-binding protein)	0.206923	0.553751	0.584213	5	0.654938	0.938671
981	tr	A2A2D0	A2A2D0_HUMAN	Stathmin (Fragment)	0.125474	0.452616	0.654367	1	0.654367	0.938671
1017	tr	C9JC03	C9JC03_HUMAN	EH domain-containing protein 1 (Fragment)	-0.138301	-0.55351	0.584376	5	0.655226	0.938671
12	sp	A2NJV5	KV229_HUMAN	Immunoglobulin kappa variable 2-29	-0.249596	-0.449155	0.656831	1	0.656831	0.939238
685	sp	Q5JWF2	GNAS1_HUMAN	Guanine nucleotide-binding protein G(s) subunit alpha isoforms XLas (Adenylate cyclase-stimulating G alpha protein) (Extra large alphas protein) (XLalphas)	0.12892	0.560775	0.57948	6	0.658545	0.939238
926	tr	A0A0A0MTC8	A0A0A0MTC8_HUMAN	Deleted.	-0.107011	-0.446539	0.658696	1	0.658696	0.939238
1087	tr	E9PQN4	E9PQN4_HUMAN	Complement receptor type 1	-0.152787	-0.447153	0.658258	1	0.658258	0.939238
26	sp	K7EJ46	SIM22_HUMAN	Small integral membrane protein 22 (Cancer-associated small integral membrane open reading frame 1)	-0.256145	-0.489721	0.628205	2	0.661429	0.939845
502	sp	P46940	IQGA1_HUMAN	Ras GTPase-activating-like protein IQGAP1 (p195)	-0.173079	-0.579171	0.567176	9	0.661401	0.939845
513	sp	P50135	HNMT_HUMAN	Histamine N-methyltransferase (HMT) (EC 2.1.1.8)	-0.179478	-0.491149	0.627208	2	0.660201	0.939845
417	sp	P27824	CALX_HUMAN	Calnexin (IP90) (Major histocompatibility complex class I antigen-binding protein p88) (p90)	-0.458421	-0.438298	0.664585	1	0.664585	0.941047
1188	tr	J3QQV6	J3QQV6_HUMAN	Pyridoxine-5'-phosphate oxidase (Fragment)	0.177483	0.487299	0.629898	2	0.663512	0.941047
1214	tr	Q30118	Q30118_HUMAN	HLA class II histocompatibility antigen, DR alpha chain (MHC cell surface glycoprotein)	-0.089017	-0.438542	0.664411	1	0.664411	0.941047
1013	tr	C9JA92	C9JA92_HUMAN	Leucine-rich repeat-containing protein 4 (Fragment)	0.172473	0.435814	0.666365	1	0.666365	0.942475
148	sp	P01861	IGHG4_HUMAN	Immunoglobulin heavy constant gamma 4 (Ig gamma-4 chain C region)	0.31132	0.529318	0.600821	4	0.667701	0.943273
351	sp	P16403	H12_HUMAN	Histone H1.2 (Histone H1c) (Histone H1d) (Histone H1s-1)	-0.429946	-0.479964	0.635039	2	0.669823	0.945178
1042	tr	D6RF88	D6RF88_HUMAN	Carboxypeptidase E (Fragment)	-0.128404	-0.425013	0.674126	1	0.674126	0.950152
389	sp	P23083	HV102_HUMAN	Immunoglobulin heavy variable 1-2 (Ig heavy chain V-I region ND) (Ig heavy chain V-I region V35)	-0.14458	-0.420349	0.677488	1	0.677488	0.952694
662	sp	Q15599	NHRF2_HUMAN	Na(+)/H(+) exchange regulatory cofactor NHE-RF2 (NHERF-2) (NHE3 kinase A regulatory protein E3KARP) (SRY-interacting protein 1) (SIP-1) (Sodium-hydrogen exchanger regulatory factor 2) (Solute carrier family 9 isoform A3 regulatory factor 2) (Tyrosine kinase activator protein 1) (TKA-1)	-0.180619	-0.520998	0.606528	4	0.676771	0.952694
554	sp	P61457	PHS_HUMAN	Pterin-4-alpha-carbinolamine dehydratase (PHS) (EC 4.2.1.96) (4-alpha-hydroxy-tetrahydropterin dehydratase) (Dimerization cofactor of hepatocyte nuclear factor 1-alpha) (DCoH) (Dimerization cofactor of HNF1) (Phenylalanine hydroxylase-stimulating protein) (Pterin carbinolamine dehydratase) (PCD)	0.287505	0.49734	0.622892	3	0.680626	0.956006
185	sp	P04179	SODM_HUMAN	Superoxide dismutase [Mn], mitochondrial (EC 1.15.1.1)	0.201251	0.512095	0.612663	4	0.686444	0.960864
418	sp	P27918	PROP_HUMAN	Properdin (Complement factor P)	0.308818	0.527408	0.602129	5	0.686233	0.960864
489	sp	P40306	PSB10_HUMAN	Proteasome subunit beta type-10 (EC 3.4.25.1) (Low molecular mass protein 10) (Macropain subunit MECl-1) (Multicatalytic endopeptidase complex subunit MECl-1) (Proteasome MECl-1) (Proteasome subunit beta-2i)	0.187751	0.512455	0.612414	4	0.686054	0.960864
486	sp	P39687	AN32A_HUMAN	Acidic leucine-rich nuclear phosphoprotein 32 family member A (Acidic nuclear phosphoprotein pp32) (pp32) (Leucine-rich acidic nuclear protein) (LANP) (Mapmodulin) (Potent heat-stable protein phosphatase 2A inhibitor I1PP2A) (Putative HLA-DR-associated protein I) (PHAPI)	-0.162909	-0.510619	0.613682	4	0.688044	0.960902
651	sp	Q14651	PLSI_HUMAN	Plastin-1 (Intestine-specific plastin) (I-plastin)	0.216117	0.459238	0.649664	2	0.687672	0.960902
507	sp	P48594	SPB4_HUMAN	Serpin B4 (Leupin) (Peptidase inhibitor 11) (PI-11) (Squamous cell carcinoma antigen 2) (SCCA-2)	-0.111424	-0.455019	0.652659	2	0.691308	0.964358
663	sp	Q15819	UB2V2_HUMAN	Ubiquitin-conjugating enzyme E2 variant 2 (DDVit 1) (Enterocyte differentiation-associated factor 1) (EDAF-1) (Enterocyte differentiation-promoting factor 1) (EDPF-1) (MMS2 homolog) (Vitamin D3-inducible protein)	-0.0822862	-0.399643	0.692499	1	0.692499	0.964918
724	sp	Q8IUZ5	AT2L2_HUMAN	5-phosphohydroxy-L-lysine phospho-lyase (EC 4.2.3.134) (Alanine--glyoxylate aminotransferase 2-like 2)	0.12762	0.519553	0.607522	5	0.695474	0.967961
472	sp	P35270	SPRE_HUMAN	Sepiapterin reductase (SPR) (EC 1.1.1.153)	-0.101168	-0.444571	0.6601	2	0.700307	0.972472
963	tr	A0A1W2PQ80	A0A1W2PQ80_HUMAN	Immunoglobulin lambda variable 10-54	-0.180829	-0.389014	0.700254	1	0.700254	0.972472
85	sp	O95164	UBL3_HUMAN	Ubiquitin-like protein 3 (Membrane-anchored ubiquitin-fold protein) (HsMUB) (MUB) (Protein HCG-1)	-0.117727	-0.377407	0.708761	1	0.708761	0.98232
1217	tr	Q5QPD0	Q5QPD0_HUMAN	5'-nucleotidase domain-containing protein 1 (Fragment)	-0.0981129	-0.377072	0.709007	1	0.709007	0.98232
578	sp	P68363	TBA1B_HUMAN	Tubulin alpha-1B chain (Alpha-tubulin ubiquitous) (Tubulin K-alpha-1) (Tubulin alpha-ubiquitous chain) [Cleaved into: Detyrosinated tubulin alpha-1B chain]	0.266642	0.574366	0.570377	15	0.711265	0.984333
420	sp	P28070	PSB4_HUMAN	Proteasome subunit beta type-4 (EC 3.4.25.1) (26 kDa prosomal protein) (HsBPROS26) (PROS-26) (Macropain beta chain) (Multicatalytic endopeptidase complex beta chain) (Proteasome beta chain) (Proteasome chain 3) (HsN3)	0.168477	0.518238	0.608427	6	0.712411	0.984804
384	sp	P22102	PUR2_HUMAN	Trifunctional purine biosynthetic protein adenosine-3 [Includes: Phosphoribosylamine--glycine ligase (EC 6.3.4.13) (Glycinamide ribonucleotide synthetase) (GARS) (Phosphoribosylglycinamide synthetase); Phosphoribosylformylglycinamidine cyclo-ligase (EC 6.3.3.1) (AIR synthase) (AIRS) (Phosphoribosyl-aminoimidazole synthetase); Phosphoribosylglycinamide formyltransferase (EC 2.1.2.2) (5'-phosphorib…	0.154994	0.427048	0.672661	2	0.715388	0.986686
435	sp	P30044	PRDX5_HUMAN	Peroxiredoxin-5, mitochondrial (EC 1.11.1.15) (Alu corepressor 1) (Antioxidant enzyme B166) (AOEB166) (Liver tissue 2D-page spot 71B) (PLP) (Peroxiredoxin V) (Prx-V) (Peroxisomal antioxidant enzyme) (TPx type VI) (Thioredoxin peroxidase PMP20)	0.212634	0.535896	0.596328	8	0.714826	0.986686
328	sp	P14314	GLU2B_HUMAN	Glucosidase 2 subunit beta (80K-H protein) (Glucosidase II subunit beta) (Protein kinase C substrate 60.1 kDa protein heavy chain) (PKCSH)	-0.265	-0.455307	0.652454	3	0.721594	0.986708
329	sp	P14324	FPPS_HUMAN	Farnesyl pyrophosphate synthase (FPP synthase) (FPS) (EC 2.5.1.10) ((2E,6E)-farnesyl diphosphate synthase) (Dimethylallyltranstransferase) (EC 2.5.1.1) (Farnesyl diphosphate synthase) (Geranyltranstransferase)	-0.125416	-0.532655	0.59854	8	0.719324	0.986708
352	sp	P16930	FAAA_HUMAN	Fumarylacetoacetase (FAA) (EC 3.7.1.2) (Beta-diketonase) (Fumarylacetoacetate hydrolase)	-0.121781	-0.523842	0.604574	7	0.71901	0.986708
654	sp	Q14974	IMB1_HUMAN	Importin subunit beta-1 (Importin-90) (Karyopherin subunit beta-1) (Nuclear factor p97) (Pore targeting complex 97 kDa subunit) (PTAC97)	0.125571	0.460782	0.648569	3	0.716295	0.986708
696	sp	Q5VTE0	EF1A3_HUMAN	Putative elongation factor 1-alpha-like 3 (EF-1-alpha-like 3) (Eukaryotic elongation factor 1 A-like 3) (eEF1A-like 3) (Eukaryotic translation elongation factor 1 alpha-1 pseudogene 5)	0.242095	0.538557	0.594514	9	0.721863	0.986708
787	sp	Q99459	CDC5L_HUMAN	Cell division cycle 5-like protein (Cdc5-like protein) (Pombe cdc5-related protein)	0.195014	0.359883	0.721676	1	0.721676	0.986708
1167	tr	H7C2U8	H7C2U8_HUMAN	Protein FAM234A (Fragment)	0.0328674	-0.422541	0.675908	2	0.719263	0.986708
1172	tr	I3L1Q6	I3L1Q6_HUMAN	Phosphatidylcholine-sterol acyltransferase (Fragment)	0.125154	0.421662	0.676542	2	0.720018	0.986708
6	sp	A0A0B4J1V0	HV315_HUMAN	Immunoglobulin heavy variable 3-15	-0.19196	-0.492996	0.625919	5	0.726306	0.991671
527	sp	P51991	ROA3_HUMAN	Heterogeneous nuclear ribonucleoprotein A3 (hnRNP A3)	0.326035	0.352444	0.727186	1	0.727186	0.991764
279	sp	P0C7W6	CC172_HUMAN	Coiled-coil domain-containing protein 172	0.144201	0.349525	0.729351	1	0.729351	0.992654
935	tr	A0A0D9SF54	A0A0D9SF54_HUMAN	Spectrin alpha chain, non-erythrocytic 1	0.586506	0.41066	0.684496	2	0.729463	0.992654
568	sp	P62879	GBB2_HUMAN	Guanine nucleotide-binding protein G(I)/G(S)/G(T) subunit beta-2 (G protein subunit beta-2) (Transducin beta chain 2)	-0.100372	-0.444098	0.660438	3	0.732398	0.99333
892	sp	P02787	TRFE_HUMAN	Serotransferrin (Transferrin) (Beta-1 metal-binding globulin) (Siderophilin)	0.310518	0.626938	0.535858	74	0.732307	0.99333
1240	tr	S4R460	S4R460_HUMAN	Immunoglobulin heavy variable 3/OR16-9 (non-functional)	-0.238822	-0.408761	0.685873	2	0.73109	0.99333
335	sp	P14923	PLAK_HUMAN	Junction plakoglobin (Catenin gamma) (Desmoplakin III) (Desmoplakin-3)	-0.200021	-0.512189	0.612598	7	0.734192	0.994659
316	sp	P13647	K2C5_HUMAN	Keratin, type II cytoskeletal 5 (58 kDa cytokeratin) (Cytokeratin-5) (CK-5) (Keratin-5) (K5) (Type-II keratin Kb5)	-0.20362	-0.54115	0.59275	11	0.737258	0.996603
1065	tr	E9PEK4	E9PEK4_HUMAN	Macrophage colony-stimulating factor 1 receptor	0.195377	0.439685	0.663592	3	0.736632	0.996603
7	sp	A0A0B4J1X5	HV374_HUMAN	Immunoglobulin heavy variable 3-74	-0.15828	-0.407515	0.686777	5	0.818991	1
10	sp	A0A0C4DH68	KV224_HUMAN	Immunoglobulin kappa variable 2-24	-0.0371443	-0.0384592	0.969599	4	0.999153	1
17	sp	P00915	CAH1_HUMAN	Carbonic anhydrase 1 (EC 4.2.1.1) (Carbonate dehydratase I) (Carbonic anhydrase B) (CAB) (Carbonic anhydrase I) (CA-I)	0.348367	0.427498	0.672337	12	0.895822	1
22	sp	H3BSY2	GOG8M_HUMAN	Golgin subfamily A member 8M	-0.00836251	-0.186584	0.853353	2	0.908975	1
28	sp	O00182	LEG9_HUMAN	Galectin-9 (Gal-9) (Ecalectin) (Tumor antigen HOM-HD-21)	-0.102384	-0.371575	0.71305	3	0.800234	1
30	sp	O00299	CLIC1_HUMAN	Chloride intracellular channel protein 1 (Chloride channel ABP) (Nuclear chloride ion channel 27) (NCC27) (Regulatory nuclear chloride ion channel protein) (hRNCC)	0.0578141	0.201165	0.842047	20	0.999841	1
39	sp	O00757	F16P2_HUMAN	Fructose-1,6-bisphosphatase isozyme 2 (FBPase 2) (EC 3.1.3.11) (D-fructose-1,6-bisphosphate 1-phosphohydrolase 2) (Muscle FBPase)	0.192885	0.305232	0.762482	2	0.818145	1
41	sp	O14745	NHRF1_HUMAN	Na(+)/H(+) exchange regulatory cofactor NHE-RF1 (NHERF-1) (Ezrin-radixin-moesin-binding phosphoprotein 50) (EBP50) (Regulatory cofactor of Na(+)/H(+) exchanger) (Sodium-hydrogen exchanger regulatory factor 1) (Solute carrier family 9 isoform A3 regulatory factor 1)	0.0972437	0.365813	0.717296	6	0.878785	1
42	sp	O14818	PSA7_HUMAN	Proteasome subunit alpha type-7 (EC 3.4.25.1) (Proteasome subunit RC6-1) (Proteasome subunit XAPC7)	0.0592534	0.217779	0.829205	12	0.996194	1
45	sp	O15067	PUR4_HUMAN	Phosphoribosylformylglycinamidine synthase (FGAM synthase) (FGAMS) (EC 6.3.5.3) (Formylglycinamide ribonucleotide amidotransferase) (FGAR amidotransferase) (FGAR-AT) (Formylglycinamide ribotide amidotransferase)	0.107335	0.359305	0.722105	7	0.900801	1
49	sp	O43291	SPIT2_HUMAN	Kunitz-type protease inhibitor 2 (Hepatocyte growth factor activator inhibitor type 2) (HAI-2) (Placental bikunin)	0.00481481	-0.00837937	0.993375	2	0.999086	1
50	sp	O43396	TXNL1_HUMAN	Thioredoxin-like protein 1 (32 kDa thioredoxin-related protein)	0.086688	0.0753608	0.940472	4	0.995599	1
55	sp	O43707	ACTN4_HUMAN	Alpha-actinin-4 (Non-muscle alpha-actinin 4)	-0.0974908	-0.361106	0.720773	32	0.996039	1
60	sp	O60493	SNX3_HUMAN	Sorting nexin-3 (Protein SDP3)	-0.0849257	-0.134004	0.894373	2	0.943604	1
66	sp	O75131	CPNE3_HUMAN	Copine-3 (Copine III)	0.10168	0.32869	0.744873	2	0.798827	1
67	sp	O75223	GGCT_HUMAN	Gamma-glutamylcyclotransferase (EC 4.3.2.9) (Cytochrome c-releasing factor 21)	-0.118619	-0.495995	0.623829	9	0.78115	1
69	sp	O75368	SH3L1_HUMAN	SH3 domain-binding glutamic acid-rich-like protein	0.100076	0.245156	0.808152	5	0.948149	1
74	sp	O75636	FCN3_HUMAN	Ficolin-3 (Collagen/fibrinogen domain-containing lectin 3 p35) (Collagen/fibrinogen domain-containing protein 3) (Hakata antigen)	0.0554614	0.226835	0.822226	8	0.983841	1
75	sp	O75695	XRP2_HUMAN	Protein XRP2	-0.0160989	-0.0961081	0.92413	2	0.965341	1
78	sp	O75882	ATRN_HUMAN	Attractin (DPPT-L) (Mahogany homolog)	0.145349	0.516965	0.609303	13	0.792007	1
84	sp	O94921	CDK14_HUMAN	Cyclin-dependent kinase 14 (EC 2.7.11.22) (Cell division protein kinase 14) (Serine/threonine-protein kinase PFTAIRE-1) (hPFTAIRE1)	0.0620116	0.234891	0.816029	2	0.873696	1
86	sp	O95336	6PGL_HUMAN	6-phosphogluconolactonase (6PGL) (EC 3.1.1.31)	0.0387804	0.186354	0.853532	13	0.998904	1
88	sp	O95479	G6PE_HUMAN	GDH/6PGL endoplasmic bifunctional protein [Includes: Glucose 1-dehydrogenase (EC 1.1.1.47) (Glucose-6-phosphate dehydrogenase) (EC 1.1.1.363); 6-phosphogluconolactonase (6PGL) (EC 3.1.1.31)]	-0.156445	-0.305866	0.762004	4	0.886331	1
96	sp	O95994	AGR2_HUMAN	Anterior gradient protein 2 homolog (AG-2) (hAG-2) (HPC8) (Secreted cement gland protein XAG-2 homolog)	-0.0467737	-0.137734	0.891452	4	0.981311	1
100	sp	P00352	AL1A1_HUMAN	Retinal dehydrogenase 1 (RALDH 1) (RalDH1) (EC 1.2.1.-) (EC 1.2.1.36) (ALDH-E1) (ALHDII) (Aldehyde dehydrogenase family 1 member A1) (Aldehyde dehydrogenase, cytosolic)	-0.0563741	-0.235466	0.815587	29	0.999946	1
102	sp	P00441	SODC_HUMAN	Superoxide dismutase [Cu-Zn] (EC 1.15.1.1) (Superoxide dismutase 1) (hSod1)	-0.00630302	0.0209893	0.983405	8	0.999999	1
105	sp	P00492	HPRT_HUMAN	Hypoxanthine-guanine phosphoribosyltransferase (HGPRT) (HGPRTase) (EC 2.4.2.8)	0.0260886	-0.27716	0.783725	2	0.840798	1
107	sp	P00558	PGK1_HUMAN	Phosphoglycerate kinase 1 (EC 2.7.2.3) (Cell migration-inducing gene 10 protein) (Primer recognition protein 2) (PRP 2)	0.147946	0.504965	0.617596	45	0.946211	1
113	sp	P00747	PLMN_HUMAN	Plasminogen (EC 3.4.21.7) [Cleaved into: Plasmin heavy chain A; Activation peptide; Angiostatin; Plasmin heavy chain A, short form; Plasmin light chain B]	0.110637	0.336285	0.739202	8	0.931694	1
114	sp	P00748	FA12_HUMAN	Coagulation factor XII (EC 3.4.21.38) (Hageman factor) (HAF) [Cleaved into: Coagulation factor XIIa heavy chain; Beta-factor XIIa part 1; Coagulation factor XIIa light chain (Beta-factor XIIa part 2)]	0.0297198	0.109265	0.913784	3	0.978982	1
115	sp	P00966	ASSY_HUMAN	Argininosuccinate synthase (EC 6.3.4.5) (Citrulline--aspartate ligase)	0.217077	0.178775	0.859422	5	0.977747	1
125	sp	P01042	KNG1_HUMAN	Kininogen-1 (Alpha-2-thiol proteinase inhibitor) (Fitzgerald factor) (High molecular weight kininogen) (HMWK) (Williams-Fitzgerald-Flaujeac factor) [Cleaved into: Kininogen-1 heavy chain; T-kinin (Ile-Ser-Bradykinin); Bradykinin (Kallidin I); Lysyl-bradykinin (Kallidin II); Kininogen-1 light chain; Low molecular weight growth-promoting factor]	0.254907	0.495307	0.624308	21	0.879292	1
133	sp	P01700	LV147_HUMAN	Immunoglobulin lambda variable 1-47 (Ig lambda chain V-I region HA) (Ig lambda chain V-I region WAH)	-0.0939895	-0.255592	0.800163	3	0.896156	1
135	sp	P01703	LV140_HUMAN	Immunoglobulin lambda variable 1-40 (Ig lambda chain V-I region NEWM)	-0.102185	-0.157608	0.875914	1	0.875914	1
136	sp	P01704	LV214_HUMAN	Immunoglobulin lambda variable 2-14 (Ig lambda chain V-II region NIG-84) (Ig lambda chain V-II region TOG) (Ig lambda chain V-II region VIL)	-0.0420231	-0.0543946	0.957013	1	0.957013	1
167	sp	P02760	AMBP_HUMAN	Protein AMBP [Cleaved into: Alpha-1-microglobulin (Protein HC) (Alpha-1 microglycoprotein) (Complex-forming glycoprotein heterogeneous in charge); Inter-alpha-trypsin inhibitor light chain (ITI-LC) (Bikunin) (EDC1) (HI-30) (Uronic-acid-rich protein); Trypstatin]	0.15449	0.470123	0.641965	11	0.837385	1
169	sp	P02765	FETUA_HUMAN	Alpha-2-HS-glycoprotein (Alpha-2-Z-globulin) (Ba-alpha-2-glycoprotein) (Fetuin-A) [Cleaved into: Alpha-2-HS-glycoprotein chain A; Alpha-2-HS-glycoprotein chain B]	0.0152322	0.0225138	0.9822	16	1	1
171	sp	P02768	ALBU_HUMAN	Serum albumin	0.208933	0.526478	0.602766	74	0.963533	1
173	sp	P02787	TRFE_HUMAN	Serotransferrin	0.0676462	0.207794	0.836917	1	0.836917	1
174	sp	P02790	HEMO_HUMAN	Hemopexin (Beta-1B-glycoprotein)	0.0370046	0.0815135	0.935622	30	1	1
179	sp	P04004	VTNC_HUMAN	Vitronectin (VN) (S-protein) (Serum-spreading factor) (V75) [Cleaved into: Vitronectin V65 subunit; Vitronectin V10 subunit; Somatomedin-B]	0.111942	0.255202	0.800461	6	0.956496	1
181	sp	P04075	ALDOA_HUMAN	Fructose-bisphosphate aldolase A (EC 4.1.2.13) (Lung cancer antigen NY-LU-1) (Muscle-type aldolase)	0.0960938	0.411531	0.683865	25	0.972898	1
183	sp	P04083	ANXA1_HUMAN	Annexin A1 (Annexin I) (Annexin-1) (Calpactin II) (Calpactin-2) (Chromobindin-9) (Lipocortin I) (Phospholipase A2 inhibitory protein) (p35)	0.0372346	0.136262	0.892605	34	1	1
190	sp	P04264	K2C1_HUMAN	Keratin, type II cytoskeletal 1 (67 kDa cytokeratin) (Cytokeratin-1) (CK-1) (Hair alpha protein) (Keratin-1) (K1) (Type-II keratin Kb1)	-0.191492	-0.461167	0.648296	46	0.980744	1
193	sp	P04424	ARLY_HUMAN	Argininosuccinate lyase (ASAL) (EC 4.3.2.1) (Arginosuccinase)	0.0686788	0.213527	0.832487	2	0.889645	1
199	sp	P04899	GNAI2_HUMAN	Guanine nucleotide-binding protein G(i) subunit alpha-2 (Adenylate cyclase-inhibiting G alpha protein)	0.139883	0.253222	0.801975	3	0.897889	1
205	sp	P05155	IC1_HUMAN	Plasma protease C1 inhibitor (C1 Inh) (C1Inh) (C1 esterase inhibitor) (C1-inhibiting factor) (Serpin G1)	0.244143	0.415504	0.680989	24	0.968229	1
206	sp	P05164	PERM_HUMAN	Myeloperoxidase (MPO) (EC 1.11.2.2) [Cleaved into: Myeloperoxidase; 89 kDa myeloperoxidase; 84 kDa myeloperoxidase; Myeloperoxidase light chain; Myeloperoxidase heavy chain]	0.0121782	0.0292827	0.97685	5	0.99988	1
209	sp	P05387	RLA2_HUMAN	60S acidic ribosomal protein P2 (Large ribosomal subunit protein P2) (Renal carcinoma antigen NY-REN-44)	0.0302115	0.0211386	0.983287	3	0.999171	1
214	sp	P05783	K1C18_HUMAN	Keratin, type I cytoskeletal 18 (Cell proliferation-inducing gene 46 protein) (Cytokeratin-18) (CK-18) (Keratin-18) (K18)	-0.157187	-0.13242	0.895614	4	0.98297	1
216	sp	P06310	KV230_HUMAN	Immunoglobulin kappa variable 2-30 (Ig kappa chain V-II region RPMI 6410)	0.18467	0.41804	0.679156	4	0.785003	1
217	sp	P06312	KV401_HUMAN	Immunoglobulin kappa variable 4-1 (Ig kappa chain V-IV region B17) (Ig kappa chain V-IV region JI) (Ig kappa chain V-IV region Len) (Ig kappa chain V-IV region STH)	-0.0705973	-0.161033	0.873241	1	0.873241	1
218	sp	P06396	GELS_HUMAN	Gelsolin (AGEL) (Actin-depolymerizing factor) (ADF) (Brevin)	-0.0976708	-0.232486	0.817878	38	0.999996	1
220	sp	P06681	CO2_HUMAN	Complement C2 (EC 3.4.21.43) (C3/C5 convertase) [Cleaved into: Complement C2b fragment; Complement C2a fragment]	-0.109084	-0.0576626	0.954433	2	0.983715	1
225	sp	P06748	NPM_HUMAN	Nucleophosmin (NPM) (Nucleolar phosphoprotein B23) (Nucleolar protein NO38) (Numatrin)	0.0613822	0.112315	0.911388	3	0.977835	1
234	sp	P07384	CAN1_HUMAN	Calpain-1 catalytic subunit (EC 3.4.22.52) (Calcium-activated neutral proteinase 1) (CANP 1) (Calpain mu-type) (Calpain-1 large subunit) (Cell proliferation-inducing gene 30 protein) (Micromolar-calpain) (muCANP)	-0.0583038	-0.189904	0.850776	5	0.973765	1
238	sp	P07711	CATL1_HUMAN	Cathepsin L1 (EC 3.4.22.15) (Cathepsin L) (Major excreted protein) (MEP) [Cleaved into: Cathepsin L1 heavy chain; Cathepsin L1 light chain]	-0.122563	-0.311007	0.758135	3	0.852801	1
239	sp	P07737	PROF1_HUMAN	Profilin-1 (Epididymis tissue protein Li 184a) (Profilin I)	-0.096955	-0.449448	0.656622	14	0.889575	1
240	sp	P07738	PMGE_HUMAN	Bisphosphoglycerate mutase (BPGM) (EC 5.4.2.4) (2,3-bisphosphoglycerate mutase, erythrocyte) (2,3-bisphosphoglycerate synthase) (EC 5.4.2.11) (2,3-diphosphoglycerate mutase) (DPGM) (BPG-dependent PGAM)	-0.115875	-0.255373	0.800331	4	0.923099	1
243	sp	P07902	GALT_HUMAN	Galactose-1-phosphate uridylyltransferase (Gal-1-P uridylyltransferase) (EC 2.7.7.12) (UDP-glucose--hexose-1-phosphate uridylyltransferase)	0.0799891	0.155777	0.877344	2	0.929819	1
244	sp	P07910	HNRPC_HUMAN	Heterogeneous nuclear ribonucleoproteins C1/C2 (hnRNP C1/C2)	0.227777	0.262151	0.795154	3	0.891306	1
247	sp	P07988	PSPB_HUMAN	Pulmonary surfactant-associated protein B (SP-B) (18 kDa pulmonary-surfactant protein) (6 kDa protein) (Pulmonary surfactant-associated proteolipid SPL(Phe))	-0.132644	-0.397069	0.694374	13	0.931641	1
249	sp	P08133	ANXA6_HUMAN	Annexin A6 (67 kDa calelectrin) (Annexin VI) (Annexin-6) (Calphobindin-II) (CPB-II) (Chromobindin-20) (Lipocortin VI) (Protein III) (p68) (p70)	0.0747654	0.193188	0.848228	15	0.999339	1
252	sp	P08238	HS90B_HUMAN	Heat shock protein HSP 90-beta (HSP 90) (Heat shock 84 kDa) (HSP 84) (HSP84)	-0.128425	-0.213905	0.832195	8	0.987123	1
255	sp	P08311	CATG_HUMAN	Cathepsin G (CG) (EC 3.4.21.20)	0.0173525	0.205521	0.838675	2	0.895486	1
257	sp	P08571	CD14_HUMAN	Monocyte differentiation antigen CD14 (Myeloid cell-specific leucine-rich glycoprotein) (CD antigen CD14) [Cleaved into: Monocyte differentiation antigen CD14, urinary form; Monocyte differentiation antigen CD14, membrane-bound form]	-0.0653182	-0.20453	0.839442	10	0.994637	1
261	sp	P08637	FCG3A_HUMAN	Low affinity immunoglobulin gamma Fc region receptor III-A (CD16a antigen) (Fc-gamma RIII-alpha) (Fc-gamma RIII) (Fc-gamma RIIIa) (FcRIII) (FcRIIIa) (FcR-10) (IgG Fc receptor III-2) (CD antigen CD16a)	0.0279721	0.0937351	0.925997	7	0.999125	1
262	sp	P08670	VIME_HUMAN	Vimentin	0.250403	0.275802	0.784757	10	0.978908	1
265	sp	P08729	K2C7_HUMAN	Keratin, type II cytoskeletal 7 (Cytokeratin-7) (CK-7) (Keratin-7) (K7) (Sarcolectin) (Type-II keratin Kb7)	-0.516848	-0.333273	0.74145	5	0.887262	1
266	sp	P09104	ENOG_HUMAN	Gamma-enolase (EC 4.2.1.11) (2-phospho-D-glycerate hydro-lyase) (Enolase 2) (Neural enolase) (Neuron-specific enolase) (NSE)	-0.221811	-0.511069	0.613371	9	0.760737	1
269	sp	P09211	GSTP1_HUMAN	Glutathione S-transferase P (EC 2.5.1.18) (GST class-pi) (GSTP1-1)	-0.091228	-0.21077	0.834617	12	0.99682	1
272	sp	P09467	F16P1_HUMAN	Fructose-1,6-bisphosphatase 1 (FBPase 1) (EC 3.1.3.11) (D-fructose-1,6-bisphosphate 1-phosphohydrolase 1) (Liver FBPase)	0.0425832	0.13782	0.891384	30	1	1
274	sp	P09603	CSF1_HUMAN	Macrophage colony-stimulating factor 1 (CSF-1) (M-CSF) (MCSF) (Lanimostim) [Cleaved into: Processed macrophage colony-stimulating factor 1]	0.13425	0.226034	0.822842	3	0.916966	1
277	sp	P0C0L4	CO4A_HUMAN	Complement C4-A (Acidic complement C4) (C3 and PZP-like alpha-2-macroglobulin domain-containing protein 2) [Cleaved into: Complement C4 beta chain; Complement C4-A alpha chain; C4a anaphylatoxin; C4b-A; C4d-A; Complement C4 gamma chain]	0.164439	0.450582	0.655814	65	0.995157	1
278	sp	P0C0L5	CO4B_HUMAN	Complement C4-B (Basic complement C4) (C3 and PZP-like alpha-2-macroglobulin domain-containing protein 3) [Cleaved into: Complement C4 beta chain; Complement C4-B alpha chain; C4a anaphylatoxin; C4b-B; C4d-B; Complement C4 gamma chain]	-0.0960107	-0.114575	0.909612	2	0.955139	1
282	sp	P0DMV9	HS71B_HUMAN	Heat shock 70 kDa protein 1B (Heat shock 70 kDa protein 2) (HSP70-2) (HSP70.2)	-0.03624	-0.11245	0.911281	37	1	1
292	sp	P10768	ESTD_HUMAN	S-formylglutathione hydrolase (FGH) (EC 3.1.2.12) (Esterase D) (Methylumbelliferyl-acetate deacetylase) (EC 3.1.1.56)	-0.0624437	-0.194713	0.847046	15	0.999302	1
294	sp	P10909	CLUS_HUMAN	Clusterin (Aging-associated gene 4 protein) (Apolipoprotein J) (Apo-J) (Complement cytolysis inhibitor) (CLI) (Complement-associated protein SP-40,40) (Ku70-binding protein 1) (NA1/NA2) (Sulfated glycoprotein 2) (SGP-2) (Testosterone-repressed prostate message 2) (TRPM-2) [Cleaved into: Clusterin beta chain (ApoJalpha) (Complement cytolysis inhibitor a chain); Clusterin alpha chain (ApoJbeta) (Co…	0.0220814	-0.0854944	0.932486	16	0.999999	1
297	sp	P11142	HSP7C_HUMAN	Heat shock cognate 71 kDa protein (Heat shock 70 kDa protein 8) (Lipopolysaccharide-associated protein 1) (LAP-1) (LPS-associated protein 1)	-0.121322	-0.46346	0.646673	33	0.958753	1
305	sp	P12273	PIP_HUMAN	Prolactin-inducible protein (Gross cystic disease fluid protein 15) (GCDFP-15) (Prolactin-induced protein) (Secretory actin-binding protein) (SABP) (gp17)	-0.177712	-0.389783	0.699692	3	0.783611	1
308	sp	P12429	ANXA3_HUMAN	Annexin A3 (35-alpha calcimedin) (Annexin III) (Annexin-3) (Inositol 1,2-cyclic phosphate 2-phosphohydrolase) (Lipocortin III) (Placental anticoagulant protein III) (PAP-III)	-0.172877	-0.424104	0.674781	31	0.978642	1
309	sp	P12814	ACTN1_HUMAN	Alpha-actinin-1 (Alpha-actinin cytoskeletal isoform) (F-actin cross-linking protein) (Non-muscle alpha-actinin-1)	0.0679933	0.14185	0.88823	14	0.999876	1
312	sp	P12955	PEPD_HUMAN	Xaa-Pro dipeptidase (X-Pro dipeptidase) (EC 3.4.13.9) (Imidodipeptidase) (Peptidase D) (Proline dipeptidase) (Prolidase)	0.10125	0.413317	0.682572	12	0.909597	1
322	sp	P13796	PLSL_HUMAN	Plastin-2 (L-plastin) (LC64P) (Lymphocyte cytosolic protein 1) (LCP-1)	0.0163053	0.0721449	0.943007	23	1	1
325	sp	P13861	KAP2_HUMAN	cAMP-dependent protein kinase type II-alpha regulatory subunit	0.10961	0.0931035	0.926495	3	0.984585	1
327	sp	P14174	MIF_HUMAN	Macrophage migration inhibitory factor (MIF) (EC 5.3.2.1) (Glycosylation-inhibiting factor) (GIF) (L-dopachrome isomerase) (L-dopachrome tautomerase) (EC 5.3.3.12) (Phenylpyruvate tautomerase)	-0.174143	-0.422004	0.676295	3	0.753484	1
332	sp	P14618	KPYM_HUMAN	Pyruvate kinase PKM (EC 2.7.1.40) (Cytosolic thyroid hormone-binding protein) (CTHBP) (Opa-interacting protein 3) (OIP-3) (Pyruvate kinase 2/3) (Pyruvate kinase muscle isozyme) (Thyroid hormone-binding protein 1) (THBP1) (Tumor M2-PK) (p58)	0.160847	0.257119	0.798996	21	0.998987	1
337	sp	P15104	GLNA_HUMAN	Glutamine synthetase (GS) (EC 6.3.1.2) (Glutamate--ammonia ligase) (Palmitoyltransferase GLUL) (EC 2.3.1.225)	-0.0201405	-0.0569656	0.954983	5	0.999148	1
338	sp	P15121	ALDR_HUMAN	Aldo-keto reductase family 1 member B1 (EC 1.1.1.300) (EC 1.1.1.372) (EC 1.1.1.54) (Aldehyde reductase) (Aldose reductase) (AR) (EC 1.1.1.21)	-0.07129	-0.170569	0.865809	8	0.994752	1
342	sp	P15311	EZRI_HUMAN	Ezrin (Cytovillin) (Villin-2) (p81)	0.178646	0.524826	0.603899	37	0.900893	1
347	sp	P16104	H2AX_HUMAN	Histone H2AX (H2a/x) (Histone H2A.X)	0.129409	0.0841446	0.93355	1	0.93355	1
356	sp	P17174	AATC_HUMAN	Aspartate aminotransferase, cytoplasmic (cAspAT) (EC 2.6.1.1) (EC 2.6.1.3) (Cysteine aminotransferase, cytoplasmic) (Cysteine transaminase, cytoplasmic) (cCAT) (Glutamate oxaloacetate transaminase 1) (Transaminase A)	0.0461919	0.092071	0.927307	21	1	1
359	sp	P17931	LEG3_HUMAN	Galectin-3 (Gal-3) (35 kDa lectin) (Carbohydrate-binding protein 35) (CBP 35) (Galactose-specific lectin 3) (Galactoside-binding protein) (GALBP) (IgE-binding protein) (L-31) (Laminin-binding protein) (Lectin L-29) (Mac-2 antigen)	-0.0777571	-0.211623	0.833958	9	0.991195	1
361	sp	P18206	VINC_HUMAN	Vinculin (Metavinculin) (MV)	0.0478407	0.172159	0.86457	17	0.999868	1
368	sp	P20061	TCO1_HUMAN	Transcobalamin-1 (TC-1) (Haptocorrin) (HC) (Protein R) (Transcobalamin I) (TC I) (TCI)	0.0283087	0.0700163	0.944686	3	0.99116	1
369	sp	P20073	ANXA7_HUMAN	Annexin A7 (Annexin VII) (Annexin-7) (Synexin)	-0.0421898	-0.129899	0.897589	9	0.999005	1
372	sp	P20618	PSB1_HUMAN	Proteasome subunit beta type-1 (EC 3.4.25.1) (Macropain subunit C5) (Multicatalytic endopeptidase complex subunit C5) (Proteasome component C5) (Proteasome gamma chain)	0.151763	0.469934	0.642098	8	0.801494	1
375	sp	P20827	EFNA1_HUMAN	Ephrin-A1 (EPH-related receptor tyrosine kinase ligand 1) (LERK-1) (Immediate early response protein B61) (Tumor necrosis factor alpha-induced protein 4) (TNF alpha-induced protein 4) [Cleaved into: Ephrin-A1, secreted form]	-0.226205	-0.326846	0.746253	2	0.800357	1
379	sp	P21333	FLNA_HUMAN	Filamin-A (FLN-A) (Actin-binding protein 280) (ABP-280) (Alpha-filamin) (Endothelial actin-binding protein) (Filamin-1) (Non-muscle filamin)	-0.205341	-0.576345	0.569058	35	0.795863	1
382	sp	P21695	GPDA_HUMAN	Glycerol-3-phosphate dehydrogenase [NAD(+)], cytoplasmic (GPD-C) (GPDH-C) (EC 1.1.1.8)	0.0451366	0.116553	0.908059	3	0.976195	1
383	sp	P21980	TGM2_HUMAN	Protein-glutamine gamma-glutamyltransferase 2 (EC 2.3.2.13) (Tissue transglutaminase) (Transglutaminase C) (TG(C)) (TGC) (TGase C) (Transglutaminase H) (TGase H) (Transglutaminase-2) (TGase-2)	-0.086799	-0.261838	0.795392	6	0.953046	1
385	sp	P22314	UBA1_HUMAN	Ubiquitin-like modifier-activating enzyme 1 (EC 6.2.1.45) (Protein A1S9) (Ubiquitin-activating enzyme E1)	0.0714625	0.423099	0.675505	29	0.975569	1
392	sp	P23246	SFPQ_HUMAN	Splicing factor, proline- and glutamine-rich (100 kDa DNA-pairing protein) (hPOMp100) (DNA-binding p52/p100 complex, 100 kDa subunit) (Polypyrimidine tract-binding protein-associated-splicing factor) (PSF) (PTB-associated-splicing factor)	0.137228	0.10136	0.919998	2	0.962521	1
396	sp	P23526	SAHH_HUMAN	Adenosylhomocysteinase (AdoHcyase) (EC 3.3.1.1) (S-adenosyl-L-homocysteine hydrolase)	-0.0211711	-0.0396106	0.968689	8	0.99999	1
399	sp	P25311	ZA2G_HUMAN	Zinc-alpha-2-glycoprotein (Zn-alpha-2-GP) (Zn-alpha-2-glycoprotein)	-0.0773407	-0.240222	0.811936	18	0.998746	1
401	sp	P25705	ATPA_HUMAN	ATP synthase subunit alpha, mitochondrial (ATP synthase F1 subunit alpha)	-0.19824	-0.321641	0.750151	2	0.804665	1
403	sp	P25786	PSA1_HUMAN	Proteasome subunit alpha type-1 (EC 3.4.25.1) (30 kDa prosomal protein) (PROS-30) (Macropain subunit C2) (Multicatalytic endopeptidase complex subunit C2) (Proteasome component C2) (Proteasome nu chain)	-0.00561933	-0.025902	0.979522	13	1	1
404	sp	P25788	PSA3_HUMAN	Proteasome subunit alpha type-3 (EC 3.4.25.1) (Macropain subunit C8) (Multicatalytic endopeptidase complex subunit C8) (Proteasome component C8)	-0.0788124	-0.241336	0.811081	9	0.984625	1
407	sp	P26038	MOES_HUMAN	Moesin (Membrane-organizing extension spike protein)	0.187449	0.528783	0.601187	28	0.862543	1
411	sp	P26927	HGFL_HUMAN	Hepatocyte growth factor-like protein (Macrophage stimulatory protein) (Macrophage-stimulating protein) (MSP) [Cleaved into: Hepatocyte growth factor-like protein alpha chain; Hepatocyte growth factor-like protein beta chain]	0.0222245	0.0826074	0.934761	2	0.972271	1
415	sp	P27487	DPP4_HUMAN	Dipeptidyl peptidase 4 (EC 3.4.14.5) (ADABP) (Adenosine deaminase complexing protein 2) (ADCP-2) (Dipeptidyl peptidase IV) (DPP IV) (T-cell activation antigen CD26) (TP103) (CD antigen CD26) [Cleaved into: Dipeptidyl peptidase 4 membrane form (Dipeptidyl peptidase IV membrane form); Dipeptidyl peptidase 4 soluble form (Dipeptidyl peptidase IV soluble form)]	-0.172442	-0.493315	0.625697	21	0.881986	1
416	sp	P27797	CALR_HUMAN	Calreticulin (CRP55) (Calregulin) (Endoplasmic reticulum resident protein 60) (ERp60) (HACBP) (grp60)	-0.274348	-0.464136	0.646195	7	0.793835	1
419	sp	P28066	PSA5_HUMAN	Proteasome subunit alpha type-5 (EC 3.4.25.1) (Macropain zeta chain) (Multicatalytic endopeptidase complex zeta chain) (Proteasome zeta chain)	0.136205	0.45715	0.651145	5	0.766605	1
425	sp	P29218	IMPA1_HUMAN	Inositol monophosphatase 1 (IMP 1) (IMPase 1) (EC 3.1.3.25) (D-galactose 1-phosphate phosphatase) (EC 3.1.3.94) (Inositol-1(or 4)-monophosphatase 1) (Lithium-sensitive myo-inositol monophosphatase A1)	0.0356992	0.0905642	0.928494	6	0.998421	1
429	sp	P29622	KAIN_HUMAN	Kallistatin (Kallikrein inhibitor) (Peptidase inhibitor 4) (PI-4) (Serpin A4)	0.0901713	0.320589	0.750939	3	0.844805	1
433	sp	P30041	PRDX6_HUMAN	Peroxiredoxin-6 (EC 1.11.1.15) (1-Cys peroxiredoxin) (1-Cys PRX) (24 kDa protein) (Acidic calcium-independent phospholipase A2) (aiPLA2) (EC 3.1.1.4) (Antioxidant protein 2) (Liver 2D page spot 40) (Non-selenium glutathione peroxidase) (NSGPx) (Red blood cells page spot 12)	0.237039	0.407871	0.686519	7	0.855816	1
434	sp	P30043	BLVRB_HUMAN	Flavin reductase (NADPH) (FR) (EC 1.5.1.30) (Biliverdin reductase B) (BVR-B) (EC 1.3.1.24) (Biliverdin-IX beta-reductase) (Green heme-binding protein) (GHBP) (NADPH-dependent diaphorase) (NADPH-flavin reductase) (FLR)	0.191141	0.371749	0.712922	2	0.762668	1
438	sp	P30048	PRDX3_HUMAN	Thioredoxin-dependent peroxide reductase, mitochondrial (EC 1.11.1.15) (Antioxidant protein 1) (AOP-1) (HBC189) (Peroxiredoxin III) (Prx-III) (Peroxiredoxin-3) (Protein MER5 homolog)	0.103404	0.271474	0.788049	3	0.884274	1
440	sp	P30086	PEBP1_HUMAN	Phosphatidylethanolamine-binding protein 1 (PEBP-1) (HCNPpp) (Neuropolypeptide h3) (Prostatic-binding protein) (Raf kinase inhibitor protein) (RKIP) [Cleaved into: Hippocampal cholinergic neurostimulating peptide (HCNP)]	-0.113323	-0.264924	0.793038	11	0.986187	1
442	sp	P30153	2AAA_HUMAN	Serine/threonine-protein phosphatase 2A 65 kDa regulatory subunit A alpha isoform (Medium tumor antigen-associated 61 kDa protein) (PP2A subunit A isoform PR65-alpha) (PP2A subunit A isoform R1-alpha)	0.16111	0.414482	0.681729	3	0.76059	1
443	sp	P30453	1A34_HUMAN	HLA class I histocompatibility antigen, A alpha chain (Human leukocyte antigen A) (HLA-A)	0.10088	0.275945	0.784648	8	0.966225	1
444	sp	P30464	1B15_HUMAN	HLA class I histocompatibility antigen, B alpha chain (Human leukocyte antigen B) (HLA-B)	-0.171937	-0.274949	0.785405	1	0.785405	1
449	sp	P30740	ILEU_HUMAN	Leukocyte elastase inhibitor (LEI) (Monocyte/neutrophil elastase inhibitor) (EI) (M/NEI) (Peptidase inhibitor 2) (PI-2) (Serpin B1)	-0.0508688	-0.104065	0.917871	21	1	1
452	sp	P31150	GDIA_HUMAN	Rab GDP dissociation inhibitor alpha (Rab GDI alpha) (Guanosine diphosphate dissociation inhibitor 1) (GDI-1) (Oligophrenin-2) (Protein XAP-4)	0.12635	0.253358	0.801872	11	0.98888	1
454	sp	P31327	CPSM_HUMAN	Carbamoyl-phosphate synthase [ammonia], mitochondrial (EC 6.3.4.16) (Carbamoyl-phosphate synthetase I) (CPSase I)	0.166204	0.161305	0.873029	6	0.989512	1
459	sp	P31946	1433B_HUMAN	14-3-3 protein beta/alpha (Protein 1054) (Protein kinase C inhibitor protein 1) (KCIP-1) [Cleaved into: 14-3-3 protein beta/alpha, N-terminally processed]	-0.136624	-0.428314	0.67175	10	0.874745	1
460	sp	P31947	1433S_HUMAN	14-3-3 protein sigma (Epithelial cell marker protein 1) (Stratifin)	0.0645487	0.136166	0.892679	8	0.997911	1
464	sp	P32455	GBP1_HUMAN	Guanylate-binding protein 1 (EC 3.6.5.-) (GTP-binding protein 1) (GBP-1) (HuGBP-1) (Guanine nucleotide-binding protein 1) (Interferon-induced guanylate-binding protein 1)	-0.0792526	-0.185939	0.853854	1	0.853854	1
466	sp	P34931	HS71L_HUMAN	Heat shock 70 kDa protein 1-like (Heat shock 70 kDa protein 1L) (Heat shock 70 kDa protein 1-Hom) (HSP70-Hom)	0.100817	0.141254	0.888697	1	0.888697	1
473	sp	P35527	K1C9_HUMAN	Keratin, type I cytoskeletal 9 (Cytokeratin-9) (CK-9) (Keratin-9) (K9)	0.0214386	0.0985244	0.922229	24	1	1
475	sp	P35579	MYH9_HUMAN	Myosin-9 (Cellular myosin heavy chain, type A) (Myosin heavy chain 9) (Myosin heavy chain, non-muscle IIa) (Non-muscle myosin heavy chain A) (NMMHC-A) (Non-muscle myosin heavy chain IIa) (NMMHC II-a) (NMMHC-IIA)	0.0306038	0.0472946	0.962619	4	0.998591	1
477	sp	P35858	ALS_HUMAN	Insulin-like growth factor-binding protein complex acid labile subunit (ALS)	0.138415	0.408886	0.685782	11	0.904577	1
478	sp	P36222	CH3L1_HUMAN	Chitinase-3-like protein 1 (39 kDa synovial protein) (Cartilage glycoprotein 39) (CGP-39) (GP-39) (hCGP-39) (YKL-40)	0.000706997	0.000161886	0.999872	18	1	1
481	sp	P36952	SPB5_HUMAN	Serpin B5 (Maspin) (Peptidase inhibitor 5) (PI-5)	0.2953	0.427212	0.672543	5	0.798752	1
484	sp	P37837	TALDO_HUMAN	Transaldolase (EC 2.2.1.2)	-0.0470556	-0.123449	0.902647	26	1	1
487	sp	P40121	CAPG_HUMAN	Macrophage-capping protein (Actin regulatory protein CAP-G)	-0.147012	-0.434121	0.667579	12	0.888988	1
491	sp	P40925	MDHC_HUMAN	Malate dehydrogenase, cytoplasmic (EC 1.1.1.37) (Cytosolic malate dehydrogenase) (Diiodophenylpyruvate reductase) (EC 1.1.1.96)	0.0504883	0.179301	0.859012	18	0.999876	1
498	sp	P43121	MUC18_HUMAN	Cell surface glycoprotein MUC18 (Cell surface glycoprotein P1H12) (Melanoma cell adhesion molecule) (Melanoma-associated antigen A32) (Melanoma-associated antigen MUC18) (S-endo 1 endothelial-associated antigen) (CD antigen CD146)	0.105071	0.393187	0.697205	3	0.780469	1
503	sp	P47756	CAPZB_HUMAN	F-actin-capping protein subunit beta (CapZ beta)	-0.00434496	-0.0191901	0.984828	5	0.999966	1
509	sp	P49189	AL9A1_HUMAN	4-trimethylaminobutyraldehyde dehydrogenase (TMABA-DH) (TMABALDH) (EC 1.2.1.47) (Aldehyde dehydrogenase E3 isozyme) (Aldehyde dehydrogenase family 9 member A1) (EC 1.2.1.3) (Gamma-aminobutyraldehyde dehydrogenase) (EC 1.2.1.19) (R-aminobutyraldehyde dehydrogenase) [Cleaved into: 4-trimethylaminobutyraldehyde dehydrogenase, N-terminally processed]	0.017044	0.0903749	0.928643	12	0.999978	1
514	sp	P50148	GNAQ_HUMAN	Guanine nucleotide-binding protein G(q) subunit alpha (Guanine nucleotide-binding protein alpha-q)	0.020713	0.0640244	0.949413	2	0.98098	1
515	sp	P50395	GDIB_HUMAN	Rab GDP dissociation inhibitor beta (Rab GDI beta) (Guanosine diphosphate dissociation inhibitor 2) (GDI-2)	0.0313032	0.115376	0.908983	18	0.999997	1
532	sp	P52907	CAZA1_HUMAN	F-actin-capping protein subunit alpha-1 (CapZ alpha-1)	0.0142164	0.0625842	0.950549	5	0.998879	1
538	sp	P55072	TERA_HUMAN	Transitional endoplasmic reticulum ATPase (TER ATPase) (EC 3.6.4.6) (15S Mg(2+)-ATPase p97 subunit) (Valosin-containing protein) (VCP)	0.0230826	0.114616	0.90958	10	0.999694	1
540	sp	P55290	CAD13_HUMAN	Cadherin-13 (Heart cadherin) (H-cadherin) (P105) (Truncated cadherin) (T-cad) (T-cadherin)	-0.0204871	-0.0475299	0.962434	3	0.995872	1
544	sp	P60174	TPIS_HUMAN	Triosephosphate isomerase (TIM) (EC 5.3.1.1) (Methylglyoxal synthase) (EC 4.2.3.3) (Triose-phosphate isomerase)	0.0435276	0.112986	0.910861	24	1	1
546	sp	P60842	IF4A1_HUMAN	Eukaryotic initiation factor 4A-I (eIF-4A-I) (eIF4A-I) (EC 3.6.4.13) (ATP-dependent RNA helicase eIF4A-1)	0.0472007	0.107769	0.91496	6	0.997183	1
547	sp	P60900	PSA6_HUMAN	Proteasome subunit alpha type-6 (EC 3.4.25.1) (27 kDa prosomal protein) (PROS-27) (p27K) (Macropain iota chain) (Multicatalytic endopeptidase complex iota chain) (Proteasome iota chain)	0.0120515	0.0612127	0.951631	15	1	1
550	sp	P61020	RAB5B_HUMAN	Ras-related protein Rab-5B	0.0682268	0.00902716	0.992862	2	0.998978	1
555	sp	P61586	RHOA_HUMAN	Transforming protein RhoA (EC 3.6.5.2) (Rho cDNA clone 12) (h12)	0.146386	0.43334	0.668139	5	0.792301	1
556	sp	P61626	LYSC_HUMAN	Lysozyme C (EC 3.2.1.17) (1,4-beta-N-acetylmuramidase C)	-0.0866147	-0.400883	0.691596	11	0.911878	1
562	sp	P62258	1433E_HUMAN	14-3-3 protein epsilon (14-3-3E)	0.0201744	0.0498446	0.960606	16	1	1
566	sp	P62834	RAP1A_HUMAN	Ras-related protein Rap-1A (C21KG) (G-22K) (GTP-binding protein smg p21A) (Ras-related protein Krev-1)	-0.0749257	-0.325155	0.747519	4	0.870665	1
570	sp	P62993	GRB2_HUMAN	Growth factor receptor-bound protein 2 (Adapter protein GRB2) (Protein Ash) (SH2/SH3 adapter GRB2)	-0.0216668	-0.0510094	0.959686	6	0.999774	1
572	sp	P63104	1433Z_HUMAN	14-3-3 protein zeta/delta (Protein kinase C inhibitor protein 1) (KCIP-1)	-0.0540118	-0.15958	0.874376	23	0.999995	1
574	sp	P63241	IF5A1_HUMAN	Eukaryotic translation initiation factor 5A-1 (eIF-5A-1) (eIF-5A1) (Eukaryotic initiation factor 5A isoform 1) (eIF-5A) (Rev-binding factor) (eIF-4D)	0.386507	0.222745	0.825376	4	0.943276	1
580	sp	P68371	TBB4B_HUMAN	Tubulin beta-4B chain (Tubulin beta-2 chain) (Tubulin beta-2C chain)	0.188486	0.258426	0.797998	11	0.987753	1
583	sp	P78371	TCPB_HUMAN	T-complex protein 1 subunit beta (TCP-1-beta) (CCT-beta)	-0.145348	-0.115378	0.908982	3	0.976655	1
584	sp	P78417	GSTO1_HUMAN	Glutathione S-transferase omega-1 (GSTO-1) (EC 2.5.1.18) (Glutathione S-transferase omega 1-1) (GSTO 1-1) (Glutathione-dependent dehydroascorbate reductase) (EC 1.8.5.1) (Monomethylarsonic acid reductase) (MMA(V) reductase) (EC 1.20.4.2) (S-(Phenacyl)glutathione reductase) (SPG-R)	0.0165972	-0.0159856	0.987361	14	1	1
586	sp	P80723	BASP1_HUMAN	Brain acid soluble protein 1 (22 kDa neuronal tissue-enriched acidic protein) (Neuronal axonal membrane protein NAP-22)	-0.0131052	-0.0449585	0.964464	1	0.964464	1
588	sp	P81605	DCD_HUMAN	Dermcidin (EC 3.4.-.-) (Preproteolysin) [Cleaved into: Survival-promoting peptide; DCD-1]	-0.108587	-0.271852	0.787762	4	0.91181	1
591	sp	P98160	PGBM_HUMAN	Basement membrane-specific heparan sulfate proteoglycan core protein (HSPG) (Perlecan) (PLC) [Cleaved into: Endorepellin; LG3 peptide]	0.144752	0.506829	0.616305	12	0.797936	1
592	sp	P98172	EFNB1_HUMAN	Ephrin-B1 (EFL-3) (ELK ligand) (ELK-L) (EPH-related receptor tyrosine kinase ligand 2) (LERK-2) [Cleaved into: Ephrin-B1 C-terminal fragment (Ephrin-B1 CTF); Ephrin-B1 intracellular domain (Ephrin-B1 ICD)]	-0.0858281	-0.151167	0.880945	2	0.932808	1
593	sp	Q00610	CLH1_HUMAN	Clathrin heavy chain 1 (Clathrin heavy chain on chromosome 17) (CLH-17)	0.148275	0.239461	0.81252	11	0.991578	1
599	sp	Q02818	NUCB1_HUMAN	Nucleobindin-1 (CALNUC)	-0.0625894	-0.239513	0.812479	2	0.870181	1
601	sp	Q04695	K1C17_HUMAN	Keratin, type I cytoskeletal 17 (39.1) (Cytokeratin-17) (CK-17) (Keratin-17) (K17)	0.264834	0.373192	0.711859	5	0.852251	1
602	sp	Q04760	LGUL_HUMAN	Lactoylglutathione lyase (EC 4.4.1.5) (Aldoketomutase) (Glyoxalase I) (Glx I) (Ketone-aldehyde mutase) (Methylglyoxalase) (S-D-lactoylglutathione methylglyoxal lyase)	0.196785	0.415979	0.680646	8	0.862514	1
604	sp	Q04917	1433F_HUMAN	14-3-3 protein eta (Protein AS1)	0.034867	0.0995424	0.921428	9	0.999712	1
608	sp	Q07812	BAX_HUMAN	Apoptosis regulator BAX (Bcl-2-like protein 4) (Bcl2-L-4)	0.0815655	0.274265	0.785926	1	0.785926	1
611	sp	Q08211	DHX9_HUMAN	ATP-dependent RNA helicase A (EC 3.6.4.13) (DEAH box protein 9) (DExH-box helicase 9) (Leukophysin) (LKP) (Nuclear DNA helicase II) (NDH II) (RNA helicase A)	0.0624738	0.0675779	0.946609	3	0.991753	1
617	sp	Q09666	AHNK_HUMAN	Neuroblast differentiation-associated protein AHNAK (Desmoyokin)	-0.206706	-0.222889	0.825265	3	0.919073	1
619	sp	Q12765	SCRN1_HUMAN	Secernin-1	-0.024468	-0.0901003	0.928859	5	0.996773	1
624	sp	Q12923	PTN13_HUMAN	Tyrosine-protein phosphatase non-receptor type 13 (EC 3.1.3.48) (Fas-associated protein-tyrosine phosphatase 1) (FAP-1) (PTP-BAS) (Protein-tyrosine phosphatase 1E) (PTP-E1) (hPTPE1) (Protein-tyrosine phosphatase PTPL1)	-0.143263	-0.311757	0.757571	2	0.812804	1
629	sp	Q13308	PTK7_HUMAN	Inactive tyrosine-protein kinase 7 (Colon carcinoma kinase 4) (CCK-4) (Protein-tyrosine kinase 7) (Pseudo tyrosine kinase receptor 7) (Tyrosine-protein kinase-like 7)	-0.0573561	-0.323464	0.748784	2	0.803157	1
631	sp	Q13404	UB2V1_HUMAN	Ubiquitin-conjugating enzyme E2 variant 1 (UEV-1) (CROC-1) (TRAF6-regulated IKK activator 1 beta Uev1A)	0.0390258	0.193377	0.848081	3	0.937774	1
632	sp	Q13421	MSLN_HUMAN	Mesothelin (CAK1 antigen) (Pre-pro-megakaryocyte-potentiating factor) [Cleaved into: Megakaryocyte-potentiating factor (MPF); Mesothelin, cleaved form]	0.132258	0.288581	0.775061	11	0.979237	1
638	sp	Q13838	DX39B_HUMAN	Spliceosome RNA helicase DDX39B (EC 3.6.4.13) (56 kDa U2AF65-associated protein) (ATP-dependent RNA helicase p47) (DEAD box protein UAP56) (HLA-B-associated transcript 1 protein)	-0.0962408	-0.0873399	0.931033	2	0.969896	1
641	sp	Q14019	COTL1_HUMAN	Coactosin-like protein	-0.156577	-0.427199	0.672552	13	0.90475	1
642	sp	Q14116	IL18_HUMAN	Interleukin-18 (IL-18) (Iboctadekin) (Interferon gamma-inducing factor) (IFN-gamma-inducing factor) (Interleukin-1 gamma) (IL-1 gamma)	-0.0555192	-0.133086	0.895092	3	0.969292	1
647	sp	Q14344	GNA13_HUMAN	Guanine nucleotide-binding protein subunit alpha-13 (G alpha-13) (G-protein subunit alpha-13)	0.204007	0.367802	0.71583	2	0.766013	1
655	sp	Q15084	PDIA6_HUMAN	Protein disulfide-isomerase A6 (EC 5.3.4.1) (Endoplasmic reticulum protein 5) (ER protein 5) (ERp5) (Protein disulfide isomerase P5) (Thioredoxin domain-containing protein 7)	-0.00544545	-0.0240235	0.981007	5	0.999933	1
659	sp	Q15293	RCN1_HUMAN	Reticulocalbin-1	0.0633606	-0.323864	0.748485	2	0.802827	1
660	sp	Q15365	PCBP1_HUMAN	Poly(rC)-binding protein 1 (Alpha-CP1) (Heterogeneous nuclear ribonucleoprotein E1) (hnRNP E1) (Nucleic acid-binding protein SUB2.3)	-0.0603406	-0.29645	0.769108	3	0.864685	1
665	sp	Q15833	STXB2_HUMAN	Syntaxin-binding protein 2 (Protein unc-18 homolog 2) (Unc18-2) (Protein unc-18 homolog B) (Unc-18B)	-0.0778452	-0.181679	0.857164	5	0.976745	1
669	sp	Q16531	DDB1_HUMAN	DNA damage-binding protein 1 (DDB p127 subunit) (DNA damage-binding protein a) (DDBa) (Damage-specific DNA-binding protein 1) (HBV X-associated protein 1) (XAP-1) (UV-damaged DNA-binding factor) (UV-damaged DNA-binding protein 1) (UV-DDB 1) (XPE-binding factor) (XPE-BF) (Xeroderma pigmentosum group E-complementing protein) (XPCe)	-0.0597864	-0.118134	0.906818	10	0.999643	1
676	sp	Q16853	AOC3_HUMAN	Membrane primary amine oxidase (EC 1.4.3.21) (Copper amine oxidase) (HPAO) (Semicarbazide-sensitive amine oxidase) (SSAO) (Vascular adhesion protein 1) (VAP-1)	-0.0836173	-0.207958	0.83679	8	0.988464	1
679	sp	Q53FA7	QORX_HUMAN	Quinone oxidoreductase PIG3 (EC 1.-.-.-) (Tumor protein p53-inducible protein 3) (p53-induced gene 3 protein)	-0.088161	-0.189631	0.850987	8	0.99198	1
682	sp	Q562R1	ACTBL_HUMAN	Beta-actin-like protein 2 (Kappa-actin)	0.0649432	0.147813	0.883566	1	0.883566	1
684	sp	Q5D862	FILA2_HUMAN	Filaggrin-2 (FLG-2) (Intermediate filament-associated and psoriasis-susceptibility protein) (Ifapsoriasin)	0.000874813	0.00311703	0.997535	1	0.997535	1
695	sp	Q5VT79	AXA81_HUMAN	Annexin A8-like protein 1	0.201515	0.387453	0.701396	11	0.923345	1
699	sp	Q6BCY4	NB5R2_HUMAN	NADH-cytochrome b5 reductase 2 (b5R.2) (EC 1.6.2.2)	0.137912	0.405735	0.688069	4	0.797178	1
700	sp	Q6EEV6	SUMO4_HUMAN	Small ubiquitin-related modifier 4 (SUMO-4) (Small ubiquitin-like protein 4)	0.0283575	0.0970007	0.923428	1	0.923428	1
703	sp	Q6P5S2	LEG1H_HUMAN	Protein LEG1 homolog	0.130975	0.3639	0.718708	11	0.941103	1
704	sp	Q6UVK1	CSPG4_HUMAN	Chondroitin sulfate proteoglycan 4 (Chondroitin sulfate proteoglycan NG2) (Melanoma chondroitin sulfate proteoglycan) (Melanoma-associated chondroitin sulfate proteoglycan)	0.0282942	0.0925546	0.926927	3	0.984761	1
710	sp	Q6UXY8	TMC5_HUMAN	Transmembrane channel-like protein 5	-0.0826775	-0.350279	0.728792	10	0.942053	1
717	sp	Q7Z7M0	MEGF8_HUMAN	Multiple epidermal growth factor-like domains protein 8 (Multiple EGF-like domains protein 8) (Epidermal growth factor-like protein 4) (EGF-like protein 4)	-0.0456396	-0.185899	0.853885	8	0.99259	1
731	sp	Q8N271	PROM2_HUMAN	Prominin-2 (PROM-2) (Prominin-like protein 2) (hPROML2)	0.256969	-0.017256	0.986357	2	0.997306	1
732	sp	Q8N339	MT1M_HUMAN	Metallothionein-1M (MT-1M) (Metallothionein-IM) (MT-IM)	0.0529255	0.21002	0.835196	1	0.835196	1
736	sp	Q8NBF2	NHLC2_HUMAN	NHL repeat-containing protein 2	0.0104338	0.0376478	0.97024	1	0.97024	1
737	sp	Q8NBJ4	GOLM1_HUMAN	Golgi membrane protein 1 (Golgi membrane protein GP73) (Golgi phosphoprotein 2)	0.005752	-0.330516	0.743509	2	0.797311	1
741	sp	Q8NCW5	NNRE_HUMAN	NAD(P)H-hydrate epimerase (EC 5.1.99.6) (Apolipoprotein A-I-binding protein) (AI-BP) (NAD(P)HX epimerase) (YjeF N-terminal domain-containing protein 1) (YjeF_N1)	-0.103394	-0.272656	0.787149	7	0.958745	1
742	sp	Q8NDH3	PEPL1_HUMAN	Probable aminopeptidase NPEPL1 (EC 3.4.11.-) (Aminopeptidase-like 1)	0.104326	0.237319	0.814164	4	0.934629	1
747	sp	Q8NI22	MCFD2_HUMAN	Multiple coagulation factor deficiency protein 2 (Neural stem cell-derived neuronal survival protein)	-0.0422686	-0.0359034	0.971618	1	0.971618	1
748	sp	Q8TBC4	UBA3_HUMAN	NEDD8-activating enzyme E1 catalytic subunit (EC 6.2.1.-) (NEDD8-activating enzyme E1C) (Ubiquitin-activating enzyme E1C) (Ubiquitin-like modifier-activating enzyme 3) (Ubiquitin-activating enzyme 3)	-0.0737196	-0.170526	0.865841	5	0.980452	1
751	sp	Q8TE57	ATS16_HUMAN	A disintegrin and metalloproteinase with thrombospondin motifs 16 (ADAM-TS 16) (ADAM-TS16) (ADAMTS-16) (EC 3.4.24.-)	-0.0717846	-0.0750449	0.940721	1	0.940721	1
752	sp	Q8TE68	ES8L1_HUMAN	Epidermal growth factor receptor kinase substrate 8-like protein 1 (EPS8-like protein 1) (Epidermal growth factor receptor pathway substrate 8-related protein 1) (EPS8-related protein 1)	-0.0971053	-0.326704	0.746359	4	0.869371	1
761	sp	Q92820	GGH_HUMAN	Gamma-glutamyl hydrolase (EC 3.4.19.9) (Conjugase) (GH) (Gamma-Glu-X carboxypeptidase)	0.110078	0.205992	0.838311	3	0.930024	1
764	sp	Q93033	IGSF2_HUMAN	Immunoglobulin superfamily member 2 (IgSF2) (Cell surface glycoprotein V7) (Glu-Trp-Ile EWI motif-containing protein 101) (EWI-101) (CD antigen CD101)	0.0152211	0.0992852	0.92163	2	0.963643	1
770	sp	Q96C23	GALM_HUMAN	Aldose 1-epimerase (EC 5.1.3.3) (Galactose mutarotase)	-0.142045	-0.45593	0.652011	8	0.818309	1
771	sp	Q96C86	DCPS_HUMAN	m7GpppX diphosphatase (EC 3.6.1.59) (DCS-1) (Decapping scavenger enzyme) (Hint-related 7meGMP-directed hydrolase) (Histidine triad nucleotide-binding protein 5) (Histidine triad protein member 5) (HINT-5) (Scavenger mRNA-decapping enzyme DcpS)	0.065775	0.141122	0.8888	2	0.939192	1
772	sp	Q96CN7	ISOC1_HUMAN	Isochorismatase domain-containing protein 1	0.0703041	0.399523	0.692586	4	0.803242	1
773	sp	Q96DG6	CMBL_HUMAN	Carboxymethylenebutenolidase homolog (EC 3.1.-.-)	0.129962	0.2182	0.828881	3	0.922176	1
774	sp	Q96FV2	SCRN2_HUMAN	Secernin-2	0.115312	0.295679	0.769691	3	0.865305	1
785	sp	Q96TA1	NIBL1_HUMAN	Protein Niban 2 (Meg-3) (Melanoma invasion by ERK) (MINERVA) (Niban-like protein 1) (Protein FAM129B)	-0.0646307	-0.312467	0.757037	2	0.812221	1
788	sp	Q99497	PARK7_HUMAN	Protein/nucleic acid deglycase DJ-1 (EC 3.1.2.-) (EC 3.5.1.-) (EC 3.5.1.124) (Maillard deglycase) (Oncogene DJ1) (Parkinson disease protein 7) (Parkinsonism-associated deglycase) (Protein DJ-1) (DJ-1)	-0.0108568	-0.0307695	0.975675	11	1	1
789	sp	Q99574	NEUS_HUMAN	Neuroserpin (Peptidase inhibitor 12) (PI-12) (Serpin I1)	0.0700126	0.107623	0.915074	2	0.959072	1
799	sp	Q9BTY2	FUCO2_HUMAN	Plasma alpha-L-fucosidase (EC 3.2.1.51) (Alpha-L-fucoside fucohydrolase 2) (Alpha-L-fucosidase 2)	-0.0944757	-0.281985	0.780061	3	0.876159	1
800	sp	Q9BUF5	TBB6_HUMAN	Tubulin beta-6 chain (Tubulin beta class V)	-0.100132	-0.23543	0.815615	1	0.815615	1
801	sp	Q9BUT1	BDH2_HUMAN	3-hydroxybutyrate dehydrogenase type 2 (EC 1.1.1.-) (EC 1.1.1.30) (Dehydrogenase/reductase SDR family member 6) (Oxidoreductase UCPA) (R-beta-hydroxybutyrate dehydrogenase) (Short chain dehydrogenase/reductase family 15C member 1)	-0.112567	-0.447091	0.658302	4	0.755478	1
802	sp	Q9BVP2	GNL3_HUMAN	Guanine nucleotide-binding protein-like 3 (E2-induced gene 3 protein) (Novel nucleolar protein 47) (NNP47) (Nucleolar GTP-binding protein 3) (Nucleostemin)	0.0292226	0.0248219	0.980376	1	0.980376	1
810	sp	Q9GZP4	PITH1_HUMAN	PITH domain-containing protein 1	-0.14226	-0.301728	0.765124	2	0.821002	1
815	sp	Q9H477	RBSK_HUMAN	Ribokinase (RK) (EC 2.7.1.15)	0.0212337	0.0954194	0.924672	4	0.992212	1
823	sp	Q9HB07	MYG1_HUMAN	UPF0160 protein MYG1, mitochondrial	0.0833511	0.26818	0.790557	4	0.914387	1
829	sp	Q9NP99	TREM1_HUMAN	Triggering receptor expressed on myeloid cells 1 (TREM-1) (Triggering receptor expressed on monocytes 1) (CD antigen CD354)	0.104255	0.303358	0.763895	3	0.859087	1
830	sp	Q9NPH2	INO1_HUMAN	Inositol-3-phosphate synthase 1 (IPS 1) (EC 5.5.1.4) (Myo-inositol 1-phosphate synthase) (MI-1-P synthase) (MIP synthase) (hIPS) (Myo-inositol 1-phosphate synthase A1) (hINO1)	0.0365921	-0.0573129	0.954709	2	0.983861	1
832	sp	Q9NPR2	SEM4B_HUMAN	Semaphorin-4B (Semaphorin-C)	-0.032917	-0.140335	0.889415	1	0.889415	1
835	sp	Q9NQR4	NIT2_HUMAN	Omega-amidase NIT2 (EC 3.5.1.3) (Nitrilase homolog 2)	0.0798376	0.421825	0.676424	4	0.781216	1
836	sp	Q9NQW7	XPP1_HUMAN	Xaa-Pro aminopeptidase 1 (EC 3.4.11.9) (Aminoacylproline aminopeptidase) (Cytosolic aminopeptidase P) (Soluble aminopeptidase P) (sAmp) (X-Pro aminopeptidase 1) (X-prolyl aminopeptidase 1, soluble)	0.0655866	0.157727	0.875822	9	0.997591	1
840	sp	Q9NUQ9	FA49B_HUMAN	Protein FAM49B (L1)	0.126491	0.379404	0.707294	3	0.793126	1
842	sp	Q9NX46	ARHL2_HUMAN	ADP-ribose glycohydrolase ARH3 (ADP-ribosylhydrolase 3) (O-acetyl-ADP-ribose deacetylase ARH3) (EC 3.5.1.-) (Poly(ADP-ribose) glycohydrolase ARH3) (EC 3.2.1.143) ([Protein ADP-ribosylarginine] hydrolase-like protein 2) ([Protein ADP-ribosylserine] hydrolase) (EC 3.2.2.-)	-0.123036	-0.403302	0.689837	4	0.79956	1
843	sp	Q9NY33	DPP3_HUMAN	Dipeptidyl peptidase 3 (EC 3.4.14.4) (Dipeptidyl aminopeptidase III) (Dipeptidyl arylamidase III) (Dipeptidyl peptidase III) (DPP III) (Enkephalinase B)	0.0445668	0.140304	0.88944	22	0.999998	1
849	sp	Q9NZP8	C1RL_HUMAN	Complement C1r subcomponent-like protein (C1r-LP) (C1r-like protein) (EC 3.4.21.-) (C1r-like serine protease analog protein) (CLSPa)	-0.155522	-0.327467	0.745788	5	0.891993	1
850	sp	Q9P121	NTRI_HUMAN	Neurotrimin (hNT) (IgLON family member 2)	-0.279774	-0.373456	0.711665	16	0.964541	1
853	sp	Q9P2J8	ZN624_HUMAN	Zinc finger protein 624	0.0200659	0.00869279	0.993127	2	0.999035	1
858	sp	Q9UEW3	MARCO_HUMAN	Macrophage receptor MARCO (Macrophage receptor with collagenous structure) (Scavenger receptor class A member 2)	-0.082298	-0.192422	0.848822	3	0.938346	1
859	sp	Q9UGM3	DMBT1_HUMAN	Deleted in malignant brain tumors 1 protein (Glycoprotein 340) (Gp-340) (Hensin) (Salivary agglutinin) (SAG) (Surfactant pulmonary-associated D-binding protein)	-0.00154916	0.0019271	0.998476	28	1	1
860	sp	Q9UGM5	FETUB_HUMAN	Fetuin-B (16G2) (Fetuin-like protein IRL685) (Gugu)	-0.202836	-0.446205	0.658934	4	0.756393	1
868	sp	Q9ULZ3	ASC_HUMAN	Apoptosis-associated speck-like protein containing a CARD (hASC) (Caspase recruitment domain-containing protein 5) (PYD and CARD domain-containing protein) (Target of methylation-induced silencing 1)	0.194537	0.296716	0.768907	5	0.915413	1
886	sp	Q9Y5Z4	HEBP2_HUMAN	Heme-binding protein 2 (Placental protein 23) (PP23) (Protein SOUL)	0.133577	0.27911	0.782243	5	0.927534	1
891	sp	P10599	THIO_HUMAN	Thioredoxin (Trx) (ATL-derived factor) (ADF) (Surface-associated sulphydryl protein) (SASP)	0.125455	0.42871	0.671465	6	0.81686	1
893	tr	A0A024RA52	A0A024RA52_HUMAN	Proteasome subunit alpha type (EC 3.4.25.1)	-0.122482	-0.448673	0.657174	10	0.852224	1
898	tr	A0A087WUI2	A0A087WUI2_HUMAN	Heterogeneous nuclear ribonucleoproteins A2/B1	-0.0740739	-0.0702017	0.94454	3	0.991114	1
899	tr	A0A087WUL2	A0A087WUL2_HUMAN	Proteasome subunit beta type-3 (Fragment)	-0.210675	-0.335422	0.739846	4	0.861993	1
910	tr	A0A087X0R6	A0A087X0R6_HUMAN	Sorting nexin-12	-0.0192822	-0.127731	0.899289	2	0.947412	1
913	tr	A0A087X0W7	A0A087X0W7_HUMAN	P02787	0.171435	0.392902	0.697413	5	0.833481	1
914	tr	A0A087X1J7	A0A087X1J7_HUMAN	Glutathione peroxidase	0.0605226	0.117676	0.907178	6	0.996235	1
922	tr	A0A0A0MSI0	A0A0A0MSI0_HUMAN	Peroxiredoxin-1 (Fragment)	-0.122863	-0.404241	0.689155	11	0.908857	1
923	tr	A0A0A0MSN4	A0A0A0MSN4_HUMAN	Angiotensin-converting enzyme (EC 3.4.-.-)	-0.031704	-0.161786	0.872654	14	0.999702	1
928	tr	A0A0B4J2A0	A0A0B4J2A0_HUMAN	FGGY_N domain-containing protein	0.145282	0.189459	0.851121	3	0.940105	1
930	tr	A0A0C4DG85	A0A0C4DG85_HUMAN	All-trans-retinol dehydrogenase [NAD(+)] ADH7	0.235611	0.455159	0.652559	23	0.935202	1
932	tr	A0A0C4DGB5	A0A0C4DGB5_HUMAN	Calpastatin	-0.0635995	-0.210213	0.835048	4	0.950228	1
934	tr	A0A0C4DGY8	A0A0C4DGY8_HUMAN	Enolase-phosphatase E1	0.0189277	0.0455377	0.964007	3	0.996207	1
938	tr	A0A0G2JMM6	A0A0G2JMM6_HUMAN	Transmembrane channel-like protein	0.0264058	0.115133	0.909174	9	0.999431	1
942	tr	A0A0G2JS65	A0A0G2JS65_HUMAN	Mucin-4	-0.0912946	-0.200786	0.84234	1	0.84234	1
943	tr	A0A0G2JSC0	A0A0G2JSC0_HUMAN	Immunoglobulin lambda variable 5-45 (Fragment)	-0.0524108	-0.0799166	0.936881	1	0.936881	1
946	tr	A0A0U1RQD1	A0A0U1RQD1_HUMAN	Chromosome 12 open reading frame 5, isoform CRA_b (Fructose-2,6-bisphosphatase TIGAR)	0.266306	0.328137	0.745287	1	0.745287	1
950	tr	A0A140T8Z3	A0A140T8Z3_HUMAN	HLA class II histocompatibility antigen, DP beta 1 chain	-0.00640394	-0.00543957	0.995699	1	0.995699	1
953	tr	A0A140T9T6	A0A140T9T6_HUMAN	HLA class II histocompatibility antigen, DP beta 1 chain	0.223107	0.345829	0.732096	3	0.823139	1
961	tr	A0A1W2PP35	A0A1W2PP35_HUMAN	Heterogeneous nuclear ribonucleoprotein U (Fragment)	0.498967	0.323848	0.748497	2	0.80284	1
964	tr	A0A1W2PQS6	A0A1W2PQS6_HUMAN	RPS10-NUDT3 readthrough	-0.216446	-0.302727	0.76437	4	0.888799	1
969	tr	A0A2R8Y4K0	A0A2R8Y4K0_HUMAN	S-methyl-5'-thioadenosine phosphorylase (Fragment)	-0.0777531	-0.0660443	0.947819	1	0.947819	1
970	tr	A0A2R8Y6B6	A0A2R8Y6B6_HUMAN	Glutathione peroxidase 1	0.129044	0.274511	0.785738	2	0.842905	1
980	tr	A0A3B3ISV3	A0A3B3ISV3_HUMAN	Collagen alpha-1(IV) chain (Fragment)	0.0804036	0.269125	0.789838	5	0.933978	1
984	tr	A6NF51	A6NF51_HUMAN	3'(2'),5'-bisphosphate nucleotidase 1	0.0561151	0.205596	0.838617	4	0.952674	1
986	tr	A6NLN1	A6NLN1_HUMAN	Polypyrimidine tract binding protein 1, isoform CRA_b (Polypyrimidine tract-binding protein 1)	-0.143927	-0.100758	0.920472	3	0.982032	1
987	tr	A6NNI4	A6NNI4_HUMAN	Tetraspanin	-0.052896	-0.277152	0.783731	4	0.908028	1
988	tr	B1AHC9	B1AHC9_HUMAN	X-ray repair cross-complementing protein 6	-0.0128472	-0.0290845	0.977007	3	0.998438	1
995	tr	B4DQI4	B4DQI4_HUMAN	Protein ABHD14B (cDNA FLJ52723, highly similar to Abhydrolase domain-containing protein 14B)	-0.0954059	-0.380755	0.706303	7	0.881989	1
997	tr	B4DWR3	B4DWR3_HUMAN	Prefoldin subunit 3 (HIBBJ46) (von Hippel-Lindau-binding protein 1) (VBP-1) (VHL-binding protein 1)	-0.0866064	-0.0678547	0.946391	1	0.946391	1
1000	tr	B7ZBH1	B7ZBH1_HUMAN	Eukaryotic translation initiation factor 6 (Fragment)	-0.0761628	-0.280072	0.781513	3	0.87765	1
1001	tr	B7ZBQ0	B7ZBQ0_HUMAN	Serine/threonine-protein phosphatase 2A activator (EC 5.2.1.8) (Phosphotyrosyl phosphatase activator)	-0.321862	-0.2742	0.785975	2	0.843152	1
1004	tr	B8ZZQ6	B8ZZQ6_HUMAN	Prothymosin alpha	-0.00448245	-0.00440609	0.996516	1	0.996516	1
1009	tr	C9J4V0	C9J4V0_HUMAN	Ras-related protein Rab-7a	-0.0245662	-0.113718	0.910286	4	0.98814	1
1015	tr	C9JB55	C9JB55_HUMAN	Serotransferrin (Fragment)	0.218352	0.221237	0.826538	1	0.826538	1
1018	tr	C9JE82	C9JE82_HUMAN	Voltage-dependent calcium channel subunit alpha-2/delta-2	-0.0553622	-0.218435	0.828699	7	0.980571	1
1022	tr	C9JF17	C9JF17_HUMAN	Apolipoprotein D (Fragment)	-0.151304	0.122413	0.90346	2	0.950579	1
1027	tr	C9JKZ3	C9JKZ3_HUMAN	Transmembrane protease serine 2 (Fragment)	-0.0770006	-0.384517	0.703545	2	0.751814	1
1031	tr	C9JQD4	C9JQD4_HUMAN	Peptidyl-prolyl cis-trans isomerase (PPIase) (EC 5.2.1.8) (Fragment)	-0.130597	-0.38926	0.700074	4	0.81313	1
1034	tr	C9JUG7	C9JUG7_HUMAN	F-actin-capping protein subunit alpha	0.0367361	0.227862	0.821435	2	0.879	1
1048	tr	E5RIA2	E5RIA2_HUMAN	Ectonucleotide pyrophosphatase/phosphodiesterase family member 2	0.0591827	0.287925	0.775558	2	0.832178	1
1054	tr	E7ER44	E7ER44_HUMAN	Lactotransferrin	0.118894	0.235268	0.81574	39	0.999996	1
1057	tr	E7EVH9	E7EVH9_HUMAN	Pseudouridine-5'-phosphatase	0.301671	0.369685	0.714441	2	0.764417	1
1058	tr	E7EXA3	E7EXA3_HUMAN	NIF3-like protein 1 (Fragment)	-0.0915586	-0.307348	0.760888	5	0.907633	1
1060	tr	E9PBD8	E9PBD8_HUMAN	Lymphocyte-specific protein 1 (Fragment)	0.111185	0.330351	0.743632	2	0.797448	1
1068	tr	E9PG71	E9PG71_HUMAN	Ephrin type-A receptor 4	-0.0493671	-0.239443	0.812533	2	0.870234	1
1080	tr	E9PLT1	E9PLT1_HUMAN	Platelet glycoprotein 4	-0.144939	-0.353097	0.726701	3	0.81675	1
1081	tr	E9PMV2	E9PMV2_HUMAN	HLA class II histocompatibility antigen, DQ alpha 1 chain (Fragment)	0.0381191	0.0648599	0.948754	1	0.948754	1
1086	tr	E9PQ96	E9PQ96_HUMAN	40S ribosomal protein S3	-0.135738	-0.104852	0.917253	2	0.960609	1
1092	tr	F2Z3K5	F2Z3K5_HUMAN	Dolichyl-diphosphooligosaccharide--protein glycosyltransferase subunit 2 (Ribophorin-2) (Fragment)	0.0574778	0.0488223	0.961413	1	0.961413	1
1098	tr	F5H2F2	F5H2F2_HUMAN	Branched-chain-amino-acid aminotransferase, cytosolic (Fragment)	-0.143099	0.150121	0.881762	2	0.933481	1
1099	tr	F5H386	F5H386_HUMAN	Lactoperoxidase	-0.056404	-0.122546	0.903356	11	0.999755	1
1105	tr	F6RFD5	F6RFD5_HUMAN	Destrin	0.0767482	0.25745	0.798744	2	0.85634	1
1108	tr	F8VR77	F8VR77_HUMAN	Proliferation-associated protein 2G4	-0.191275	0.115807	0.908645	2	0.954431	1
1109	tr	F8VUA6	F8VUA6_HUMAN	60S ribosomal protein L18 (Fragment)	0.134991	-0.0788411	0.937728	2	0.974118	1
1112	tr	F8W6I7	F8W6I7_HUMAN	Heterogeneous nuclear ribonucleoprotein A1	-0.0259543	-0.00989895	0.992173	6	0.999999	1
1114	tr	F8WCZ6	F8WCZ6_HUMAN	Complement C1s subcomponent	-0.0588593	-0.126316	0.900399	9	0.999125	1
1119	tr	G3V0E5	G3V0E5_HUMAN	Transferrin receptor (P90, CD71), isoform CRA_c (Transferrin receptor protein 1)	-0.0384234	-0.16268	0.871957	5	0.982833	1
1122	tr	G3V1N2	G3V1N2_HUMAN	HCG1745306, isoform CRA_a (Hemoglobin subunit alpha)	-0.0191741	-0.0392558	0.968969	1	0.968969	1
1123	tr	G3V357	G3V357_HUMAN	Ribonuclease pancreatic	-0.0213881	-0.197195	0.845121	2	0.901474	1
1134	tr	H0Y9R4	H0Y9R4_HUMAN	60S ribosomal protein L9 (Fragment)	0.105949	0.0863905	0.93178	1	0.93178	1
1136	tr	H0YAH3	H0YAH3_HUMAN	Polypeptide N-acetylgalactosaminyltransferase (EC 2.4.1.-) (Protein-UDP acetylgalactosaminyltransferase) (Fragment)	0.0620617	0.334497	0.740536	3	0.83297	1
1140	tr	H0YG54	H0YG54_HUMAN	Oligoribonuclease, mitochondrial	-0.074429	-0.309594	0.759197	1	0.759197	1
1150	tr	H3BNE1	H3BNE1_HUMAN	Synaptosomal-associated protein 23	0.0310401	0.129848	0.897629	1	0.897629	1
1158	tr	H3BRV9	H3BRV9_HUMAN	Nuclear transport factor 2 (Fragment)	-0.0274863	-0.100445	0.920718	2	0.963017	1
1184	tr	J3KTF8	J3KTF8_HUMAN	Rho GDP-dissociation inhibitor 1 (Fragment)	0.0444313	0.128174	0.898941	4	0.984234	1
1193	tr	J9JIE0	J9JIE0_HUMAN	G-protein-coupled receptor family C group 5 member C	-0.00947019	-0.0492702	0.961059	4	0.998442	1
1194	tr	J9JIE9	J9JIE9_HUMAN	Putative hydroxypyruvate isomerase (Fragment)	-0.111414	-0.0914332	0.927809	4	0.992973	1
1197	tr	K7EL96	K7EL96_HUMAN	Perilipin-3 (Fragment)	0.0170293	0.0445503	0.964787	2	0.988901	1
1205	tr	M0QXN5	M0QXN5_HUMAN	Nuclear pore glycoprotein p62	0.000520542	0.000442154	0.99965	1	0.99965	1
1218	tr	Q5T0D2	Q5T0D2_HUMAN	UMP-CMP kinase	-0.015802	-0.077512	0.938776	2	0.97476	1
1220	tr	Q5T123	Q5T123_HUMAN	SH3 domain-binding glutamic acid-rich-like protein 3	-0.0746332	-0.280473	0.781209	4	0.905623	1
1221	tr	Q5T1Z0	Q5T1Z0_HUMAN	Phospholysine phosphohistidine inorganic pyrophosphate phosphatase	0.131817	0.420838	0.677136	4	0.782205	1
1222	tr	Q5T278	Q5T278_HUMAN	Kynurenine--oxoglutarate transaminase 1 (Fragment)	0.00416651	0.0216772	0.982862	1	0.982862	1
1226	tr	Q5TCI8	Q5TCI8_HUMAN	Prelamin-A/C	-0.299671	0.0257639	0.979631	2	0.995095	1
1227	tr	Q5TD07	Q5TD07_HUMAN	Ribosyldihydronicotinamide dehydrogenase [quinone]	-0.0439625	-0.124965	0.901458	8	0.998538	1
1228	tr	Q5VVC8	Q5VVC8_HUMAN	60S ribosomal protein L11	-0.157919	0.14905	0.882599	2	0.934168	1
1239	tr	S4R3Z2	S4R3Z2_HUMAN	Aldo-keto reductase family 1 member C3 (Aldo-keto reductase family 1, member C3 (3-alpha hydroxysteroid dehydrogenase, type II), isoform CRA_a)	0.102955	0.25433	0.801128	2	0.858769	1
1244	tr	X1WI28	X1WI28_HUMAN	60S ribosomal protein L10 (Fragment)	-0.178777	-0.176245	0.86139	2	0.916131	1
14	sp	A8K7I4	CLCA1_HUMAN	Calcium-activated chloride channel regulator 1 (EC 3.4.-.-) (Calcium-activated chloride channel family member 1) (hCLCA1) (Calcium-activated chloride channel protein 1) (CaCC-1) (hCaCC-1)	NA	NA	NA	0	NA	NA
16	sp	B0I1T2	MYO1G_HUMAN	Unconventional myosin-Ig [Cleaved into: Minor histocompatibility antigen HA-2 (mHag HA-2)]	NA	NA	NA	0	NA	NA
82	sp	O94826	TOM70_HUMAN	Mitochondrial import receptor subunit TOM70 (Mitochondrial precursor proteins import receptor) (Translocase of outer membrane 70 kDa subunit) (Translocase of outer mitochondrial membrane protein 70)	NA	NA	NA	0	NA	NA
495	sp	P41439	FOLR3_HUMAN	Folate receptor gamma (FR-gamma) (Folate receptor 3)	NA	NA	NA	0	NA	NA
689	sp	Q5SRE7	PHYD1_HUMAN	Phytanoyl-CoA dioxygenase domain-containing protein 1 (EC 1.-.-.-)	NA	NA	NA	0	NA	NA
702	sp	Q6P4A8	PLBL1_HUMAN	Phospholipase B-like 1 (EC 3.1.1.-) (LAMA-like protein 1) (Lamina ancestor homolog 1) (Phospholipase B domain-containing protein 1) [Cleaved into: Phospholipase B-like 1 chain A; Phospholipase B-like 1 chain B; Phospholipase B-like 1 chain C]	NA	NA	NA	0	NA	NA
759	sp	Q92696	PGTA_HUMAN	Geranylgeranyl transferase type-2 subunit alpha (EC 2.5.1.60) (Geranylgeranyl transferase type II subunit alpha) (Rab geranyl-geranyltransferase subunit alpha) (Rab GG transferase alpha) (Rab GGTase alpha) (Rab geranylgeranyltransferase subunit alpha)	NA	NA	NA	0	NA	NA
765	sp	Q95IE3	2B1C_HUMAN	HLA class II histocompatibility antigen, DRB1-12 beta chain (MHC class II antigen DRB1*12) (DR-12) (DR12)	NA	NA	NA	0	NA	NA
824	sp	Q9HBL8	NMRL1_HUMAN	NmrA-like family domain-containing protein 1	NA	NA	NA	0	NA	NA
839	sp	Q9NSB2	KRT84_HUMAN	Keratin, type II cuticular Hb4 (Keratin-84) (K84) (Type II hair keratin Hb4) (Type-II keratin Kb24)	NA	NA	NA	0	NA	NA
882	sp	Q9Y490	TLN1_HUMAN	Talin-1	NA	NA	NA	0	NA	NA
906	tr	A0A087WY73	A0A087WY73_HUMAN	Uncharacterized protein (Fragment)	NA	NA	NA	0	NA	NA
939	tr	A0A0G2JMZ8	A0A0G2JMZ8_HUMAN	Occludin	NA	NA	NA	0	NA	NA
947	tr	A0A0U1RQF0	A0A0U1RQF0_HUMAN	Fatty acid synthase	NA	NA	NA	0	NA	NA
952	tr	A0A140T958	A0A140T958_HUMAN	HLA class II histocompatibility antigen, DRB1-16 beta chain (Fragment)	NA	NA	NA	0	NA	NA
1030	tr	C9JPK7	C9JPK7_HUMAN	RIIa domain-containing protein 1	NA	NA	NA	0	NA	NA
1039	tr	D6RCC6	D6RCC6_HUMAN	Cancer-associated gene 1 protein (Fragment)	NA	NA	NA	0	NA	NA
1050	tr	E5RJY1	E5RJY1_HUMAN	Protein NDRG1	NA	NA	NA	0	NA	NA
1067	tr	E9PFZ2	E9PFZ2_HUMAN	Ceruloplasmin	NA	NA	NA	0	NA	NA
1073	tr	E9PJI0	E9PJI0_HUMAN	Ankyrin repeat domain-containing protein 36C	NA	NA	NA	0	NA	NA
1137	tr	H0YDN1	H0YDN1_HUMAN	Plectin	NA	NA	NA	0	NA	NA
1154	tr	H3BQZ7	H3BQZ7_HUMAN	HCG2044799 (HNRNPUL2-BSCL2 readthrough (NMD candidate))	NA	NA	NA	0	NA	NA
1157	tr	H3BRD8	H3BRD8_HUMAN	Golgi apparatus protein 1 (Fragment)	NA	NA	NA	0	NA	NA
1210	tr	M0R0Y6	M0R0Y6_HUMAN	Heterogeneous nuclear ribonucleoprotein M	NA	NA	NA	0	NA	NA

## Sheet: P vs NP
	Swissport/TrEMBL identifier	Uniprot ID	Gene Symbol		Signal Log-ratio	t-statistic	score (median t-statistic for the peptides)	n	p-vlue	p.fdr
627	sp	Q13228	SBP1_HUMAN	Methanethiol oxidase (MTO) (EC 1.8.3.4) (56 kDa selenium-binding protein) (SBP56) (SP56) (Selenium-binding protein 1)	0.935187	2.72667	0.0138527	28	3.72921e-20	4.4937e-17
308	sp	P12429	ANXA3_HUMAN	Annexin A3 (35-alpha calcimedin) (Annexin III) (Annexin-3) (Inositol 1,2-cyclic phosphate 2-phosphohydrolase) (Lipocortin III) (Placental anticoagulant protein III) (PAP-III)	1.26217	2.32607	0.0319095	30	6.35217e-16	2.55145e-13
825	sp	Q9HC84	MUC5B_HUMAN	Mucin-5B (MUC-5B) (Cervical mucin) (High molecular weight salivary mucin MG1) (Mucin-5 subtype B, tracheobronchial) (Sublingual gland mucin)	0.861171	1.69828	0.106691	66	5.70951e-16	2.55145e-13
480	sp	P36871	PGM1_HUMAN	Phosphoglucomutase-1 (PGM 1) (EC 5.4.2.2) (Glucose phosphomutase 1)	0.791806	2.00214	0.0605881	27	8.46505e-11	2.5501e-08
332	sp	P14618	KPYM_HUMAN	Pyruvate kinase PKM (EC 2.7.1.40) (Cytosolic thyroid hormone-binding protein) (CTHBP) (Opa-interacting protein 3) (OIP-3) (Pyruvate kinase 2/3) (Pyruvate kinase muscle isozyme) (Thyroid hormone-binding protein 1) (THBP1) (Tumor M2-PK) (p58)	-0.947471	-2.07787	0.0523204	20	3.98746e-09	8.14161e-07
544	sp	P60174	TPIS_HUMAN	Triosephosphate isomerase (TIM) (EC 5.3.1.1) (Methylglyoxal synthase) (EC 4.2.3.3) (Triose-phosphate isomerase)	0.653105	1.93118	0.0693801	24	4.05392e-09	8.14161e-07
1025	tr	C9JGI3	C9JGI3_HUMAN	Thymidine phosphorylase (Fragment)	-0.887539	-2.90398	0.00947103	9	9.30244e-09	1.60135e-06
703	sp	Q6P5S2	LEG1H_HUMAN	Protein LEG1 homolog	1.11577	2.52362	0.0212489	11	3.87955e-08	5.84357e-06
628	sp	Q13231	CHIT1_HUMAN	Chitotriosidase-1 (EC 3.2.1.14) (Chitinase-1)	-1.03565	-1.90028	0.0735528	21	5.99229e-08	8.02301e-06
56	sp	O43866	CD5L_HUMAN	CD5 antigen-like (Apoptosis inhibitor expressed by macrophages) (hAIM) (CT-2) (IgM-associated peptide) (SP-alpha)	-1.99521	-3.86517	0.00113596	4	2.35983e-07	2.84359e-05
203	sp	P05107	ITB2_HUMAN	Integrin beta-2 (Cell surface adhesion glycoproteins LFA-1/CR3/p150,95 subunit beta) (Complement receptor C3 subunit beta) (CD antigen CD18)	-0.75531	-2.69191	0.0149147	8	3.83387e-07	4.16808e-05
302	sp	P11766	ADHX_HUMAN	Alcohol dehydrogenase class-3 (EC 1.1.1.1) (Alcohol dehydrogenase 5) (Alcohol dehydrogenase class chi chain) (Alcohol dehydrogenase class-III) (Glutathione-dependent formaldehyde dehydrogenase) (FALDH) (FDH) (GSH-FDH) (EC 1.1.1.-) (S-(hydroxymethyl)glutathione dehydrogenase) (EC 1.1.1.284)	0.920058	2.42672	0.0259725	10	4.15078e-07	4.16808e-05
470	sp	P35237	SPB6_HUMAN	Serpin B6 (Cytoplasmic antiproteinase) (CAP) (Peptidase inhibitor 6) (PI-6) (Placental thrombin inhibitor)	0.731953	1.88956	0.0750511	17	1.05118e-06	8.4445e-05
530	sp	P52790	HXK3_HUMAN	Hexokinase-3 (EC 2.7.1.1) (Hexokinase type III) (HK III) (Hexokinase-C)	-1.33413	-2.45484	0.0245088	9	1.02604e-06	8.4445e-05
619	sp	Q12765	SCRN1_HUMAN	Secernin-1	0.86733	3.23171	0.00463286	5	9.87469e-07	8.4445e-05
247	sp	P07988	PSPB_HUMAN	Pulmonary surfactant-associated protein B (SP-B) (18 kDa pulmonary-surfactant protein) (6 kDa protein) (Pulmonary surfactant-associated proteolipid SPL(Phe))	-0.715825	-2.06903	0.0532302	13	1.56166e-06	0.000117612
40	sp	O00764	PDXK_HUMAN	Pyridoxal kinase (EC 2.7.1.35) (Pyridoxine kinase)	2.08256	3.1376	0.00569637	5	1.83264e-06	0.000129902
875	sp	Q9UQ52	CNTN6_HUMAN	Contactin-6 (Neural recognition molecule NB-3) (hNB-3)	0.495409	1.73077	0.100617	20	2.44431e-06	0.000163633
556	sp	P61626	LYSC_HUMAN	Lysozyme C (EC 3.2.1.17) (1,4-beta-N-acetylmuramidase C)	0.752854	2.16241	0.0443107	11	2.8824e-06	0.000182805
427	sp	P29401	TKT_HUMAN	Transketolase (TK) (EC 2.2.1.1)	0.748873	1.58296	0.13086	25	3.65002e-06	0.000219914
81	sp	O94760	DDAH1_HUMAN	N(G),N(G)-dimethylarginine dimethylaminohydrolase 1 (DDAH-1) (Dimethylarginine dimethylaminohydrolase 1) (EC 3.5.3.18) (DDAHI) (Dimethylargininase-1)	0.843767	2.19507	0.0415291	10	5.16209e-06	0.000290096
415	sp	P27487	DPP4_HUMAN	Dipeptidyl peptidase 4 (EC 3.4.14.5) (ADABP) (Adenosine deaminase complexing protein 2) (ADCP-2) (Dipeptidyl peptidase IV) (DPP IV) (T-cell activation antigen CD26) (TP103) (CD antigen CD26) [Cleaved into: Dipeptidyl peptidase 4 membrane form (Dipeptidyl peptidase IV membrane form); Dipeptidyl peptidase 4 soluble form (Dipeptidyl peptidase IV soluble form)]	-0.676213	-1.65756	0.11475	21	5.29636e-06	0.000290096
232	sp	P07357	CO8A_HUMAN	Complement component C8 alpha chain (Complement component 8 subunit alpha)	-1.26484	-2.54535	0.020307	7	5.66663e-06	0.000296882
150	sp	P01876	IGHA1_HUMAN	Immunoglobulin heavy constant alpha 1 (Ig alpha-1 chain C region) (Ig alpha-1 chain C region BUR) (Ig alpha-1 chain C region TRO)	-0.899038	-1.5795	0.13165	23	8.8707e-06	0.000445383
1054	tr	E7ER44	E7ER44_HUMAN	Lactotransferrin	1.08346	1.35338	0.192703	38	9.56385e-06	0.000460978
441	sp	P30101	PDIA3_HUMAN	Protein disulfide-isomerase A3 (EC 5.3.4.1) (58 kDa glucose-regulated protein) (58 kDa microsomal protein) (p58) (Disulfide isomerase ER-60) (Endoplasmic reticulum resident protein 57) (ER protein 57) (ERp57) (Endoplasmic reticulum resident protein 60) (ER protein 60) (ERp60)	0.482935	1.52356	0.145012	25	1.15967e-05	0.00053746
428	sp	P29508	SPB3_HUMAN	Serpin B3 (Protein T4-A) (Squamous cell carcinoma antigen 1) (SCCA-1)	0.561656	1.46767	0.159469	27	1.71745e-05	0.000766491
653	sp	Q14847	LASP1_HUMAN	LIM and SH3 domain protein 1 (LASP-1) (Metastatic lymph node gene 50 protein) (MLN 50)	-0.80989	-2.73121	0.0137196	5	2.52956e-05	0.00108861
750	sp	Q8TDL5	BPIB1_HUMAN	BPI fold-containing family B member 1 (Long palate, lung and nasal epithelium carcinoma-associated protein 1) (von Ebner minor salivary gland protein) (VEMSGP)	0.723176	1.69053	0.108187	16	3.60661e-05	0.00146722
755	sp	Q8WXI7	MUC16_HUMAN	Mucin-16 (MUC-16) (Ovarian cancer-related tumor marker CA125) (CA-125) (Ovarian carcinoma antigen CA125)	0.806277	1.44522	0.1656	26	3.65283e-05	0.00146722
451	sp	P31025	LCN1_HUMAN	Lipocalin-1 (Tear lipocalin) (Tlc) (Tear prealbumin) (TP) (von Ebner gland protein) (VEG protein)	-2.07667	-3.98074	0.000878177	2	4.4168e-05	0.00171685
1079	tr	E9PLK3	E9PLK3_HUMAN	Aminopeptidase (EC 3.4.11.-)	0.543972	1.35984	0.19069	31	4.81792e-05	0.00181425
356	sp	P17174	AATC_HUMAN	Aspartate aminotransferase, cytoplasmic (cAspAT) (EC 2.6.1.1) (EC 2.6.1.3) (Cysteine aminotransferase, cytoplasmic) (Cysteine transaminase, cytoplasmic) (cCAT) (Glutamate oxaloacetate transaminase 1) (Transaminase A)	0.523409	1.55835	0.136577	19	6.36658e-05	0.00232477
197	sp	P04792	HSPB1_HUMAN	Heat shock protein beta-1 (HspB1) (28 kDa heat shock protein) (Estrogen-regulated 24 kDa protein) (Heat shock 27 kDa protein) (HSP 27) (Stress-responsive protein 27) (SRP27)	-0.737867	-3.14833	0.00556392	3	9.25273e-05	0.00311363
266	sp	P09104	ENOG_HUMAN	Gamma-enolase (EC 4.2.1.11) (2-phospho-D-glycerate hydro-lyase) (Enolase 2) (Neural enolase) (Neuron-specific enolase) (NSE)	0.845011	1.9906	0.0619459	9	9.30214e-05	0.00311363
602	sp	Q04760	LGUL_HUMAN	Lactoylglutathione lyase (EC 4.4.1.5) (Aldoketomutase) (Glyoxalase I) (Glx I) (Ketone-aldehyde mutase) (Methylglyoxalase) (S-D-lactoylglutathione methylglyoxal lyase)	0.600605	2.34562	0.0306656	6	8.85534e-05	0.00311363
24	sp	P68871	HBB_HUMAN	Hemoglobin subunit beta (Beta-globin) (Hemoglobin beta chain) [Cleaved into: LVV-hemorphin-7; Spinorphin]	1.77941	2.0787	0.0522359	8	9.67426e-05	0.00315067
21	sp	P08263	GSTA1_HUMAN	Glutathione S-transferase A1 (EC 2.5.1.18) (13-hydroperoxyoctadecadienoate peroxidase) (EC 1.11.1.-) (Androst-5-ene-3,17-dione isomerase) (EC 5.3.3.-) (GST HA subunit 1) (GST class-alpha member 1) (GST-epsilon) (GSTA1-1) (GTH1) [Cleaved into: Glutathione S-transferase A1, N-terminally processed]	1.16094	2.29907	0.0337047	6	0.000122523	0.00378565
695	sp	Q5VT79	AXA81_HUMAN	Annexin A8-like protein 1	1.62459	2.05308	0.0549068	8	0.000120119	0.00378565
596	sp	Q01518	CAP1_HUMAN	Adenylyl cyclase-associated protein 1 (CAP 1)	-1.24981	-1.94531	0.0675431	9	0.000140574	0.00423479
701	sp	Q6EMK4	VASN_HUMAN	Vasorin (Protein slit-like 2)	-0.956765	-2.45199	0.0246535	5	0.000144356	0.00424266
179	sp	P04004	VTNC_HUMAN	Vitronectin (VN) (S-protein) (Serum-spreading factor) (V75) [Cleaved into: Vitronectin V65 subunit; Vitronectin V10 subunit; Somatomedin-B]	-0.678111	-2.26805	0.0358824	6	0.000151879	0.00429794
222	sp	P06727	APOA4_HUMAN	Apolipoprotein A-IV (Apo-AIV) (ApoA-IV) (Apolipoprotein A4)	0.838931	1.43283	0.169063	22	0.000156937	0.00429794
1236	tr	S4R3A2	S4R3A2_HUMAN	Fatty acid-binding protein, heart	-2.28528	-3.02968	0.00721075	3	0.000155235	0.00429794
1081	tr	E9PMV2	E9PMV2_HUMAN	HLA class II histocompatibility antigen, DQ alpha 1 chain (Fragment)	-2.66812	-4.74829	0.000160978	1	0.000160978	0.00431063
449	sp	P30740	ILEU_HUMAN	Leukocyte elastase inhibitor (LEI) (Monocyte/neutrophil elastase inhibitor) (EI) (M/NEI) (Peptidase inhibitor 2) (PI-2) (Serpin B1)	0.596636	1.44649	0.165247	21	0.000173043	0.00453129
943	tr	A0A0G2JSC0	A0A0G2JSC0_HUMAN	Immunoglobulin lambda variable 5-45 (Fragment)	-2.66597	-4.70559	0.000176739	1	0.000176739	0.00453129
763	sp	Q92954	PRG4_HUMAN	Proteoglycan 4 (Lubricin) (Megakaryocyte-stimulating factor) (Superficial zone proteoglycan) [Cleaved into: Proteoglycan 4 C-terminal part]	-1.10418	-3.54499	0.00231659	2	0.000189156	0.00474861
59	sp	O60462	NRP2_HUMAN	Neuropilin-2 (Vascular endothelial cell growth factor 165 receptor 2)	-0.636	-2.09837	0.050266	7	0.000197599	0.00485933
364	sp	P19320	VCAM1_HUMAN	Vascular cell adhesion protein 1 (V-CAM 1) (VCAM-1) (INCAM-100) (CD antigen CD106)	-1.16106	-1.98485	0.0626334	8	0.000212263	0.00511555
1107	tr	F8VR50	F8VR50_HUMAN	Actin-related protein 2/3 complex subunit 3 (Fragment)	-1.44179	-4.60273	0.000221468	1	0.000221468	0.00523272
773	sp	Q96DG6	CMBL_HUMAN	Carboxymethylenebutenolidase homolog (EC 3.1.-.-)	2.17262	3.47425	0.0027105	2	0.00023937	0.00554694
335	sp	P14923	PLAK_HUMAN	Junction plakoglobin (Catenin gamma) (Desmoplakin III) (Desmoplakin-3)	-0.515079	-2.06433	0.0537191	7	0.000255543	0.00575022
862	sp	Q9UHL4	DPP2_HUMAN	Dipeptidyl peptidase 2 (EC 3.4.14.2) (Dipeptidyl aminopeptidase II) (Dipeptidyl peptidase 7) (Dipeptidyl peptidase II) (DPP II) (Quiescent cell proline dipeptidase)	0.585667	2.06322	0.0538354	7	0.000257686	0.00575022
471	sp	P35247	SFTPD_HUMAN	Pulmonary surfactant-associated protein D (PSP-D) (SP-D) (Collectin-7) (Lung surfactant protein D)	-0.769883	-1.47525	0.15744	18	0.000305054	0.0066194
1061	tr	E9PC84	E9PC84_HUMAN	Tenascin	-0.933154	-3.39873	0.00320424	2	0.000307623	0.0066194
476	sp	P35754	GLRX1_HUMAN	Glutaredoxin-1 (Thioltransferase-1) (TTase-1)	-1.09409	-2.54033	0.0205209	4	0.000320534	0.00677621
382	sp	P21695	GPDA_HUMAN	Glycerol-3-phosphate dehydrogenase [NAD(+)], cytoplasmic (GPD-C) (GPDH-C) (EC 1.1.1.8)	-1.65651	-2.85732	0.0104733	3	0.000326775	0.00678903
608	sp	Q07812	BAX_HUMAN	Apoptosis regulator BAX (Bcl-2-like protein 4) (Bcl2-L-4)	-1.14025	-4.39725	0.000348346	1	0.000348346	0.00711453
1036	tr	D6R904	D6R904_HUMAN	Tropomyosin alpha-3 chain	-0.722828	-1.83529	0.0830594	9	0.000374219	0.00746522
1119	tr	G3V0E5	G3V0E5_HUMAN	Transferrin receptor (P90, CD71), isoform CRA_c (Transferrin receptor protein 1)	-0.699339	-2.29269	0.0341428	5	0.000377907	0.00746522
114	sp	P00748	FA12_HUMAN	Coagulation factor XII (EC 3.4.21.38) (Hageman factor) (HAF) [Cleaved into: Coagulation factor XIIa heavy chain; Beta-factor XIIa part 1; Coagulation factor XIIa light chain (Beta-factor XIIa part 2)]	-1.10457	-2.81016	0.0115897	3	0.000399853	0.00755916
224	sp	P06744	G6PI_HUMAN	Glucose-6-phosphate isomerase (GPI) (EC 5.3.1.9) (Autocrine motility factor) (AMF) (Neuroleukin) (NLK) (Phosphoglucose isomerase) (PGI) (Phosphohexose isomerase) (PHI) (Sperm antigen 36) (SA-36)	0.489624	1.43085	0.169623	19	0.000407755	0.00755916
269	sp	P09211	GSTP1_HUMAN	Glutathione S-transferase P (EC 2.5.1.18) (GST class-pi) (GSTP1-1)	0.657908	1.6532	0.115643	12	0.000405719	0.00755916
1179	tr	J3KMY5	J3KMY5_HUMAN	NPC intracellular cholesterol transporter 2	0.709773	1.82674	0.084387	9	0.000403188	0.00755916
897	tr	A0A087WT99	A0A087WT99_HUMAN	Ester hydrolase C11orf54	0.786659	2.27568	0.0353355	5	0.000418142	0.00763427
1068	tr	E9PG71	E9PG71_HUMAN	Ephrin type-A receptor 4	-0.946161	-3.26261	0.00432812	2	0.000482762	0.00868251
310	sp	P12830	CADH1_HUMAN	Cadherin-1 (CAM 120/80) (Epithelial cadherin) (E-cadherin) (Uvomorulin) (CD antigen CD324) [Cleaved into: E-Cad/CTF1; E-Cad/CTF2; E-Cad/CTF3]	-0.614873	-2.24413	0.0376497	5	0.000504	0.00880174
319	sp	P13688	CEAM1_HUMAN	Carcinoembryonic antigen-related cell adhesion molecule 1 (Biliary glycoprotein 1) (BGP-1) (CD antigen CD66a)	-0.919761	-4.23117	0.000503248	1	0.000503248	0.00880174
554	sp	P61457	PHS_HUMAN	Pterin-4-alpha-carbinolamine dehydratase (PHS) (EC 4.2.1.96) (4-alpha-hydroxy-tetrahydropterin dehydratase) (Dimerization cofactor of hepatocyte nuclear factor 1-alpha) (DCoH) (Dimerization cofactor of HNF1) (Phenylalanine hydroxylase-stimulating protein) (Pterin carbinolamine dehydratase) (PCD)	0.969748	2.74513	0.0133187	3	0.000527437	0.00907945
338	sp	P15121	ALDR_HUMAN	Aldo-keto reductase family 1 member B1 (EC 1.1.1.300) (EC 1.1.1.372) (EC 1.1.1.54) (Aldehyde reductase) (Aldose reductase) (AR) (EC 1.1.1.21)	0.614945	1.8391	0.0824734	8	0.000689574	0.0117033
1099	tr	F5H386	F5H386_HUMAN	Lactoperoxidase	0.818819	1.64488	0.117362	11	0.000712433	0.0119234
621	sp	Q12860	CNTN1_HUMAN	Contactin-1 (Glycoprotein gp135) (Neural cell surface protein F3)	-0.532904	-1.33374	0.198938	22	0.000724521	0.0119596
166	sp	P02751	FINC_HUMAN	Fibronectin (FN) (Cold-insoluble globulin) (CIG) [Cleaved into: Anastellin; Ugl-Y1; Ugl-Y2; Ugl-Y3]	-0.479714	-1.51972	0.145969	14	0.000735	0.0119686
218	sp	P06396	GELS_HUMAN	Gelsolin (AGEL) (Actin-depolymerizing factor) (ADF) (Brevin)	-0.458897	-1.16221	0.260346	38	0.000760494	0.0122186
908	tr	A0A087X0I0	A0A087X0I0_HUMAN	Tenascin-X	-0.940231	-2.65367	0.0161726	3	0.000776203	0.0123069
392	sp	P23246	SFPQ_HUMAN	Splicing factor, proline- and glutamine-rich (100 kDa DNA-pairing protein) (hPOMp100) (DNA-binding p52/p100 complex, 100 kDa subunit) (Polypyrimidine tract-binding protein-associated-splicing factor) (PSF) (PTB-associated-splicing factor)	-2.48165	-3.11372	0.00600208	2	0.000787986	0.0123315
252	sp	P08238	HS90B_HUMAN	Heat shock protein HSP 90-beta (HSP 90) (Heat shock 84 kDa) (HSP 84) (HSP84)	-0.779393	-1.80736	0.0874664	8	0.000884764	0.0136685
704	sp	Q6UVK1	CSPG4_HUMAN	Chondroitin sulfate proteoglycan 4 (Chondroitin sulfate proteoglycan NG2) (Melanoma chondroitin sulfate proteoglycan) (Melanoma-associated chondroitin sulfate proteoglycan)	-0.76771	-2.60501	0.0179199	3	0.000951864	0.0145189
294	sp	P10909	CLUS_HUMAN	Clusterin (Aging-associated gene 4 protein) (Apolipoprotein J) (Apo-J) (Complement cytolysis inhibitor) (CLI) (Complement-associated protein SP-40,40) (Ku70-binding protein 1) (NA1/NA2) (Sulfated glycoprotein 2) (SGP-2) (Testosterone-repressed prostate message 2) (TRPM-2) [Cleaved into: Clusterin beta chain (ApoJalpha) (Complement cytolysis inhibitor a chain); Clusterin alpha chain (ApoJbeta) (Co…	-0.479345	-1.43278	0.169079	16	0.00101218	0.0151549
1115	tr	F8WDD7	F8WDD7_HUMAN	Actin-related protein 2/3 complex subunit 4	-0.780274	-2.31306	0.0327634	4	0.00101871	0.0151549
585	sp	P80188	NGAL_HUMAN	Neutrophil gelatinase-associated lipocalin (NGAL) (25 kDa alpha-2-microglobulin-related subunit of MMP-9) (Lipocalin-2) (Oncogene 24p3) (Siderocalin) (p25)	0.91835	1.78162	0.091709	8	0.0010808	0.0157075
1125	tr	G3XAM2	G3XAM2_HUMAN	Complement factor I (Complement factor I, isoform CRA_b)	-0.449062	-1.32271	0.20251	21	0.00108193	0.0157075
216	sp	P06310	KV230_HUMAN	Immunoglobulin kappa variable 2-30 (Ig kappa chain V-II region RPMI 6410)	-0.98497	-2.29107	0.0342546	4	0.00113676	0.0163071
805	sp	Q9BWX5	GATA5_HUMAN	Transcription factor GATA-5 (GATA-binding factor 5)	4.73316	3.85588	0.00115972	1	0.00115972	0.0164407
102	sp	P00441	SODC_HUMAN	Superoxide dismutase [Cu-Zn] (EC 1.15.1.1) (Superoxide dismutase 1) (hSod1)	0.670039	1.76677	0.0942356	8	0.00121195	0.0169813
108	sp	P00568	KAD1_HUMAN	Adenylate kinase isoenzyme 1 (AK 1) (EC 2.7.4.3) (EC 2.7.4.6) (ATP-AMP transphosphorylase 1) (ATP:AMP phosphotransferase) (Adenylate monophosphate kinase) (Myokinase)	0.709349	1.76475	0.0945845	8	0.00123094	0.0170492
377	sp	P21266	GSTM3_HUMAN	Glutathione S-transferase Mu 3 (EC 2.5.1.18) (GST class-mu 3) (GSTM3-3) (hGSTM3-3)	1.23162	3.76189	0.0014298	1	0.0014298	0.0195785
491	sp	P40925	MDHC_HUMAN	Malate dehydrogenase, cytoplasmic (EC 1.1.1.37) (Cytosolic malate dehydrogenase) (Diiodophenylpyruvate reductase) (EC 1.1.1.96)	0.578434	1.35211	0.193104	18	0.00154029	0.0208545
625	sp	Q12929	EPS8_HUMAN	Epidermal growth factor receptor kinase substrate 8	-0.572634	-1.65548	0.115174	9	0.00170888	0.02288
1096	tr	F5GZZ9	F5GZZ9_HUMAN	Scavenger receptor cysteine-rich type 1 protein M130	-0.477346	-1.11061	0.281368	39	0.00189208	0.0250545
444	sp	P30464	1B15_HUMAN		-1.86213	-3.59001	0.00209605	1	0.00209605	0.0272404
1102	tr	F5H6E2	F5H6E2_HUMAN	Unconventional myosin-Ic	-1.05452	-2.16603	0.0439945	4	0.00210237	0.0272404
208	sp	P05362	ICAM1_HUMAN	Intercellular adhesion molecule 1 (ICAM-1) (Major group rhinovirus receptor) (CD antigen CD54)	-0.447357	-1.25441	0.225753	22	0.00226304	0.0290102
60	sp	O60493	SNX3_HUMAN	Sorting nexin-3 (Protein SDP3)	-1.06392	-2.76587	0.0127421	2	0.00243244	0.0308535
271	sp	P09417	DHPR_HUMAN	Dihydropteridine reductase (EC 1.5.1.34) (HDHPR) (Quinoid dihydropteridine reductase) (Short chain dehydrogenase/reductase family 33C member 1)	0.480836	1.50975	0.14848	11	0.00251785	0.0316042
788	sp	Q99497	PARK7_HUMAN	Protein/nucleic acid deglycase DJ-1 (EC 3.1.2.-) (EC 3.5.1.-) (EC 3.5.1.124) (Maillard deglycase) (Oncogene DJ1) (Parkinson disease protein 7) (Parkinsonism-associated deglycase) (Protein DJ-1) (DJ-1)	0.57821	1.50475	0.149751	11	0.0026337	0.0324327
888	sp	Q9Y646	CBPQ_HUMAN	Carboxypeptidase Q (EC 3.4.17.-) (Lysosomal dipeptidase) (Plasma glutamate carboxypeptidase)	-0.384657	-2.35717	0.0299523	3	0.00263768	0.0324327
400	sp	P25325	THTM_HUMAN	3-mercaptopyruvate sulfurtransferase (MST) (EC 2.8.1.2)	0.716471	1.54044	0.140866	10	0.00284206	0.0345928
241	sp	P07858	CATB_HUMAN	Cathepsin B (EC 3.4.22.1) (APP secretase) (APPS) (Cathepsin B1) [Cleaved into: Cathepsin B light chain; Cathepsin B heavy chain]	0.483883	1.53873	0.141281	10	0.00288333	0.0347442
1172	tr	I3L1Q6	I3L1Q6_HUMAN	Phosphatidylcholine-sterol acyltransferase (Fragment)	-0.983393	-2.69715	0.0147499	2	0.00302763	0.0361217
387	sp	P22792	CPN2_HUMAN	Carboxypeptidase N subunit 2 (Carboxypeptidase N 83 kDa chain) (Carboxypeptidase N large subunit) (Carboxypeptidase N polypeptide 2) (Carboxypeptidase N regulatory subunit)	-0.622351	-1.80815	0.0873388	6	0.0030774	0.0363556
546	sp	P60842	IF4A1_HUMAN	Eukaryotic initiation factor 4A-I (eIF-4A-I) (eIF4A-I) (EC 3.6.4.13) (ATP-dependent RNA helicase eIF4A-1)	-0.567388	-1.9219	0.07061	5	0.00315812	0.0369469
23	sp	P69905	HBA_HUMAN	Hemoglobin subunit alpha (Alpha-globin) (Hemoglobin alpha chain)	1.57548	1.8011	0.0884821	6	0.00321308	0.0372285
245	sp	P07948	LYN_HUMAN	Tyrosine-protein kinase Lyn (EC 2.7.10.2) (Lck/Yes-related novel protein tyrosine kinase) (V-yes-1 Yamaguchi sarcoma viral related oncogene homolog) (p53Lyn) (p56Lyn)	-0.725574	-2.06515	0.0536336	4	0.00341323	0.0380952
296	sp	P11047	LAMC1_HUMAN	Laminin subunit gamma-1 (Laminin B2 chain) (Laminin-1 subunit gamma) (Laminin-10 subunit gamma) (Laminin-11 subunit gamma) (Laminin-2 subunit gamma) (Laminin-3 subunit gamma) (Laminin-4 subunit gamma) (Laminin-6 subunit gamma) (Laminin-7 subunit gamma) (Laminin-8 subunit gamma) (Laminin-9 subunit gamma) (S-laminin subunit gamma) (S-LAM gamma)	-1.41627	-2.66773	0.0156989	2	0.0033235	0.0380952
483	sp	P37802	TAGL2_HUMAN	Transgelin-2 (Epididymis tissue protein Li 7e) (SM22-alpha homolog)	-0.601459	-1.57005	0.133832	9	0.00338022	0.0380952
1222	tr	Q5T278	Q5T278_HUMAN	Kynurenine--oxoglutarate transaminase 1 (Fragment)	0.666872	3.37003	0.00341434	1	0.00341434	0.0380952
580	sp	P68371	TBB4B_HUMAN	Tubulin beta-4B chain (Tubulin beta-2 chain) (Tubulin beta-2C chain)	-0.68645	-1.47371	0.157851	11	0.0034732	0.0383963
1106	tr	F6TLX2	F6TLX2_HUMAN	Glyoxalase domain-containing protein 4	0.486859	1.34808	0.194371	15	0.00351732	0.0385306
260	sp	P08603	CFAH_HUMAN	Complement factor H (H factor 1)	-0.691613	-1.43315	0.168973	12	0.00358538	0.0389223
769	sp	Q96C19	EFHD2_HUMAN	EF-hand domain-containing protein D2 (Swiprosin-1)	-1.85916	-2.60786	0.0178129	2	0.00401436	0.0431902
692	sp	Q5T749	KPRP_HUMAN	Keratinocyte proline-rich protein (hKPRP)	-0.671704	-2.02002	0.0585368	4	0.0042245	0.0450489
905	tr	A0A087WY55	A0A087WY55_HUMAN	Chromosome 6 open reading frame 55, isoform CRA_b (Vacuolar protein sorting-associated protein VTA1 homolog)	-1.0285	-3.26797	0.00427733	1	0.00427733	0.0452122
1175	tr	I3L4C2	I3L4C2_HUMAN	Brain-specific angiogenesis inhibitor 1-associated protein 2	-1.14615	-3.25902	0.00436252	1	0.00436252	0.0457116
509	sp	P49189	AL9A1_HUMAN	4-trimethylaminobutyraldehyde dehydrogenase (TMABA-DH) (TMABALDH) (EC 1.2.1.47) (Aldehyde dehydrogenase E3 isozyme) (Aldehyde dehydrogenase family 9 member A1) (EC 1.2.1.3) (Gamma-aminobutyraldehyde dehydrogenase) (EC 1.2.1.19) (R-aminobutyraldehyde dehydrogenase) [Cleaved into: 4-trimethylaminobutyraldehyde dehydrogenase, N-terminally processed]	-0.388093	-1.44394	0.165953	11	0.00450748	0.0468234
306	sp	P12277	KCRB_HUMAN	Creatine kinase B-type (EC 2.7.3.2) (Brain creatine kinase) (B-CK) (Creatine kinase B chain) (Creatine phosphokinase B-type) (CPK-B)	1.08576	1.58653	0.130047	8	0.00461746	0.0475559
1074	tr	E9PJK1	E9PJK1_HUMAN	Tetraspanin	-0.915838	-2.55939	0.0197192	2	0.00467302	0.0477202
350	sp	P16284	PECA1_HUMAN	Platelet endothelial cell adhesion molecule (PECAM-1) (EndoCAM) (GPIIA') (PECA1) (CD antigen CD31)	-0.647067	-2.20845	0.0404362	3	0.00477304	0.0482804
413	sp	P27169	PON1_HUMAN	Serum paraoxonase/arylesterase 1 (PON 1) (EC 3.1.1.2) (EC 3.1.1.81) (EC 3.1.8.1) (Aromatic esterase 1) (A-esterase 1) (K-45) (Serum aryldialkylphosphatase 1)	-0.870856	-1.99238	0.0617342	4	0.00480801	0.0482804
598	sp	Q02487	DSC2_HUMAN	Desmocollin-2 (Cadherin family member 2) (Desmocollin-3) (Desmosomal glycoprotein II) (Desmosomal glycoprotein III)	-0.52867	-1.9884	0.0622085	4	0.0048983	0.0487806
689	sp	Q5SRE7	PHYD1_HUMAN	Phytanoyl-CoA dioxygenase domain-containing protein 1 (EC 1.-.-.-)	2.43538	3.18357	0.00515003	1	0.00515003	0.0508671
279	sp	P0C7W6	CC172_HUMAN	Coiled-coil domain-containing protein 172	1.40241	3.17929	0.00519862	1	0.00519862	0.0509296
115	sp	P00966	ASSY_HUMAN	Argininosuccinate synthase (EC 6.3.4.5) (Citrulline--aspartate ligase)	-1.89782	-2.18404	0.0424495	3	0.00525289	0.0510463
4	sp	A0A0A0MT36	KVD21_HUMAN	Immunoglobulin kappa variable 6D-21	-1.89474	-3.15713	0.0054577	1	0.0054577	0.0520077
623	sp	Q12913	PTPRJ_HUMAN	Receptor-type tyrosine-protein phosphatase eta (Protein-tyrosine phosphatase eta) (R-PTP-eta) (EC 3.1.3.48) (Density-enhanced phosphatase 1) (DEP-1) (HPTP eta) (Protein-tyrosine phosphatase receptor type J) (R-PTP-J) (CD antigen CD148)	-0.558524	-1.71434	0.103651	6	0.00541611	0.0520077
1238	tr	S4R3V8	S4R3V8_HUMAN	Lipolysis-stimulated lipoprotein receptor	-0.637235	-2.5082	0.021942	2	0.00548131	0.0520077
286	sp	P10153	RNAS2_HUMAN	Non-secretory ribonuclease (EC 4.6.1.18) (Eosinophil-derived neurotoxin) (RNase UpI-2) (Ribonuclease 2) (RNase 2) (Ribonuclease US)	-1.76278	-2.48192	0.023173	2	0.00594675	0.0559831
1215	tr	Q5H8Y1	Q5H8Y1_HUMAN	Tyrosine-protein kinase receptor (EC 2.7.10.1)	-0.632699	-2.47762	0.0233805	2	0.00602641	0.0562932
929	tr	A0A0C4DFV9	A0A0C4DFV9_HUMAN	Protein SET	-1.33687	-2.1364	0.0466472	3	0.00632487	0.0586267
298	sp	P11169	GTR3_HUMAN	Solute carrier family 2, facilitated glucose transporter member 3 (Glucose transporter type 3, brain) (GLUT-3)	0.580647	2.13152	0.0470979	3	0.00644568	0.0588413
570	sp	P62993	GRB2_HUMAN	Growth factor receptor-bound protein 2 (Adapter protein GRB2) (Protein Ash) (SH2/SH3 adapter GRB2)	-0.640973	-1.68481	0.109302	6	0.00644482	0.0588413
990	tr	B1ALD9	B1ALD9_HUMAN	Periostin	-1.14615	-1.78553	0.0910534	5	0.0065555	0.0593938
303	sp	P12111	CO6A3_HUMAN	Collagen alpha-3(VI) chain	-0.545284	-1.33408	0.198829	13	0.00677068	0.0608856
121	sp	P01024	CO3_HUMAN	Complement C3 (C3 and PZP-like alpha-2-macroglobulin domain-containing protein 1) [Cleaved into: Complement C3 beta chain; C3-beta-c (C3bc); Complement C3 alpha chain; C3a anaphylatoxin; Acylation stimulating protein (ASP) (C3adesArg); Complement C3b alpha' chain; Complement C3c alpha' chain fragment 1; Complement C3dg fragment; Complement C3g fragment; Complement C3d fragment; Complement C3f fra…	-0.317864	-0.938627	0.36036	74	0.00695184	0.0620516
125	sp	P01042	KNG1_HUMAN	Kininogen-1 (Alpha-2-thiol proteinase inhibitor) (Fitzgerald factor) (High molecular weight kininogen) (HMWK) (Williams-Fitzgerald-Flaujeac factor) [Cleaved into: Kininogen-1 heavy chain; T-kinin (Ile-Ser-Bradykinin); Bradykinin (Kallidin I); Lysyl-bradykinin (Kallidin II); Kininogen-1 light chain; Low molecular weight growth-promoting factor]	-0.502789	-1.17923	0.253674	21	0.00722678	0.0626696
213	sp	P05556	ITB1_HUMAN	Integrin beta-1 (Fibronectin receptor subunit beta) (Glycoprotein IIa) (GPIIA) (VLA-4 subunit beta) (CD antigen CD29)	-0.389395	-1.66513	0.113214	6	0.0072291	0.0626696
328	sp	P14314	GLU2B_HUMAN	Glucosidase 2 subunit beta (80K-H protein) (Glucosidase II subunit beta) (Protein kinase C substrate 60.1 kDa protein heavy chain) (PKCSH)	-0.747052	-2.10451	0.0496648	3	0.00715476	0.0626696
727	sp	Q8IWL2	SFTA1_HUMAN	Pulmonary surfactant-associated protein A1 (PSP-A) (PSPA) (SP-A) (SP-A1) (35 kDa pulmonary surfactant-associated protein) (Alveolar proteinosis protein) (Collectin-4)	-0.331037	-1.42821	0.17037	10	0.00712085	0.0626696
22	sp	H3BSY2	GOG8M_HUMAN	Golgin subfamily A member 8M	0.866324	2.41443	0.026638	2	0.00732149	0.0630171
316	sp	P13647	K2C5_HUMAN	Keratin, type II cytoskeletal 5 (58 kDa cytokeratin) (Cytokeratin-5) (CK-5) (Keratin-5) (K5) (Type-II keratin Kb5)	-0.462568	-1.42314	0.171816	10	0.00741256	0.0633484
340	sp	P15169	CBPN_HUMAN	Carboxypeptidase N catalytic chain (CPN) (EC 3.4.17.3) (Anaphylatoxin inactivator) (Arginine carboxypeptidase) (Carboxypeptidase N polypeptide 1) (Carboxypeptidase N small subunit) (Kininase-1) (Lysine carboxypeptidase) (Plasma carboxypeptidase B) (Serum carboxypeptidase N) (SCPN)	-0.590751	-1.5141	0.147381	8	0.00767224	0.065106
15	sp	P08758	ANXA5_HUMAN	Annexin A5 (Anchorin CII) (Annexin V) (Annexin-5) (Calphobindin I) (CBP-I) (Endonexin II) (Lipocortin V) (Placental anticoagulant protein 4) (PP4) (Placental anticoagulant protein I) (PAP-I) (Thromboplastin inhibitor) (Vascular anticoagulant-alpha) (VAC-alpha)	0.362725	1.05265	0.306444	35	0.00817403	0.0685705
612	sp	Q08257	QOR_HUMAN	Quinone oxidoreductase (EC 1.6.5.5) (NADPH:quinone reductase) (Zeta-crystallin)	0.582773	1.74263	0.0984745	5	0.00819432	0.0685705
3	sp	A0A087WSY6	KVD15_HUMAN	Immunoglobulin kappa variable 3D-15	-2.05186	-2.95891	0.00840962	1	0.00840962	0.069063
161	sp	P02743	SAMP_HUMAN	Serum amyloid P-component (SAP) (9.5S alpha-1-glycoprotein) [Cleaved into: Serum amyloid P-component(1-203)]	1.14927	1.50045	0.150853	8	0.00842512	0.069063
490	sp	P40394	ADH7_HUMAN	All-trans-retinol dehydrogenase [NAD(+)] ADH7 (EC 1.1.1.105) (Alcohol dehydrogenase class 4 mu/sigma chain) (EC 1.1.1.1) (Alcohol dehydrogenase class IV mu/sigma chain) (Gastric alcohol dehydrogenase) (Omega-hydroxydecanoate dehydrogenase ADH7) (EC 1.1.1.66) (Retinol dehydrogenase)	1.04931	2.96403	0.00831677	1	0.00831677	0.069063
1131	tr	H0Y6T7	H0Y6T7_HUMAN	Nicastrin (Fragment)	-0.448465	-2.95319	0.00851437	1	0.00851437	0.0693231
569	sp	P62937	PPIA_HUMAN	Peptidyl-prolyl cis-trans isomerase A (PPIase A) (EC 5.2.1.8) (Cyclophilin A) (Cyclosporin A-binding protein) (Rotamase A) [Cleaved into: Peptidyl-prolyl cis-trans isomerase A, N-terminally processed]	0.570903	1.22315	0.237063	17	0.0086205	0.0697161
437	sp	P30047	GFRP_HUMAN	GTP cyclohydrolase 1 feedback regulatory protein (GFRP) (GTP cyclohydrolase I feedback regulatory protein) (p35)	-0.811942	-1.86152	0.0790987	4	0.00876167	0.0698423
649	sp	Q14520	HABP2_HUMAN	Hyaluronan-binding protein 2 (EC 3.4.21.-) (Factor VII-activating protease) (Factor seven-activating protease) (FSAP) (Hepatocyte growth factor activator-like protein) (Plasma hyaluronan-binding protein) [Cleaved into: Hyaluronan-binding protein 2 50 kDa heavy chain; Hyaluronan-binding protein 2 50 kDa heavy chain alternate form; Hyaluronan-binding protein 2 27 kDa light chain; Hyaluronan-binding…	-0.5662	-2.05303	0.0549127	3	0.00871505	0.0698423
1038	tr	D6RAR4	D6RAR4_HUMAN	Hepatocyte growth factor activator	-0.538567	-1.55494	0.137386	7	0.00880998	0.0698423
1116	tr	F8WDS9	F8WDS9_HUMAN	Glutathione S-transferase LANCL1	0.734481	1.85712	0.0797515	4	0.00893697	0.0703859
545	sp	P60709	ACTB_HUMAN	Actin, cytoplasmic 1 (Beta-actin) [Cleaved into: Actin, cytoplasmic 1, N-terminally processed]	-1.03399	-2.91267	0.0092947	1	0.0092947	0.0727152
1193	tr	J9JIE0	J9JIE0_HUMAN	G-protein-coupled receptor family C group 5 member C	-0.73971	-1.84698	0.0812738	4	0.00935341	0.0727152
945	tr	A0A0J9YY99	A0A0J9YY99_HUMAN	Ig-like domain-containing protein (Fragment)	-0.782469	-2.90388	0.00947307	1	0.00947307	0.0731734
1140	tr	H0YG54	H0YG54_HUMAN	Oligoribonuclease, mitochondrial	0.675669	2.89314	0.00969528	1	0.00969528	0.0744128
877	sp	Q9Y279	VSIG4_HUMAN	V-set and immunoglobulin domain-containing protein 4 (Protein Z39Ig)	-0.451479	-1.35194	0.193156	11	0.00978912	0.0746575
386	sp	P22392	NDKB_HUMAN	Nucleoside diphosphate kinase B (NDK B) (NDP kinase B) (EC 2.7.4.6) (C-myc purine-binding transcription factor PUF) (Histidine protein kinase NDKB) (EC 2.7.13.3) (nm23-H2)	0.502306	1.60717	0.125435	6	0.0100838	0.0764211
814	sp	Q9H3T3	SEM6B_HUMAN	Semaphorin-6B (Semaphorin-Z) (Sema Z)	-1.38418	-2.86211	0.0103658	1	0.0103658	0.0771997
982	tr	A2AAZ0	A2AAZ0_HUMAN	HLA class II histocompatibility antigen, DQ beta 1 chain	-1.01339	-2.29968	0.033663	2	0.0103787	0.0771997
1041	tr	D6RF44	D6RF44_HUMAN	Heterogeneous nuclear ribonucleoprotein D0 (Fragment)	-1.78075	-2.86616	0.0102757	1	0.0102757	0.0771997
212	sp	P05546	HEP2_HUMAN	Heparin cofactor 2 (Heparin cofactor II) (HC-II) (Protease inhibitor leuserpin-2) (HLS2) (Serpin D1)	-0.565738	-1.46192	0.161021	8	0.0109338	0.0803366
373	sp	P20701	ITAL_HUMAN	Integrin alpha-L (CD11 antigen-like family member A) (Leukocyte adhesion glycoprotein LFA-1 alpha chain) (LFA-1A) (Leukocyte function-associated molecule 1 alpha chain) (CD antigen CD11a)	-0.812487	-2.28276	0.0348342	2	0.0109211	0.0803366
94	sp	O95848	NUD14_HUMAN	Uridine diphosphate glucose pyrophosphatase NUDT14 (UDPG pyrophosphatase) (UGPPase) (EC 3.6.1.45) (Nucleoside diphosphate-linked moiety X motif 14) (Nudix motif 14)	1.12946	1.80145	0.0884258	4	0.0114554	0.0826571
198	sp	P04839	CY24B_HUMAN	Cytochrome b-245 heavy chain (EC 1.-.-.-) (CGD91-phox) (Cytochrome b(558) subunit beta) (Cytochrome b558 subunit beta) (Heme-binding membrane glycoprotein gp91phox) (NADPH oxidase 2) (Neutrophil cytochrome b 91 kDa polypeptide) (Superoxide-generating NADPH oxidase heavy chain subunit) (gp91-1) (gp91-phox) (p22 phagocyte B-cytochrome)	-1.03813	-2.81719	0.0114165	1	0.0114165	0.0826571
981	tr	A2A2D0	A2A2D0_HUMAN	Stathmin (Fragment)	-0.860087	-2.82	0.0113477	1	0.0113477	0.0826571
280	sp	P0C870	JMJD7_HUMAN	Bifunctional peptidase and (3S)-lysyl hydroxylase JMJD7 (EC 1.14.11.63) (EC 3.4.-.-) (JmjC domain-containing protein 7) (Jumonji domain-containing protein 7) (L-lysine (3S)-hydroxylase JMJD7)	0.885363	2.24635	0.0374827	2	0.0121801	0.0872073
599	sp	Q02818	NUCB1_HUMAN	Nucleobindin-1 (CALNUC)	-0.775155	-2.24496	0.0375873	2	0.0122307	0.0872073
967	tr	A0A2Q2TTZ9	A0A2Q2TTZ9_HUMAN	Immunoglobulin kappa variable 1-33 (Immunoglobulin kappa variable 1D-33)	-1.01541	-2.23798	0.0381173	2	0.0124883	0.08852
638	sp	Q13838	DX39B_HUMAN	Spliceosome RNA helicase DDX39B (EC 3.6.4.13) (56 kDa U2AF65-associated protein) (ATP-dependent RNA helicase p47) (DEAD box protein UAP56) (HLA-B-associated transcript 1 protein)	-1.91954	-2.23572	0.0382901	2	0.0125726	0.0885964
26	sp	K7EJ46	SIM22_HUMAN	Small integral membrane protein 22 (Cancer-associated small integral membrane open reading frame 1)	-0.855082	-2.22923	0.0387909	2	0.0128181	0.0892823
52	sp	O43493	TGON2_HUMAN	Trans-Golgi network integral membrane protein 2 (Trans-Golgi network glycoprotein 46) (TGN38 homolog) (hTGN46) (Trans-Golgi network glycoprotein 48) (hTGN48) (Trans-Golgi network glycoprotein 51) (hTGN51) (Trans-Golgi network protein 2)	-0.689041	-1.95076	0.066847	3	0.0128082	0.0892823
686	sp	Q5KU26	COL12_HUMAN	Collectin-12 (Collectin placenta protein 1) (CL-P1) (hCL-P1) (Nurse cell scavenger receptor 2) (Scavenger receptor class A member 4) (Scavenger receptor with C-type lectin)	-0.454006	-1.9443	0.0676736	3	0.0131193	0.0898225
928	tr	A0A0B4J2A0	A0A0B4J2A0_HUMAN	FGGY_N domain-containing protein	0.679107	1.94714	0.0673085	3	0.0129814	0.0898225
1059	tr	E9PBC5	E9PBC5_HUMAN	Plasma kallikrein	-0.660483	-1.56055	0.136057	6	0.0131007	0.0898225
643	sp	Q14118	DAG1_HUMAN	Dystroglycan (Dystrophin-associated glycoprotein 1) [Cleaved into: Alpha-dystroglycan (Alpha-DG); Beta-dystroglycan (Beta-DG)]	-0.616663	-2.21244	0.0401153	2	0.0134746	0.0917341
725	sp	Q8IV08	PLD3_HUMAN	Phospholipase D3 (PLD 3) (EC 3.1.4.4) (Choline phosphatase 3) (HindIII K4L homolog) (Hu-K4) (Phosphatidylcholine-hydrolyzing phospholipase D3)	-0.384202	-1.93224	0.0692415	3	0.0137192	0.0928744
879	sp	Q9Y2Z0	SGT1_HUMAN	Protein SGT1 homolog (Protein 40-6-3) (Sgt1) (Suppressor of G2 allele of SKP1 homolog)	-0.602227	-2.72125	0.0140135	1	0.0140135	0.0943368
994	tr	B4DLR8	B4DLR8_HUMAN	NAD(P)H dehydrogenase [quinone] 1 (cDNA FLJ50573, highly similar to Homo sapiens NAD(P)H dehydrogenase, quinone 1 (NQO1), transcript variant 3, mRNA)	-1.30482	-1.544	0.140006	6	0.0143577	0.0961166
365	sp	P19367	HXK1_HUMAN	Hexokinase-1 (EC 2.7.1.1) (Brain form hexokinase) (Hexokinase type I) (HK I) (Hexokinase-A)	-1.17327	-1.74576	0.0979164	4	0.0146213	0.096847
762	sp	Q92859	NEO1_HUMAN	Neogenin (Immunoglobulin superfamily DCC subclass member 2)	-0.382547	-1.54062	0.140824	6	0.0146275	0.096847
67	sp	O75223	GGCT_HUMAN	Gamma-glutamylcyclotransferase (EC 4.3.2.9) (Cytochrome c-releasing factor 21)	0.303874	1.37136	0.187135	9	0.0147647	0.0969045
240	sp	P07738	PMGE_HUMAN	Bisphosphoglycerate mutase (BPGM) (EC 5.4.2.4) (2,3-bisphosphoglycerate mutase, erythrocyte) (2,3-bisphosphoglycerate synthase) (EC 5.4.2.11) (2,3-diphosphoglycerate mutase) (DPGM) (BPG-dependent PGAM)	0.824572	1.74182	0.0986188	4	0.0148729	0.0969045
1062	tr	E9PDF6	E9PDF6_HUMAN	Unconventional myosin-Ib	-0.591852	-1.46981	0.158894	7	0.0148775	0.0969045
1158	tr	H3BRV9	H3BRV9_HUMAN	Nuclear transport factor 2 (Fragment)	0.68416	2.17129	0.0435374	2	0.0152191	0.0985966
185	sp	P04179	SODM_HUMAN	Superoxide dismutase [Mn], mitochondrial (EC 1.15.1.1)	0.560744	1.72015	0.102568	4	0.0163327	0.105246
236	sp	P07585	PGS2_HUMAN	Decorin (Bone proteoglycan II) (PG-S2) (PG40)	2.29107	2.62478	0.0171894	1	0.0171894	0.110104
851	sp	Q9P232	CNTN3_HUMAN	Contactin-3 (Brain-derived immunoglobulin superfamily protein 1) (BIG-1) (Plasmacytoma-associated neuronal glycoprotein)	-0.577333	-2.62257	0.0172694	1	0.0172694	0.110104
46	sp	O15143	ARC1B_HUMAN	Actin-related protein 2/3 complex subunit 1B (Arp2/3 complex 41 kDa subunit) (p41-ARC)	-0.845473	-2.12299	0.0478952	2	0.0175366	0.110584
207	sp	P05186	PPBT_HUMAN	Alkaline phosphatase, tissue-nonspecific isozyme (AP-TNAP) (TNSALP) (EC 3.1.3.1) (Alkaline phosphatase liver/bone/kidney isozyme)	-0.532971	-1.59057	0.129134	5	0.0175783	0.110584
796	sp	Q9BRA2	TXD17_HUMAN	Thioredoxin domain-containing protein 17 (14 kDa thioredoxin-related protein) (TRP14) (Protein 42-9-9) (Thioredoxin-like protein 5)	0.492642	1.59008	0.129244	5	0.01762	0.110584
399	sp	P25311	ZA2G_HUMAN	Zinc-alpha-2-glycoprotein (Zn-alpha-2-GP) (Zn-alpha-2-glycoprotein)	0.413025	1.13683	0.270532	18	0.0181883	0.113559
794	sp	Q9BQ51	PD1L2_HUMAN	Programmed cell death 1 ligand 2 (PD-1 ligand 2) (PD-L2) (PDCD1 ligand 2) (Programmed death ligand 2) (Butyrophilin B7-DC) (B7-DC) (CD antigen CD273)	-0.797456	-2.1059	0.0495302	2	0.0184329	0.114493
1235	tr	R4GNH2	R4GNH2_HUMAN	F-box only protein 2 (Fragment)	0.84497	2.55904	0.0197339	1	0.0197339	0.121945
282	sp	P0DMV9	HS71B_HUMAN	Heat shock 70 kDa protein 1B (Heat shock 70 kDa protein 2) (HSP70-2) (HSP70.2)	0.330163	0.990046	0.335288	36	0.0202863	0.124719
1029	tr	C9JP48	C9JP48_HUMAN	Serine/threonine-protein phosphatase (EC 3.1.3.16) (Fragment)	-0.635423	-2.07011	0.0531187	2	0.0204491	0.125082
262	sp	P08670	VIME_HUMAN	Vimentin	-0.936954	-1.32178	0.202812	9	0.0207669	0.126385
229	sp	P07195	LDHB_HUMAN	L-lactate dehydrogenase B chain (LDH-B) (EC 1.1.1.27) (LDH heart subunit) (LDH-H) (Renal carcinoma antigen NY-REN-46)	0.32214	1.16739	0.258299	15	0.0210592	0.127327
651	sp	Q14651	PLSI_HUMAN	Plastin-1 (Intestine-specific plastin) (I-plastin)	-0.840887	-2.05871	0.05431	2	0.0211331	0.127327
494	sp	P41250	GARS_HUMAN	Glycine--tRNA ligase (EC 6.1.1.14) (Diadenosine tetraphosphate synthetase) (Ap4A synthetase) (EC 2.7.7.-) (Glycyl-tRNA synthetase) (GlyRS) (Glycyl-tRNA synthetase 1)	-1.47614	-2.51846	0.0214786	1	0.0214786	0.128765
64	sp	O60890	OPHN1_HUMAN	Oligophrenin-1	-1.72392	-2.51469	0.0216477	1	0.0216477	0.129136
293	sp	P10809	CH60_HUMAN	60 kDa heat shock protein, mitochondrial (EC 5.6.1.7) (60 kDa chaperonin) (Chaperonin 60) (CPN60) (Heat shock protein 60) (HSP-60) (Hsp60) (HuCHA60) (Mitochondrial matrix protein P1) (P60 lymphocyte protein)	-1.50585	-1.35326	0.192742	8	0.022124	0.130046
374	sp	P20742	PZP_HUMAN	Pregnancy zone protein (C3 and PZP-like alpha-2-macroglobulin domain-containing protein 6)	-0.806646	-2.04283	0.0560099	2	0.0221213	0.130046
579	sp	P68366	TBA4A_HUMAN	Tubulin alpha-4A chain (Alpha-tubulin 1) (Testis-specific alpha-tubulin) (Tubulin H2-alpha) (Tubulin alpha-1 chain)	-2.68001	-2.50645	0.022022	1	0.022022	0.130046
163	sp	P02748	CO9_HUMAN	Complement component C9 [Cleaved into: Complement component C9a; Complement component C9b]	-0.598989	-1.35222	0.193069	8	0.0222694	0.130265
98	sp	P00326	ADH1G_HUMAN	Alcohol dehydrogenase 1C (EC 1.1.1.1) (Alcohol dehydrogenase subunit gamma)	0.697585	1.45841	0.161975	6	0.0227964	0.131434
157	sp	P02647	APOA1_HUMAN	Apolipoprotein A-I (Apo-AI) (ApoA-I) (Apolipoprotein A1) [Cleaved into: Proapolipoprotein A-I (ProapoA-I); Truncated apolipoprotein A-I (Apolipoprotein A-I(1-242))]	0.439806	1.1151	0.279489	18	0.0226854	0.131434
1181	tr	J3KPA1	J3KPA1_HUMAN	Cysteine-rich secretory protein 3	0.720234	1.64211	0.117941	4	0.0227484	0.131434
574	sp	P63241	IF5A1_HUMAN	Eukaryotic translation initiation factor 5A-1 (eIF-5A-1) (eIF-5A1) (Eukaryotic initiation factor 5A isoform 1) (eIF-5A) (Rev-binding factor) (eIF-4D)	-1.84315	-2.03046	0.0573676	2	0.0229208	0.131522
469	sp	P35052	GPC1_HUMAN	Glypican-1 [Cleaved into: Secreted glypican-1]	-0.376227	-1.30593	0.208038	9	0.0231045	0.131947
694	sp	Q5TZA2	CROCC_HUMAN	Rootletin (Ciliary rootlet coiled-coil protein)	-1.19841	-2.02	0.0585387	2	0.0236176	0.134241
154	sp	P01911	2B1F_HUMAN	HLA class II histocompatibility antigen, DRB1-15 beta chain (DW2.2/DR2.2) (MHC class II antigen DRB1*15)	-0.889653	-2.01801	0.0587634	2	0.0237521	0.134347
736	sp	Q8NBF2	NHLC2_HUMAN	NHL repeat-containing protein 2	0.727315	2.46783	0.0238592	1	0.0238592	0.134347
274	sp	P09603	CSF1_HUMAN	Macrophage colony-stimulating factor 1 (CSF-1) (M-CSF) (MCSF) (Lanimostim) [Cleaved into: Processed macrophage colony-stimulating factor 1]	-0.945757	-1.77014	0.093658	3	0.0246724	0.13828
1063	tr	E9PDQ8	E9PDQ8_HUMAN	Succinate--CoA ligase [GDP-forming] subunit beta, mitochondrial	1.02215	2.44694	0.0249119	1	0.0249119	0.138976
300	sp	P11413	G6PD_HUMAN	Glucose-6-phosphate 1-dehydrogenase (G6PD) (EC 1.1.1.49)	-0.703358	-1.76327	0.09484	3	0.0252778	0.139723
1240	tr	S4R460	S4R460_HUMAN	Immunoglobulin heavy variable 3/OR16-9 (non-functional)	-0.990436	-1.99621	0.0612824	2	0.0252756	0.139723
540	sp	P55290	CAD13_HUMAN	Cadherin-13 (Heart cadherin) (H-cadherin) (P105) (Truncated cadherin) (T-cad) (T-cadherin)	-1.09113	-1.75865	0.0956439	3	0.0256934	0.14073
898	tr	A0A087WUI2	A0A087WUI2_HUMAN	Heterogeneous nuclear ribonucleoproteins A2/B1	-1.97078	-1.75887	0.0956046	3	0.025673	0.14073
916	tr	A0A087X1N4	A0A087X1N4_HUMAN	Synaptotagmin-like protein 1	-0.894137	-1.97922	0.0633119	2	0.0265247	0.144626
803	sp	Q9BW04	SARG_HUMAN	Specifically androgen-regulated gene protein	-0.385015	-1.28069	0.216576	9	0.0273126	0.147633
907	tr	A0A087X0D5	A0A087X0D5_HUMAN	Pro-cathepsin H	0.359636	1.21997	0.238236	11	0.0273473	0.147633
975	tr	A0A2R8YGX3	A0A2R8YGX3_HUMAN	Tropomyosin alpha-4 chain	-0.627326	-1.59688	0.127716	4	0.0274438	0.147633
676	sp	Q16853	AOC3_HUMAN	Membrane primary amine oxidase (EC 1.4.3.21) (Copper amine oxidase) (HPAO) (Semicarbazide-sensitive amine oxidase) (SSAO) (Vascular adhesion protein 1) (VAP-1)	-0.624791	-1.31644	0.20456	8	0.0277955	0.14886
455	sp	P31431	SDC4_HUMAN	Syndecan-4 (SYND4) (Amphiglycan) (Ryudocan core protein)	-0.664723	-1.96029	0.0656439	2	0.0279832	0.149202
1117	tr	F8WEU2	F8WEU2_HUMAN	ATP-dependent 6-phosphofructokinase, liver type	-0.600087	-2.37902	0.0286445	1	0.0286445	0.152056
713	sp	Q7L576	CYFP1_HUMAN	Cytoplasmic FMR1-interacting protein 1 (Specifically Rac1-associated protein 1) (Sra-1) (p140sra-1)	-0.514361	-1.93393	0.0690198	2	0.0301374	0.159279
937	tr	A0A0G2JMB2	A0A0G2JMB2_HUMAN	Immunoglobulin heavy constant alpha 2 (Fragment)	-0.871031	-1.70945	0.104569	3	0.0305171	0.160032
1118	tr	F8WF14	F8WF14_HUMAN	Carboxylic ester hydrolase (EC 3.1.1.-)	-0.752148	-1.47414	0.157735	5	0.0305456	0.160032
195	sp	P04433	KV311_HUMAN	Immunoglobulin kappa variable 3-11 (Ig kappa chain V-III region VG)	-1.02882	-1.9181	0.0711194	2	0.0315022	0.16433
251	sp	P08236	BGLR_HUMAN	Beta-glucuronidase (EC 3.2.1.31) (Beta-G1)	0.531057	1.69754	0.106835	3	0.0318024	0.165181
792	sp	Q99828	CIB1_HUMAN	Calcium and integrin-binding protein 1 (CIB) (Calcium- and integrin-binding protein) (CIBP) (Calmyrin) (DNA-PKcs-interacting protein) (Kinase-interacting protein) (KIP) (SNK-interacting protein 2-28) (SIP2-28)	-0.80603	-1.4618	0.161052	5	0.032332	0.167211
801	sp	Q9BUT1	BDH2_HUMAN	3-hydroxybutyrate dehydrogenase type 2 (EC 1.1.1.-) (EC 1.1.1.30) (Dehydrogenase/reductase SDR family member 6) (Oxidoreductase UCPA) (R-beta-hydroxybutyrate dehydrogenase) (Short chain dehydrogenase/reductase family 15C member 1)	0.718501	1.55454	0.137479	4	0.0326158	0.167958
128	sp	P01591	IGJ_HUMAN	Immunoglobulin J chain (Joining chain of multimeric IgA and IgM)	-0.641149	-1.21967	0.238347	10	0.0332369	0.170428
7	sp	A0A0B4J1X5	HV374_HUMAN	Immunoglobulin heavy variable 3-74	-0.672295	-1.45414	0.16314	5	0.0334874	0.170985
852	sp	Q9P265	DIP2B_HUMAN	Disco-interacting protein 2 homolog B (DIP2 homolog B)	0.586788	1.38205	0.183885	6	0.0338559	0.172136
63	sp	O60884	DNJA2_HUMAN	DnaJ homolog subfamily A member 2 (Cell cycle progression restoration gene 3 protein) (Dnj3) (Dj3) (HIRA-interacting protein 4) (Renal carcinoma antigen NY-REN-14)	-0.768837	-2.28849	0.0344336	1	0.0344336	0.173049
242	sp	P07900	HS90A_HUMAN	Heat shock protein HSP 90-alpha (Heat shock 86 kDa) (HSP 86) (HSP86) (Lipopolysaccharide-associated protein 2) (LAP-2) (LPS-associated protein 2) (Renal carcinoma antigen NY-REN-38)	-0.356183	-1.04199	0.311225	21	0.0344662	0.173049
587	sp	P80748	LV321_HUMAN	Immunoglobulin lambda variable 3-21 (Ig lambda chain V-III region LOI) (Ig lambda chain V-V region DEL) (Ig lambda chain V-VII region MOT)	-0.774495	-1.88641	0.075497	2	0.0344076	0.173049
675	sp	Q16851	UGPA_HUMAN	UTP--glucose-1-phosphate uridylyltransferase (EC 2.7.7.9) (UDP-glucose pyrophosphorylase) (UDPGP) (UGPase)	-0.475743	-1.27955	0.216969	8	0.0347404	0.173702
478	sp	P36222	CH3L1_HUMAN	Chitinase-3-like protein 1 (39 kDa synovial protein) (Cartilage glycoprotein 39) (CGP-39) (GP-39) (hCGP-39) (YKL-40)	-0.40111	-1.07014	0.298712	18	0.0352011	0.174557
1004	tr	B8ZZQ6	B8ZZQ6_HUMAN	Prothymosin alpha	-1.8884	-2.27784	0.0351816	1	0.0351816	0.174557
416	sp	P27797	CALR_HUMAN	Calreticulin (CRP55) (Calregulin) (Endoplasmic reticulum resident protein 60) (ERp60) (HACBP) (grp60)	0.490592	1.36911	0.187826	6	0.0361438	0.178497
601	sp	Q04695	K1C17_HUMAN	Keratin, type I cytoskeletal 17 (39.1) (Cytokeratin-17) (CK-17) (Keratin-17) (K17)	-1.56506	-1.43195	0.169313	5	0.037045	0.182201
136	sp	P01704	LV214_HUMAN	Immunoglobulin lambda variable 2-14 (Ig lambda chain V-II region NIG-84) (Ig lambda chain V-II region TOG) (Ig lambda chain V-II region VIL)	-1.25651	-2.24663	0.0374619	1	0.0374619	0.182759
843	sp	Q9NY33	DPP3_HUMAN	Dipeptidyl peptidase 3 (EC 3.4.14.4) (Dipeptidyl aminopeptidase III) (Dipeptidyl arylamidase III) (Dipeptidyl peptidase III) (DPP III) (Enkephalinase B)	0.340429	1.0258	0.31859	22	0.0373309	0.182759
214	sp	P05783	K1C18_HUMAN	Keratin, type I cytoskeletal 18 (Cell proliferation-inducing gene 46 protein) (Cytokeratin-18) (CK-18) (Keratin-18) (K18)	-1.16626	-1.51624	0.146841	4	0.0380306	0.182908
776	sp	Q96HD1	CREL1_HUMAN	Protein disulfide isomerase CRELD1 (EC 5.3.4.1) (Cysteine-rich with EGF-like domain protein 1)	-0.842251	-1.85063	0.0807231	2	0.0379785	0.182908
902	tr	A0A087WVZ1	A0A087WVZ1_HUMAN	ATP-dependent RNA helicase DDX3X (Fragment)	-2.29033	-2.23809	0.0381088	1	0.0381088	0.182908
1143	tr	H0YLA4	H0YLA4_HUMAN	Sorbitol dehydrogenase	0.512299	1.42485	0.171327	5	0.0382513	0.182908
1163	tr	H7BZJ3	H7BZJ3_HUMAN	Protein disulfide-isomerase A3 (Fragment)	0.928147	2.23933	0.0380145	1	0.0380145	0.182908
1152	tr	H3BPK3	H3BPK3_HUMAN	Hydroxyacylglutathione hydrolase, mitochondrial (Fragment)	0.546843	1.26198	0.223081	8	0.0385545	0.183629
731	sp	Q8N271	PROM2_HUMAN	Prominin-2 (PROM-2) (Prominin-like protein 2) (hPROML2)	-0.656365	-2.2285	0.0388483	1	0.0388483	0.18375
924	tr	A0A0A0MSV6	A0A0A0MSV6_HUMAN	Complement C1q subcomponent subunit B (Fragment)	-0.362443	-1.63878	0.118637	3	0.0388848	0.18375
268	sp	P09210	GSTA2_HUMAN	Glutathione S-transferase A2 (EC 2.5.1.18) (GST HA subunit 2) (GST class-alpha member 2) (GST-gamma) (GSTA2-2) (GTH2)	0.537741	1.00573	0.327887	24	0.0393566	0.183816
327	sp	P14174	MIF_HUMAN	Macrophage migration inhibitory factor (MIF) (EC 5.3.2.1) (Glycosylation-inhibiting factor) (GIF) (L-dopachrome isomerase) (L-dopachrome tautomerase) (EC 5.3.3.12) (Phenylpyruvate tautomerase)	0.588954	1.63696	0.119021	3	0.039126	0.183816
385	sp	P22314	UBA1_HUMAN	Ubiquitin-like modifier-activating enzyme 1 (EC 6.2.1.45) (Protein A1S9) (Ubiquitin-activating enzyme E1)	0.283449	0.980837	0.339687	28	0.0393247	0.183816
1080	tr	E9PLT1	E9PLT1_HUMAN	Platelet glycoprotein 4	-0.604261	-1.6278	0.120963	3	0.0403562	0.187758
107	sp	P00558	PGK1_HUMAN	Phosphoglycerate kinase 1 (EC 2.7.2.3) (Cell migration-inducing gene 10 protein) (Primer recognition protein 2) (PRP 2)	0.388028	0.913272	0.373183	45	0.0409756	0.189414
963	tr	A0A1W2PQ80	A0A1W2PQ80_HUMAN	Immunoglobulin lambda variable 10-54	-1.22853	-2.20118	0.0410265	1	0.0410265	0.189414
318	sp	P13671	CO6_HUMAN	Complement component C6	-0.399265	-1.06324	0.301742	17	0.0417379	0.191963
552	sp	P61077	UB2D3_HUMAN	Ubiquitin-conjugating enzyme E2 D3 (EC 2.3.2.23) ((E3-independent) E2 ubiquitin-conjugating enzyme D3) (EC 2.3.2.24) (E2 ubiquitin-conjugating enzyme D3) (Ubiquitin carrier protein D3) (Ubiquitin-conjugating enzyme E2(17)KB 3) (Ubiquitin-conjugating enzyme E2-17 kDa 3) (Ubiquitin-protein ligase D3)	-0.51606	-1.81271	0.0866073	2	0.0421272	0.192285
790	sp	Q99714	HCD2_HUMAN	3-hydroxyacyl-CoA dehydrogenase type-2 (EC 1.1.1.35) (17-beta-hydroxysteroid dehydrogenase 10) (17-beta-HSD 10) (EC 1.1.1.51) (2-methyl-3-hydroxybutyryl-CoA dehydrogenase) (MHBD) (3-hydroxy-2-methylbutyryl-CoA dehydrogenase) (EC 1.1.1.178) (3-hydroxyacyl-CoA dehydrogenase type II) (Endoplasmic reticulum-associated amyloid beta-peptide-binding protein) (Mitochondrial ribonuclease P protein 2) (Mit…	-1.85584	-2.18829	0.042093	1	0.042093	0.192285
379	sp	P21333	FLNA_HUMAN	Filamin-A (FLN-A) (Actin-binding protein 280) (ABP-280) (Alpha-filamin) (Endothelial actin-binding protein) (Filamin-1) (Non-muscle filamin)	-0.402037	-0.945766	0.356805	34	0.0428565	0.194143
561	sp	P62081	RS7_HUMAN	40S ribosomal protein S7 (Small ribosomal subunit protein eS7)	-1.85515	-2.18079	0.0427249	1	0.0427249	0.194143
438	sp	P30048	PRDX3_HUMAN	Thioredoxin-dependent peroxide reductase, mitochondrial (EC 1.11.1.15) (Antioxidant protein 1) (AOP-1) (HBC189) (Peroxiredoxin III) (Prx-III) (Peroxiredoxin-3) (Protein MER5 homolog)	-1.01106	-1.60708	0.125453	3	0.0432666	0.195267
304	sp	P12236	ADT3_HUMAN	ADP/ATP translocase 3 (ADP,ATP carrier protein 3) (ADP,ATP carrier protein, isoform T2) (ANT 2) (Adenine nucleotide translocator 3) (ANT 3) (Solute carrier family 25 member 6) [Cleaved into: ADP/ATP translocase 3, N-terminally processed]	-1.50016	-1.47805	0.156698	4	0.0442141	0.198799
199	sp	P04899	GNAI2_HUMAN	Guanine nucleotide-binding protein G(i) subunit alpha-2 (Adenylate cyclase-inhibiting G alpha protein)	-1.00571	-1.58947	0.129382	3	0.0458878	0.205557
305	sp	P12273	PIP_HUMAN	Prolactin-inducible protein (Gross cystic disease fluid protein 15) (GCDFP-15) (Prolactin-induced protein) (Secretory actin-binding protein) (SABP) (gp17)	0.604403	1.77268	0.0932226	2	0.0469457	0.208443
557	sp	P61769	B2MG_HUMAN	Beta-2-microglobulin [Cleaved into: Beta-2-microglobulin form pI 5.3]	0.770771	1.37834	0.185007	5	0.0470511	0.208443
938	tr	A0A0G2JMM6	A0A0G2JMM6_HUMAN	Transmembrane channel-like protein	-0.594199	-1.19549	0.247423	9	0.046948	0.208443
913	tr	A0A087X0W7	A0A087X0W7_HUMAN	Acyl-coenzyme A thioesterase 2, mitochondrial	-0.435452	-1.37504	0.186012	5	0.0477393	0.210717
408	sp	P26447	S10A4_HUMAN	Protein S100-A4 (Calvasculin) (Metastasin) (Placental calcium-binding protein) (Protein Mts1) (S100 calcium-binding protein A4)	-0.913436	-1.45539	0.162799	4	0.0482885	0.212364
145	sp	P01834	IGKC_HUMAN	Immunoglobulin kappa constant (Ig kappa chain C region) (Ig kappa chain C region AG) (Ig kappa chain C region CUM) (Ig kappa chain C region EU) (Ig kappa chain C region OU) (Ig kappa chain C region ROY) (Ig kappa chain C region TI)	-0.676644	-1.10048	0.285636	13	0.0487642	0.213425
1027	tr	C9JKZ3	C9JKZ3_HUMAN	Transmembrane protease serine 2 (Fragment)	-0.385401	-1.75619	0.0960745	2	0.0490716	0.213425
1052	tr	E7EQE7	E7EQE7_HUMAN	Atrial natriuretic peptide-converting enzyme	-0.718473	-1.75492	0.0962967	2	0.0492384	0.213425
1083	tr	E9PNS3	E9PNS3_HUMAN	Toll-interacting protein	-0.651136	-1.75493	0.0962947	2	0.0492369	0.213425
537	sp	P55064	AQP5_HUMAN	Aquaporin-5 (AQP-5)	-0.869579	-1.74693	0.0977068	2	0.0503011	0.216099
642	sp	Q14116	IL18_HUMAN	Interleukin-18 (IL-18) (Iboctadekin) (Interferon gamma-inducing factor) (IFN-gamma-inducing factor) (Interleukin-1 gamma) (IL-1 gamma)	0.577696	1.74639	0.0978042	2	0.0503748	0.216099
833	sp	Q9NPY3	C1QR1_HUMAN	Complement component C1q receptor (C1q/MBL/SPA receptor) (C1qR) (C1qR(p)) (C1qRp) (CDw93) (Complement component 1 q subcomponent receptor 1) (Matrix-remodeling-associated protein 4) (CD antigen CD93)	-0.583387	-1.74625	0.0978287	2	0.0503933	0.216099
946	tr	A0A0U1RQD1	A0A0U1RQD1_HUMAN	Chromosome 12 open reading frame 5, isoform CRA_b (Fructose-2,6-bisphosphatase TIGAR)	-1.11655	-2.07802	0.0523056	1	0.0523056	0.223504
1217	tr	Q5QPD0	Q5QPD0_HUMAN	5'-nucleotidase domain-containing protein 1 (Fragment)	0.595873	2.07268	0.0528533	1	0.0528533	0.225047
464	sp	P32455	GBP1_HUMAN	Guanylate-binding protein 1 (EC 3.6.5.-) (GTP-binding protein 1) (GBP-1) (HuGBP-1) (Guanine nucleotide-binding protein 1) (Interferon-induced guanylate-binding protein 1)	-0.905488	-2.06783	0.0533546	1	0.0533546	0.226381
1090	tr	F2Z2K0	F2Z2K0_HUMAN	NSFL1 cofactor p47	-0.424976	-1.71433	0.103652	2	0.0548565	0.231937
1012	tr	C9J9K3	C9J9K3_HUMAN	40S ribosomal protein SA (Fragment)	-0.796484	-1.40862	0.176006	4	0.057755	0.243339
290	sp	P10643	CO7_HUMAN	Complement component C7	-0.419433	-0.961661	0.348975	25	0.0591235	0.248236
523	sp	P51674	GPM6A_HUMAN	Neuronal membrane glycoprotein M6-a (M6a)	0.314714	1.50913	0.148638	3	0.0597119	0.248972
1161	tr	H3BVD9	H3BVD9_HUMAN	Kunitz-type protease inhibitor 1 (Fragment)	-0.343618	-1.09018	0.290029	12	0.0595682	0.248972
914	tr	A0A087X1J7	A0A087X1J7_HUMAN	Glutathione peroxidase	0.436993	1.26368	0.222482	6	0.0604245	0.251074
1219	tr	Q5T0I0	Q5T0I0_HUMAN	Gelsolin (Fragment)	-0.472533	-2.00131	0.0606847	1	0.0606847	0.251289
1243	tr	V9GYQ1	V9GYQ1_HUMAN	Rho-related GTP-binding protein RhoF (Fragment)	-0.567338	-1.99666	0.0612299	1	0.0612299	0.252678
816	sp	Q9H4A9	DPEP2_HUMAN	Dipeptidase 2 (EC 3.4.13.19)	-0.609908	-1.14769	0.266137	9	0.0625955	0.257432
301	sp	P11717	MPRI_HUMAN	Cation-independent mannose-6-phosphate receptor (CI Man-6-P receptor) (CI-MPR) (M6PR) (300 kDa mannose 6-phosphate receptor) (MPR 300) (Insulin-like growth factor 2 receptor) (Insulin-like growth factor II receptor) (IGF-II receptor) (M6P/IGF2 receptor) (M6P/IGF2R) (CD antigen CD222)	-0.453281	-1.48928	0.153743	3	0.0636431	0.26085
37	sp	O00602	FCN1_HUMAN	Ficolin-1 (Collagen/fibrinogen domain-containing protein 1) (Ficolin-A) (Ficolin-alpha) (M-ficolin)	-1.06568	-1.95724	0.0660269	1	0.0660269	0.267887
721	sp	Q86UN3	R4RL2_HUMAN	Reticulon-4 receptor-like 2 (Nogo receptor-like 3) (Nogo-66 receptor homolog 1) (Nogo-66 receptor-related protein 2) (NgR2)	-0.525023	-1.64606	0.117118	2	0.0655997	0.267887
1185	tr	J3KTJ3	J3KTJ3_HUMAN	60S ribosomal protein L23 (Ribosomal protein L23, isoform CRA_a)	-1.80025	-1.95749	0.0659956	1	0.0659956	0.267887
447	sp	P30484	1B46_HUMAN	HLA class I histocompatibility antigen, B alpha chain	0.769878	1.94951	0.0670058	1	0.0670058	0.270946
148	sp	P01861	IGHG4_HUMAN	Immunoglobulin heavy constant gamma 4 (Ig gamma-4 chain C region)	-1.07563	-1.36479	0.189155	4	0.0680516	0.274255
143	sp	P01825	HV459_HUMAN	Immunoglobulin heavy variable 4-59 (Ig heavy chain V-II region NEWM)	-0.951955	-1.6302	0.120452	2	0.0683464	0.274525
528	sp	P52209	6PGD_HUMAN	6-phosphogluconate dehydrogenase, decarboxylating (EC 1.1.1.44)	-0.358372	-1.02633	0.318345	15	0.0691796	0.276948
8	sp	A0A0C4DH25	KVD20_HUMAN	Immunoglobulin kappa variable 3D-20	-0.815959	-1.92493	0.0702072	1	0.0702072	0.277376
678	sp	Q3MIR4	CC50B_HUMAN	Cell cycle control protein 50B (P4-ATPase flippase complex beta subunit TMEM30B) (Transmembrane protein 30B)	-0.454981	-1.92636	0.0700168	1	0.0700168	0.277376
1164	tr	H7C003	H7C003_HUMAN	Protein phosphatase 1 regulatory subunit 7 (Fragment)	-0.308288	-1.6228	0.122033	2	0.0696606	0.277376
1210	tr	M0R0Y6	M0R0Y6_HUMAN	Heterogeneous nuclear ribonucleoprotein M	-3.30108	-1.92576	0.0700963	1	0.0700963	0.277376
1244	tr	X1WI28	X1WI28_HUMAN	60S ribosomal protein L10 (Fragment)	-1.39992	-1.61449	0.123833	2	0.0711656	0.280244
418	sp	P27918	PROP_HUMAN	Properdin (Complement factor P)	-0.414393	-1.34935	0.193972	4	0.072038	0.281909
673	sp	Q16762	THTR_HUMAN	Thiosulfate sulfurtransferase (EC 2.8.1.1) (Rhodanese)	1.45431	1.91118	0.0720563	1	0.0720563	0.281909
1127	tr	G5EA09	G5EA09_HUMAN	Syndecan binding protein (Syntenin), isoform CRA_a (Syntenin-1)	-0.609076	-1.90559	0.0728201	1	0.0728201	0.283059
1145	tr	H3BLV0	H3BLV0_HUMAN	Complement decay-accelerating factor (Fragment)	0.398771	0.998589	0.331243	17	0.0727896	0.283059
19	sp	P04040	CATA_HUMAN	Catalase (EC 1.11.1.6)	0.519862	1.07561	0.296322	11	0.074134	0.283954
331	sp	P14550	AK1A1_HUMAN	Aldo-keto reductase family 1 member A1 (EC 1.1.1.2) (EC 1.1.1.372) (EC 1.1.1.54) (Alcohol dehydrogenase [NADP(+)]) (Aldehyde reductase) (Glucuronate reductase) (EC 1.1.1.19) (Glucuronolactone reductase) (EC 1.1.1.20)	0.350051	0.988273	0.336132	18	0.0734839	0.283954
955	tr	A0A182DWF4	A0A182DWF4_HUMAN	HLA class II histocompatibility antigen, DP beta 1 chain	-0.547358	-1.60063	0.126882	2	0.0737367	0.283954
1109	tr	F8VUA6	F8VUA6_HUMAN	60S ribosomal protein L18 (Fragment)	-1.42441	-1.89542	0.0742287	1	0.0742287	0.283954
1216	tr	Q5JP53	Q5JP53_HUMAN	Tubulin beta chain	-0.981249	-1.44181	0.166546	3	0.0739737	0.283954
1190	tr	J3QRY4	J3QRY4_HUMAN	26S proteasome non-ATPase regulatory subunit 11 (Fragment)	-1.26361	-1.89028	0.0749496	1	0.0749496	0.285805
655	sp	Q15084	PDIA6_HUMAN	Protein disulfide-isomerase A6 (EC 5.3.4.1) (Endoplasmic reticulum protein 5) (ER protein 5) (ERp5) (Protein disulfide isomerase P5) (Thioredoxin domain-containing protein 7)	-0.826792	-1.43366	0.168831	3	0.075887	0.287559
1137	tr	H0YDN1	H0YDN1_HUMAN	Plectin	-2.05971	-1.88452	0.0757642	1	0.0757642	0.287559
770	sp	Q96C23	GALM_HUMAN	Aldose 1-epimerase (EC 5.1.3.3) (Galactose mutarotase)	0.498562	1.13862	0.269805	8	0.0770816	0.29117
334	sp	P14780	MMP9_HUMAN	Matrix metalloproteinase-9 (MMP-9) (EC 3.4.24.35) (92 kDa gelatinase) (92 kDa type IV collagenase) (Gelatinase B) (GELB) [Cleaved into: 67 kDa matrix metalloproteinase-9; 82 kDa matrix metalloproteinase-9]	-0.533554	-1.2572	0.224768	5	0.0787112	0.296397
351	sp	P16403	H12_HUMAN	Histone H1.2 (Histone H1c) (Histone H1d) (Histone H1s-1)	-1.23999	-1.57201	0.133378	2	0.0793022	0.297692
1111	tr	F8VWW8	F8VWW8_HUMAN	Acid sphingomyelinase-like phosphodiesterase 3b	-0.54634	-1.85454	0.0801371	1	0.0801371	0.299892
944	tr	A0A0J9YVU5	A0A0J9YVU5_HUMAN	Immunoglobulin heavy variable 2-70 (Fragment)	-1.15699	-1.84819	0.0810913	1	0.0810913	0.302523
175	sp	P02792	FRIL_HUMAN	Ferritin light chain (Ferritin L subunit)	-0.874679	-1.05735	0.30435	11	0.0832513	0.30867
637	sp	Q13740	CD166_HUMAN	CD166 antigen (Activated leukocyte cell adhesion molecule) (CD antigen CD166)	-0.34514	-0.973377	0.343279	18	0.0832442	0.30867
1207	tr	M0QZ52	M0QZ52_HUMAN	Calmodulin 3 (Phosphorylase kinase, delta), isoform CRA_d (Calmodulin-1) (Calmodulin-2) (Calmodulin-3)	-1.56102	-1.83049	0.083803	1	0.083803	0.309763
1022	tr	C9JF17	C9JF17_HUMAN	Apolipoprotein D (Fragment)	-0.393271	-1.82556	0.084573	1	0.084573	0.310702
1069	tr	E9PGM4	E9PGM4_HUMAN	1,4-alpha-glucan-branching enzyme	0.464686	1.39922	0.178762	3	0.0844421	0.310702
524	sp	P51688	SPHM_HUMAN	N-sulphoglucosamine sulphohydrolase (EC 3.10.1.1) (Sulfoglucosamine sulfamidase) (Sulphamidase)	0.312208	1.54349	0.140129	2	0.0852083	0.311935
1162	tr	H7BY16	H7BY16_HUMAN	Nucleolin (Fragment)	-1.69797	-1.54247	0.140375	2	0.0854262	0.311935
1032	tr	C9JS50	C9JS50_HUMAN	Metalloreductase STEAP4	-0.481168	-1.1868	0.250749	6	0.0859802	0.313009
837	sp	Q9NR45	SIAS_HUMAN	Sialic acid synthase (N-acetylneuraminate synthase) (EC 2.5.1.56) (N-acetylneuraminate-9-phosphate synthase) (EC 2.5.1.57) (N-acetylneuraminic acid phosphate synthase) (N-acetylneuraminic acid synthase)	0.260091	1.14725	0.266314	7	0.0866006	0.314318
1078	tr	E9PLH9	E9PLH9_HUMAN	GDP-L-fucose synthase (Fragment)	0.648149	1.53288	0.142711	2	0.0874996	0.316628
1188	tr	J3QQV6	J3QQV6_HUMAN	Pyridoxine-5'-phosphate oxidase (Fragment)	0.782632	1.51837	0.146309	2	0.0907208	0.327301
1194	tr	J9JIE9	J9JIE9_HUMAN	Putative hydroxypyruvate isomerase (Fragment)	0.478673	1.28143	0.216323	4	0.0920227	0.331007
140	sp	P01717	LV325_HUMAN	Immunoglobulin lambda variable 3-25 (Ig lambda chain V-IV region Hil)	-1.14503	-1.50933	0.148586	2	0.0927772	0.331252
707	sp	Q6UX73	CP089_HUMAN	UPF0764 protein C16orf89	-0.298722	-1.1693	0.257549	6	0.0929155	0.331252
860	sp	Q9UGM5	FETUB_HUMAN	Fetuin-B (16G2) (Fetuin-like protein IRL685) (Gugu)	-0.531882	-1.27961	0.216946	4	0.0926138	0.331252
317	sp	P13667	PDIA4_HUMAN	Protein disulfide-isomerase A4 (EC 5.3.4.1) (Endoplasmic reticulum resident protein 70) (ER protein 70) (ERp70) (Endoplasmic reticulum resident protein 72) (ER protein 72) (ERp-72) (ERp72)	0.328879	1.00962	0.326071	13	0.0933752	0.331909
920	tr	A0A0A0MS08	A0A0A0MS08_HUMAN	Immunoglobulin heavy constant gamma 1 (Fragment)	-0.502309	-0.937784	0.360782	21	0.0938409	0.33214
1237	tr	S4R3Q6	S4R3Q6_HUMAN	Vacuolar protein sorting-associated protein 26A	-0.420461	-1.76819	0.0939915	1	0.0939915	0.33214
263	sp	P08697	A2AP_HUMAN	Alpha-2-antiplasmin (Alpha-2-AP) (Alpha-2-plasmin inhibitor) (Alpha-2-PI) (Serpin F2)	0.367165	1.03614	0.313872	11	0.0949783	0.3327
462	sp	P31997	CEAM8_HUMAN	Carcinoembryonic antigen-related cell adhesion molecule 8 (CD67 antigen) (Carcinoembryonic antigen CGM6) (Non-specific cross-reacting antigen NCA-95) (CD antigen CD66b)	-0.704226	-1.76291	0.0949028	1	0.0949028	0.3327
865	sp	Q9UKU6	TRHDE_HUMAN	Thyrotropin-releasing hormone-degrading ectoenzyme (TRH-DE) (TRH-degrading ectoenzyme) (EC 3.4.19.6) (Pyroglutamyl-peptidase II) (PAP-II) (TRH-specific aminopeptidase) (Thyroliberinase)	-0.694263	-1.27303	0.219219	4	0.0947879	0.3327
711	sp	Q6XQN6	PNCB_HUMAN	Nicotinate phosphoribosyltransferase (NAPRTase) (EC 6.3.4.21) (FHA-HIT-interacting protein) (Nicotinate phosphoribosyltransferase domain-containing protein 1)	-0.26967	-1.20762	0.242839	5	0.0961082	0.335682
1026	tr	C9JKI3	C9JKI3_HUMAN	Caveolin (Fragment)	0.562457	1.48602	0.154597	2	0.0982659	0.342227
18	sp	P00918	CAH2_HUMAN	Carbonic anhydrase 2 (EC 4.2.1.1) (Carbonate dehydratase II) (Carbonic anhydrase C) (CAC) (Carbonic anhydrase II) (CA-II)	0.561092	1.04641	0.309237	10	0.0991633	0.344357
367	sp	P19827	ITIH1_HUMAN	Inter-alpha-trypsin inhibitor heavy chain H1 (ITI heavy chain H1) (ITI-HC1) (Inter-alpha-inhibitor heavy chain 1) (Inter-alpha-trypsin inhibitor complex component III) (Serum-derived hyaluronan-associated protein) (SHAP)	-0.439989	-0.998218	0.331418	13	0.100793	0.34901
369	sp	P20073	ANXA7_HUMAN	Annexin A7 (Annexin VII) (Annexin-7) (Synexin)	-0.302548	-1.06212	0.30224	9	0.101576	0.350714
488	sp	P40189	IL6RB_HUMAN	Interleukin-6 receptor subunit beta (IL-6 receptor subunit beta) (IL-6R subunit beta) (IL-6R-beta) (IL-6RB) (CDw130) (Interleukin-6 signal transducer) (Membrane glycoprotein 130) (gp130) (Oncostatin-M receptor subunit alpha) (CD antigen CD130)	0.305035	1.08427	0.292572	8	0.102272	0.352108
259	sp	P08581	MET_HUMAN	Hepatocyte growth factor receptor (HGF receptor) (EC 2.7.10.1) (HGF/SF receptor) (Proto-oncogene c-Met) (Scatter factor receptor) (SF receptor) (Tyrosine-protein kinase Met)	-0.639336	-1.71664	0.103221	1	0.103221	0.353357
337	sp	P15104	GLNA_HUMAN	Glutamine synthetase (GS) (EC 6.3.1.2) (Glutamate--ammonia ligase) (Palmitoyltransferase GLUL) (EC 2.3.1.225)	-0.372916	-1.249	0.227679	4	0.103093	0.353357
1056	tr	E7ETN3	E7ETN3_HUMAN	Uncharacterized protein	-0.623748	-1.33057	0.199958	3	0.10396	0.354877
160	sp	P02675	FIBB_HUMAN	Fibrinogen beta chain [Cleaved into: Fibrinopeptide B; Fibrinogen beta chain]	-0.410015	-1.14143	0.268663	6	0.104908	0.357101
899	tr	A0A087WUL2	A0A087WUL2_HUMAN	Proteasome subunit beta type-3 (Fragment)	0.404668	1.24284	0.229889	4	0.105317	0.357483
487	sp	P40121	CAPG_HUMAN	Macrophage-capping protein (Actin regulatory protein CAP-G)	-0.349435	-1.00347	0.328949	12	0.105998	0.358787
90	sp	O95633	FSTL3_HUMAN	Follistatin-related protein 3 (Follistatin-like protein 3) (Follistatin-related gene protein)	-0.350025	-1.31636	0.204588	3	0.108442	0.362979
277	sp	P0C0L4	CO4A_HUMAN	Complement C4-A (Acidic complement C4) (C3 and PZP-like alpha-2-macroglobulin domain-containing protein 2) [Cleaved into: Complement C4 beta chain; Complement C4-A alpha chain; C4a anaphylatoxin; C4b-A; C4d-A; Complement C4 gamma chain]	-0.295041	-0.818895	0.423567	64	0.108419	0.362979
966	tr	A0A286YFA2	A0A286YFA2_HUMAN	D-3-phosphoglycerate dehydrogenase	-1.28317	-1.44586	0.165422	2	0.108371	0.362979
1211	tr	M0R1L7	M0R1L7_HUMAN	Charged multivesicular body protein 2a (Fragment)	-0.599218	-1.44892	0.164575	2	0.107571	0.362979
1229	tr	Q5VVP7	Q5VVP7_HUMAN	C-reactive protein	-0.560431	-1.44281	0.166269	2	0.109174	0.364416
333	sp	P14625	ENPL_HUMAN	Endoplasmin (94 kDa glucose-regulated protein) (GRP-94) (Heat shock protein 90 kDa beta member 1) (Tumor rejection antigen 1) (gp96 homolog)	-0.298675	-1.43754	0.167741	2	0.110571	0.36604
1053	tr	E7EQG5	E7EQG5_HUMAN	Cadherin-related family member 3	-0.848782	-1.68107	0.110037	1	0.110037	0.36604
1234	tr	R4GN98	R4GN98_HUMAN	Protein S100 (S100 calcium-binding protein) (Fragment)	0.776408	1.22941	0.234763	4	0.110302	0.36604
194	sp	P04432	KVD39_HUMAN	Immunoglobulin kappa variable 1D-39 (Ig kappa chain V-I region Daudi)	-0.926893	-1.6743	0.111376	1	0.111376	0.367695
510	sp	P49247	RPIA_HUMAN	Ribose-5-phosphate isomerase (EC 5.3.1.6) (Phosphoriboisomerase)	0.351692	1.66869	0.112496	1	0.112496	0.370378
630	sp	Q13332	PTPRS_HUMAN	Receptor-type tyrosine-protein phosphatase S (R-PTP-S) (EC 3.1.3.48) (Receptor-type tyrosine-protein phosphatase sigma) (R-PTP-sigma)	-0.368918	-1.08577	0.291924	7	0.115808	0.38024
354	sp	P17066	HSP76_HUMAN	Heat shock 70 kDa protein 6 (Heat shock 70 kDa protein B')	0.589772	1.64979	0.116344	1	0.116344	0.380779
1028	tr	C9JLU1	C9JLU1_HUMAN	DNA-directed RNA polymerases I, II, and III subunit RPABC3 (Fragment)	-1.93449	-1.64854	0.116604	1	0.116604	0.380779
869	sp	Q9UM22	EPDR1_HUMAN	Mammalian ependymin-related protein 1 (MERP-1) (Upregulated in colorectal cancer gene 1 protein)	0.474689	1.64333	0.117686	1	0.117686	0.383274
152	sp	P01880	IGHD_HUMAN	Immunoglobulin heavy constant delta (Ig delta chain C region) (Ig delta chain C region NIG-65) (Ig delta chain C region WAH)	0.829763	1.11213	0.28073	6	0.118845	0.383936
1057	tr	E7EVH9	E7EVH9_HUMAN	Pseudouridine-5'-phosphatase	1.45678	1.63809	0.118782	1	0.118782	0.383936
1191	tr	J3QS00	J3QS00_HUMAN	Aldehyde dehydrogenase family 3 member A2 (Fragment)	1.56536	1.64055	0.118267	1	0.118267	0.383936
307	sp	P12318	FCG2A_HUMAN	Low affinity immunoglobulin gamma Fc region receptor II-a (IgG Fc receptor II-a) (CDw32) (Fc-gamma RII-a) (Fc-gamma-RIIa) (FcRII-a) (CD antigen CD32)	-0.351322	-1.27825	0.217417	3	0.121256	0.387108
383	sp	P21980	TGM2_HUMAN	Protein-glutamine gamma-glutamyltransferase 2 (EC 2.3.2.13) (Tissue transglutaminase) (Transglutaminase C) (TG(C)) (TGC) (TGase C) (Transglutaminase H) (TGase H) (Transglutaminase-2) (TGase-2)	0.327926	1.10868	0.282179	6	0.120582	0.387108
657	sp	Q15223	NECT1_HUMAN	Nectin-1 (Herpes virus entry mediator C) (Herpesvirus entry mediator C) (HveC) (Herpesvirus Ig-like receptor) (HIgR) (Nectin cell adhesion molecule 1) (Poliovirus receptor-related protein 1) (CD antigen CD111)	-0.643895	-1.39737	0.179306	2	0.121724	0.387108
830	sp	Q9NPH2	INO1_HUMAN	Inositol-3-phosphate synthase 1 (IPS 1) (EC 5.5.1.4) (Myo-inositol 1-phosphate synthase) (MI-1-P synthase) (MIP synthase) (hIPS) (Myo-inositol 1-phosphate synthase A1) (hINO1)	0.558826	1.62455	0.121658	1	0.121658	0.387108
1048	tr	E5RIA2	E5RIA2_HUMAN	Ectonucleotide pyrophosphatase/phosphodiesterase family member 2	-0.26825	-1.39727	0.179337	2	0.121754	0.387108
1220	tr	Q5T123	Q5T123_HUMAN	SH3 domain-binding glutamic acid-rich-like protein 3	-0.420289	-1.20076	0.245423	4	0.121584	0.387108
674	sp	Q16774	KGUA_HUMAN	Guanylate kinase (EC 2.7.4.8) (GMP kinase) (Guanylate kinase 1)	0.519648	1.27573	0.218286	3	0.122144	0.387326
777	sp	Q96KP4	CNDP2_HUMAN	Cytosolic non-specific dipeptidase (EC 3.4.13.18) (CNDP dipeptidase 2) (Carnosine dipeptidase II) (Epididymis secretory protein Li 13) (Glutamate carboxypeptidase-like protein 1) (Peptidase A)	0.330482	0.931942	0.363712	17	0.122477	0.387362
518	sp	P50990	TCPQ_HUMAN	T-complex protein 1 subunit theta (TCP-1-theta) (CCT-theta) (Chaperonin containing T-complex polypeptide 1 subunit 8) (Renal carcinoma antigen NY-REN-15)	-0.518111	-1.38572	0.18278	2	0.12513	0.394717
787	sp	Q99459	CDC5L_HUMAN	Cell division cycle 5-like protein (Cdc5-like protein) (Pombe cdc5-related protein)	-1.18286	-1.59945	0.127144	1	0.127144	0.400021
553	sp	P61088	UBE2N_HUMAN	Ubiquitin-conjugating enzyme E2 N (EC 2.3.2.23) (Bendless-like ubiquitin-conjugating enzyme) (E2 ubiquitin-conjugating enzyme N) (Ubc13) (UbcH13) (Ubiquitin carrier protein N) (Ubiquitin-protein ligase N)	-0.348476	-1.37634	0.185616	2	0.12793	0.401446
132	sp	P01624	KV315_HUMAN	Immunoglobulin kappa variable 3-15 (Ig kappa chain V-III region CLL) (Ig kappa chain V-III region POM)	-0.594339	-1.36508	0.189066	2	0.131358	0.40392
225	sp	P06748	NPM_HUMAN	Nucleophosmin (NPM) (Nucleolar phosphoprotein B23) (Nucleolar protein NO38) (Numatrin)	-1.29332	-1.25036	0.227196	3	0.131399	0.40392
235	sp	P07451	CAH3_HUMAN	Carbonic anhydrase 3 (EC 4.2.1.1) (Carbonate dehydratase III) (Carbonic anhydrase III) (CA-III)	3.15802	1.37084	0.187295	2	0.129595	0.40392
347	sp	P16104	H2AX_HUMAN	Histone H2AX (H2a/x) (Histone H2A.X)	-3.0975	-1.58086	0.13134	1	0.13134	0.40392
448	sp	P30530	UFO_HUMAN	Tyrosine-protein kinase receptor UFO (EC 2.7.10.1) (AXL oncogene)	-0.783582	-1.36494	0.189108	2	0.1314	0.40392
737	sp	Q8NBJ4	GOLM1_HUMAN	Golgi membrane protein 1 (Golgi membrane protein GP73) (Golgi phosphoprotein 2)	-0.344231	-1.36725	0.188398	2	0.130692	0.40392
942	tr	A0A0G2JS65	A0A0G2JS65_HUMAN	Mucin-4	-0.938389	-1.58089	0.131332	1	0.131332	0.40392
1035	tr	C9JW96	C9JW96_HUMAN	Prohibitin (Fragment)	-1.36959	-1.5868	0.129986	1	0.129986	0.40392
417	sp	P27824	CALX_HUMAN	Calnexin (IP90) (Major histocompatibility complex class I antigen-binding protein p88) (p90)	-1.74029	-1.57774	0.132056	1	0.132056	0.404903
84	sp	O94921	CDK14_HUMAN	Cyclin-dependent kinase 14 (EC 2.7.11.22) (Cell division protein kinase 14) (Serine/threonine-protein kinase PFTAIRE-1) (hPFTAIRE1)	-0.536129	-1.35789	0.191295	2	0.133585	0.406361
270	sp	P09382	LEG1_HUMAN	Galectin-1 (Gal-1) (14 kDa laminin-binding protein) (HLBP14) (14 kDa lectin) (Beta-galactoside-binding lectin L-14-I) (Galaptin) (HBL) (HPL) (Lactose-binding lectin 1) (Lectin galactoside-binding soluble 1) (Putative MAPK-activating protein PM12) (S-Lac lectin 1)	-0.950265	-1.35587	0.191926	2	0.134217	0.406361
436	sp	P30046	DOPD_HUMAN	D-dopachrome decarboxylase (EC 4.1.1.84) (D-dopachrome tautomerase) (Phenylpyruvate tautomerase II)	0.473631	1.24535	0.228987	3	0.133292	0.406361
840	sp	Q9NUQ9	FA49B_HUMAN	Protein FAM49B (L1)	-0.560886	-1.24431	0.22936	3	0.133687	0.406361
1156	tr	H3BR04	H3BR04_HUMAN	Fructose-bisphosphate aldolase A (Fragment)	-0.725058	-1.56894	0.134091	1	0.134091	0.406361
563	sp	P62328	TYB4_HUMAN	Thymosin beta-4 (T beta-4) (Fx) [Cleaved into: Hematopoietic system regulatory peptide (Seraspenide)]	0.520689	1.5654	0.134918	1	0.134918	0.40746
423	sp	P28827	PTPRM_HUMAN	Receptor-type tyrosine-protein phosphatase mu (Protein-tyrosine phosphatase mu) (R-PTP-mu) (EC 3.1.3.48)	-0.611274	-1.34317	0.195925	2	0.138243	0.416458
610	sp	Q07955	SRSF1_HUMAN	Serine/arginine-rich splicing factor 1 (Alternative-splicing factor 1) (ASF-1) (Splicing factor, arginine/serine-rich 1) (pre-mRNA-splicing factor SF2, P33 subunit)	-1.68848	-1.54486	0.139797	1	0.139797	0.420087
496	sp	P42785	PCP_HUMAN	Lysosomal Pro-X carboxypeptidase (EC 3.4.16.2) (Angiotensinase C) (Lysosomal carboxypeptidase C) (Proline carboxypeptidase) (Prolylcarboxypeptidase) (PRCP)	-0.604536	-1.5422	0.140441	1	0.140441	0.420973
87	sp	O95436	NPT2B_HUMAN	Sodium-dependent phosphate transport protein 2B (Sodium-phosphate transport protein 2B) (Na(+)-dependent phosphate cotransporter 2B) (NaPi3b) (Sodium/phosphate cotransporter 2B) (Na(+)/Pi cotransporter 2B) (NaPi-2b) (Solute carrier family 34 member 2)	-0.515673	-1.10765	0.282612	5	0.140851	0.421052
406	sp	P25815	S100P_HUMAN	Protein S100-P (Migration-inducing gene 9 protein) (MIG9) (Protein S100-E) (S100 calcium-binding protein P)	0.4116	1.53921	0.141166	1	0.141166	0.421052
137	sp	P01706	LV211_HUMAN	Immunoglobulin lambda variable 2-11 (Ig gamma lambda chain V-II region DOT) (Ig lambda chain V-II region BOH) (Ig lambda chain V-II region BUR) (Ig lambda chain V-II region NIG-58) (Ig lambda chain V-II region TRO) (Ig lambda chain V-II region WIN)	0.574687	1.53508	0.142172	1	0.142172	0.423006
757	sp	Q92598	HS105_HUMAN	Heat shock protein 105 kDa (Antigen NY-CO-25) (Heat shock 110 kDa protein)	0.320066	0.913508	0.373062	16	0.147136	0.43384
1060	tr	E9PBD8	E9PBD8_HUMAN	Lymphocyte-specific protein 1 (Fragment)	-0.75854	-1.31671	0.204471	2	0.146951	0.43384
1095	tr	F5GZS6	F5GZS6_HUMAN	4F2 cell-surface antigen heavy chain	-0.658441	-1.09614	0.287483	5	0.14692	0.43384
1128	tr	H0Y332	H0Y332_HUMAN	Syntaxin-binding protein 5 (Fragment)	-0.42227	-1.5146	0.147253	1	0.147253	0.43384
782	sp	Q96QR1	SG3A1_HUMAN	Secretoglobin family 3A member 1 (Cytokine HIN-1) (High in normal 1) (Pneumo secretory protein 2) (PnSP-2) (Uteroglobin-related protein 2)	0.58649	1.3112	0.206289	2	0.148821	0.437389
758	sp	Q92692	NECT2_HUMAN	Nectin-2 (Herpes virus entry mediator B) (Herpesvirus entry mediator B) (HveB) (Nectin cell adhesion molecule 2) (Poliovirus receptor-related protein 2) (CD antigen CD112)	-0.270769	-1.1358	0.270954	4	0.15064	0.440585
795	sp	Q9BQE3	TBA1C_HUMAN	Tubulin alpha-1C chain (Alpha-tubulin 6) (Tubulin alpha-6 chain) [Cleaved into: Detyrosinated tubulin alpha-1C chain]	-0.482947	-1.50142	0.150604	1	0.150604	0.440585
823	sp	Q9HB07	MYG1_HUMAN	UPF0160 protein MYG1, mitochondrial	0.304889	1.13242	0.272333	4	0.152288	0.444326
498	sp	P43121	MUC18_HUMAN	Cell surface glycoprotein MUC18 (Cell surface glycoprotein P1H12) (Melanoma cell adhesion molecule) (Melanoma-associated antigen A32) (Melanoma-associated antigen MUC18) (S-endo 1 endothelial-associated antigen) (CD antigen CD146)	-0.352913	-1.19593	0.247256	3	0.153175	0.445834
74	sp	O75636	FCN3_HUMAN	Ficolin-3 (Collagen/fibrinogen domain-containing lectin 3 p35) (Collagen/fibrinogen domain-containing protein 3) (Hakata antigen)	0.551995	0.998992	0.331053	8	0.154745	0.446522
104	sp	P00491	PNPH_HUMAN	Purine nucleoside phosphorylase (PNP) (EC 2.4.2.1) (Inosine phosphorylase) (Inosine-guanosine phosphorylase)	-0.596741	-1.19191	0.248792	3	0.154893	0.446522
691	sp	Q5T6V5	QSPP_HUMAN	Queuosine salvage protein	0.327283	0.999448	0.330839	8	0.154418	0.446522
885	sp	Q9Y5Y6	ST14_HUMAN	Suppressor of tumorigenicity 14 protein (EC 3.4.21.109) (Matriptase) (Membrane-type serine protease 1) (MT-SP1) (Prostamin) (Serine protease 14) (Serine protease TADG-15) (Tumor-associated differentially-expressed gene 15 protein)	-0.402056	-1.29538	0.211572	2	0.154291	0.446522
445	sp	P30475	1B39_HUMAN	HLA class I histocompatibility antigen, B alpha chain	1.26641	1.47927	0.156375	1	0.156375	0.449718
191	sp	P04279	SEMG1_HUMAN	Semenogelin-1 (Cancer/testis antigen 103) (Semenogelin I) (SGI) [Cleaved into: Alpha-inhibin-92; Alpha-inhibin-31; Seminal basic protein]	0.677003	1.47564	0.157336	1	0.157336	0.451199
1134	tr	H0Y9R4	H0Y9R4_HUMAN	60S ribosomal protein L9 (Fragment)	-2.2124	-1.47451	0.157639	1	0.157639	0.451199
398	sp	P24666	PPAC_HUMAN	Low molecular weight phosphotyrosine protein phosphatase (LMW-PTP) (LMW-PTPase) (EC 3.1.3.48) (Adipocyte acid phosphatase) (Low molecular weight cytosolic acid phosphatase) (EC 3.1.3.2) (Red cell acid phosphatase 1)	-0.772606	-1.12027	0.277339	4	0.158337	0.452124
507	sp	P48594	SPB4_HUMAN	Serpin B4 (Leupin) (Peptidase inhibitor 11) (PI-11) (Squamous cell carcinoma antigen 2) (SCCA-2)	0.351253	1.28016	0.21676	2	0.15971	0.454082
855	sp	Q9UBQ7	GRHPR_HUMAN	Glyoxylate reductase/hydroxypyruvate reductase (EC 1.1.1.79) (EC 1.1.1.81)	0.622756	1.07227	0.297779	5	0.160153	0.454082
977	tr	A0A3B3IRX8	A0A3B3IRX8_HUMAN	Calpain-5 (Fragment)	-0.444801	-1.27934	0.21704	2	0.160004	0.454082
1013	tr	C9JA92	C9JA92_HUMAN	Leucine-rich repeat-containing protein 4 (Fragment)	0.879507	1.45874	0.161885	1	0.161885	0.457913
645	sp	Q14204	DYHC1_HUMAN	Cytoplasmic dynein 1 heavy chain 1 (Cytoplasmic dynein heavy chain 1) (Dynein heavy chain, cytosolic)	-0.59704	-1.45575	0.1627	1	0.1627	0.458068
1221	tr	Q5T1Z0	Q5T1Z0_HUMAN	Phospholysine phosphohistidine inorganic pyrophosphate phosphatase	0.335877	1.11186	0.280842	4	0.16263	0.458068
654	sp	Q14974	IMB1_HUMAN	Importin subunit beta-1 (Importin-90) (Karyopherin subunit beta-1) (Nuclear factor p97) (Pore targeting complex 97 kDa subunit) (PTAC97)	-0.501433	-1.17115	0.256826	3	0.163999	0.459578
873	sp	Q9UN88	GBRT_HUMAN	Gamma-aminobutyric acid receptor subunit theta (GABA(A) receptor subunit theta)	0.972502	1.45155	0.163852	1	0.163852	0.459578
83	sp	O94919	ENDD1_HUMAN	Endonuclease domain-containing 1 protein (EC 3.1.30.-)	0.287825	1.10676	0.282986	4	0.165282	0.4621
57	sp	O60218	AK1BA_HUMAN	Aldo-keto reductase family 1 member B10 (EC 1.1.1.300) (EC 1.1.1.54) (ARL-1) (Aldose reductase-like) (Aldose reductase-related protein) (ARP) (hARP) (Small intestine reductase) (SI reductase)	-1.09617	-0.926159	0.366628	12	0.168267	0.46752
550	sp	P61020	RAB5B_HUMAN	Ras-related protein Rab-5B	-0.857258	-1.43524	0.168385	1	0.168385	0.46752
583	sp	P78371	TCPB_HUMAN	T-complex protein 1 subunit beta (TCP-1-beta) (CCT-beta)	-1.08845	-1.25736	0.224711	2	0.168108	0.46752
1150	tr	H3BNE1	H3BNE1_HUMAN	Synaptosomal-associated protein 23	-0.461824	-1.42708	0.170691	1	0.170691	0.472833
646	sp	Q14240	IF4A2_HUMAN	Eukaryotic initiation factor 4A-II (eIF-4A-II) (eIF4A-II) (EC 3.6.4.13) (ATP-dependent RNA helicase eIF4A-2)	0.369114	1.2492	0.22761	2	0.171197	0.473146
9	sp	A0A0C4DH31	HV118_HUMAN	Immunoglobulin heavy variable 1-18	-0.521483	-1.24329	0.229728	2	0.173461	0.475058
17	sp	P00915	CAH1_HUMAN	Carbonic anhydrase 1 (EC 4.2.1.1) (Carbonate dehydratase I) (Carbonic anhydrase B) (CAB) (Carbonic anhydrase I) (CA-I)	0.837995	0.943418	0.357972	10	0.173465	0.475058
159	sp	P02671	FIBA_HUMAN	Fibrinogen alpha chain [Cleaved into: Fibrinopeptide A; Fibrinogen alpha chain]	-0.28146	-0.974767	0.342608	8	0.172882	0.475058
189	sp	P04229	2B11_HUMAN	HLA class II histocompatibility antigen, DRB1-1 beta chain (MHC class II antigen DRB1*1) (DR-1) (DR1)	-1.01184	-1.15157	0.264579	3	0.172964	0.475058
886	sp	Q9Y5Z4	HEBP2_HUMAN	Heme-binding protein 2 (Placental protein 23) (PP23) (Protein SOUL)	0.351337	1.08846	0.290768	4	0.175062	0.477617
912	tr	A0A087X0T8	A0A087X0T8_HUMAN	Cell adhesion molecule 1	-0.357887	-1.41141	0.175192	1	0.175192	0.477617
1204	tr	M0QXF7	M0QXF7_HUMAN	Myeloid-derived growth factor (Fragment)	0.216879	1.04252	0.310987	5	0.177917	0.48395
838	sp	Q9NRX4	PHP14_HUMAN	14 kDa phosphohistidine phosphatase (EC 3.9.1.3) (Phosphohistidine phosphatase 1) (PHPT1) (Protein histidine phosphatase) (PHP) (Protein janus-A homolog)	0.438871	1.22912	0.234869	2	0.17899	0.485772
611	sp	Q08211	DHX9_HUMAN	ATP-dependent RNA helicase A (EC 3.6.4.13) (DEAH box protein 9) (DExH-box helicase 9) (Leukophysin) (LKP) (Nuclear DNA helicase II) (NDH II) (RNA helicase A)	-1.12082	-1.22516	0.236321	2	0.180559	0.48893
589	sp	P84095	RHOG_HUMAN	Rho-related GTP-binding protein RhoG	-0.314205	-1.38652	0.182539	1	0.182539	0.492081
889	sp	Q9Y696	CLIC4_HUMAN	Chloride intracellular channel protein 4 (Intracellular chloride ion channel protein p64H1)	0.354425	1.38754	0.182235	1	0.182235	0.492081
168	sp	P02763	A1AG1_HUMAN	Alpha-1-acid glycoprotein 1 (AGP 1) (Orosomucoid-1) (OMD 1)	0.430393	1.21448	0.240275	2	0.184849	0.496086
948	tr	A0A0U1RQQ4	A0A0U1RQQ4_HUMAN	Endothelial protein C receptor (Fragment)	-0.606316	-1.21452	0.24026	2	0.184832	0.496086
88	sp	O95479	G6PE_HUMAN	GDH/6PGL endoplasmic bifunctional protein [Includes: Glucose 1-dehydrogenase (EC 1.1.1.47) (Glucose-6-phosphate dehydrogenase) (EC 1.1.1.363); 6-phosphogluconolactonase (6PGL) (EC 3.1.1.31)]	-0.625349	-1.06764	0.29981	4	0.186718	0.498881
826	sp	Q9HCU0	CD248_HUMAN	Endosialin (Tumor endothelial marker 1) (CD antigen CD248)	-0.852405	-1.37337	0.186519	1	0.186519	0.498881
878	sp	Q9Y2T3	GUAD_HUMAN	Guanine deaminase (Guanase) (Guanine aminase) (EC 3.5.4.3) (Guanine aminohydrolase) (GAH) (p51-nedasin)	0.880673	1.36696	0.188487	1	0.188487	0.502493
1072	tr	E9PJ21	E9PJ21_HUMAN	Hypoxia up-regulated protein 1 (Fragment)	-1.15831	-1.36303	0.189699	1	0.189699	0.504608
255	sp	P08311	CATG_HUMAN	Cathepsin G (CG) (EC 3.4.21.20)	-0.569935	-1.20056	0.245498	2	0.190552	0.50462
468	sp	P34949	MPI_HUMAN	Mannose-6-phosphate isomerase (EC 5.3.1.8) (Phosphohexomutase) (Phosphomannose isomerase) (PMI)	0.594267	1.11454	0.279722	3	0.19096	0.50462
1155	tr	H3BR01	H3BR01_HUMAN	Kunitz-type protease inhibitor 1 (Fragment)	-0.644442	-1.36152	0.190167	1	0.190167	0.50462
479	sp	P36405	ARL3_HUMAN	ADP-ribosylation factor-like protein 3	-0.440006	-1.35711	0.191538	1	0.191538	0.505041
89	sp	O95497	VNN1_HUMAN	Pantetheinase (EC 3.5.1.92) (Pantetheine hydrolase) (Tiff66) (Vascular non-inflammatory molecule 1) (Vanin-1)	-0.649063	-1.34581	0.195088	1	0.195088	0.510161
503	sp	P47756	CAPZB_HUMAN	F-actin-capping protein subunit beta (CapZ beta)	-0.370479	-1.01504	0.323549	5	0.195597	0.510161
588	sp	P81605	DCD_HUMAN	Dermcidin (EC 3.4.-.-) (Preproteolysin) [Cleaved into: Survival-promoting peptide; DCD-1]	-0.421296	-1.0526	0.306464	4	0.195492	0.510161
915	tr	A0A087X1L8	A0A087X1L8_HUMAN	Ig-like domain-containing protein	-0.535907	-1.34421	0.195595	1	0.195595	0.510161
1187	tr	J3QQT6	J3QQT6_HUMAN	Ubiquitin carboxyl-terminal hydrolase 14 (Fragment)	-0.283659	-1.3445	0.195503	1	0.195503	0.510161
1093	tr	F5GX11	F5GX11_HUMAN	Proteasome endopeptidase complex (EC 3.4.25.1)	0.478083	1.33836	0.197457	1	0.197457	0.5139
177	sp	P03973	SLPI_HUMAN	Antileukoproteinase (ALP) (BLPI) (HUSI-1) (Mucus proteinase inhibitor) (MPI) (Protease inhibitor WAP4) (Secretory leukocyte protease inhibitor) (Seminal proteinase inhibitor) (WAP four-disulfide core domain protein 4)	0.290833	1.18167	0.25273	2	0.198517	0.515545
12	sp	A2NJV5	KV229_HUMAN	Immunoglobulin kappa variable 2-29	-1.11981	-1.32888	0.200504	1	0.200504	0.517361
322	sp	P13796	PLSL_HUMAN	Plastin-2 (L-plastin) (LC64P) (Lymphocyte cytosolic protein 1) (LCP-1)	-0.297162	-0.836375	0.413921	23	0.200183	0.517361
961	tr	A0A1W2PP35	A0A1W2PP35_HUMAN	Heterogeneous nuclear ribonucleoprotein U (Fragment)	-0.842	-1.17888	0.253812	2	0.199715	0.517361
315	sp	P13639	EF2_HUMAN	Elongation factor 2 (EF-2)	-0.290869	-0.885251	0.387707	13	0.201511	0.518847
513	sp	P50135	HNMT_HUMAN	Histamine N-methyltransferase (HMT) (EC 2.1.1.8)	-0.477847	-1.16964	0.257415	2	0.203717	0.52341
639	sp	Q13867	BLMH_HUMAN	Bleomycin hydrolase (BH) (BLM hydrolase) (BMH) (EC 3.4.22.40)	0.216438	1.08323	0.293019	3	0.207264	0.53026
1066	tr	E9PEX6	E9PEX6_HUMAN	Dihydrolipoyl dehydrogenase (EC 1.8.1.4)	0.663253	1.16251	0.260225	2	0.206851	0.53026
105	sp	P00492	HPRT_HUMAN	Hypoxanthine-guanine phosphoribosyltransferase (HGPRT) (HGPRTase) (EC 2.4.2.8)	-0.350088	-1.15905	0.261596	2	0.208384	0.530873
174	sp	P02790	HEMO_HUMAN	Hemopexin (Beta-1B-glycoprotein)	0.241606	0.813045	0.426827	30	0.208205	0.530873
131	sp	P01619	KV320_HUMAN	Immunoglobulin kappa variable 3-20 (Ig kappa chain V-III region B6) (Ig kappa chain V-III region GOL) (Ig kappa chain V-III region HAH) (Ig kappa chain V-III region HIC) (Ig kappa chain V-III region IARC/BL41) (Ig kappa chain V-III region NG9) (Ig kappa chain V-III region SIE) (Ig kappa chain V-III region Ti) (Ig kappa chain V-III region WOL)	-0.467124	-1.15734	0.262277	2	0.209147	0.53156
346	sp	P16050	LOX15_HUMAN	Arachidonate 15-lipoxygenase (15-LOX) (15-LOX-1) (EC 1.13.11.33) (12/15-lipoxygenase) (Arachidonate 12-lipoxygenase, leukocyte-type) (12-LOX) (EC 1.13.11.31) (Arachidonate omega-6 lipoxygenase)	0.418106	1.15548	0.263018	2	0.209977	0.53156
720	sp	Q86SG5	S1A7A_HUMAN	Protein S100-A7A (S100 calcium-binding protein A15) (S100 calcium-binding protein A7-like 1) (S100 calcium-binding protein A7A)	-0.822525	-1.30103	0.209672	1	0.209672	0.53156
1043	tr	D6RGE0	D6RGE0_HUMAN	40S ribosomal protein S3a (Fragment)	-1.95517	-1.29783	0.210749	1	0.210749	0.532395
138	sp	P01709	LV208_HUMAN	Immunoglobulin lambda variable 2-8 (Ig lambda chain V-II region BO) (Ig lambda chain V-II region MGC)	-0.579823	-1.28883	0.213793	1	0.213793	0.537628
299	sp	P11279	LAMP1_HUMAN	Lysosome-associated membrane glycoprotein 1 (LAMP-1) (Lysosome-associated membrane protein 1) (CD107 antigen-like family member A) (CD antigen CD107a)	-0.255554	-1.28775	0.214159	1	0.214159	0.537628
1227	tr	Q5TD07	Q5TD07_HUMAN	Ribosyldihydronicotinamide dehydrogenase [quinone]	0.487056	0.926697	0.366356	8	0.213429	0.537628
740	sp	Q8NC51	PAIRB_HUMAN	Plasminogen activator inhibitor 1 RNA-binding protein (PAI1 RNA-binding protein 1) (PAI-RBP1) (SERPINE1 mRNA-binding protein 1)	-1.52731	-1.2859	0.214791	1	0.214791	0.538094
101	sp	P00390	GSHR_HUMAN	Glutathione reductase, mitochondrial (GR) (GRase) (EC 1.8.1.7)	0.385805	0.911023	0.374335	9	0.215356	0.53839
220	sp	P06681	CO2_HUMAN	Complement C2 (EC 3.4.21.43) (C3/C5 convertase) [Cleaved into: Complement C2b fragment; Complement C2a fragment]	-0.796749	-1.13827	0.269946	2	0.217776	0.541074
567	sp	P62873	GBB1_HUMAN	Guanine nucleotide-binding protein G(I)/G(S)/G(T) subunit beta-1 (Transducin beta chain 1)	-0.454531	-0.984008	0.338168	5	0.21709	0.541074
684	sp	Q5D862	FILA2_HUMAN	Filaggrin-2 (FLG-2) (Intermediate filament-associated and psoriasis-susceptibility protein) (Ifapsoriasin)	-0.338926	-1.278	0.217502	1	0.217502	0.541074
440	sp	P30086	PEBP1_HUMAN	Phosphatidylethanolamine-binding protein 1 (PEBP-1) (HCNPpp) (Neuropolypeptide h3) (Prostatic-binding protein) (Raf kinase inhibitor protein) (RKIP) [Cleaved into: Hippocampal cholinergic neurostimulating peptide (HCNP)]	0.610104	0.886072	0.387276	11	0.219181	0.543442
112	sp	P00746	CFAD_HUMAN	Complement factor D (EC 3.4.21.46) (Adipsin) (C3 convertase activator) (Properdin factor D)	-0.71033	-1.05799	0.304067	3	0.221144	0.546239
806	sp	Q9BYF1	ACE2_HUMAN	Angiotensin-converting enzyme 2 (EC 3.4.17.23) (ACE-related carboxypeptidase) (Angiotensin-converting enzyme homolog) (ACEH) (Metalloprotease MPROT15) [Cleaved into: Processed angiotensin-converting enzyme 2]	-0.48812	-1.0572	0.304419	3	0.221591	0.546239
1141	tr	H0YH88	H0YH88_HUMAN	Nucleosome assembly protein 1-like 1 (Fragment)	-1.19279	-1.266	0.221669	1	0.221669	0.546239
542	sp	P58499	FAM3B_HUMAN	Protein FAM3B (Cytokine-like protein 2-21) (Pancreatic-derived factor) (PANDER)	0.278114	0.974323	0.342822	5	0.224132	0.550127
876	sp	Q9UQB8	BAIP2_HUMAN	Brain-specific angiogenesis inhibitor 1-associated protein 2 (BAI-associated protein 2) (BAI1-associated protein 2) (Protein BAP2) (Fas ligand-associated factor 3) (FLAF3) (Insulin receptor substrate p53/p58) (IRS-58) (IRSp53/58) (Insulin receptor substrate protein of 53 kDa) (IRSp53) (Insulin receptor substrate p53)	-0.525539	-0.873246	0.394042	12	0.22416	0.550127
233	sp	P07360	CO8G_HUMAN	Complement component C8 gamma chain	-0.395507	-1.00091	0.330152	4	0.228001	0.557851
1014	tr	C9JAN6	C9JAN6_HUMAN	Sulfate transporter (Fragment)	-0.668771	-1.24746	0.228233	1	0.228233	0.557851
425	sp	P29218	IMPA1_HUMAN	Inositol monophosphatase 1 (IMP 1) (IMPase 1) (EC 3.1.3.25) (D-galactose 1-phosphate phosphatase) (EC 3.1.3.94) (Inositol-1(or 4)-monophosphatase 1) (Lithium-sensitive myo-inositol monophosphatase A1)	0.332229	0.924211	0.367613	7	0.229867	0.560708
11	sp	A0A1B0GWB2	PRT1B_HUMAN	Proline rich transmembrane protein 1B	-0.627282	-1.11135	0.281056	2	0.230417	0.560913
320	sp	P13716	HEM2_HUMAN	Delta-aminolevulinic acid dehydratase (ALADH) (EC 4.2.1.24) (Porphobilinogen synthase)	0.211074	1.03871	0.312705	3	0.232198	0.564111
329	sp	P14324	FPPS_HUMAN	Farnesyl pyrophosphate synthase (FPP synthase) (FPS) (EC 2.5.1.10) ((2E,6E)-farnesyl diphosphate synthase) (Dimethylallyltranstransferase) (EC 2.5.1.1) (Farnesyl diphosphate synthase) (Geranyltranstransferase)	0.318332	0.906003	0.376915	8	0.232792	0.564415
522	sp	P51512	MMP16_HUMAN	Matrix metalloproteinase-16 (MMP-16) (EC 3.4.24.-) (MMP-X2) (Membrane-type matrix metalloproteinase 3) (MT-MMP 3) (MTMMP3) (Membrane-type-3 matrix metalloproteinase) (MT3-MMP) (MT3MMP)	-0.850336	-1.22999	0.234551	1	0.234551	0.567537
20	sp	P01031	CO5_HUMAN	Complement C5 (C3 and PZP-like alpha-2-macroglobulin domain-containing protein 4) [Cleaved into: Complement C5 beta chain; Complement C5 alpha chain; C5a anaphylatoxin; Complement C5 alpha' chain]	-0.30082	-0.822138	0.421767	20	0.237939	0.574179
134	sp	P01701	LV151_HUMAN	Immunoglobulin lambda variable 1-51 (Ig lambda chain V-I region BL2) (Ig lambda chain V-I region EPS) (Ig lambda chain V-I region NEW) (Ig lambda chain V-I region NIG-64)	-0.593681	-1.0929	0.288865	2	0.239393	0.574179
169	sp	P02765	FETUA_HUMAN	Alpha-2-HS-glycoprotein (Alpha-2-Z-globulin) (Ba-alpha-2-glycoprotein) (Fetuin-A) [Cleaved into: Alpha-2-HS-glycoprotein chain A; Alpha-2-HS-glycoprotein chain B]	-0.340518	-0.835213	0.414558	16	0.242129	0.574179
324	sp	P13798	ACPH_HUMAN	Acylamino-acid-releasing enzyme (AARE) (EC 3.4.19.1) (Acyl-peptide hydrolase) (APH) (Acylaminoacyl-peptidase) (Oxidized protein hydrolase) (OPH)	0.264982	0.865915	0.397943	11	0.241982	0.574179
573	sp	P63218	GBG5_HUMAN	Guanine nucleotide-binding protein G(I)/G(S)/G(O) subunit gamma-5	-0.562167	-1.0867	0.291525	2	0.242466	0.574179
629	sp	Q13308	PTK7_HUMAN	Inactive tyrosine-protein kinase 7 (Colon carcinoma kinase 4) (CCK-4) (Protein-tyrosine kinase 7) (Pseudo tyrosine kinase receptor 7) (Tyrosine-protein kinase-like 7)	-0.294827	-1.08843	0.290781	2	0.241606	0.574179
652	sp	Q14764	MVP_HUMAN	Major vault protein (MVP) (Lung resistance-related protein)	-0.309162	-1.09318	0.288745	2	0.239253	0.574179
712	sp	Q6ZSB3	CB046_HUMAN	Putative uncharacterized protein encoded by LINC00299	-1.92843	-1.20842	0.242537	1	0.242537	0.574179
714	sp	Q7LBR1	CHM1B_HUMAN	Charged multivesicular body protein 1b (CHMP1.5) (Chromatin-modifying protein 1b) (CHMP1b) (Vacuolar protein sorting-associated protein 46-2) (Vps46-2) (hVps46-2)	-0.395058	-0.949983	0.354716	5	0.242537	0.574179
854	sp	Q9UBG0	MRC2_HUMAN	C-type mannose receptor 2 (C-type lectin domain family 13 member E) (Endocytic receptor 180) (Macrophage mannose receptor 2) (Urokinase-type plasminogen activator receptor-associated protein) (UPAR-associated protein) (Urokinase receptor-associated protein) (CD antigen CD280)	-0.610813	-1.21799	0.238969	1	0.238969	0.574179
1075	tr	E9PKH0	E9PKH0_HUMAN	Receptor-type tyrosine-protein phosphatase C (Fragment)	-0.407025	-1.02564	0.318662	3	0.239919	0.574179
265	sp	P08729	K2C7_HUMAN	Keratin, type II cytoskeletal 7 (Cytokeratin-7) (CK-7) (Keratin-7) (K7) (Sarcolectin) (Type-II keratin Kb7)	-1.10731	-0.949299	0.355054	5	0.243068	0.574309
79	sp	O75884	RBBP9_HUMAN	Serine hydrolase RBBP9 (EC 3.-.-.-) (B5T-overexpressed gene protein) (Protein BOG) (Retinoblastoma-binding protein 10) (RBBP-10) (Retinoblastoma-binding protein 9) (RBBP-9)	0.547373	1.08407	0.292657	2	0.243777	0.574857
96	sp	O95994	AGR2_HUMAN	Anterior gradient protein 2 homolog (AG-2) (hAG-2) (HPC8) (Secreted cement gland protein XAG-2 homolog)	0.386455	0.974265	0.34285	4	0.246194	0.576075
706	sp	Q6UX71	PXDC2_HUMAN	Plexin domain-containing protein 2 (Tumor endothelial marker 7-related protein)	-0.291295	-0.922362	0.368551	6	0.247163	0.576075
734	sp	Q8N5R6	CCD33_HUMAN	Coiled-coil domain-containing protein 33 (Cancer/testis antigen 61) (CT61)	-1.2591	-1.19774	0.24657	1	0.24657	0.576075
921	tr	A0A0A0MSA9	A0A0A0MSA9_HUMAN	Poliovirus receptor	-0.494939	-0.92272	0.36837	6	0.246853	0.576075
965	tr	A0A1W2PRR9	A0A1W2PRR9_HUMAN	Epidermal growth factor receptor	-0.367026	-1.19653	0.247028	1	0.247028	0.576075
1011	tr	C9J8Z4	C9J8Z4_HUMAN	Immunoglobulin superfamily member 8 (Fragment)	-0.294427	-1.07995	0.294439	2	0.245844	0.576075
562	sp	P62258	1433E_HUMAN	14-3-3 protein epsilon (14-3-3E)	0.260382	0.839697	0.412104	14	0.249874	0.581272
926	tr	A0A0A0MTC8	A0A0A0MTC8_HUMAN	Deleted.	-0.3636	-1.18562	0.251203	1	0.251203	0.583236
353	sp	P17050	NAGAB_HUMAN	Alpha-N-acetylgalactosaminidase (EC 3.2.1.49) (Alpha-galactosidase B)	0.303182	1.1823	0.252485	1	0.252485	0.585086
257	sp	P08571	CD14_HUMAN	Monocyte differentiation antigen CD14 (Myeloid cell-specific leucine-rich glycoprotein) (CD antigen CD14) [Cleaved into: Monocyte differentiation antigen CD14, urinary form; Monocyte differentiation antigen CD14, membrane-bound form]	-0.380185	-0.864813	0.398532	10	0.253044	0.585256
1124	tr	G3V5I3	G3V5I3_HUMAN	SERPIN domain-containing protein (Fragment)	-0.255973	-1.0643	0.301276	2	0.253806	0.585892
80	sp	O76003	GLRX3_HUMAN	Glutaredoxin-3 (PKC-interacting cousin of thioredoxin) (PICOT) (PKC-theta-interacting protein) (PKCq-interacting protein) (Thioredoxin-like protein 2)	-1.74955	-1.17731	0.254419	1	0.254419	0.586186
460	sp	P31947	1433S_HUMAN	14-3-3 protein sigma (Epithelial cell marker protein 1) (Stratifin)	0.359699	0.89701	0.381566	7	0.254979	0.586355
44	sp	O15031	PLXB2_HUMAN	Plexin-B2 (MM1)	-0.210875	-0.955509	0.351991	4	0.259595	0.59357
153	sp	P01891	1A68_HUMAN	HLA class I histocompatibility antigen, A alpha chain	0.415564	1.16502	0.259235	1	0.259235	0.59357
516	sp	P50453	SPB9_HUMAN	Serpin B9 (Cytoplasmic antiproteinase 3) (CAP-3) (CAP3) (Peptidase inhibitor 9) (PI-9)	0.435575	0.956653	0.351429	4	0.258763	0.59357
730	sp	Q8N1N4	K2C78_HUMAN	Keratin, type II cytoskeletal 78 (Cytokeratin-78) (CK-78) (Keratin-5b) (Keratin-78) (K78) (Type-II keratin Kb40)	-0.551153	-1.05214	0.306668	2	0.260121	0.593648
827	sp	Q9HD89	RETN_HUMAN	Resistin (Adipose tissue-specific secretory factor) (ADSF) (C/EBP-epsilon-regulated myeloid-specific secreted cysteine-rich protein) (Cysteine-rich secreted protein A12-alpha-like 2) (Cysteine-rich secreted protein FIZZ3)	0.578186	1.15682	0.262484	1	0.262484	0.597533
1006	tr	B9ZVX7	B9ZVX7_HUMAN	Glutathione S-transferase Mu 1	-0.417434	-1.15599	0.262816	1	0.262816	0.597533
971	tr	A0A2R8Y7M3	A0A2R8Y7M3_HUMAN	Radixin	-0.392661	-1.15444	0.263434	1	0.263434	0.597702
987	tr	A6NNI4	A6NNI4_HUMAN	Tetraspanin	-0.220642	-0.94965	0.354881	4	0.263882	0.597702
931	tr	A0A0C4DG90	A0A0C4DG90_HUMAN	Laminin subunit beta-4 (Fragment)	-0.787996	-1.04201	0.311215	2	0.265472	0.600175
267	sp	P09172	DOPO_HUMAN	Dopamine beta-hydroxylase (EC 1.14.17.1) (Dopamine beta-monooxygenase) [Cleaved into: Soluble dopamine beta-hydroxylase]	-0.478398	-0.920071	0.369715	5	0.266547	0.601478
932	tr	A0A0C4DGB5	A0A0C4DGB5_HUMAN	Calpastatin	-0.311671	-0.942414	0.358471	4	0.269242	0.606424
1171	tr	I3L1J1	I3L1J1_HUMAN	Sex hormone-binding globulin	-0.369816	-0.941672	0.358841	4	0.269795	0.606536
1089	tr	E9PSC7	E9PSC7_HUMAN	Amyloid-like protein 2 (Fragment)	0.53325	1.13687	0.270515	1	0.270515	0.607022
959	tr	A0A1B0GVU9	A0A1B0GVU9_HUMAN	Glutaminyl-tRNA synthetase 1 (Fragment)	-0.918336	-1.13549	0.271078	1	0.271078	0.607155
1088	tr	E9PRJ3	E9PRJ3_HUMAN	Tetraspanin (Fragment)	-0.50137	-0.973631	0.343156	3	0.272451	0.609098
1017	tr	C9JC03	C9JC03_HUMAN	EH domain-containing protein 1 (Fragment)	-0.301544	-0.91199	0.37384	5	0.273297	0.609858
129	sp	P01601	KVD16_HUMAN	Immunoglobulin kappa variable 1D-16 (Ig kappa chain V-I region HK146) (Ig kappa chain V-I region HK189)	-0.671804	-1.12373	0.275905	1	0.275905	0.611151
321	sp	P13760	2B14_HUMAN	HLA class II histocompatibility antigen, DRB1-4 beta chain (MHC class II antigen DRB1*4) (DR-4) (DR4)	-0.290797	-0.863949	0.398994	8	0.275696	0.611151
1104	tr	F5H6X6	F5H6X6_HUMAN	Neutral alpha-glucosidase AB	-0.232918	-0.96864	0.345574	3	0.275726	0.611151
1174	tr	I3L297	I3L297_HUMAN	Adapter molecule crk	-0.294475	-1.0237	0.319551	2	0.275335	0.611151
1024	tr	C9JGG1	C9JGG1_HUMAN	Paired immunoglobulin-like type 2 receptor alpha (Fragment)	-0.266849	-0.932708	0.363326	4	0.276546	0.611446
187	sp	P04211	LV743_HUMAN	Immunoglobulin lambda variable 7-43 (Ig lambda chain V region 4A)	0.516609	1.01616	0.323031	2	0.279473	0.615658
1046	tr	E5RG10	E5RG10_HUMAN	Meckelin (Fragment)	-0.971567	-1.11537	0.279379	1	0.279379	0.615658
357	sp	P17655	CAN2_HUMAN	Calpain-2 catalytic subunit (EC 3.4.22.53) (Calcium-activated neutral proteinase 2) (CANP 2) (Calpain M-type) (Calpain large polypeptide L2) (Calpain-2 large subunit) (Millimolar-calpain) (M-calpain)	-0.299966	-1.01514	0.323504	2	0.280037	0.615775
606	sp	Q05655	KPCD_HUMAN	Protein kinase C delta type (EC 2.7.11.13) (Tyrosine-protein kinase PRKCD) (EC 2.7.10.2) (nPKC-delta) [Cleaved into: Protein kinase C delta type regulatory subunit; Protein kinase C delta type catalytic subunit (Sphingosine-dependent protein kinase-1) (SDK1)]	-0.592629	-1.00968	0.326044	2	0.283065	0.61793
648	sp	Q14508	WFDC2_HUMAN	WAP four-disulfide core domain protein 2 (Epididymal secretory protein E4) (Major epididymis-specific protein E4) (Putative protease inhibitor WAP5)	0.237979	1.01195	0.324984	2	0.281801	0.61793
660	sp	Q15365	PCBP1_HUMAN	Poly(rC)-binding protein 1 (Alpha-CP1) (Heterogeneous nuclear ribonucleoprotein E1) (hnRNP E1) (Nucleic acid-binding protein SUB2.3)	-0.189882	-0.957597	0.350965	3	0.283068	0.61793
741	sp	Q8NCW5	NNRE_HUMAN	NAD(P)H-hydrate epimerase (EC 5.1.99.6) (Apolipoprotein A-I-binding protein) (AI-BP) (NAD(P)HX epimerase) (YjeF N-terminal domain-containing protein 1) (YjeF_N1)	0.337962	0.868721	0.396447	7	0.282947	0.61793
97	sp	O96009	NAPSA_HUMAN	Napsin-A (EC 3.4.23.-) (Aspartyl protease 4) (ASP4) (Asp 4) (Napsin-1) (TA01/TA02)	-0.34606	-0.8812	0.389836	6	0.284458	0.619841
970	tr	A0A2R8Y6B6	A0A2R8Y6B6_HUMAN	Glutathione peroxidase 1	0.599807	1.00607	0.327731	2	0.28508	0.620076
106	sp	P00505	AATM_HUMAN	Aspartate aminotransferase, mitochondrial (mAspAT) (EC 2.6.1.1) (EC 2.6.1.7) (Fatty acid-binding protein) (FABP-1) (Glutamate oxaloacetate transaminase 2) (Kynurenine aminotransferase 4) (Kynurenine aminotransferase IV) (Kynurenine--oxoglutarate transaminase 4) (Kynurenine--oxoglutarate transaminase IV) (Plasma membrane-associated fatty acid-binding protein) (FABPpm) (Transaminase A)	0.248751	0.895043	0.382589	5	0.287814	0.624893
558	sp	P61978	HNRPK_HUMAN	Heterogeneous nuclear ribonucleoprotein K (hnRNP K) (Transformation up-regulated nuclear protein) (TUNP)	-0.869734	-0.948042	0.355676	3	0.289527	0.627482
384	sp	P22102	PUR2_HUMAN	Trifunctional purine biosynthetic protein adenosine-3 [Includes: Phosphoribosylamine--glycine ligase (EC 6.3.4.13) (Glycinamide ribonucleotide synthetase) (GARS) (Phosphoribosylglycinamide synthetase); Phosphoribosylformylglycinamidine cyclo-ligase (EC 6.3.3.1) (AIR synthase) (AIRS) (Phosphoribosyl-aminoimidazole synthetase); Phosphoribosylglycinamide formyltransferase (EC 2.1.2.2) (5'-phosphorib…	0.384527	0.996908	0.332037	2	0.290236	0.627888
411	sp	P26927	HGFL_HUMAN	Hepatocyte growth factor-like protein (Macrophage stimulatory protein) (Macrophage-stimulating protein) (MSP) [Cleaved into: Hepatocyte growth factor-like protein alpha chain; Hepatocyte growth factor-like protein beta chain]	-0.353312	-0.995616	0.332647	2	0.290967	0.628344
515	sp	P50395	GDIB_HUMAN	Rab GDP dissociation inhibitor beta (Rab GDI beta) (Guanosine diphosphate dissociation inhibitor 2) (GDI-2)	0.228442	0.795427	0.43674	18	0.292365	0.630231
485	sp	P38646	GRP75_HUMAN	Stress-70 protein, mitochondrial (75 kDa glucose-regulated protein) (GRP-75) (Heat shock 70 kDa protein 9) (Mortalin) (MOT) (Peptide-binding protein 74) (PBP74)	-0.655761	-0.910737	0.374482	4	0.293564	0.631687
45	sp	O15067	PUR4_HUMAN	Phosphoribosylformylglycinamidine synthase (FGAM synthase) (FGAMS) (EC 6.3.5.3) (Formylglycinamide ribonucleotide amidotransferase) (FGAR amidotransferase) (FGAR-AT) (Formylglycinamide ribotide amidotransferase)	0.177991	0.853581	0.404565	7	0.298677	0.639265
600	sp	Q03591	FHR1_HUMAN	Complement factor H-related protein 1 (FHR-1) (H factor-like protein 1) (H-factor-like 1) (H36)	-0.344693	-0.982696	0.338796	2	0.298362	0.639265
1197	tr	K7EL96	K7EL96_HUMAN	Perilipin-3 (Fragment)	-0.24469	-0.982987	0.338656	2	0.298194	0.639265
182	sp	P04080	CYTB_HUMAN	Cystatin-B (CPI-B) (Liver thiol proteinase inhibitor) (Stefin-B)	0.297776	0.878317	0.391358	5	0.302616	0.643748
360	sp	P18065	IBP2_HUMAN	Insulin-like growth factor-binding protein 2 (IBP-2) (IGF-binding protein 2) (IGFBP-2)	-0.248964	-1.06298	0.30186	1	0.30186	0.643748
1064	tr	E9PDY6	E9PDY6_HUMAN	Mucin-4	-0.401483	-0.80712	0.430145	13	0.302909	0.643748
1231	tr	Q6P452	Q6P452_HUMAN	Annexin	-0.652213	-1.06142	0.302549	1	0.302549	0.643748
336	sp	P15090	FABP4_HUMAN	Fatty acid-binding protein, adipocyte (Adipocyte lipid-binding protein) (ALBP) (Adipocyte-type fatty acid-binding protein) (A-FABP) (AFABP) (Fatty acid-binding protein 4)	-0.392938	-0.829614	0.417635	9	0.304462	0.64591
375	sp	P20827	EFNA1_HUMAN	Ephrin-A1 (EPH-related receptor tyrosine kinase ligand 1) (LERK-1) (Immediate early response protein B61) (Tumor necrosis factor alpha-induced protein 4) (TNF alpha-induced protein 4) [Cleaved into: Ephrin-A1, secreted form]	1.48161	0.969464	0.345174	2	0.306067	0.647226
1195	tr	K7EIG7	K7EIG7_HUMAN	Unconventional myosin-Id	-0.43458	-0.924076	0.367682	3	0.306157	0.647226
884	sp	Q9Y5K6	CD2AP_HUMAN	CD2-associated protein (Adapter protein CMS) (Cas ligand with multiple SH3 domains)	-0.408111	-0.921722	0.368876	3	0.307823	0.649609
93	sp	O95834	EMAL2_HUMAN	Echinoderm microtubule-associated protein-like 2 (EMAP-2) (HuEMAP-2)	0.318562	0.798904	0.434772	14	0.30887	0.65068
1130	tr	H0Y5R6	H0Y5R6_HUMAN	Uroporphyrinogen decarboxylase (Fragment)	0.265587	0.950081	0.354667	2	0.317596	0.667894
901	tr	A0A087WVY5	A0A087WVY5_HUMAN	Cilia- and flagella-associated protein 57	-0.112945	-0.948179	0.355608	2	0.318743	0.669138
1203	tr	M0QX76	M0QX76_HUMAN	40S ribosomal protein S16 (Fragment)	0.853267	0.946143	0.356618	2	0.319974	0.670554
431	sp	P29992	GNA11_HUMAN	Guanine nucleotide-binding protein subunit alpha-11 (G alpha-11) (G-protein subunit alpha-11) (Guanine nucleotide-binding protein G(y) subunit alpha)	-0.345247	-0.843644	0.409952	6	0.321441	0.67246
164	sp	P02749	APOH_HUMAN	Beta-2-glycoprotein 1 (APC inhibitor) (Activated protein C-binding protein) (Anticardiolipin cofactor) (Apolipoprotein H) (Apo-H) (Beta-2-glycoprotein I) (B2GPI) (Beta(2)GPI)	-0.321154	-0.811889	0.427473	9	0.326429	0.681711
636	sp	Q13564	ULA1_HUMAN	NEDD8-activating enzyme E1 regulatory subunit (Amyloid beta precursor protein-binding protein 1, 59 kDa) (APP-BP1) (Amyloid protein-binding protein 1) (Proto-oncogene protein 1)	0.380148	0.894831	0.382699	3	0.327277	0.682299
813	sp	Q9H3M7	TXNIP_HUMAN	Thioredoxin-interacting protein (Thioredoxin-binding protein 2) (Vitamin D3 up-regulated protein 1)	0.59361	0.93058	0.364397	2	0.329486	0.685717
72	sp	O75531	BAF_HUMAN	Barrier-to-autointegration factor (Breakpoint cluster region protein 1) [Cleaved into: Barrier-to-autointegration factor, N-terminally processed]	-1.09119	-0.998376	0.331344	1	0.331344	0.688395
586	sp	P80723	BASP1_HUMAN	Brain acid soluble protein 1 (22 kDa neuronal tissue-enriched acidic protein) (Neuronal axonal membrane protein NAP-22)	0.416014	0.983604	0.338361	1	0.338361	0.699068
824	sp	Q9HBL8	NMRL1_HUMAN	NmrA-like family domain-containing protein 1	-0.879535	-0.91747	0.371039	2	0.337641	0.699068
900	tr	A0A087WVJ0	A0A087WVJ0_HUMAN	Mucin-1 (Fragment)	-0.31927	-0.817004	0.424619	7	0.338801	0.699068
1208	tr	M0QZI8	M0QZI8_HUMAN	Kallikrein-11 (Fragment)	-0.217168	-0.916464	0.371552	2	0.338272	0.699068
32	sp	O00410	IPO5_HUMAN	Importin-5 (Imp5) (Importin subunit beta-3) (Karyopherin beta-3) (Ran-binding protein 5) (RanBP5)	0.85442	0.909622	0.375054	2	0.342585	0.699444
466	sp	P34931	HS71L_HUMAN	Heat shock 70 kDa protein 1-like (Heat shock 70 kDa protein 1L) (Heat shock 70 kDa protein 1-Hom) (HSP70-Hom)	0.725281	0.978649	0.340738	1	0.340738	0.699444
671	sp	Q16658	FSCN1_HUMAN	Fascin (55 kDa actin-bundling protein) (Singed-like protein) (p55)	0.805232	0.873002	0.394171	3	0.343627	0.699444
696	sp	Q5VTE0	EF1A3_HUMAN	Putative elongation factor 1-alpha-like 3 (EF-1-alpha-like 3) (Eukaryotic elongation factor 1 A-like 3) (eEF1A-like 3) (Eukaryotic translation elongation factor 1 alpha-1 pseudogene 5)	-0.332747	-0.800532	0.433853	9	0.340955	0.699444
779	sp	Q96NY8	NECT4_HUMAN	Nectin-4 (Ig superfamily receptor LNIR) (Nectin cell adhesion molecule 4) (Poliovirus receptor-related protein 4) [Cleaved into: Processed poliovirus receptor-related protein 4]	0.216313	0.973162	0.343383	1	0.343383	0.699444
881	sp	Q9Y3C8	UFC1_HUMAN	Ubiquitin-fold modifier-conjugating enzyme 1 (Ufm1-conjugating enzyme 1)	0.151517	0.909689	0.37502	2	0.342543	0.699444
1108	tr	F8VR77	F8VR77_HUMAN	Proliferation-associated protein 2G4	-0.922361	-0.908816	0.375468	2	0.343096	0.699444
1189	tr	J3QRU1	J3QRU1_HUMAN	Tyrosine-protein kinase (EC 2.7.10.2)	-0.201333	-0.836377	0.41392	5	0.34176	0.699444
402	sp	P25774	CATS_HUMAN	Cathepsin S (EC 3.4.22.27)	0.391686	0.809784	0.428651	7	0.347064	0.704063
933	tr	A0A0C4DGI3	A0A0C4DGI3_HUMAN	Citrate synthase	0.295074	0.846528	0.408384	4	0.347065	0.704063
146	sp	P01859	IGHG2_HUMAN	Immunoglobulin heavy constant gamma 2 (Ig gamma-2 chain C region) (Ig gamma-2 chain C region DOT) (Ig gamma-2 chain C region TIL) (Ig gamma-2 chain C region ZIE)	-0.544119	-0.816452	0.424927	6	0.349906	0.708633
699	sp	Q6BCY4	NB5R2_HUMAN	NADH-cytochrome b5 reductase 2 (b5R.2) (EC 1.6.2.2)	0.367644	0.839635	0.412138	4	0.353133	0.713968
256	sp	P08519	APOA_HUMAN	Apolipoprotein(a) (Apo(a)) (Lp(a)) (EC 3.4.21.-)	-0.572353	-0.858615	0.401854	3	0.354672	0.715404
1225	tr	Q5T985	Q5T985_HUMAN	Inter-alpha-trypsin inhibitor heavy chain H2	-0.400786	-0.748325	0.46394	26	0.35503	0.715404
529	sp	P52597	HNRPF_HUMAN	Heterogeneous nuclear ribonucleoprotein F (hnRNP F) (Nucleolin-like protein mcs94-1) [Cleaved into: Heterogeneous nuclear ribonucleoprotein F, N-terminally processed]	-0.839131	-0.88868	0.385909	2	0.356006	0.716172
941	tr	A0A0G2JRQ6	A0A0G2JRQ6_HUMAN	Ig-like domain-containing protein (Fragment)	-0.626477	-0.884592	0.388052	2	0.358664	0.720317
1049	tr	E5RIW3	E5RIW3_HUMAN	Tubulin-specific chaperone A	0.250385	0.852508	0.405145	3	0.359424	0.720642
633	sp	Q13449	LSAMP_HUMAN	Limbic system-associated membrane protein (LSAMP) (IgLON family member 3)	-0.393654	-0.851659	0.405604	3	0.360088	0.720774
368	sp	P20061	TCO1_HUMAN	Transcobalamin-1 (TC-1) (Haptocorrin) (HC) (Protein R) (Transcobalamin I) (TC I) (TCI)	0.463815	0.848963	0.407063	3	0.3622	0.722913
497	sp	P43005	EAA3_HUMAN	Excitatory amino acid transporter 3 (Excitatory amino-acid carrier 1) (Neuronal and epithelial glutamate transporter) (Sodium-dependent glutamate/aspartate transporter 3) (Solute carrier family 1 member 1)	-0.556833	-0.878945	0.391026	2	0.362356	0.722913
452	sp	P31150	GDIA_HUMAN	Rab GDP dissociation inhibitor alpha (Rab GDI alpha) (Guanosine diphosphate dissociation inhibitor 1) (GDI-1) (Oligophrenin-2) (Protein XAP-4)	0.212649	0.774391	0.448763	11	0.363696	0.724387
75	sp	O75695	XRP2_HUMAN	Protein XRP2	-0.318386	-0.870469	0.395517	2	0.367943	0.726043
264	sp	P08708	RS17_HUMAN	40S ribosomal protein S17 (Small ribosomal subunit protein eS17)	-0.783997	-0.926435	0.366488	1	0.366488	0.726043
311	sp	P12931	SRC_HUMAN	Proto-oncogene tyrosine-protein kinase Src (EC 2.7.10.2) (Proto-oncogene c-Src) (pp60c-src) (p60-Src)	-0.317768	-0.842659	0.410488	3	0.367167	0.726043
407	sp	P26038	MOES_HUMAN	Moesin (Membrane-organizing extension spike protein)	-0.32605	-0.741506	0.467962	28	0.366004	0.726043
690	sp	Q5SZK8	FREM2_HUMAN	FRAS1-related extracellular matrix protein 2 (ECM3 homolog)	-0.355974	-0.790469	0.439556	7	0.369693	0.726043
749	sp	Q8TD06	AGR3_HUMAN	Anterior gradient protein 3 (AG-3) (AG3) (hAG-3) (Anterior gradient 3 homolog) (Breast cancer membrane protein 11) (Protein disulfide isomerase family A, member 18)	0.311088	0.924485	0.367475	1	0.367475	0.726043
819	sp	Q9H7P6	MB12B_HUMAN	Multivesicular body subunit 12B (ESCRT-I complex subunit MVB12B) (Protein FAM125B)	-0.597147	-0.868315	0.396664	2	0.369371	0.726043
832	sp	Q9NPR2	SEM4B_HUMAN	Semaphorin-4B (Semaphorin-C)	-0.482452	-0.867937	0.396865	2	0.369621	0.726043
1173	tr	I3L252	I3L252_HUMAN	Triokinase/FMN cyclase (Fragment)	0.2709	0.867442	0.397129	2	0.36995	0.726043
615	sp	Q08554	DSC1_HUMAN	Desmocollin-1 (Cadherin family member 1) (Desmosomal glycoprotein 2/3) (DG2/DG3)	-0.388765	-0.917166	0.371194	1	0.371194	0.727299
607	sp	Q07021	C1QBP_HUMAN	Complement component 1 Q subcomponent-binding protein, mitochondrial (ASF/SF2-associated protein p32) (Glycoprotein gC1qBP) (C1qBP) (Hyaluronan-binding protein 1) (Mitochondrial matrix protein p32) (gC1q-R protein) (p33) (SF2AP32)	-0.517646	-0.851466	0.405708	2	0.380659	0.744633
1177	tr	I6LM06	I6LM06_HUMAN	Fibroblast growth factor receptor 3 (Fibroblast growth factor receptor 3 variant 4)	-0.303739	-0.895576	0.382312	1	0.382312	0.746655
910	tr	A0A087X0R6	A0A087X0R6_HUMAN	Sorting nexin-12	-0.37042	-0.841262	0.41125	2	0.387596	0.754529
1144	tr	H0YLB9	H0YLB9_HUMAN	Alpha-mannosidase (EC 3.2.1.-) (Fragment)	-0.264371	-0.775775	0.447966	7	0.3874	0.754529
1199	tr	K7EM38	K7EM38_HUMAN	Actin, cytoplasmic 2 (Fragment)	-0.637862	-0.883737	0.388502	1	0.388502	0.755071
811	sp	Q9H223	EHD4_HUMAN	EH domain-containing protein 4 (Hepatocellular carcinoma-associated protein 10/11) (PAST homolog 4)	-0.2988	-0.766138	0.453535	8	0.392903	0.762397
111	sp	P00742	FA10_HUMAN	Coagulation factor X (EC 3.4.21.6) (Stuart factor) (Stuart-Prower factor) [Cleaved into: Factor X light chain; Factor X heavy chain; Activated factor Xa heavy chain]	0.396906	0.870368	0.39557	1	0.39557	0.765108
409	sp	P26639	SYTC_HUMAN	Threonine--tRNA ligase 1, cytoplasmic (EC 6.1.1.3) (Threonyl-tRNA synthetase) (ThrRS) (Threonyl-tRNA synthetase 1)	0.189068	0.829966	0.417442	2	0.395363	0.765108
130	sp	P01602	KV105_HUMAN	Immunoglobulin kappa variable 1-5 (Ig kappa chain V-I region CAR) (Ig kappa chain V-I region EU) (Ig kappa chain V-I region HK102) (Ig kappa chain V-I region Kue)	-0.379778	-0.865906	0.397949	1	0.397949	0.768474
868	sp	Q9ULZ3	ASC_HUMAN	Apoptosis-associated speck-like protein containing a CARD (hASC) (Caspase recruitment domain-containing protein 5) (PYD and CARD domain-containing protein) (Target of methylation-induced silencing 1)	-0.447851	-0.778998	0.446113	5	0.399741	0.770701
217	sp	P06312	KV401_HUMAN	Immunoglobulin kappa variable 4-1 (Ig kappa chain V-IV region B17) (Ig kappa chain V-IV region JI) (Ig kappa chain V-IV region Len) (Ig kappa chain V-IV region STH)	-0.414394	-0.858654	0.401833	1	0.401833	0.772263
821	sp	Q9HAC8	UBTD1_HUMAN	Ubiquitin domain-containing protein 1	-0.215867	-0.859778	0.401229	1	0.401229	0.772263
62	sp	O60635	TSN1_HUMAN	Tetraspanin-1 (Tspan-1) (Tetraspan NET-1) (Tetraspanin TM4-C)	-0.19697	-0.813356	0.426653	2	0.406948	0.779607
578	sp	P68363	TBA1B_HUMAN	Tubulin alpha-1B chain (Alpha-tubulin ubiquitous) (Tubulin K-alpha-1) (Tubulin alpha-ubiquitous chain) [Cleaved into: Detyrosinated tubulin alpha-1B chain]	-0.27058	-0.73785	0.470126	15	0.406911	0.779607
186	sp	P04196	HRG_HUMAN	Histidine-rich glycoprotein (Histidine-proline-rich glycoprotein) (HPRG)	-0.397343	-0.765961	0.453638	5	0.413568	0.790652
605	sp	Q05315	LEG10_HUMAN	Galectin-10 (Gal-10) (Charcot-Leyden crystal protein) (CLC) (Eosinophil lysophospholipase) (Lysolecithin acylhydrolase)	-0.342625	-0.803327	0.432277	2	0.414037	0.790652
617	sp	Q09666	AHNK_HUMAN	Neuroblast differentiation-associated protein AHNAK (Desmoyokin)	-0.716492	-0.801497	0.433309	2	0.415338	0.790652
810	sp	Q9GZP4	PITH1_HUMAN	PITH domain-containing protein 1	0.380466	0.801955	0.43305	2	0.415012	0.790652
752	sp	Q8TE68	ES8L1_HUMAN	Epidermal growth factor receptor kinase substrate 8-like protein 1 (EPS8-like protein 1) (Epidermal growth factor receptor pathway substrate 8-related protein 1) (EPS8-related protein 1)	-0.319428	-0.771653	0.450343	4	0.416115	0.79088
1160	tr	H3BSW3	H3BSW3_HUMAN	Adenine phosphoribosyltransferase	-0.164843	-0.828206	0.418412	1	0.418412	0.793994
1129	tr	H0Y3H2	H0Y3H2_HUMAN	ATP-binding cassette sub-family A member 3	-0.263928	-0.774676	0.448599	3	0.423169	0.80176
904	tr	A0A087WY21	A0A087WY21_HUMAN	Fibroblast growth factor receptor 2 (Fragment)	-0.253641	-0.816986	0.424629	1	0.424629	0.802003
1031	tr	C9JQD4	C9JQD4_HUMAN	Peptidyl-prolyl cis-trans isomerase (PPIase) (EC 5.2.1.8) (Fragment)	0.314589	0.763484	0.455076	4	0.424042	0.802003
927	tr	A0A0B4J231	A0A0B4J231_HUMAN	Immunoglobulin lambda-like polypeptide 5	-0.314866	-0.754483	0.460327	5	0.425924	0.803191
41	sp	O14745	NHRF1_HUMAN	Na(+)/H(+) exchange regulatory cofactor NHE-RF1 (NHERF-1) (Ezrin-radixin-moesin-binding phosphoprotein 50) (EBP50) (Regulatory cofactor of Na(+)/H(+) exchanger) (Sodium-hydrogen exchanger regulatory factor 1) (Solute carrier family 9 isoform A3 regulatory factor 1)	-0.282512	-0.743769	0.466624	6	0.43226	0.8042
142	sp	P01767	HV353_HUMAN	Immunoglobulin heavy variable 3-53 (Ig heavy chain V-III region BUT)	-0.305474	-0.776788	0.447383	2	0.43313	0.8042
326	sp	P14151	LYAM1_HUMAN	L-selectin (CD62 antigen-like family member L) (Leukocyte adhesion molecule 1) (LAM-1) (Leukocyte surface antigen Leu-8) (Leukocyte-endothelial cell adhesion molecule 1) (LECAM1) (Lymph node homing receptor) (TQ1) (gp90-MEL) (CD antigen CD62L)	-0.334123	-0.783127	0.443746	2	0.428526	0.8042
443	sp	P30453	1A34_HUMAN	HLA class I histocompatibility antigen, A alpha chain	-0.277849	-0.737479	0.470346	8	0.431243	0.8042
634	sp	Q13478	IL18R_HUMAN	Interleukin-18 receptor 1 (IL-18R-1) (IL-18R1) (CD218 antigen-like family member A) (CDw218a) (IL1 receptor-related protein) (IL-1Rrp) (IL1R-rp) (Interleukin-18 receptor alpha) (IL-18R-alpha) (IL-18Ralpha) (CD antigen CD218a)	0.211832	0.809601	0.428753	1	0.428753	0.8042
744	sp	Q8NFU3	TSTD1_HUMAN	Thiosulfate:glutathione sulfurtransferase (TST) (EC 2.8.1.-)	0.212055	0.781903	0.444446	2	0.429413	0.8042
783	sp	Q96RF0	SNX18_HUMAN	Sorting nexin-18 (SH3 and PX domain-containing protein 3B) (Sorting nexin-associated Golgi protein 1)	-0.457945	-0.781656	0.444588	2	0.429592	0.8042
964	tr	A0A1W2PQS6	A0A1W2PQS6_HUMAN	RPS10-NUDT3 readthrough	-0.720121	-0.757361	0.458644	4	0.430032	0.8042
1146	tr	H3BM89	H3BM89_HUMAN	60S ribosomal protein L4 (Ribosomal protein L4, isoform CRA_a)	-0.964963	-0.802585	0.432695	1	0.432695	0.8042
1192	tr	J3QS03	J3QS03_HUMAN	Twisted gastrulation protein homolog 1	-0.390918	-0.776783	0.447386	2	0.433133	0.8042
1166	tr	H7C1M3	H7C1M3_HUMAN	Neutrophil collagenase (Fragment)	0.350781	0.770951	0.450749	2	0.437393	0.810859
248	sp	P08118	MSMB_HUMAN	Beta-microseminoprotein (Immunoglobulin-binding factor) (IGBF) (PN44) (Prostate secreted seminal plasma protein) (Prostate secretory protein of 94 amino acids) (PSP-94) (PSP94) (Seminal plasma beta-inhibin)	0.331736	0.754712	0.460193	3	0.440416	0.811469
764	sp	Q93033	IGSF2_HUMAN	Immunoglobulin superfamily member 2 (IgSF2) (Cell surface glycoprotein V7) (Glu-Trp-Ile EWI motif-containing protein 101) (EWI-101) (CD antigen CD101)	-0.22112	-0.767436	0.452782	2	0.43997	0.811469
815	sp	Q9H477	RBSK_HUMAN	Ribokinase (RK) (EC 2.7.1.15)	0.361402	0.74764	0.464344	4	0.439621	0.811469
960	tr	A0A1B0GWF2	A0A1B0GWF2_HUMAN	Syntaxin-binding protein 1	-0.256719	-0.768583	0.452118	2	0.439128	0.811469
681	sp	Q53TN4	CYBR1_HUMAN	Cytochrome b reductase 1 (EC 1.-.-.-) (Duodenal cytochrome b) (Ferric-chelate reductase 3)	-0.207567	-0.783534	0.443512	1	0.443512	0.815423
688	sp	Q5RHP9	ERIC3_HUMAN	Glutamate-rich protein 3	-0.266309	-0.743319	0.466891	4	0.443915	0.815423
1168	tr	H7C2W9	H7C2W9_HUMAN	60S ribosomal protein L31 (Fragment)	-0.844263	-0.780494	0.445254	1	0.445254	0.816638
514	sp	P50148	GNAQ_HUMAN	Guanine nucleotide-binding protein G(q) subunit alpha (Guanine nucleotide-binding protein alpha-q)	-0.327913	-0.7591	0.457629	2	0.446116	0.816976
502	sp	P46940	IQGA1_HUMAN	Ras GTPase-activating-like protein IQGAP1 (p195)	-0.277141	-0.723297	0.478801	9	0.447956	0.819101
1233	tr	Q96L35	Q96L35_HUMAN	EPH receptor B4, isoform CRA_b (Ephrin type-B receptor 4) (Receptor protein tyrosine kinase variant EphB4v1)	-0.152696	-0.744179	0.466383	3	0.44965	0.820953
624	sp	Q12923	PTN13_HUMAN	Tyrosine-protein phosphatase non-receptor type 13 (EC 3.1.3.48) (Fas-associated protein-tyrosine phosphatase 1) (FAP-1) (PTP-BAS) (Protein-tyrosine phosphatase 1E) (PTP-E1) (hPTPE1) (Protein-tyrosine phosphatase PTPL1)	0.273592	0.75225	0.461635	2	0.451201	0.822537
1120	tr	G3V1E2	G3V1E2_HUMAN	45 kDa calcium-binding protein (Stromal cell derived factor 4, isoform CRA_a)	0.681235	0.767951	0.452484	1	0.452484	0.823631
538	sp	P55072	TERA_HUMAN	Transitional endoplasmic reticulum ATPase (TER ATPase) (EC 3.6.4.6) (15S Mg(2+)-ATPase p97 subunit) (Valosin-containing protein) (VCP)	-0.183971	-0.719051	0.48135	9	0.454189	0.8242
603	sp	Q04828	AK1C1_HUMAN	Aldo-keto reductase family 1 member C1 (EC 1.1.1.-) (20-alpha-hydroxysteroid dehydrogenase) (20-alpha-HSD) (EC 1.1.1.149) (Chlordecone reductase homolog HAKRC) (Dihydrodiol dehydrogenase 1/2) (DD1/DD2) (High-affinity hepatic bile acid-binding protein) (HBAB) (Indanol dehydrogenase) (EC 1.1.1.112) (Trans-1,2-dihydrobenzene-1,2-diol dehydrogenase) (EC 1.3.1.20)	0.40582	0.747359	0.464509	2	0.454849	0.8242
1103	tr	F5H6Q0	F5H6Q0_HUMAN	Rho GDP-dissociation inhibitor 2 (Fragment)	-0.25744	-0.725428	0.477526	6	0.454292	0.8242
49	sp	O43291	SPIT2_HUMAN	Kunitz-type protease inhibitor 2 (Hepatocyte growth factor activator inhibitor type 2) (HAI-2) (Placental bikunin)	-0.285386	-0.741989	0.467676	2	0.458873	0.830243
861	sp	Q9UGT4	SUSD2_HUMAN	Sushi domain-containing protein 2	0.341095	0.709427	0.487158	13	0.462388	0.835348
381	sp	P21589	5NTD_HUMAN	5'-nucleotidase (5'-NT) (EC 3.1.3.5) (Ecto-5'-nucleotidase) (CD antigen CD73)	-0.191976	-0.721642	0.479794	4	0.465725	0.835774
710	sp	Q6UXY8	TMC5_HUMAN	Transmembrane channel-like protein 5	-0.293152	-0.710662	0.48641	10	0.464884	0.835774
853	sp	Q9P2J8	ZN624_HUMAN	Zinc finger protein 624	-0.714636	-0.744673	0.466092	1	0.466092	0.835774
867	sp	Q9ULD5	ZN777_HUMAN	Zinc finger protein 777	0.700704	0.744863	0.465979	1	0.465979	0.835774
951	tr	A0A140T907	A0A140T907_HUMAN	Flotillin (Fragment)	-0.255755	-0.747248	0.464574	1	0.464574	0.835774
29	sp	O00241	SIRB1_HUMAN	Signal-regulatory protein beta-1 (SIRP-beta-1) (CD172 antigen-like family member B) (CD antigen CD172b)	0.249563	0.715114	0.483721	5	0.469498	0.839967
592	sp	P98172	EFNB1_HUMAN	Ephrin-B1 (EFL-3) (ELK ligand) (ELK-L) (EPH-related receptor tyrosine kinase ligand 2) (LERK-2) [Cleaved into: Ephrin-B1 C-terminal fragment (Ephrin-B1 CTF); Ephrin-B1 intracellular domain (Ephrin-B1 ICD)]	-0.622946	-0.727492	0.476291	2	0.469824	0.839967
817	sp	Q9H4G4	GAPR1_HUMAN	Golgi-associated plant pathogenesis-related protein 1 (GAPR-1) (Golgi-associated PR-1 protein) (Glioma pathogenesis-related protein 2) (GliPR 2)	-0.161563	-0.720271	0.480617	3	0.47094	0.840715
1182	tr	J3KRP0	J3KRP0_HUMAN	Beta-Ala-His dipeptidase	-0.247878	-0.715286	0.483617	4	0.472203	0.841723
85	sp	O95164	UBL3_HUMAN	Ubiquitin-like protein 3 (Membrane-anchored ubiquitin-fold protein) (HsMUB) (MUB) (Protein HCG-1)	-0.262207	-0.731976	0.473617	1	0.473617	0.841752
378	sp	P21291	CSRP1_HUMAN	Cysteine and glycine-rich protein 1 (Cysteine-rich protein 1) (CRP) (CRP1) (Epididymis luminal protein 141) (HEL-141)	-0.2564	-0.723403	0.478738	2	0.472937	0.841752
39	sp	O00757	F16P2_HUMAN	Fructose-1,6-bisphosphatase isozyme 2 (FBPase 2) (EC 3.1.3.11) (D-fructose-1,6-bisphosphate 1-phosphohydrolase 2) (Muscle FBPase)	0.439951	0.718904	0.481439	2	0.476373	0.845404
841	sp	Q9NWV4	CZIB_HUMAN	CXXC motif containing zinc binding protein (UPF0587 protein C1orf123)	0.620697	0.708363	0.487802	3	0.481707	0.852359
1071	tr	E9PIR7	E9PIR7_HUMAN	Thioredoxin reductase 1, cytoplasmic	0.26032	0.697572	0.494367	17	0.481199	0.852359
644	sp	Q14165	MLEC_HUMAN	Malectin	-0.314715	-0.707172	0.488524	2	0.485389	0.857616
1202	tr	K7ES72	K7ES72_HUMAN	Calcyphosin (Fragment)	-0.183728	-0.705226	0.489705	2	0.486893	0.859013
957	tr	A0A1B0GU86	A0A1B0GU86_HUMAN	Aminoacylase-1	-0.229385	-0.707874	0.488098	1	0.488098	0.859881
344	sp	P15529	MCP_HUMAN	Membrane cofactor protein (TLX) (Trophoblast leukocyte common antigen) (CD antigen CD46)	0.431304	0.700195	0.492767	2	0.490791	0.862103
968	tr	A0A2R8Y484	A0A2R8Y484_HUMAN	Leukocyte surface antigen CD47 (Fragment)	-0.27721	-0.700295	0.492705	2	0.490712	0.862103
751	sp	Q8TE57	ATS16_HUMAN	A disintegrin and metalloproteinase with thrombospondin motifs 16 (ADAM-TS 16) (ADAM-TS16) (ADAMTS-16) (EC 3.4.24.-)	-0.444142	-0.701547	0.491943	1	0.491943	0.862869
348	sp	P16152	CBR1_HUMAN	Carbonyl reductase [NADPH] 1 (EC 1.1.1.184) (15-hydroxyprostaglandin dehydrogenase [NADP(+)]) (EC 1.1.1.197) (NADPH-dependent carbonyl reductase 1) (Prostaglandin 9-ketoreductase) (Prostaglandin-E(2) 9-reductase) (EC 1.1.1.189) (Short chain dehydrogenase/reductase family 21C member 1)	0.311993	0.692438	0.497508	12	0.492968	0.863411
349	sp	P16188	1A30_HUMAN	HLA class I histocompatibility antigen, A alpha chain	-0.419984	-0.696361	0.495107	1	0.495107	0.864643
1123	tr	G3V357	G3V357_HUMAN	Ribonuclease pancreatic	0.159229	0.694762	0.496085	2	0.495015	0.864643
1094	tr	F5GY80	F5GY80_HUMAN	Complement component C8 beta chain	-0.207028	-0.692423	0.497517	2	0.496839	0.866412
679	sp	Q53FA7	QORX_HUMAN	Quinone oxidoreductase PIG3 (EC 1.-.-.-) (Tumor protein p53-inducible protein 3) (p53-induced gene 3 protein)	0.25564	0.686803	0.500969	8	0.502256	0.874593
429	sp	P29622	KAIN_HUMAN	Kallistatin (Kallikrein inhibitor) (Peptidase inhibitor 4) (PI-4) (Serpin A4)	-0.181614	-0.68303	0.503294	3	0.504941	0.876735
672	sp	Q16719	KYNU_HUMAN	Kynureninase (EC 3.7.1.3) (L-kynurenine hydrolase)	-0.815647	-0.680727	0.504716	1	0.504716	0.876735
330	sp	P14384	CBPM_HUMAN	Carboxypeptidase M (CPM) (EC 3.4.17.12)	-0.387705	-0.681615	0.504168	4	0.507075	0.87791
911	tr	A0A087X0S5	A0A087X0S5_HUMAN	Collagen alpha-1(VI) chain	-0.162448	-0.6794	0.505537	2	0.50705	0.87791
221	sp	P06702	S10A9_HUMAN	Protein S100-A9 (Calgranulin-B) (Calprotectin L1H subunit) (Leukocyte L1 complex heavy chain) (Migration inhibitory factor-related protein 14) (MRP-14) (p14) (S100 calcium-binding protein A9)	-0.49236	-0.677649	0.506621	5	0.512412	0.883343
728	sp	Q8IWV2	CNTN4_HUMAN	Contactin-4 (Brain-derived immunoglobulin superfamily protein 2) (BIG-2)	0.161255	0.672807	0.509625	2	0.512254	0.883343
872	sp	Q9UN76	S6A14_HUMAN	Sodium- and chloride-dependent neutral and basic amino acid transporter B(0+) (Amino acid transporter ATB0+) (Solute carrier family 6 member 14)	-0.245697	-0.669603	0.511618	1	0.511618	0.883343
99	sp	P00338	LDHA_HUMAN	L-lactate dehydrogenase A chain (LDH-A) (EC 1.1.1.27) (Cell proliferation-inducing gene 19 protein) (LDH muscle subunit) (LDH-M) (Renal carcinoma antigen NY-REN-59)	0.158536	0.680125	0.505088	11	0.513772	0.884422
33	sp	O00468	AGRIN_HUMAN	Agrin [Cleaved into: Agrin N-terminal 110 kDa subunit; Agrin C-terminal 110 kDa subunit; Agrin C-terminal 90 kDa fragment (C90); Agrin C-terminal 22 kDa fragment (C22)]	0.154036	0.6648	0.514615	2	0.518606	0.887784
50	sp	O43396	TXNL1_HUMAN	Thioredoxin-like protein 1 (32 kDa thioredoxin-related protein)	0.190155	0.670594	0.511001	4	0.518672	0.887784
278	sp	P0C0L5	CO4B_HUMAN	Complement C4-B (Basic complement C4) (C3 and PZP-like alpha-2-macroglobulin domain-containing protein 3) [Cleaved into: Complement C4 beta chain; Complement C4-B alpha chain; C4a anaphylatoxin; C4b-B; C4d-B; Complement C4 gamma chain]	-0.174656	-0.666676	0.513444	2	0.517115	0.887784
976	tr	A0A3B3IRN5	A0A3B3IRN5_HUMAN	Fibromodulin	-0.247942	-0.669845	0.511468	3	0.517199	0.887784
739	sp	Q8NBS9	TXND5_HUMAN	Thioredoxin domain-containing protein 5 (Endoplasmic reticulum resident protein 46) (ER protein 46) (ERp46) (Thioredoxin-like protein p46)	-0.289553	-0.666874	0.51332	3	0.519975	0.888752
244	sp	P07910	HNRPC_HUMAN	Heterogeneous nuclear ribonucleoproteins C1/C2 (hnRNP C1/C2)	-0.594617	-0.663232	0.515595	3	0.523385	0.893314
551	sp	P61026	RAB10_HUMAN	Ras-related protein Rab-10	-0.352767	-0.657683	0.519074	2	0.524279	0.893574
178	sp	P04003	C4BPA_HUMAN	C4b-binding protein alpha chain (C4bp) (Proline-rich protein) (PRP)	0.203504	0.656415	0.51987	3	0.529789	0.901689
54	sp	O43598	DNPH1_HUMAN	2'-deoxynucleoside 5'-phosphate N-hydrolase 1 (EC 3.2.2.-) (c-Myc-responsive protein RCL)	0.239518	0.653679	0.521591	3	0.532367	0.903524
426	sp	P29353	SHC1_HUMAN	SHC-transforming protein 1 (SHC-transforming protein 3) (SHC-transforming protein A) (Src homology 2 domain-containing-transforming protein C1) (SH2 domain protein C1)	0.364262	0.637213	0.532016	1	0.532016	0.903524
1159	tr	H3BS10	H3BS10_HUMAN	Beta-hexosaminidase (EC 3.2.1.52)	0.152226	0.652339	0.522435	4	0.538049	0.911883
641	sp	Q14019	COTL1_HUMAN	Coactosin-like protein	-0.326616	-0.665689	0.514059	13	0.541166	0.912639
768	sp	Q96AP7	ESAM_HUMAN	Endothelial cell-selective adhesion molecule	-0.175514	-0.637214	0.532016	2	0.540736	0.912639
1100	tr	F5H3F0	F5H3F0_HUMAN	Ubiquitin thioesterase OTUB1	0.175328	0.622349	0.541525	1	0.541525	0.912639
1198	tr	K7EM02	K7EM02_HUMAN	Katanin p60 ATPase-containing subunit A-like 2 (Fragment)	-0.136514	-0.625216	0.539684	1	0.539684	0.912639
919	tr	A0A0A0MR14	A0A0A0MR14_HUMAN	Osteoclast-associated immunoglobulin-like receptor	-0.31003	-0.651439	0.523002	5	0.543069	0.913964
1084	tr	E9PNW4	E9PNW4_HUMAN	UPAR/Ly6 domain-containing protein	0.369167	0.650084	0.523857	5	0.544665	0.915371
276	sp	P09972	ALDOC_HUMAN	Fructose-bisphosphate aldolase C (EC 4.1.2.13) (Brain-type aldolase)	0.258067	0.635078	0.533376	3	0.54999	0.923034
151	sp	P01877	IGHA2_HUMAN	Immunoglobulin heavy constant alpha 2 (Ig alpha-2 chain C region) (Ig alpha-2 chain C region BUT) (Ig alpha-2 chain C region LAN)	-0.466967	-0.633788	0.534199	3	0.551218	0.923808
995	tr	B4DQI4	B4DQI4_HUMAN	Protein ABHD14B (cDNA FLJ52723, highly similar to Abhydrolase domain-containing protein 14B)	0.237081	0.648203	0.525046	7	0.55465	0.928268
732	sp	Q8N339	MT1M_HUMAN	Metallothionein-1M (MT-1M) (Metallothionein-IM) (MT-IM)	-0.176656	-0.593597	0.560175	1	0.560175	0.936215
870	sp	Q9UMX5	NENF_HUMAN	Neudesin (Cell immortalization-related protein 2) (Neuron-derived neurotrophic factor) (Protein GIG47) (Secreted protein of unknown function) (SPUF protein)	-0.37468	-0.611581	0.54847	2	0.561617	0.937325
1232	tr	Q86W61	Q86W61_HUMAN	VCAN protein (Versican core protein)	-0.16845	-0.621765	0.5419	3	0.562703	0.937839
401	sp	P25705	ATPA_HUMAN	ATP synthase subunit alpha, mitochondrial (ATP synthase F1 subunit alpha)	-0.675109	-0.607699	0.550986	2	0.564804	0.94004
799	sp	Q9BTY2	FUCO2_HUMAN	Plasma alpha-L-fucosidase (EC 3.2.1.51) (Alpha-L-fucoside fucohydrolase 2) (Alpha-L-fucosidase 2)	0.185344	0.61706	0.54493	3	0.567214	0.942749
141	sp	P01766	HV313_HUMAN	Immunoglobulin heavy variable 3-13 (Ig heavy chain V-III region BRO)	-0.27599	-0.573707	0.573273	1	0.573273	0.944998
352	sp	P16930	FAAA_HUMAN	Fumarylacetoacetase (FAA) (EC 3.7.1.2) (Beta-diketonase) (Fumarylacetoacetate hydrolase)	0.262767	0.635616	0.533034	7	0.571947	0.944998
658	sp	Q15274	NADC_HUMAN	Nicotinate-nucleotide pyrophosphorylase [carboxylating] (EC 2.4.2.19) (Quinolinate phosphoribosyltransferase [decarboxylating]) (QAPRTase) (QPRTase)	-0.267275	-0.633747	0.534225	6	0.569452	0.944998
1086	tr	E9PQ96	E9PQ96_HUMAN	40S ribosomal protein S3	0.323484	0.578271	0.570253	1	0.570253	0.944998
1213	tr	Q1JUQ3	Q1JUQ3_HUMAN	FK506 binding protein12 (Peptidyl-prolyl cis-trans isomerase FKBP1A)	-0.163149	-0.598575	0.556922	2	0.572319	0.944998
1214	tr	Q30118	Q30118_HUMAN	HLA class II histocompatibility antigen, DR alpha chain (MHC cell surface glycoprotein)	-0.126707	-0.574219	0.572934	1	0.572934	0.944998
73	sp	O75558	STX11_HUMAN	Syntaxin-11	-0.208915	-0.594018	0.5599	2	0.576084	0.946512
481	sp	P36952	SPB5_HUMAN	Serpin B5 (Maspin) (Peptidase inhibitor 5) (PI-5)	-0.681081	-0.623152	0.541009	5	0.576547	0.946512
616	sp	Q08ET2	SIG14_HUMAN	Sialic acid-binding Ig-like lectin 14 (Siglec-14)	0.274089	0.608441	0.550505	3	0.575499	0.946512
192	sp	P04406	G3P_HUMAN	Glyceraldehyde-3-phosphate dehydrogenase (GAPDH) (EC 1.2.1.12) (Peptidyl-cysteine S-nitrosylase GAPDH) (EC 2.6.99.-)	-0.32533	-0.646993	0.52581	14	0.57799	0.947589
61	sp	O60506	HNRPQ_HUMAN	Heterogeneous nuclear ribonucleoprotein Q (hnRNP Q) (Glycine- and tyrosine-rich RNA-binding protein) (GRY-RBP) (NS1-associated protein 1) (Synaptotagmin-binding, cytoplasmic RNA-interacting protein)	-0.732711	-0.590734	0.562051	2	0.578802	0.947632
13	sp	A6NMB1	SIG16_HUMAN	Sialic acid-binding Ig-like lectin 16 (Siglec-16) (Siglec-P16)	-0.452826	-0.562829	0.580502	1	0.580502	0.947711
715	sp	Q7Z5L0	VMO1_HUMAN	Vitelline membrane outer layer protein 1 homolog	-0.219925	-0.562008	0.581049	1	0.581049	0.947711
1110	tr	F8VW21	F8VW21_HUMAN	60S acidic ribosomal protein P0 (Fragment)	-0.31124	-0.602515	0.554354	3	0.58121	0.947711
396	sp	P23526	SAHH_HUMAN	Adenosylhomocysteinase (AdoHcyase) (EC 3.3.1.1) (S-adenosyl-L-homocysteine hydrolase)	0.202041	0.62455	0.540111	7	0.587181	0.956153
465	sp	P34096	RNAS4_HUMAN	Ribonuclease 4 (RNase 4) (EC 3.1.27.-)	-0.452521	-0.577085	0.571037	2	0.590142	0.959677
604	sp	Q04917	1433F_HUMAN	14-3-3 protein eta (Protein AS1)	0.328399	0.628741	0.537424	9	0.591415	0.960451
953	tr	A0A140T9T6	A0A140T9T6_HUMAN	HLA class II histocompatibility antigen, DP beta 1 chain	0.436601	0.59017	0.56242	3	0.593144	0.961963
234	sp	P07384	CAN1_HUMAN	Calpain-1 catalytic subunit (EC 3.4.22.52) (Calcium-activated neutral proteinase 1) (CANP 1) (Calpain mu-type) (Calpain-1 large subunit) (Cell proliferation-inducing gene 30 protein) (Micromolar-calpain) (muCANP)	-0.151948	-0.605101	0.552672	5	0.598032	0.968588
243	sp	P07902	GALT_HUMAN	Galactose-1-phosphate uridylyltransferase (Gal-1-P uridylyltransferase) (EC 2.7.7.12) (UDP-glucose--hexose-1-phosphate uridylyltransferase)	0.231628	0.564252	0.579554	2	0.600862	0.969061
717	sp	Q7Z7M0	MEGF8_HUMAN	Multiple epidermal growth factor-like domains protein 8 (Multiple EGF-like domains protein 8) (Epidermal growth factor-like protein 4) (EGF-like protein 4)	-0.267682	-0.615434	0.54598	7	0.599734	0.969061
812	sp	Q9H257	CARD9_HUMAN	Caspase recruitment domain-containing protein 9 (hCARD9)	-0.157812	-0.532456	0.600928	1	0.600928	0.969061
930	tr	A0A0C4DG85	A0A0C4DG85_HUMAN	All-trans-retinol dehydrogenase [NAD(+)] ADH7	0.422471	0.64587	0.526521	23	0.601542	0.969061
219	sp	P06576	ATPB_HUMAN	ATP synthase subunit beta, mitochondrial (EC 7.1.2.2) (ATP synthase F1 subunit beta)	-0.6971	-0.600535	0.555644	5	0.603474	0.970877
661	sp	Q15582	BGH3_HUMAN	Transforming growth factor-beta-induced protein ig-h3 (Beta ig-h3) (Kerato-epithelin) (RGD-containing collagen-associated protein) (RGD-CAP)	-0.286558	-0.627747	0.538061	12	0.606279	0.972863
1033	tr	C9JTK6	C9JTK6_HUMAN	Obg-like ATPase 1 (Fragment)	-0.288839	-0.5569	0.584462	2	0.607026	0.972863
1126	tr	G3XAP6	G3XAP6_HUMAN	Cartilage oligomeric matrix protein (Cartilage oligomeric matrix protein, isoform CRA_b)	-0.199262	-0.575756	0.571916	3	0.607131	0.972863
1019	tr	C9JEN3	C9JEN3_HUMAN	Protein lifeguard 3 (Fragment)	0.285808	0.521072	0.608675	1	0.608675	0.974041
454	sp	P31327	CPSM_HUMAN	Carbamoyl-phosphate synthase [ammonia], mitochondrial (EC 6.3.4.16) (Carbamoyl-phosphate synthetase I) (CPSase I)	-0.589179	-0.593537	0.560214	5	0.611815	0.977768
422	sp	P28074	PSB5_HUMAN	Proteasome subunit beta type-5 (EC 3.4.25.1) (Macropain epsilon chain) (Multicatalytic endopeptidase complex epsilon chain) (Proteasome chain 6) (Proteasome epsilon chain) (Proteasome subunit MB1) (Proteasome subunit X)	0.237305	0.582365	0.567552	4	0.613637	0.979381
474	sp	P35573	GDE_HUMAN	Glycogen debranching enzyme (Glycogen debrancher) [Includes: 4-alpha-glucanotransferase (EC 2.4.1.25) (Oligo-1,4-1,4-glucantransferase); Amylo-alpha-1,6-glucosidase (Amylo-1,6-glucosidase) (EC 3.2.1.33) (Dextrin 6-alpha-D-glucosidase)]	-0.122324	-0.567622	0.577311	3	0.615043	0.980189
532	sp	P52907	CAZA1_HUMAN	F-actin-capping protein subunit alpha-1 (CapZ alpha-1)	-0.510769	-0.588854	0.563285	5	0.617397	0.980189
700	sp	Q6EEV6	SUMO4_HUMAN	Small ubiquitin-related modifier 4 (SUMO-4) (Small ubiquitin-like protein 4)	-0.16412	-0.51065	0.615808	1	0.615808	0.980189
1087	tr	E9PQN4	E9PQN4_HUMAN	Complement receptor type 1	-0.331505	-0.509249	0.61677	1	0.61677	0.980189
778	sp	Q96NY7	CLIC6_HUMAN	Chloride intracellular channel protein 6 (Parchorin)	-0.16923	-0.606302	0.551893	8	0.619311	0.981934
871	sp	Q9UN37	VPS4A_HUMAN	Vacuolar protein sorting-associated protein 4A (EC 3.6.4.6) (Protein SKD2) (VPS4-1) (hVPS4)	-0.170984	-0.540897	0.595217	2	0.620497	0.982521
1002	tr	B8ZZ77	B8ZZ77_HUMAN	Peptidyl-prolyl cis-trans isomerase (PPIase) (EC 5.2.1.8)	-0.158416	-0.501858	0.621857	1	0.621857	0.983382
86	sp	O95336	6PGL_HUMAN	6-phosphogluconolactonase (6PGL) (EC 3.1.1.31)	0.187527	0.61803	0.544305	12	0.62325	0.983955
829	sp	Q9NP99	TREM1_HUMAN	Triggering receptor expressed on myeloid cells 1 (TREM-1) (Triggering receptor expressed on monocytes 1) (CD antigen CD354)	-0.48377	-0.55774	0.5839	3	0.624669	0.983955
1147	tr	H3BMH2	H3BMH2_HUMAN	Ras-related protein Rab-11A (Fragment)	-0.223495	-0.572842	0.573846	4	0.624002	0.983955
847	sp	Q9NZM1	MYOF_HUMAN	Myoferlin (Fer-1-like protein 3)	0.135684	0.556346	0.584832	3	0.626027	0.984808
291	sp	P10696	PPBN_HUMAN	Alkaline phosphatase, germ cell type (EC 3.1.3.1) (ALP-1) (Alkaline phosphatase Nagao isozyme) (Alkaline phosphatase, placental-like) (Germ cell alkaline phosphatase) (GCAP) (Placental alkaline phosphatase-like) (PLAP-like)	-0.251083	-0.599583	0.556265	8	0.629079	0.985747
1001	tr	B7ZBQ0	B7ZBQ0_HUMAN	Serine/threonine-protein phosphatase 2A activator (EC 5.2.1.8) (Phosphotyrosyl phosphatase activator)	-0.301104	-0.531888	0.601314	2	0.628109	0.985747
1228	tr	Q5VVC8	Q5VVC8_HUMAN	60S ribosomal protein L11	-0.138807	-0.530983	0.601928	2	0.628875	0.985747
1047	tr	E5RI53	E5RI53_HUMAN	Bifunctional epoxide hydrolase 2 (Fragment)	-0.132497	-0.487424	0.631848	1	0.631848	0.9888
517	sp	P50895	BCAM_HUMAN	Basal cell adhesion molecule (Auberger B antigen) (B-CAM cell surface glycoprotein) (F8/G253 antigen) (Lutheran antigen) (Lutheran blood group glycoprotein) (CD antigen CD239)	-0.187967	-0.607432	0.551159	11	0.636103	0.990249
566	sp	P62834	RAP1A_HUMAN	Ras-related protein Rap-1A (C21KG) (G-22K) (GTP-binding protein smg p21A) (Ras-related protein Krev-1)	-0.171553	-0.560252	0.582221	4	0.637704	0.990249
745	sp	Q8NFZ8	CADM4_HUMAN	Cell adhesion molecule 4 (Immunoglobulin superfamily member 4C) (IgSF4C) (Nectin-like protein 4) (NECL-4) (TSLC1-like protein 2)	0.220987	0.57205	0.574371	5	0.637402	0.990249
993	tr	B4DG22	B4DG22_HUMAN	Non-specific serine/threonine protein kinase (EC 2.7.11.1)	-0.614066	-0.479834	0.63713	1	0.63713	0.990249
1042	tr	D6RF88	D6RF88_HUMAN	Carboxypeptidase E (Fragment)	-0.213599	-0.479866	0.637108	1	0.637108	0.990249
1212	tr	M0R389	M0R389_HUMAN	Platelet-activating factor acetylhydrolase IB subunit gamma (Fragment)	-0.130984	-0.522808	0.60749	2	0.635799	0.990249
10	sp	A0A0C4DH68	KV224_HUMAN	Immunoglobulin kappa variable 2-24	-0.242078	-0.556901	0.584461	4	0.641349	0.991793
506	sp	P48304	REG1B_HUMAN	Lithostathine-1-beta (Pancreatic stone protein 2) (PSP-2) (Regenerating islet-derived protein 1-beta) (REG-1-beta) (Regenerating protein I beta)	0.251327	0.472877	0.64199	1	0.64199	0.991793
520	sp	P51148	RAB5C_HUMAN	Ras-related protein Rab-5C (L1880) (RAB5L)	-0.196545	-0.557508	0.584055	4	0.640688	0.991793
895	tr	A0A087WSY5	A0A087WSY5_HUMAN	Carboxypeptidase B2	0.353084	0.476004	0.639804	1	0.639804	0.991793
874	sp	Q9UNW1	MINP1_HUMAN	Multiple inositol polyphosphate phosphatase 1 (EC 3.1.3.62) (2,3-bisphosphoglycerate 3-phosphatase) (2,3-BPG phosphatase) (EC 3.1.3.80) (Inositol (1,3,4,5)-tetrakisphosphate 3-phosphatase) (Ins(1,3,4,5)P(4) 3-phosphatase)	-0.108881	-0.464607	0.647789	1	0.647789	0.999469
1	sp	A0A075B6I0	LV861_HUMAN	Immunoglobulin lambda variable 8-61	-0.145763	-0.312043	0.758597	3	0.85331	1
2	sp	A0A075B6S5	KV127_HUMAN	Immunoglobulin kappa variable 1-27	-0.00408228	-0.0818874	0.935641	2	0.972823	1
5	sp	A0A0B4J1U7	HV601_HUMAN	Immunoglobulin heavy variable 6-1	0.164799	0.455538	0.654175	1	0.654175	1
6	sp	A0A0B4J1V0	HV315_HUMAN	Immunoglobulin heavy variable 3-15	-0.150205	-0.438203	0.666458	5	0.789814	1
27	sp	O00115	DNS2A_HUMAN	Deoxyribonuclease-2-alpha (EC 3.1.22.1) (Acid DNase) (Deoxyribonuclease II alpha) (DNase II alpha) (Lysosomal DNase II) (R31240_2)	0.095752	0.334987	0.741511	4	0.863897	1
28	sp	O00182	LEG9_HUMAN	Galectin-9 (Gal-9) (Ecalectin) (Tumor antigen HOM-HD-21)	0.00241907	0.00517948	0.995924	3	0.99995	1
30	sp	O00299	CLIC1_HUMAN	Chloride intracellular channel protein 1 (Chloride channel ABP) (Nuclear chloride ion channel 27) (NCC27) (Regulatory nuclear chloride ion channel protein) (hRNCC)	0.155211	0.458277	0.652243	19	0.915864	1
31	sp	O00391	QSOX1_HUMAN	Sulfhydryl oxidase 1 (hQSOX) (EC 1.8.3.2) (Quiescin Q6)	-0.0341292	-0.17129	0.865908	11	0.998536	1
34	sp	O00533	NCHL1_HUMAN	Neural cell adhesion molecule L1-like protein (Close homolog of L1) [Cleaved into: Processed neural cell adhesion molecule L1-like protein]	-0.0797306	-0.283824	0.779788	5	0.925378	1
35	sp	O00560	SDCB1_HUMAN	Syntenin-1 (Melanoma differentiation-associated protein 9) (MDA-9) (Pro-TGF-alpha cytoplasmic domain-interacting protein 18) (TACIP18) (Scaffold protein Pbp1) (Syndecan-binding protein 1)	0.106612	0.211661	0.834752	18	0.999549	1
36	sp	O00592	PODXL_HUMAN	Podocalyxin (GCTM-2 antigen) (Gp200) (Podocalyxin-like protein 1) (PC) (PCLP-1)	-0.0304099	-0.246086	0.808403	4	0.929942	1
38	sp	O00754	MA2B1_HUMAN	Lysosomal alpha-mannosidase (Laman) (EC 3.2.1.24) (Lysosomal acid alpha-mannosidase) (Mannosidase alpha class 2B member 1) (Mannosidase alpha-B) [Cleaved into: Lysosomal alpha-mannosidase A peptide; Lysosomal alpha-mannosidase B peptide; Lysosomal alpha-mannosidase C peptide; Lysosomal alpha-mannosidase D peptide; Lysosomal alpha-mannosidase E peptide]	0.00511643	0.0204828	0.983884	7	0.999998	1
42	sp	O14818	PSA7_HUMAN	Proteasome subunit alpha type-7 (EC 3.4.25.1) (Proteasome subunit RC6-1) (Proteasome subunit XAPC7)	-0.0795974	-0.205919	0.839168	12	0.997281	1
43	sp	O14948	TFEC_HUMAN	Transcription factor EC (TFE-C) (Class E basic helix-loop-helix protein 34) (bHLHe34) (Transcription factor EC-like) (hTFEC-L)	0.807999	0.439154	0.665782	1	0.665782	1
48	sp	O15400	STX7_HUMAN	Syntaxin-7	-0.0827542	-0.388796	0.701992	3	0.786506	1
51	sp	O43490	PROM1_HUMAN	Prominin-1 (Antigen AC133) (Prominin-like protein 1) (CD antigen CD133)	-0.00919088	0.00303677	0.99761	16	1	1
53	sp	O43505	B4GA1_HUMAN	Beta-1,4-glucuronyltransferase 1 (EC 2.4.1.-) (I-beta-1,3-N-acetylglucosaminyltransferase) (iGnT) (N-acetyllactosaminide beta-1,3-N-acetylglucosaminyltransferase) (Poly-N-acetyllactosamine extension enzyme) (UDP-GlcNAc:betaGal beta-1,3-N-acetylglucosaminyltransferase 1)	-0.00662051	-0.0192899	0.984822	5	0.999966	1
55	sp	O43707	ACTN4_HUMAN	Alpha-actinin-4 (Non-muscle alpha-actinin 4)	-0.0393765	-0.13033	0.897752	32	1	1
58	sp	O60449	LY75_HUMAN	Lymphocyte antigen 75 (Ly-75) (C-type lectin domain family 13 member B) (DEC-205) (gp200-MR6) (CD antigen CD205)	-0.116531	-0.413808	0.683908	1	0.683908	1
65	sp	O75083	WDR1_HUMAN	WD repeat-containing protein 1 (Actin-interacting protein 1) (AIP1) (NORI-1)	0.166323	0.362126	0.721479	23	0.988283	1
66	sp	O75131	CPNE3_HUMAN	Copine-3 (Copine III)	-0.065079	-0.267232	0.792331	2	0.849755	1
68	sp	O75351	VPS4B_HUMAN	Vacuolar protein sorting-associated protein 4B (EC 3.6.4.6) (Cell migration-inducing gene 1 protein) (Suppressor of K(+) transport growth defect 1) (Protein SKD1)	0.0700318	0.0615409	0.951607	4	0.997345	1
69	sp	O75368	SH3L1_HUMAN	SH3 domain-binding glutamic acid-rich-like protein	0.120372	0.209833	0.836157	5	0.966118	1
70	sp	O75369	FLNB_HUMAN	Filamin-B (FLN-B) (ABP-278) (ABP-280 homolog) (Actin-binding-like protein) (Beta-filamin) (Filamin homolog 1) (Fh1) (Filamin-3) (Thyroid autoantigen) (Truncated actin-binding protein) (Truncated ABP)	-0.151712	-0.41664	0.681873	17	0.942549	1
71	sp	O75487	GPC4_HUMAN	Glypican-4 (K-glypican) [Cleaved into: Secreted glypican-4]	0.103543	0.109617	0.913927	2	0.958255	1
76	sp	O75828	CBR3_HUMAN	Carbonyl reductase [NADPH] 3 (EC 1.1.1.184) (NADPH-dependent carbonyl reductase 3) (Short chain dehydrogenase/reductase family 21C member 2)	0.143286	0.381593	0.707235	5	0.846359	1
77	sp	O75874	IDHC_HUMAN	Isocitrate dehydrogenase [NADP] cytoplasmic (IDH) (EC 1.1.1.42) (Cytosolic NADP-isocitrate dehydrogenase) (IDP) (NADP(+)-specific ICDH) (Oxalosuccinate decarboxylase)	-0.304042	-0.408543	0.687699	20	0.961231	1
78	sp	O75882	ATRN_HUMAN	Attractin (DPPT-L) (Mahogany homolog)	-0.0775939	-0.311962	0.758658	13	0.979924	1
91	sp	O95716	RAB3D_HUMAN	Ras-related protein Rab-3D	-0.138664	-0.411993	0.685214	2	0.730312	1
92	sp	O95833	CLIC3_HUMAN	Chloride intracellular channel protein 3	0.0485995	0.177994	0.860718	5	0.978311	1
95	sp	O95865	DDAH2_HUMAN	N(G),N(G)-dimethylarginine dimethylaminohydrolase 2 (DDAH-2) (Dimethylarginine dimethylaminohydrolase 2) (EC 3.5.3.18) (DDAHII) (Dimethylargininase-2) (Protein G6a) (S-phase protein)	-0.119615	-0.427186	0.674315	2	0.717363	1
100	sp	P00352	AL1A1_HUMAN	Retinal dehydrogenase 1 (RALDH 1) (RalDH1) (EC 1.2.1.-) (EC 1.2.1.36) (ALDH-E1) (ALHDII) (Aldehyde dehydrogenase family 1 member A1) (Aldehyde dehydrogenase, cytosolic)	0.100746	0.282579	0.780727	29	0.999586	1
103	sp	P00450	CERU_HUMAN	Ceruloplasmin (EC 1.16.3.1) (Ferroxidase)	0.0831396	0.210513	0.835635	59	1	1
109	sp	P00734	THRB_HUMAN	Prothrombin (EC 3.4.21.5) (Coagulation factor II) [Cleaved into: Activation peptide fragment 1; Activation peptide fragment 2; Thrombin light chain; Thrombin heavy chain]	0.0161137	0.033932	0.973305	21	1	1
110	sp	P00738	HPT_HUMAN	Haptoglobin (Zonulin) [Cleaved into: Haptoglobin alpha chain; Haptoglobin beta chain]	0.0951431	0.343897	0.734912	17	0.9817	1
113	sp	P00747	PLMN_HUMAN	Plasminogen (EC 3.4.21.7) [Cleaved into: Plasmin heavy chain A; Activation peptide; Angiostatin; Plasmin heavy chain A, short form; Plasmin light chain B]	0.0791602	0.175371	0.862748	8	0.994248	1
116	sp	P01008	ANT3_HUMAN	Antithrombin-III (ATIII) (Serpin C1)	-0.017156	-0.0383438	0.969836	26	1	1
117	sp	P01009	A1AT_HUMAN	Alpha-1-antitrypsin (Alpha-1 protease inhibitor) (Alpha-1-antiproteinase) (Serpin A1) [Cleaved into: Short peptide from AAT (SPAAT)]	0.238721	0.626126	0.5391	26	0.656604	1
118	sp	P01011	AACT_HUMAN	Alpha-1-antichymotrypsin (ACT) (Cell growth-inhibiting gene 24/25 protein) (Serpin A3) [Cleaved into: Alpha-1-antichymotrypsin His-Pro-less]	0.0289955	0.0784244	0.938357	18	1	1
119	sp	P01019	ANGT_HUMAN	Angiotensinogen (Serpin A8) [Cleaved into: Angiotensin-1 (Angiotensin 1-10) (Angiotensin I) (Ang I); Angiotensin-2 (Angiotensin 1-8) (Angiotensin II) (Ang II); Angiotensin-3 (Angiotensin 2-8) (Angiotensin III) (Ang III) (Des-Asp[1]-angiotensin II); Angiotensin-4 (Angiotensin 3-8) (Angiotensin IV) (Ang IV); Angiotensin 1-9; Angiotensin 1-7; Angiotensin 1-5; Angiotensin 1-4]	-0.000860345	0.0689751	0.945771	14	0.999999	1
120	sp	P01023	A2MG_HUMAN	Alpha-2-macroglobulin (Alpha-2-M) (C3 and PZP-like alpha-2-macroglobulin domain-containing protein 5)	0.368975	0.573955	0.573109	58	0.869583	1
122	sp	P01034	CYTC_HUMAN	Cystatin-C (Cystatin-3) (Gamma-trace) (Neuroendocrine basic polypeptide) (Post-gamma-globulin)	-0.117395	-0.317771	0.754319	10	0.962051	1
123	sp	P01036	CYTS_HUMAN	Cystatin-S (Cystatin-4) (Cystatin-SA-III) (Salivary acidic protein 1)	-0.73185	-0.295219	0.771208	2	0.827541	1
126	sp	P01116	RASK_HUMAN	GTPase KRas (K-Ras 2) (Ki-Ras) (c-K-ras) (c-Ki-ras) [Cleaved into: GTPase KRas, N-terminally processed]	-0.251138	-0.23686	0.815443	3	0.910388	1
127	sp	P01130	LDLR_HUMAN	Low-density lipoprotein receptor (LDL receptor)	-0.0563635	-0.399142	0.694489	2	0.741237	1
133	sp	P01700	LV147_HUMAN	Immunoglobulin lambda variable 1-47 (Ig lambda chain V-I region HA) (Ig lambda chain V-I region WAH)	-0.107387	-0.244524	0.809594	3	0.905042	1
135	sp	P01703	LV140_HUMAN	Immunoglobulin lambda variable 1-40 (Ig lambda chain V-I region NEWM)	0.198559	0.285607	0.778443	1	0.778443	1
139	sp	P01714	LV319_HUMAN	Immunoglobulin lambda variable 3-19 (Ig lambda chain V-III region SH)	-0.050326	-0.13423	0.894712	1	0.894712	1
144	sp	P01833	PIGR_HUMAN	Polymeric immunoglobulin receptor (PIgR) (Poly-Ig receptor) (Hepatocellular carcinoma-associated protein TB6) [Cleaved into: Secretory component]	0.131327	0.620946	0.542427	61	0.747503	1
147	sp	P01860	IGHG3_HUMAN	Immunoglobulin heavy constant gamma 3 (HDC) (Heavy chain disease protein) (Ig gamma-3 chain C region)	0.207425	0.275368	0.786173	8	0.967118	1
149	sp	P01871	IGHM_HUMAN	Immunoglobulin heavy constant mu (Ig mu chain C region) (Ig mu chain C region BOT) (Ig mu chain C region GAL) (Ig mu chain C region OU)	-0.0928631	-0.21126	0.83506	19	0.999678	1
156	sp	P02538	K2C6A_HUMAN	Keratin, type II cytoskeletal 6A (Cytokeratin-6A) (CK-6A) (Cytokeratin-6D) (CK-6D) (Keratin-6A) (K6A) (Type-II keratin Kb6) (allergen Hom s 5)	-0.264537	-0.477097	0.63904	13	0.85149	1
158	sp	P02649	APOE_HUMAN	Apolipoprotein E (Apo-E)	0.181121	0.571808	0.574531	11	0.694482	1
162	sp	P02747	C1QC_HUMAN	Complement C1q subcomponent subunit C	0.0838757	0.380094	0.708328	4	0.823787	1
165	sp	P02750	A2GL_HUMAN	Leucine-rich alpha-2-glycoprotein (LRG)	0.109455	0.394458	0.697882	14	0.942082	1
167	sp	P02760	AMBP_HUMAN	Protein AMBP [Cleaved into: Alpha-1-microglobulin (Protein HC) (Alpha-1 microglycoprotein) (Complex-forming glycoprotein heterogeneous in charge); Inter-alpha-trypsin inhibitor light chain (ITI-LC) (Bikunin) (EDC1) (HI-30) (Uronic-acid-rich protein); Trypstatin]	-0.10068	-0.294364	0.771851	11	0.977767	1
170	sp	P02766	TTHY_HUMAN	Transthyretin (ATTR) (Prealbumin) (TBPA)	-0.0246062	-0.0421031	0.96688	9	0.999996	1
171	sp	P02768	ALBU_HUMAN	Serum albumin	-0.0324046	-0.10434	0.918055	73	1	1
172	sp	P02774	VTDB_HUMAN	Vitamin D-binding protein (DBP) (VDB) (Gc protein-derived macrophage activating factor) (Gc-MAF) (GcMAF) (Gc-globulin) (Group-specific component) (Gc) (Vitamin D-binding protein-macrophage activating factor) (DBP-maf)	0.024867	0.0545543	0.957095	48	1	1
173	sp	P02787	TRFE_HUMAN	Serotransferrin (Transferrin) (Beta-1 metal-binding globulin) (Siderophilin)	0.0312101	0.084871	0.933302	1	0.933302	1
176	sp	P02794	FRIH_HUMAN	Ferritin heavy chain (Ferritin H subunit) (EC 1.16.3.1) (Cell proliferation-inducing gene 15 protein) [Cleaved into: Ferritin heavy chain, N-terminally processed]	-0.176834	-0.236574	0.815661	8	0.981385	1
180	sp	P04066	FUCO_HUMAN	Tissue alpha-L-fucosidase (EC 3.2.1.51) (Alpha-L-fucosidase I) (Alpha-L-fucoside fucohydrolase 1) (Alpha-L-fucosidase 1)	0.125739	0.306419	0.762805	4	0.887169	1
181	sp	P04075	ALDOA_HUMAN	Fructose-bisphosphate aldolase A (EC 4.1.2.13) (Lung cancer antigen NY-LU-1) (Muscle-type aldolase)	0.0857756	0.375927	0.711369	26	0.988834	1
183	sp	P04083	ANXA1_HUMAN	Annexin A1 (Annexin I) (Annexin-1) (Calpactin II) (Calpactin-2) (Chromobindin-9) (Lipocortin I) (Phospholipase A2 inhibitory protein) (p35)	0.0192797	0.0431078	0.966091	34	1	1
184	sp	P04114	APOB_HUMAN	Apolipoprotein B-100 (Apo B-100) [Cleaved into: Apolipoprotein B-48 (Apo B-48)]	-0.129588	-0.370173	0.715578	11	0.938123	1
188	sp	P04217	A1BG_HUMAN	Alpha-1B-glycoprotein (Alpha-1-B glycoprotein)	-0.132703	-0.261109	0.796976	23	0.999311	1
190	sp	P04264	K2C1_HUMAN	Keratin, type II cytoskeletal 1 (67 kDa cytokeratin) (Cytokeratin-1) (CK-1) (Hair alpha protein) (Keratin-1) (K1) (Type-II keratin Kb1)	-0.0652593	-0.260732	0.797262	43	0.999993	1
193	sp	P04424	ARLY_HUMAN	Argininosuccinate lyase (ASAL) (EC 4.3.2.1) (Arginosuccinase)	0.070267	0.219956	0.828383	2	0.885724	1
196	sp	P04745	AMY1_HUMAN	Alpha-amylase 1 (EC 3.2.1.1) (1,4-alpha-D-glucan glucanohydrolase 1) (Salivary alpha-amylase)	0.0799293	0.190413	0.851119	29	0.999996	1
200	sp	P05023	AT1A1_HUMAN	Sodium/potassium-transporting ATPase subunit alpha-1 (Na(+)/K(+) ATPase alpha-1 subunit) (EC 7.2.2.13) (Sodium pump subunit alpha-1)	0.113712	0.416199	0.68219	4	0.789178	1
201	sp	P05089	ARGI1_HUMAN	Arginase-1 (EC 3.5.3.1) (Liver-type arginase) (Type I arginase)	-0.242307	-0.363897	0.720178	3	0.80892	1
202	sp	P05091	ALDH2_HUMAN	Aldehyde dehydrogenase, mitochondrial (EC 1.2.1.3) (ALDH class 2) (ALDH-E2) (ALDHI)	0.0284929	0.073324	0.942358	14	0.999999	1
204	sp	P05109	S10A8_HUMAN	Protein S100-A8 (Calgranulin-A) (Calprotectin L1L subunit) (Cystic fibrosis antigen) (CFAG) (Leukocyte L1 complex light chain) (Migration inhibitory factor-related protein 8) (MRP-8) (p8) (S100 calcium-binding protein A8) (Urinary stone protein band A)	0.0795092	0.236173	0.815968	7	0.975009	1
205	sp	P05155	IC1_HUMAN	Plasma protease C1 inhibitor (C1 Inh) (C1Inh) (C1 esterase inhibitor) (C1-inhibiting factor) (Serpin G1)	-0.266802	-0.626433	0.538903	24	0.650157	1
206	sp	P05164	PERM_HUMAN	Myeloperoxidase (MPO) (EC 1.11.2.2) [Cleaved into: Myeloperoxidase; 89 kDa myeloperoxidase; 84 kDa myeloperoxidase; Myeloperoxidase light chain; Myeloperoxidase heavy chain]	0.290786	0.483661	0.634464	5	0.740228	1
209	sp	P05387	RLA2_HUMAN	60S acidic ribosomal protein P2 (Large ribosomal subunit protein P2) (Renal carcinoma antigen NY-REN-44)	-0.775811	-0.509928	0.616304	3	0.671309	1
210	sp	P05534	1A24_HUMAN	HLA class I histocompatibility antigen, A alpha chain (Human leukocyte antigen A) (HLA-A)	0.0520194	0.0554827	0.956366	1	0.956366	1
211	sp	P05543	THBG_HUMAN	Thyroxine-binding globulin (Serpin A7) (T4-binding globulin)	0.0841604	0.27301	0.787956	12	0.987673	1
215	sp	P06280	AGAL_HUMAN	Alpha-galactosidase A (EC 3.2.1.22) (Alpha-D-galactosidase A) (Alpha-D-galactoside galactohydrolase) (Melibiase) (Agalsidase)	0.206489	0.398651	0.694845	2	0.741654	1
223	sp	P06733	ENOA_HUMAN	Alpha-enolase (EC 4.2.1.11) (2-phospho-D-glycerate hydro-lyase) (C-myc promoter-binding protein) (Enolase 1) (MBP-1) (MPB-1) (Non-neural enolase) (NNE) (Phosphopyruvate hydratase) (Plasminogen-binding protein)	-0.0105006	-0.0183327	0.985575	34	1	1
227	sp	P06899	H2B1J_HUMAN	Histone H2B type 1-J (Histone H2B.1) (Histone H2B.r) (H2B/r)	-0.138449	-0.2744	0.786905	5	0.931528	1
228	sp	P07108	ACBP_HUMAN	Acyl-CoA-binding protein (ACBP) (Diazepam-binding inhibitor) (DBI) (Endozepine) (EP)	-0.0528163	-0.20923	0.836621	2	0.893556	1
230	sp	P07237	PDIA1_HUMAN	Protein disulfide-isomerase (PDI) (EC 5.3.4.1) (Cellular thyroid hormone-binding protein) (Prolyl 4-hydroxylase subunit beta) (p55)	-0.160672	-0.426846	0.674558	11	0.889419	1
231	sp	P07355	ANXA2_HUMAN	Annexin A2 (Annexin II) (Annexin-2) (Calpactin I heavy chain) (Calpactin-1 heavy chain) (Chromobindin-8) (Lipocortin II) (Placental anticoagulant protein IV) (PAP-IV) (Protein I) (p36)	-0.0972417	-0.188888	0.852296	38	1	1
237	sp	P07686	HEXB_HUMAN	Beta-hexosaminidase subunit beta (EC 3.2.1.52) (Beta-N-acetylhexosaminidase subunit beta) (Hexosaminidase subunit B) (Cervical cancer proto-oncogene 7 protein) (HCC-7) (N-acetyl-beta-glucosaminidase subunit beta) [Cleaved into: Beta-hexosaminidase subunit beta chain B; Beta-hexosaminidase subunit beta chain A]	0.10019	0.280414	0.78236	11	0.982312	1
238	sp	P07711	CATL1_HUMAN	Cathepsin L1 (EC 3.4.22.15) (Cathepsin L) (Major excreted protein) (MEP) [Cleaved into: Cathepsin L1 heavy chain; Cathepsin L1 light chain]	0.112781	0.27417	0.787079	3	0.883299	1
239	sp	P07737	PROF1_HUMAN	Profilin-1 (Epididymis tissue protein Li 184a) (Profilin I)	-0.0884675	-0.26983	0.790363	14	0.992745	1
249	sp	P08133	ANXA6_HUMAN	Annexin A6 (67 kDa calelectrin) (Annexin VI) (Annexin-6) (Calphobindin-II) (CPB-II) (Chromobindin-20) (Lipocortin VI) (Protein III) (p68) (p70)	0.215857	0.415617	0.682608	15	0.931926	1
250	sp	P08185	CBG_HUMAN	Corticosteroid-binding globulin (CBG) (Serpin A6) (Transcortin)	-0.168853	-0.225811	0.823895	4	0.942171	1
253	sp	P08246	ELNE_HUMAN	Neutrophil elastase (EC 3.4.21.37) (Bone marrow serine protease) (Elastase-2) (Human leukocyte elastase) (HLE) (Medullasin) (PMN elastase)	0.171388	0.307633	0.761896	2	0.81751	1
254	sp	P08294	SODE_HUMAN	Extracellular superoxide dismutase [Cu-Zn] (EC-SOD) (EC 1.15.1.1)	0.0912544	0.0697826	0.945137	6	0.999354	1
258	sp	P08572	CO4A2_HUMAN	Collagen alpha-2(IV) chain [Cleaved into: Canstatin]	0.121967	0.507685	0.617845	3	0.673494	1
261	sp	P08637	FCG3A_HUMAN	Low affinity immunoglobulin gamma Fc region receptor III-A (CD16a antigen) (Fc-gamma RIII-alpha) (Fc-gamma RIII) (Fc-gamma RIIIa) (FcRIII) (FcRIIIa) (FcR-10) (IgG Fc receptor III-2) (CD antigen CD16a)	-0.0635792	-0.150671	0.881913	7	0.99494	1
272	sp	P09467	F16P1_HUMAN	Fructose-1,6-bisphosphatase 1 (FBPase 1) (EC 3.1.3.11) (D-fructose-1,6-bisphosphate 1-phosphohydrolase 1) (Liver FBPase)	-0.0455746	-0.0939704	0.926172	30	1	1
273	sp	P09525	ANXA4_HUMAN	Annexin A4 (35-beta calcimedin) (Annexin IV) (Annexin-4) (Carbohydrate-binding protein p33/p41) (Chromobindin-4) (Endonexin I) (Lipocortin IV) (P32.5) (PP4-X) (Placental anticoagulant protein II) (PAP-II) (Protein II)	0.0601904	0.170328	0.866654	30	0.999999	1
275	sp	P09960	LKHA4_HUMAN	Leukotriene A-4 hydrolase (LTA-4 hydrolase) (EC 3.3.2.6) (Leukotriene A(4) hydrolase)	0.311193	0.631396	0.535727	36	0.667224	1
281	sp	P0CG48	UBC_HUMAN	Polyubiquitin-C [Cleaved into: Ubiquitin]	-0.10658	-0.31122	0.759213	14	0.983498	1
283	sp	P0DOY3	IGLC3_HUMAN	Immunoglobulin lambda constant 3 (Ig lambda chain C region DOT) (Ig lambda chain C region NEWM) (Ig lambda-3 chain C regions)	-0.335428	-0.523596	0.606953	11	0.768619	1
284	sp	P0DP01	HV108_HUMAN	Immunoglobulin heavy variable 1-8	-0.122122	-0.254783	0.801782	1	0.801782	1
285	sp	P0DP09	KV113_HUMAN	Immunoglobulin kappa variable 1-13	-0.0242453	-0.0538843	0.957621	1	0.957621	1
287	sp	P10253	LYAG_HUMAN	Lysosomal alpha-glucosidase (EC 3.2.1.20) (Acid maltase) (Aglucosidase alfa) [Cleaved into: 76 kDa lysosomal alpha-glucosidase; 70 kDa lysosomal alpha-glucosidase]	0.0742375	0.313466	0.757534	7	0.936187	1
288	sp	P10301	RRAS_HUMAN	Ras-related protein R-Ras (p23)	-0.23926	-0.589927	0.56258	9	0.650835	1
289	sp	P10586	PTPRF_HUMAN	Receptor-type tyrosine-protein phosphatase F (EC 3.1.3.48) (Leukocyte common antigen related) (LAR)	-0.217863	-0.540577	0.595433	11	0.743322	1
292	sp	P10768	ESTD_HUMAN	S-formylglutathione hydrolase (FGH) (EC 3.1.2.12) (Esterase D) (Methylumbelliferyl-acetate deacetylase) (EC 3.1.1.56)	0.25978	0.492137	0.628577	15	0.848529	1
295	sp	P11021	BIP_HUMAN	Endoplasmic reticulum chaperone BiP (EC 3.6.4.10) (78 kDa glucose-regulated protein) (GRP-78) (Binding-immunoglobulin protein) (BiP) (Heat shock protein 70 family protein 5) (HSP70 family protein 5) (Heat shock protein family A member 5) (Immunoglobulin heavy chain-binding protein)	0.155691	0.448676	0.659025	29	0.961966	1
297	sp	P11142	HSP7C_HUMAN	Heat shock cognate 71 kDa protein (Heat shock 70 kDa protein 8) (Lipopolysaccharide-associated protein 1) (LAP-1) (LPS-associated protein 1)	0.0259324	0.113258	0.911081	32	1	1
309	sp	P12814	ACTN1_HUMAN	Alpha-actinin-1 (Alpha-actinin cytoskeletal isoform) (F-actin cross-linking protein) (Non-muscle alpha-actinin-1)	-0.268042	-0.546121	0.591695	10	0.725653	1
312	sp	P12955	PEPD_HUMAN	Xaa-Pro dipeptidase (X-Pro dipeptidase) (EC 3.4.13.9) (Imidodipeptidase) (Peptidase D) (Proline dipeptidase) (Prolidase)	0.138507	0.57628	0.571569	12	0.694594	1
313	sp	P13284	GILT_HUMAN	Gamma-interferon-inducible lysosomal thiol reductase (EC 1.8.-.-) (Gamma-interferon-inducible protein IP-30) (Legumaturain)	0.135447	-0.0259901	0.979552	2	0.995066	1
314	sp	P13489	RINI_HUMAN	Ribonuclease inhibitor (Placental ribonuclease inhibitor) (Placental RNase inhibitor) (Ribonuclease/angiogenin inhibitor 1) (RAI)	-0.0370727	-0.0944417	0.925803	19	1	1
323	sp	P13797	PLST_HUMAN	Plastin-3 (T-plastin)	0.223488	0.553147	0.586975	5	0.659818	1
325	sp	P13861	KAP2_HUMAN	cAMP-dependent protein kinase type II-alpha regulatory subunit	-0.0827785	-0.499085	0.623771	2	0.655965	1
339	sp	P15144	AMPN_HUMAN	Aminopeptidase N (AP-N) (hAPN) (EC 3.4.11.2) (Alanyl aminopeptidase) (Aminopeptidase M) (AP-M) (Microsomal aminopeptidase) (Myeloid plasma membrane glycoprotein CD13) (gp150) (CD antigen CD13)	-0.0878521	-0.358359	0.724248	7	0.903208	1
341	sp	P15289	ARSA_HUMAN	Arylsulfatase A (ASA) (EC 3.1.6.8) (Cerebroside-sulfatase) [Cleaved into: Arylsulfatase A component B; Arylsulfatase A component C]	-0.0492181	-0.247649	0.807212	5	0.947469	1
342	sp	P15311	EZRI_HUMAN	Ezrin (Cytovillin) (Villin-2) (p81)	0.0181103	0.0325767	0.974371	36	1	1
343	sp	P15328	FOLR1_HUMAN	Folate receptor alpha (FR-alpha) (Adult folate-binding protein) (FBP) (Folate receptor 1) (Folate receptor, adult) (KB cells FBP) (Ovarian tumor-associated antigen MOv18)	-0.0213123	-0.113288	0.911058	3	0.977675	1
345	sp	P15924	DESP_HUMAN	Desmoplakin (DP) (250/210 kDa paraneoplastic pemphigus antigen)	-0.0846627	-0.30117	0.766739	3	0.862152	1
355	sp	P17096	HMGA1_HUMAN	High mobility group protein HMG-I/HMG-Y (HMG-I(Y)) (High mobility group AT-hook protein 1) (High mobility group protein A1) (High mobility group protein R)	-0.205984	-0.217378	0.830361	1	0.830361	1
358	sp	P17813	EGLN_HUMAN	Endoglin (CD antigen CD105)	-0.0413251	-0.0884113	0.930527	2	0.96957	1
359	sp	P17931	LEG3_HUMAN	Galectin-3 (Gal-3) (35 kDa lectin) (Carbohydrate-binding protein 35) (CBP 35) (Galactose-specific lectin 3) (Galactoside-binding protein) (GALBP) (IgE-binding protein) (L-31) (Laminin-binding protein) (Lectin L-29) (Mac-2 antigen)	0.100944	0.198347	0.844999	9	0.993492	1
361	sp	P18206	VINC_HUMAN	Vinculin (Metavinculin) (MV)	-0.0816579	-0.252779	0.803306	16	0.997054	1
362	sp	P18669	PGAM1_HUMAN	Phosphoglycerate mutase 1 (EC 5.4.2.11) (EC 5.4.2.4) (BPG-dependent PGAM 1) (Phosphoglycerate mutase isozyme B) (PGAM-B)	0.275198	0.583923	0.566526	14	0.694651	1
363	sp	P19021	AMD_HUMAN	Peptidyl-glycine alpha-amidating monooxygenase (PAM) [Includes: Peptidylglycine alpha-hydroxylating monooxygenase (PHM) (EC 1.14.17.3); Peptidyl-alpha-hydroxyglycine alpha-amidating lyase (EC 4.3.2.5) (Peptidylamidoglycolate lyase) (PAL)]	-0.0516265	-0.155868	0.877873	3	0.958898	1
366	sp	P19440	GGT1_HUMAN	Glutathione hydrolase 1 proenzyme (EC 3.4.19.13) (Gamma-glutamyltransferase 1) (Gamma-glutamyltranspeptidase 1) (GGT 1) (EC 2.3.2.2) (Leukotriene-C4 hydrolase) (EC 3.4.19.14) (CD antigen CD224) [Cleaved into: Glutathione hydrolase 1 heavy chain; Glutathione hydrolase 1 light chain]	-0.224539	-0.532546	0.600868	6	0.698644	1
370	sp	P20142	PEPC_HUMAN	Gastricsin (EC 3.4.23.3) (Pepsinogen C)	0.377222	0.497273	0.625022	5	0.724829	1
371	sp	P20339	RAB5A_HUMAN	Ras-related protein Rab-5A (EC 3.6.5.2)	0.0744601	0.122113	0.904164	1	0.904164	1
372	sp	P20618	PSB1_HUMAN	Proteasome subunit beta type-1 (EC 3.4.25.1) (Macropain subunit C5) (Multicatalytic endopeptidase complex subunit C5) (Proteasome component C5) (Proteasome gamma chain)	-0.110484	-0.14006	0.89017	8	0.9977	1
376	sp	P20908	CO5A1_HUMAN	Collagen alpha-1(V) chain	-0.246003	-0.430562	0.671903	2	0.714482	1
380	sp	P21399	ACOC_HUMAN	Cytoplasmic aconitate hydratase (Aconitase) (EC 4.2.1.3) (Citrate hydro-lyase) (Ferritin repressor protein) (Iron regulatory protein 1) (IRP1) (Iron-responsive element-binding protein 1) (IRE-BP 1)	-0.128915	-0.314767	0.756562	13	0.978959	1
388	sp	P22897	MRC1_HUMAN	Macrophage mannose receptor 1 (MMR) (C-type lectin domain family 13 member D) (C-type lectin domain family 13 member D-like) (Human mannose receptor) (hMR) (Macrophage mannose receptor 1-like protein 1) (CD antigen CD206)	-0.18755	-0.381564	0.707256	38	0.996475	1
389	sp	P23083	HV102_HUMAN	Immunoglobulin heavy variable 1-2 (Ig heavy chain V-I region ND) (Ig heavy chain V-I region V35)	-0.175565	-0.419105	0.680103	1	0.680103	1
390	sp	P23141	EST1_HUMAN	Liver carboxylesterase 1 (Acyl-coenzyme A:cholesterol acyltransferase) (ACAT) (Brain carboxylesterase hBr1) (Carboxylesterase 1) (CE-1) (hCE-1) (EC 3.1.1.1) (Cocaine carboxylesterase) (Egasyn) (HMSE) (Methylumbelliferyl-acetate deacetylase 1) (EC 3.1.1.56) (Monocyte/macrophage serine esterase) (Retinyl ester hydrolase) (REH) (Serine esterase 1) (Triacylglycerol hydrolase) (TGH)	0.191669	0.565765	0.578546	19	0.757465	1
391	sp	P23142	FBLN1_HUMAN	Fibulin-1 (FIBL-1)	-0.145085	-0.377131	0.710491	2	0.759864	1
393	sp	P23284	PPIB_HUMAN	Peptidyl-prolyl cis-trans isomerase B (PPIase B) (EC 5.2.1.8) (CYP-S1) (Cyclophilin B) (Rotamase B) (S-cyclophilin) (SCYLP)	-0.179669	-0.361872	0.721666	2	0.772695	1
394	sp	P23381	SYWC_HUMAN	Tryptophan--tRNA ligase, cytoplasmic (EC 6.1.1.2) (Interferon-induced protein 53) (IFP53) (Tryptophanyl-tRNA synthetase) (TrpRS) (hWRS) [Cleaved into: T1-TrpRS; T2-TrpRS]	-0.285103	-0.568367	0.576816	12	0.707693	1
395	sp	P23470	PTPRG_HUMAN	Receptor-type tyrosine-protein phosphatase gamma (Protein-tyrosine phosphatase gamma) (R-PTP-gamma) (EC 3.1.3.48)	-0.129263	-0.499585	0.623425	3	0.681378	1
397	sp	P23528	COF1_HUMAN	Cofilin-1 (18 kDa phosphoprotein) (p18) (Cofilin, non-muscle isoform)	-0.327177	-0.456854	0.653247	11	0.856742	1
403	sp	P25786	PSA1_HUMAN	Proteasome subunit alpha type-1 (EC 3.4.25.1) (30 kDa prosomal protein) (PROS-30) (Macropain subunit C2) (Multicatalytic endopeptidase complex subunit C2) (Proteasome component C2) (Proteasome nu chain)	-0.166741	-0.454957	0.654585	13	0.878029	1
404	sp	P25788	PSA3_HUMAN	Proteasome subunit alpha type-3 (EC 3.4.25.1) (Macropain subunit C8) (Multicatalytic endopeptidase complex subunit C8) (Proteasome component C8)	-0.0417705	-0.161886	0.873201	9	0.997351	1
405	sp	P25789	PSA4_HUMAN	Proteasome subunit alpha type-4 (EC 3.4.25.1) (Macropain subunit C9) (Multicatalytic endopeptidase complex subunit C9) (Proteasome component C9) (Proteasome subunit L)	0.162549	0.309226	0.760704	7	0.938901	1
410	sp	P26641	EF1G_HUMAN	Elongation factor 1-gamma (EF-1-gamma) (eEF-1B gamma)	-0.0291833	-0.197751	0.845458	4	0.957181	1
412	sp	P27105	STOM_HUMAN	Erythrocyte band 7 integral membrane protein (Protein 7.2b) (Stomatin)	0.0732453	0.183129	0.856746	17	0.999794	1
414	sp	P27348	1433T_HUMAN	14-3-3 protein theta (14-3-3 protein T-cell) (14-3-3 protein tau) (Protein HS1)	-0.12286	-0.332281	0.743519	6	0.908194	1
419	sp	P28066	PSA5_HUMAN	Proteasome subunit alpha type-5 (EC 3.4.25.1) (Macropain zeta chain) (Multicatalytic endopeptidase complex zeta chain) (Proteasome zeta chain)	0.0983561	0.291163	0.774259	5	0.920399	1
420	sp	P28070	PSB4_HUMAN	Proteasome subunit beta type-4 (EC 3.4.25.1) (26 kDa prosomal protein) (HsBPROS26) (PROS-26) (Macropain beta chain) (Multicatalytic endopeptidase complex beta chain) (Proteasome beta chain) (Proteasome chain 3) (HsN3)	-0.063165	-0.15447	0.87896	6	0.991016	1
421	sp	P28072	PSB6_HUMAN	Proteasome subunit beta type-6 (EC 3.4.25.1) (Macropain delta chain) (Multicatalytic endopeptidase complex delta chain) (Proteasome delta chain) (Proteasome subunit Y)	-0.0809553	-0.22564	0.824026	4	0.942269	1
424	sp	P28838	AMPL_HUMAN	Cytosol aminopeptidase (EC 3.4.11.1) (Leucine aminopeptidase 3) (LAP-3) (Leucyl aminopeptidase) (Peptidase S) (Proline aminopeptidase) (EC 3.4.11.5) (Prolyl aminopeptidase)	-0.0877442	-0.231336	0.819666	8	0.982912	1
430	sp	P29972	AQP1_HUMAN	Aquaporin-1 (AQP-1) (Aquaporin-CHIP) (Urine water channel) (Water channel protein for red blood cells and kidney proximal tubule)	-0.0452864	-0.176918	0.86155	1	0.86155	1
432	sp	P30040	ERP29_HUMAN	Endoplasmic reticulum resident protein 29 (ERp29) (Endoplasmic reticulum resident protein 28) (ERp28) (Endoplasmic reticulum resident protein 31) (ERp31)	-0.0797067	-0.342471	0.735967	2	0.788884	1
433	sp	P30041	PRDX6_HUMAN	Peroxiredoxin-6 (EC 1.11.1.15) (1-Cys peroxiredoxin) (1-Cys PRX) (24 kDa protein) (Acidic calcium-independent phospholipase A2) (aiPLA2) (EC 3.1.1.4) (Antioxidant protein 2) (Liver 2D page spot 40) (Non-selenium glutathione peroxidase) (NSGPx) (Red blood cells page spot 12)	-0.0951944	-0.11601	0.908931	7	0.99808	1
434	sp	P30043	BLVRB_HUMAN	Flavin reductase (NADPH) (FR) (EC 1.5.1.30) (Biliverdin reductase B) (BVR-B) (EC 1.3.1.24) (Biliverdin-IX beta-reductase) (Green heme-binding protein) (GHBP) (NADPH-dependent diaphorase) (NADPH-flavin reductase) (FLR)	0.204698	0.258902	0.798651	2	0.856246	1
435	sp	P30044	PRDX5_HUMAN	Peroxiredoxin-5, mitochondrial (EC 1.11.1.15) (Alu corepressor 1) (Antioxidant enzyme B166) (AOEB166) (Liver tissue 2D-page spot 71B) (PLP) (Peroxiredoxin V) (Prx-V) (Peroxisomal antioxidant enzyme) (TPx type VI) (Thioredoxin peroxidase PMP20)	-0.160384	-0.409048	0.687335	8	0.871873	1
439	sp	P30084	ECHM_HUMAN	Enoyl-CoA hydratase, mitochondrial (EC 4.2.1.17) (Enoyl-CoA hydratase 1) (Short-chain enoyl-CoA hydratase) (SCEH)	-0.06213	-0.0588543	0.953717	1	0.953717	1
442	sp	P30153	2AAA_HUMAN	Serine/threonine-protein phosphatase 2A 65 kDa regulatory subunit A alpha isoform (Medium tumor antigen-associated 61 kDa protein) (PP2A subunit A isoform PR65-alpha) (PP2A subunit A isoform R1-alpha)	-0.066049	-0.175343	0.862769	3	0.948672	1
446	sp	P30481	1B44_HUMAN	HLA class I histocompatibility antigen, B alpha chain (Human leukocyte antigen B) (HLA-B)	0.0645653	0.0940575	0.926104	2	0.966664	1
450	sp	P30838	AL3A1_HUMAN	Aldehyde dehydrogenase, dimeric NADP-preferring (EC 1.2.1.5) (ALDHIII) (Aldehyde dehydrogenase 3) (Aldehyde dehydrogenase family 3 member A1)	0.367713	0.475386	0.640236	29	0.94001	1
453	sp	P31153	METK2_HUMAN	S-adenosylmethionine synthase isoform type-2 (AdoMet synthase 2) (EC 2.5.1.6) (Methionine adenosyltransferase 2) (MAT 2) (Methionine adenosyltransferase II) (MAT-II)	-0.0566265	-0.133866	0.894995	4	0.982729	1
456	sp	P31937	3HIDH_HUMAN	3-hydroxyisobutyrate dehydrogenase, mitochondrial (HIBADH) (EC 1.1.1.31)	0.198954	0.371052	0.714935	3	0.802543	1
457	sp	P31939	PUR9_HUMAN	Bifunctional purine biosynthesis protein PURH [Cleaved into: Bifunctional purine biosynthesis protein PURH, N-terminally processed] [Includes: Phosphoribosylaminoimidazolecarboxamide formyltransferase (EC 2.1.2.3) (5-aminoimidazole-4-carboxamide ribonucleotide formyltransferase) (AICAR transformylase); IMP cyclohydrolase (EC 3.5.4.10) (ATIC) (IMP synthase) (Inosinicase)]	-0.11442	-0.470159	0.643893	4	0.734292	1
458	sp	P31944	CASPE_HUMAN	Caspase-14 (CASP-14) (EC 3.4.22.-) [Cleaved into: Caspase-14 subunit p17, mature form; Caspase-14 subunit p10, mature form; Caspase-14 subunit p20, intermediate form; Caspase-14 subunit p8, intermediate form]	-0.165039	-0.472935	0.64195	3	0.707204	1
459	sp	P31946	1433B_HUMAN	14-3-3 protein beta/alpha (Protein 1054) (Protein kinase C inhibitor protein 1) (KCIP-1) [Cleaved into: 14-3-3 protein beta/alpha, N-terminally processed]	0.0513761	0.142394	0.888352	10	0.999105	1
461	sp	P31949	S10AB_HUMAN	Protein S100-A11 (Calgizzarin) (Metastatic lymph node gene 70 protein) (MLN 70) (Protein S100-C) (S100 calcium-binding protein A11) [Cleaved into: Protein S100-A11, N-terminally processed]	0.144238	0.344501	0.734466	8	0.927163	1
463	sp	P32119	PRDX2_HUMAN	Peroxiredoxin-2 (EC 1.11.1.15) (Natural killer cell-enhancing factor B) (NKEF-B) (PRP) (Thiol-specific antioxidant protein) (TSA) (Thioredoxin peroxidase 1) (Thioredoxin-dependent peroxide reductase 1)	0.0194373	0.0404526	0.968178	9	0.999996	1
467	sp	P34932	HSP74_HUMAN	Heat shock 70 kDa protein 4 (HSP70RY) (Heat shock 70-related protein APG-2)	-0.0931301	-0.175694	0.862498	9	0.996183	1
472	sp	P35270	SPRE_HUMAN	Sepiapterin reductase (SPR) (EC 1.1.1.153)	-0.0536483	-0.362316	0.72134	2	0.772322	1
473	sp	P35527	K1C9_HUMAN	Keratin, type I cytoskeletal 9 (Cytokeratin-9) (CK-9) (Keratin-9) (K9)	-0.121692	-0.387683	0.702801	24	0.982093	1
475	sp	P35579	MYH9_HUMAN	Myosin-9 (Cellular myosin heavy chain, type A) (Myosin heavy chain 9) (Myosin heavy chain, non-muscle IIa) (Non-muscle myosin heavy chain A) (NMMHC-A) (Non-muscle myosin heavy chain IIa) (NMMHC II-a) (NMMHC-IIA)	-0.570931	-0.502721	0.621262	3	0.678327	1
477	sp	P35858	ALS_HUMAN	Insulin-like growth factor-binding protein complex acid labile subunit (ALS)	0.0489126	0.0793037	0.937667	11	0.999979	1
482	sp	P36955	PEDF_HUMAN	Pigment epithelium-derived factor (PEDF) (Cell proliferation-inducing gene 35 protein) (EPC-1) (Serpin F1)	0.199092	0.388403	0.702278	27	0.986704	1
484	sp	P37837	TALDO_HUMAN	Transaldolase (EC 2.2.1.2)	0.173609	0.44164	0.664015	26	0.958826	1
486	sp	P39687	AN32A_HUMAN	Acidic leucine-rich nuclear phosphoprotein 32 family member A (Acidic nuclear phosphoprotein pp32) (pp32) (Leucine-rich acidic nuclear protein) (LANP) (Mapmodulin) (Potent heat-stable protein phosphatase 2A inhibitor I1PP2A) (Putative HLA-DR-associated protein I) (PHAPI)	-0.074684	-0.357591	0.724812	1	0.724812	1
489	sp	P40306	PSB10_HUMAN	Proteasome subunit beta type-10 (EC 3.4.25.1) (Low molecular mass protein 10) (Macropain subunit MECl-1) (Multicatalytic endopeptidase complex subunit MECl-1) (Proteasome MECl-1) (Proteasome subunit beta-2i)	-0.213275	-0.444632	0.661891	4	0.760659	1
492	sp	P40926	MDHM_HUMAN	Malate dehydrogenase, mitochondrial (EC 1.1.1.37)	-0.108528	-0.165528	0.870375	7	0.992873	1
493	sp	P41222	PTGDS_HUMAN	Prostaglandin-H2 D-isomerase (EC 5.3.99.2) (Beta-trace protein) (Cerebrin-28) (Glutathione-independent PGD synthase) (Lipocalin-type prostaglandin-D synthase) (Prostaglandin-D2 synthase) (PGD2 synthase) (PGDS) (PGDS2)	-0.0537484	-0.171019	0.866118	6	0.98756	1
499	sp	P43251	BTD_HUMAN	Biotinidase (Biotinase) (EC 3.5.1.12)	0.167216	0.39923	0.694426	5	0.829467	1
500	sp	P43353	AL3B1_HUMAN	Aldehyde dehydrogenase family 3 member B1 (EC 1.2.1.28) (EC 1.2.1.5) (EC 1.2.1.7) (Aldehyde dehydrogenase 7)	0.0296168	0.0674739	0.946949	17	1	1
501	sp	P43652	AFAM_HUMAN	Afamin (Alpha-albumin) (Alpha-Alb)	-0.184767	-0.390837	0.70051	24	0.980918	1
504	sp	P48147	PPCE_HUMAN	Prolyl endopeptidase (PE) (EC 3.4.21.26) (Post-proline cleaving enzyme)	0.0393832	0.0128274	0.989907	6	0.999998	1
505	sp	P48163	MAOX_HUMAN	NADP-dependent malic enzyme (NADP-ME) (EC 1.1.1.40) (Malic enzyme 1)	-0.0624212	-0.291174	0.77425	3	0.870121	1
508	sp	P48637	GSHB_HUMAN	Glutathione synthetase (GSH synthetase) (GSH-S) (EC 6.3.2.3) (Glutathione synthase)	0.0514099	0.155623	0.878064	22	0.999994	1
511	sp	P49721	PSB2_HUMAN	Proteasome subunit beta type-2 (EC 3.4.25.1) (Macropain subunit C7-I) (Multicatalytic endopeptidase complex subunit C7-I) (Proteasome component C7-I)	0.0117517	0.207807	0.837715	6	0.977066	1
512	sp	P49913	CAMP_HUMAN	Cathelicidin antimicrobial peptide (18 kDa cationic antimicrobial protein) (CAP-18) (hCAP-18) [Cleaved into: Antibacterial peptide FALL-39 (FALL-39 peptide antibiotic); Antibacterial peptide LL-37]	-0.325803	-0.441846	0.663868	3	0.737002	1
519	sp	P50995	ANX11_HUMAN	Annexin A11 (56 kDa autoantigen) (Annexin XI) (Annexin-11) (Calcyclin-associated annexin 50) (CAP-50)	0.0612408	0.11781	0.907524	9	0.999381	1
521	sp	P51153	RAB13_HUMAN	Ras-related protein Rab-13 (Cell growth-inhibiting gene 4 protein)	-0.0302525	-0.114833	0.90985	1	0.90985	1
525	sp	P51857	AK1D1_HUMAN	Aldo-keto reductase family 1 member D1 (EC 1.3.1.3) (3-oxo-5-beta-steroid 4-dehydrogenase) (Delta(4)-3-ketosteroid 5-beta-reductase) (Delta(4)-3-oxosteroid 5-beta-reductase)	-0.032099	-0.0775547	0.939039	2	0.97492	1
526	sp	P51884	LUM_HUMAN	Lumican (Keratan sulfate proteoglycan lumican) (KSPG lumican)	0.178813	0.496532	0.625534	13	0.825867	1
527	sp	P51991	ROA3_HUMAN	Heterogeneous nuclear ribonucleoprotein A3 (hnRNP A3)	-0.232174	-0.245784	0.808633	1	0.808633	1
531	sp	P52895	AK1C2_HUMAN	Aldo-keto reductase family 1 member C2 (EC 1.-.-.-) (3-alpha-HSD3) (Chlordecone reductase homolog HAKRD) (Dihydrodiol dehydrogenase 2) (DD-2) (DD2) (Dihydrodiol dehydrogenase/bile acid-binding protein) (DD/BABP) (Trans-1,2-dihydrobenzene-1,2-diol dehydrogenase) (EC 1.3.1.20) (Type III 3-alpha-hydroxysteroid dehydrogenase) (EC 1.1.1.357)	0.278593	0.388397	0.702282	8	0.891431	1
533	sp	P53004	BIEA_HUMAN	Biliverdin reductase A (BVR A) (EC 1.3.1.24) (Biliverdin-IX alpha-reductase)	-0.147721	-0.408475	0.687748	6	0.84034	1
534	sp	P53634	CATC_HUMAN	Dipeptidyl peptidase 1 (EC 3.4.14.1) (Cathepsin C) (Cathepsin J) (Dipeptidyl peptidase I) (DPP-I) (DPPI) (Dipeptidyl transferase) [Cleaved into: Dipeptidyl peptidase 1 exclusion domain chain (Dipeptidyl peptidase I exclusion domain chain); Dipeptidyl peptidase 1 heavy chain (Dipeptidyl peptidase I heavy chain); Dipeptidyl peptidase 1 light chain (Dipeptidyl peptidase I light chain)]	0.38364	0.566512	0.578049	13	0.718132	1
535	sp	P53801	PTTG_HUMAN	Pituitary tumor-transforming gene 1 protein-interacting protein (Pituitary tumor-transforming gene protein-binding factor) (PBF) (PTTG-binding factor)	-0.0811061	-0.192948	0.849162	2	0.905177	1
536	sp	P54802	ANAG_HUMAN	Alpha-N-acetylglucosaminidase (EC 3.2.1.50) (N-acetyl-alpha-glucosaminidase) (NAG) [Cleaved into: Alpha-N-acetylglucosaminidase 82 kDa form; Alpha-N-acetylglucosaminidase 77 kDa form]	-0.0016091	-0.00538586	0.995762	5	0.999999	1
539	sp	P55263	ADK_HUMAN	Adenosine kinase (AK) (EC 2.7.1.20) (Adenosine 5'-phosphotransferase)	0.112535	0.347313	0.732388	3	0.823482	1
541	sp	P56856	CLD18_HUMAN	Claudin-18	0.12108	0.445294	0.661422	3	0.73372	1
543	sp	P59666	DEF3_HUMAN	Neutrophil defensin 3 (Defensin, alpha 3) (HNP-3) (HP-3) (HP3) [Cleaved into: HP 3-56; Neutrophil defensin 2 (HNP-2) (HP-2) (HP2)]	-0.0466711	-0.254849	0.801731	3	0.897657	1
547	sp	P60900	PSA6_HUMAN	Proteasome subunit alpha type-6 (EC 3.4.25.1) (27 kDa prosomal protein) (PROS-27) (p27K) (Macropain iota chain) (Multicatalytic endopeptidase complex iota chain) (Proteasome iota chain)	0.0630233	0.212042	0.834459	15	0.998799	1
548	sp	P60953	CDC42_HUMAN	Cell division control protein 42 homolog (EC 3.6.5.2) (G25K GTP-binding protein)	0.142995	0.323052	0.750382	5	0.896887	1
549	sp	P61006	RAB8A_HUMAN	Ras-related protein Rab-8A (Oncogene c-mel)	0.119098	0.271715	0.788936	6	0.948417	1
555	sp	P61586	RHOA_HUMAN	Transforming protein RhoA (EC 3.6.5.2) (Rho cDNA clone 12) (h12)	-0.0677557	-0.104087	0.918253	5	0.995185	1
559	sp	P61981	1433G_HUMAN	14-3-3 protein gamma (Protein kinase C inhibitor protein 1) (KCIP-1) [Cleaved into: 14-3-3 protein gamma, N-terminally processed]	0.102947	0.169586	0.867229	10	0.997876	1
560	sp	P62070	RRAS2_HUMAN	Ras-related protein R-Ras2 (Ras-like protein TC21) (Teratocarcinoma oncogene)	0.025953	0.112166	0.911935	1	0.911935	1
564	sp	P62805	H4_HUMAN	Histone H4	-0.3841	-0.551262	0.588239	7	0.687123	1
565	sp	P62826	RAN_HUMAN	GTP-binding nuclear protein Ran (Androgen receptor-associated protein 24) (GTPase Ran) (Ras-like protein TC4) (Ras-related nuclear protein)	-0.0182859	-0.352797	0.728342	2	0.780286	1
568	sp	P62879	GBB2_HUMAN	Guanine nucleotide-binding protein G(I)/G(S)/G(T) subunit beta-2 (G protein subunit beta-2) (Transducin beta chain 2)	-0.0412876	-0.120724	0.905248	3	0.974768	1
571	sp	P63000	RAC1_HUMAN	Ras-related C3 botulinum toxin substrate 1 (EC 3.6.5.2) (Cell migration-inducing gene 5 protein) (Ras-like protein TC25) (p21-Rac1)	-0.00862717	-0.0665947	0.947639	8	0.999902	1
572	sp	P63104	1433Z_HUMAN	14-3-3 protein zeta/delta (Protein kinase C inhibitor protein 1) (KCIP-1)	0.145894	0.329616	0.745499	23	0.994568	1
575	sp	P63261	ACTG_HUMAN	Actin, cytoplasmic 2 (Gamma-actin) [Cleaved into: Actin, cytoplasmic 2, N-terminally processed]	-0.164882	-0.351566	0.72925	31	0.996806	1
577	sp	P67775	PP2AA_HUMAN	Serine/threonine-protein phosphatase 2A catalytic subunit alpha isoform (PP2A-alpha) (EC 3.1.3.16) (Replication protein C) (RP-C)	-0.249341	-0.380155	0.708284	3	0.794354	1
582	sp	P78324	SHPS1_HUMAN	Tyrosine-protein phosphatase non-receptor type substrate 1 (SHP substrate 1) (SHPS-1) (Brain Ig-like molecule with tyrosine-based activation motifs) (Bit) (CD172 antigen-like family member A) (Inhibitory receptor SHPS-1) (Macrophage fusion receptor) (MyD-1 antigen) (Signal-regulatory protein alpha-1) (Sirp-alpha-1) (Signal-regulatory protein alpha-2) (Sirp-alpha-2) (Signal-regulatory protein alph…	-0.191459	-0.364209	0.71995	14	0.961384	1
584	sp	P78417	GSTO1_HUMAN	Glutathione S-transferase omega-1 (GSTO-1) (EC 2.5.1.18) (Glutathione S-transferase omega 1-1) (GSTO 1-1) (Glutathione-dependent dehydroascorbate reductase) (EC 1.8.5.1) (Monomethylarsonic acid reductase) (MMA(V) reductase) (EC 1.20.4.2) (S-(Phenacyl)glutathione reductase) (SPG-R)	0.0609038	0.157769	0.876397	13	0.999618	1
590	sp	P98088	MUC5A_HUMAN	Mucin-5AC (MUC-5AC) (Gastric mucin) (Major airway glycoprotein) (Mucin-5 subtype AC, tracheobronchial) (Tracheobronchial mucin) (TBM)	0.218774	0.440859	0.66457	56	0.994543	1
591	sp	P98160	PGBM_HUMAN	Basement membrane-specific heparan sulfate proteoglycan core protein (HSPG) (Perlecan) (PLC) [Cleaved into: Endorepellin; LG3 peptide]	0.0989653	0.309109	0.760792	11	0.972118	1
593	sp	Q00610	CLH1_HUMAN	Clathrin heavy chain 1 (Clathrin heavy chain on chromosome 17) (CLH-17)	0.0460794	0.128637	0.899072	12	0.999819	1
594	sp	Q01459	DIAC_HUMAN	Di-N-acetylchitobiase (EC 3.2.1.-)	0.110695	0.525853	0.605415	4	0.675008	1
595	sp	Q01469	FABP5_HUMAN	Fatty acid-binding protein 5 (Epidermal-type fatty acid-binding protein) (E-FABP) (Fatty acid-binding protein, epidermal) (Psoriasis-associated fatty acid-binding protein homolog) (PA-FABP)	-0.209004	-0.587381	0.564251	10	0.662166	1
597	sp	Q02413	DSG1_HUMAN	Desmoglein-1 (Cadherin family member 4) (Desmosomal glycoprotein 1) (DG1) (DGI) (Pemphigus foliaceus antigen)	0.196551	-0.149989	0.882443	2	0.93404	1
609	sp	Q07954	LRP1_HUMAN	Prolow-density lipoprotein receptor-related protein 1 (LRP-1) (Alpha-2-macroglobulin receptor) (A2MR) (Apolipoprotein E receptor) (APOER) (CD antigen CD91) [Cleaved into: Low-density lipoprotein receptor-related protein 1 85 kDa subunit (LRP-85); Low-density lipoprotein receptor-related protein 1 515 kDa subunit (LRP-515); Low-density lipoprotein receptor-related protein 1 intracellular domain (L…	-0.0133057	-0.0514943	0.959499	29	1	1
613	sp	Q08345	DDR1_HUMAN	Epithelial discoidin domain-containing receptor 1 (Epithelial discoidin domain receptor 1) (EC 2.7.10.1) (CD167 antigen-like family member A) (Cell adhesion kinase) (Discoidin receptor tyrosine kinase) (HGK2) (Mammary carcinoma kinase 10) (MCK-10) (Protein-tyrosine kinase 3A) (Protein-tyrosine kinase RTK-6) (TRK E) (Tyrosine kinase DDR) (Tyrosine-protein kinase CAK) (CD antigen CD167a)	-0.0651377	-0.198895	0.844576	4	0.956613	1
614	sp	Q08380	LG3BP_HUMAN	Galectin-3-binding protein (Basement membrane autoantigen p105) (Lectin galactoside-binding soluble 3-binding protein) (Mac-2-binding protein) (MAC2BP) (Mac-2 BP) (Tumor-associated antigen 90K)	0.00357208	0.0865226	0.932007	32	1	1
618	sp	Q10588	BST1_HUMAN	ADP-ribosyl cyclase/cyclic ADP-ribose hydrolase 2 (EC 3.2.2.6) (ADP-ribosyl cyclase 2) (Bone marrow stromal antigen 1) (BST-1) (Cyclic ADP-ribose hydrolase 2) (cADPr hydrolase 2) (CD antigen CD157)	-0.0742091	-0.174845	0.863155	5	0.979346	1
620	sp	Q12805	FBLN3_HUMAN	EGF-containing fibulin-like extracellular matrix protein 1 (Extracellular protein S1-5) (Fibrillin-like protein) (Fibulin-3) (FIBL-3)	-0.107285	-0.19907	0.844442	14	0.998887	1
622	sp	Q12882	DPYD_HUMAN	Dihydropyrimidine dehydrogenase [NADP(+)] (DHPDHase) (DPD) (EC 1.3.1.2) (Dihydrothymine dehydrogenase) (Dihydrouracil dehydrogenase)	-0.165585	-0.417733	0.681088	4	0.787666	1
626	sp	Q13011	ECH1_HUMAN	Delta(3,5)-Delta(2,4)-dienoyl-CoA isomerase, mitochondrial (EC 5.3.3.-)	-0.0154952	-0.159132	0.875339	6	0.990116	1
631	sp	Q13404	UB2V1_HUMAN	Ubiquitin-conjugating enzyme E2 variant 1 (UEV-1) (CROC-1) (TRAF6-regulated IKK activator 1 beta Uev1A)	-0.0782894	-0.257982	0.79935	3	0.895376	1
632	sp	Q13421	MSLN_HUMAN	Mesothelin (CAK1 antigen) (Pre-pro-megakaryocyte-potentiating factor) [Cleaved into: Megakaryocyte-potentiating factor (MPF); Mesothelin, cleaved form]	-0.225708	-0.51029	0.616055	10	0.777291	1
635	sp	Q13510	ASAH1_HUMAN	Acid ceramidase (AC) (ACDase) (Acid CDase) (EC 3.5.1.23) (Acylsphingosine deacylase) (N-acylethanolamine hydrolase ASAH1) (EC 3.5.1.-) (N-acylsphingosine amidohydrolase) (Putative 32 kDa heart protein) (PHP32) [Cleaved into: Acid ceramidase subunit alpha; Acid ceramidase subunit beta]	-0.0661903	-0.201738	0.842386	2	0.898945	1
640	sp	Q13938	CAYP1_HUMAN	Calcyphosin (Calcyphosine)	-0.0109874	-0.0418912	0.967047	17	1	1
647	sp	Q14344	GNA13_HUMAN	Guanine nucleotide-binding protein subunit alpha-13 (G alpha-13) (G-protein subunit alpha-13)	0.00850984	-0.107032	0.915949	2	0.959691	1
650	sp	Q14624	ITIH4_HUMAN	Inter-alpha-trypsin inhibitor heavy chain H4 (ITI heavy chain H4) (ITI-HC4) (Inter-alpha-inhibitor heavy chain 4) (Inter-alpha-trypsin inhibitor family heavy chain-related protein) (IHRP) (Plasma kallikrein sensitive glycoprotein 120) (Gp120) (PK-120) [Cleaved into: 70 kDa inter-alpha-trypsin inhibitor heavy chain H4; 35 kDa inter-alpha-trypsin inhibitor heavy chain H4]	0.065028	0.166604	0.869541	20	0.999972	1
656	sp	Q15185	TEBP_HUMAN	Prostaglandin E synthase 3 (EC 5.3.99.3) (Cytosolic prostaglandin E2 synthase) (cPGES) (Hsp90 co-chaperone) (Progesterone receptor complex p23) (Telomerase-binding protein p23)	0.149967	0.290583	0.774695	2	0.831261	1
659	sp	Q15293	RCN1_HUMAN	Reticulocalbin-1	0.0264463	0.413011	0.684482	2	0.729445	1
662	sp	Q15599	NHRF2_HUMAN	Na(+)/H(+) exchange regulatory cofactor NHE-RF2 (NHERF-2) (NHE3 kinase A regulatory protein E3KARP) (SRY-interacting protein 1) (SIP-1) (Sodium-hydrogen exchanger regulatory factor 2) (Solute carrier family 9 isoform A3 regulatory factor 2) (Tyrosine kinase activator protein 1) (TKA-1)	-0.142048	-0.352892	0.728272	4	0.848436	1
663	sp	Q15819	UB2V2_HUMAN	Ubiquitin-conjugating enzyme E2 variant 2 (DDVit 1) (Enterocyte differentiation-associated factor 1) (EDAF-1) (Enterocyte differentiation-promoting factor 1) (EDPF-1) (MMS2 homolog) (Vitamin D3-inducible protein)	-0.0787637	-0.329959	0.745244	1	0.745244	1
664	sp	Q15828	CYTM_HUMAN	Cystatin-M (Cystatin-6) (Cystatin-E)	0.0755908	0.311301	0.759152	5	0.905901	1
665	sp	Q15833	STXB2_HUMAN	Syntaxin-binding protein 2 (Protein unc-18 homolog 2) (Unc18-2) (Protein unc-18 homolog B) (Unc-18B)	-0.00610448	-0.0309814	0.975626	5	0.99986	1
666	sp	Q15848	ADIPO_HUMAN	Adiponectin (30 kDa adipocyte complement-related protein) (Adipocyte complement-related 30 kDa protein) (ACRP30) (Adipocyte, C1q and collagen domain-containing protein) (Adipose most abundant gene transcript 1 protein) (apM-1) (Gelatin-binding protein)	0.120217	0.305481	0.763508	2	0.819256	1
667	sp	Q16270	IBP7_HUMAN	Insulin-like growth factor-binding protein 7 (IBP-7) (IGF-binding protein 7) (IGFBP-7) (IGFBP-rP1) (MAC25 protein) (PGI2-stimulating factor) (Prostacyclin-stimulating factor) (Tumor-derived adhesion factor) (TAF)	0.100674	0.305476	0.763512	3	0.858672	1
669	sp	Q16531	DDB1_HUMAN	DNA damage-binding protein 1 (DDB p127 subunit) (DNA damage-binding protein a) (DDBa) (Damage-specific DNA-binding protein 1) (HBV X-associated protein 1) (XAP-1) (UV-damaged DNA-binding factor) (UV-damaged DNA-binding protein 1) (UV-DDB 1) (XPE-binding factor) (XPE-BF) (Xeroderma pigmentosum group E-complementing protein) (XPCe)	0.0912413	0.272476	0.78836	9	0.97518	1
670	sp	Q16651	PRSS8_HUMAN	Prostasin (EC 3.4.21.-) (Channel-activating protease 1) (CAP1) (Serine protease 8) [Cleaved into: Prostasin light chain; Prostasin heavy chain]	-0.0155444	-0.113842	0.910625	4	0.988247	1
677	sp	Q32MZ4	LRRF1_HUMAN	Leucine-rich repeat flightless-interacting protein 1 (LRR FLII-interacting protein 1) (GC-binding factor 2) (TAR RNA-interacting protein)	-0.298504	-0.429607	0.672585	1	0.672585	1
[truncated: 225 more rows]
